# Supplementary material for: Aberrant expression of long non-coding RNAs and their regulatory role in chromatin-mediated gene expression changes in the prefrontal cortex of major depressive disorder subjects
Source: Mol Psychiatry. 2025 Dec 18;31(5):2698–710. doi: 10.1038/s41380-025-03396-0 (PMC13099372; doi:10.1038/s41380-025-03396-0)
Supplement: Supplementary file 3 — Table S3 [file 41380_2025_3396_MOESM3_ESM.xlsx]

## Sheet: Sheet1
Table S3: Microarray Data Showing Downregulated lncRNAs in the dlPFC of MDD and Control Subjects
ProbeName	P-value	FDR	Fold Change	Regulation	Transcript_ID	GeneID	GeneSymbol	type	LncRNA_Completeness	DHS_type	geneCategory	lncRNA_level	Validated	Canonical	Locus	chrom	strand	txStart	txEnd	CancerName	DiseaseName	associated_cell_or_tissue	Subcellular_Localization	source	description	RNAlength	Sequence	TIR_conservation	exon_conservation	TraitName	eQTL_cis_correlated_mRNA_geneID	smProtein	refseqID	relationship	Associated_gene_acc	Associated_gene_name	Associated_protein_name	Associated_gene_strand	associated_gene_start	Associated_gene_end	[10, M](normalized)	[11, M](normalized)	[12, M](normalized)	[13, M](normalized)	[14, M](normalized)	[15, M](normalized)	[16, M](normalized)	[23, M](normalized)	[24, M](normalized)
ASHG19LNC1ABL100000340V5	0.183823	0.700569	1.27257	down	HSALNT0289200	HSALNG0016500	HSALNG0016500	lncRNA				Gold	Yes	No	chr2:85764589-85766009-	chr2	-	85764589	85766009					LncBook		1421	TTTTAAAGGAGAATGCCAATTTATTAACTTACAATGTGTAATAAAATTGTCAACTGGAAC							intergenic							8.46323	6.59833	8.06295	7.36085	5.10318	7.5068	9.06992	7.93374	8.98914
ASHG19LNC1A108397480V5	0.590979	0.891426	1.04085	down	ENST00000499713	ENSG00000247950	SEC24B-AS1	lncRNA	;BIGTranscriptome:FullLength;			Reliable		Yes	chr4:110268631-110335566:-	chr4	-	110268631	110335566			eosinophil	Nucleus	GENCODE	SEC24B antisense RNA 1 [Source:HGNC Symbol;Acc:HGNC:44003]	1433	TGTGAAGCAGGAAAGAGTTTAACAATTCACGGTTGCACAGTAGCGCTAGCGGCTTTGCGG							intergenic							5.95136	6.02523	6.40503	5.88997	5.92751	6.1007	6.27391	5.97752	5.62471
ASHG19LNC1A100093421V5	0.204191	0.711838	1.12173	down	HBMT00001235558	CATG00000084711	CATG00000084711.1	lncRNA	;FANTOM5CAT:Complete5End;	DHS_promoter	p_lncRNA_intergenic	Reliable		No	chr6:86575611-86576536:+	chr6	+	86575611	86576536					FANTOM5CAT	long non-coding RNA proximal to ENSG00000218766.1_in_SS_strand;with antisense partner;multi_exonic	926	GCATTCACACACTTTCACACACTTTTAGTTCTCATGTTTGCAATCGGGGTGGTGAGCCAC	unconserved	unconserved	schizophrenia				intergenic							6.01896	6.98055	6.5996	6.27936	6.25565	6.03489	5.67515	5.99561	5.58573
ASHG19LNC1A111988115V5	0.0240647	0.538009	1.21854	down	ENST00000625484	ENSG00000241288	AC092902.2	lncRNA				Reliable		No	chr3:125546237-125634572:-	chr3	-	125546237	125634572			pituitary_gland	Nucleus	GENCODE	uncharacterized LOC101927056 [Source:NCBI gene;Acc:101927056]	846	ACAGAGCTTGTCTACACTGAGTCAACAGGAGCAAATGCTAGATCAGATAGGATCTCTCTC							intergenic							6.5693	5.64396	7.04467	5.75439	5.0098	5.80051	6.42393	5.88536	6.70245
ASHGV40045561V5	0.829783	0.961695	1.01188	down	ENST00000519104	ENSG00000228624	HDAC2-AS2	lncRNA	;FANTOM5CAT:Complete5End;BIGTranscriptome:FullLength;	DHS_enhancer	e_lncRNA	Gold		Yes	chr6:114290865-114661902:+	chr6	+	114290865	114661902			neuron_projection_bundle		GENCODE	HDAC2 and HS3ST5 antisense RNA 2 [Source:HGNC Symbol;Acc:HGNC:43590]	2016	GAGGAAACCCCAAGGTAACAATGACAACAACAAAAATCTATTGCAACATAATTGATAGCA	unconserved	conserved	major depressive disorder;schizophrenia;Depression			NR_125845	natural antisense	ENST00000425835	HDAC2		-	114277091	114292042	5.71537	4.86616	5.74726	5.78929	5.61447	6.00381	5.72759	5.64253	4.65278
ASHGV40045561V5	0.829783	0.961695	1.01188	down	ENST00000519104	ENSG00000228624	HDAC2-AS2	lncRNA	;FANTOM5CAT:Complete5End;BIGTranscriptome:FullLength;	DHS_enhancer	e_lncRNA	Gold		Yes	chr6:114290865-114661902:+	chr6	+	114290865	114661902			neuron_projection_bundle		GENCODE	HDAC2 and HS3ST5 antisense RNA 2 [Source:HGNC Symbol;Acc:HGNC:43590]	2016	GAGGAAACCCCAAGGTAACAATGACAACAACAAAAATCTATTGCAACATAATTGATAGCA	unconserved	conserved	major depressive disorder;schizophrenia;Depression			NR_125845	natural antisense	ENST00000518690	HDAC2		-	114277838	114291893	5.71537	4.86616	5.74726	5.78929	5.61447	6.00381	5.72759	5.64253	4.65278
ASHGV40045561V5	0.829783	0.961695	1.01188	down	ENST00000519104	ENSG00000228624	HDAC2-AS2	lncRNA	;FANTOM5CAT:Complete5End;BIGTranscriptome:FullLength;	DHS_enhancer	e_lncRNA	Gold		Yes	chr6:114290865-114661902:+	chr6	+	114290865	114661902			neuron_projection_bundle		GENCODE	HDAC2 and HS3ST5 antisense RNA 2 [Source:HGNC Symbol;Acc:HGNC:43590]	2016	GAGGAAACCCCAAGGTAACAATGACAACAACAAAAATCTATTGCAACATAATTGATAGCA	unconserved	conserved	major depressive disorder;schizophrenia;Depression			NR_125845	natural antisense	ENST00000523240	HDAC2		-	114277854	114291874	5.71537	4.86616	5.74726	5.78929	5.61447	6.00381	5.72759	5.64253	4.65278
ASHGV40045561V5	0.829783	0.961695	1.01188	down	ENST00000519104	ENSG00000228624	HDAC2-AS2	lncRNA	;FANTOM5CAT:Complete5End;BIGTranscriptome:FullLength;	DHS_enhancer	e_lncRNA	Gold		Yes	chr6:114290865-114661902:+	chr6	+	114290865	114661902			neuron_projection_bundle		GENCODE	HDAC2 and HS3ST5 antisense RNA 2 [Source:HGNC Symbol;Acc:HGNC:43590]	2016	GAGGAAACCCCAAGGTAACAATGACAACAACAAAAATCTATTGCAACATAATTGATAGCA	unconserved	conserved	major depressive disorder;schizophrenia;Depression			NR_125845	natural antisense	ENST00000522371	HDAC2		-	114277793	114332472	5.71537	4.86616	5.74726	5.78929	5.61447	6.00381	5.72759	5.64253	4.65278
ASHGV40045561V5	0.829783	0.961695	1.01188	down	ENST00000519104	ENSG00000228624	HDAC2-AS2	lncRNA	;FANTOM5CAT:Complete5End;BIGTranscriptome:FullLength;	DHS_enhancer	e_lncRNA	Gold		Yes	chr6:114290865-114661902:+	chr6	+	114290865	114661902			neuron_projection_bundle		GENCODE	HDAC2 and HS3ST5 antisense RNA 2 [Source:HGNC Symbol;Acc:HGNC:43590]	2016	GAGGAAACCCCAAGGTAACAATGACAACAACAAAAATCTATTGCAACATAATTGATAGCA	unconserved	conserved	major depressive disorder;schizophrenia;Depression			NR_125845	natural antisense	ENST00000521610	HDAC2		-	114277283	114291659	5.71537	4.86616	5.74726	5.78929	5.61447	6.00381	5.72759	5.64253	4.65278
ASHGV40045561V5	0.829783	0.961695	1.01188	down	ENST00000519104	ENSG00000228624	HDAC2-AS2	lncRNA	;FANTOM5CAT:Complete5End;BIGTranscriptome:FullLength;	DHS_enhancer	e_lncRNA	Gold		Yes	chr6:114290865-114661902:+	chr6	+	114290865	114661902			neuron_projection_bundle		GENCODE	HDAC2 and HS3ST5 antisense RNA 2 [Source:HGNC Symbol;Acc:HGNC:43590]	2016	GAGGAAACCCCAAGGTAACAATGACAACAACAAAAATCTATTGCAACATAATTGATAGCA	unconserved	conserved	major depressive disorder;schizophrenia;Depression			NR_125845	natural antisense	ENST00000521163	HDAC2		-	114277834	114292301	5.71537	4.86616	5.74726	5.78929	5.61447	6.00381	5.72759	5.64253	4.65278
ASHGV40045561V5	0.829783	0.961695	1.01188	down	ENST00000519104	ENSG00000228624	HDAC2-AS2	lncRNA	;FANTOM5CAT:Complete5End;BIGTranscriptome:FullLength;	DHS_enhancer	e_lncRNA	Gold		Yes	chr6:114290865-114661902:+	chr6	+	114290865	114661902			neuron_projection_bundle		GENCODE	HDAC2 and HS3ST5 antisense RNA 2 [Source:HGNC Symbol;Acc:HGNC:43590]	2016	GAGGAAACCCCAAGGTAACAATGACAACAACAAAAATCTATTGCAACATAATTGATAGCA	unconserved	conserved	major depressive disorder;schizophrenia;Depression			NR_125845	natural antisense	ENST00000519065	HDAC2		-	114254192	114292449	5.71537	4.86616	5.74726	5.78929	5.61447	6.00381	5.72759	5.64253	4.65278
ASHGV40045561V5	0.829783	0.961695	1.01188	down	ENST00000519104	ENSG00000228624	HDAC2-AS2	lncRNA	;FANTOM5CAT:Complete5End;BIGTranscriptome:FullLength;	DHS_enhancer	e_lncRNA	Gold		Yes	chr6:114290865-114661902:+	chr6	+	114290865	114661902			neuron_projection_bundle		GENCODE	HDAC2 and HS3ST5 antisense RNA 2 [Source:HGNC Symbol;Acc:HGNC:43590]	2016	GAGGAAACCCCAAGGTAACAATGACAACAACAAAAATCTATTGCAACATAATTGATAGCA	unconserved	conserved	major depressive disorder;schizophrenia;Depression			NR_125845	natural antisense	ENST00000524334	HDAC2		-	114279848	114292303	5.71537	4.86616	5.74726	5.78929	5.61447	6.00381	5.72759	5.64253	4.65278
ASHGV40045561V5	0.829783	0.961695	1.01188	down	ENST00000519104	ENSG00000228624	HDAC2-AS2	lncRNA	;FANTOM5CAT:Complete5End;BIGTranscriptome:FullLength;	DHS_enhancer	e_lncRNA	Gold		Yes	chr6:114290865-114661902:+	chr6	+	114290865	114661902			neuron_projection_bundle		GENCODE	HDAC2 and HS3ST5 antisense RNA 2 [Source:HGNC Symbol;Acc:HGNC:43590]	2016	GAGGAAACCCCAAGGTAACAATGACAACAACAAAAATCTATTGCAACATAATTGATAGCA	unconserved	conserved	major depressive disorder;schizophrenia;Depression			NR_125845	natural antisense	ENST00000520895	HDAC2		-	114279826	114292290	5.71537	4.86616	5.74726	5.78929	5.61447	6.00381	5.72759	5.64253	4.65278
ASHGV40045561V5	0.829783	0.961695	1.01188	down	ENST00000519104	ENSG00000228624	HDAC2-AS2	lncRNA	;FANTOM5CAT:Complete5End;BIGTranscriptome:FullLength;	DHS_enhancer	e_lncRNA	Gold		Yes	chr6:114290865-114661902:+	chr6	+	114290865	114661902			neuron_projection_bundle		GENCODE	HDAC2 and HS3ST5 antisense RNA 2 [Source:HGNC Symbol;Acc:HGNC:43590]	2016	GAGGAAACCCCAAGGTAACAATGACAACAACAAAAATCTATTGCAACATAATTGATAGCA	unconserved	conserved	major depressive disorder;schizophrenia;Depression			NR_125845	natural antisense	ENST00000519108	HDAC2		-	114261882	114291888	5.71537	4.86616	5.74726	5.78929	5.61447	6.00381	5.72759	5.64253	4.65278
ASHGV40045561V5	0.829783	0.961695	1.01188	down	ENST00000519104	ENSG00000228624	HDAC2-AS2	lncRNA	;FANTOM5CAT:Complete5End;BIGTranscriptome:FullLength;	DHS_enhancer	e_lncRNA	Gold		Yes	chr6:114290865-114661902:+	chr6	+	114290865	114661902			neuron_projection_bundle		GENCODE	HDAC2 and HS3ST5 antisense RNA 2 [Source:HGNC Symbol;Acc:HGNC:43590]	2016	GAGGAAACCCCAAGGTAACAATGACAACAACAAAAATCTATTGCAACATAATTGATAGCA	unconserved	conserved	major depressive disorder;schizophrenia;Depression			NR_125845	natural antisense	ENST00000368632	HDAC2		-	114261882	114292321	5.71537	4.86616	5.74726	5.78929	5.61447	6.00381	5.72759	5.64253	4.65278
ASHGV40045561V5	0.829783	0.961695	1.01188	down	ENST00000519104	ENSG00000228624	HDAC2-AS2	lncRNA	;FANTOM5CAT:Complete5End;BIGTranscriptome:FullLength;	DHS_enhancer	e_lncRNA	Gold		Yes	chr6:114290865-114661902:+	chr6	+	114290865	114661902			neuron_projection_bundle		GENCODE	HDAC2 and HS3ST5 antisense RNA 2 [Source:HGNC Symbol;Acc:HGNC:43590]	2016	GAGGAAACCCCAAGGTAACAATGACAACAACAAAAATCTATTGCAACATAATTGATAGCA	unconserved	conserved	major depressive disorder;schizophrenia;Depression			NR_125845	natural antisense	ENST00000411826	HS3ST5		-	114376750	114384041	5.71537	4.86616	5.74726	5.78929	5.61447	6.00381	5.72759	5.64253	4.65278
ASHGV40045561V5	0.829783	0.961695	1.01188	down	ENST00000519104	ENSG00000228624	HDAC2-AS2	lncRNA	;FANTOM5CAT:Complete5End;BIGTranscriptome:FullLength;	DHS_enhancer	e_lncRNA	Gold		Yes	chr6:114290865-114661902:+	chr6	+	114290865	114661902			neuron_projection_bundle		GENCODE	HDAC2 and HS3ST5 antisense RNA 2 [Source:HGNC Symbol;Acc:HGNC:43590]	2016	GAGGAAACCCCAAGGTAACAATGACAACAACAAAAATCTATTGCAACATAATTGATAGCA	unconserved	conserved	major depressive disorder;schizophrenia;Depression			NR_125845	natural antisense	ENST00000312719	HS3ST5		-	114376750	114664209	5.71537	4.86616	5.74726	5.78929	5.61447	6.00381	5.72759	5.64253	4.65278
ASHG19LNC1A106447148V5	0.215736	0.717522	1.11395	down	ENST00000638504	ENSG00000283782	AC116366.3	lncRNA				Reliable		No	chr5:131746646-131981771:+	chr5	+	131746646	131981771			substantia_nigra		GENCODE	novel protein	7262	CCAGGGACAGACTTGCCAAATTGAAGTAACTGTTAAGGATGGGGAATTTAAAAACCTGGT							bidirectional	ENST00000378823	RAD50		+	131892630	131982036	8.41115	7.35964	8.51811	8.45178	7.81662	8.62085	9.2106	9.02168	9.19115
ASHG19LNC1A106447148V5	0.215736	0.717522	1.11395	down	ENST00000638504	ENSG00000283782	AC116366.3	lncRNA				Reliable		No	chr5:131746646-131981771:+	chr5	+	131746646	131981771			substantia_nigra		GENCODE	novel protein	7262	CCAGGGACAGACTTGCCAAATTGAAGTAACTGTTAAGGATGGGGAATTTAAAAACCTGGT							bidirectional	ENST00000434288	RAD50		+	131926969	131929219	8.41115	7.35964	8.51811	8.45178	7.81662	8.62085	9.2106	9.02168	9.19115
ASHG19LNC1A106447148V5	0.215736	0.717522	1.11395	down	ENST00000638504	ENSG00000283782	AC116366.3	lncRNA				Reliable		No	chr5:131746646-131981771:+	chr5	+	131746646	131981771			substantia_nigra		GENCODE	novel protein	7262	CCAGGGACAGACTTGCCAAATTGAAGTAACTGTTAAGGATGGGGAATTTAAAAACCTGGT							bidirectional	ENST00000455677	RAD50		+	131953963	131978873	8.41115	7.35964	8.51811	8.45178	7.81662	8.62085	9.2106	9.02168	9.19115
ASHG19LNC1A106447148V5	0.215736	0.717522	1.11395	down	ENST00000638504	ENSG00000283782	AC116366.3	lncRNA				Reliable		No	chr5:131746646-131981771:+	chr5	+	131746646	131981771			substantia_nigra		GENCODE	novel protein	7262	CCAGGGACAGACTTGCCAAATTGAAGTAACTGTTAAGGATGGGGAATTTAAAAACCTGGT							bidirectional	ENST00000416135	RAD50		+	131891711	131915599	8.41115	7.35964	8.51811	8.45178	7.81662	8.62085	9.2106	9.02168	9.19115
ASHG19LNC1A106447148V5	0.215736	0.717522	1.11395	down	ENST00000638504	ENSG00000283782	AC116366.3	lncRNA				Reliable		No	chr5:131746646-131981771:+	chr5	+	131746646	131981771			substantia_nigra		GENCODE	novel protein	7262	CCAGGGACAGACTTGCCAAATTGAAGTAACTGTTAAGGATGGGGAATTTAAAAACCTGGT							bidirectional	ENST00000453394	RAD50		+	131892923	131931460	8.41115	7.35964	8.51811	8.45178	7.81662	8.62085	9.2106	9.02168	9.19115
ASHG19LNC1A106447148V5	0.215736	0.717522	1.11395	down	ENST00000638504	ENSG00000283782	AC116366.3	lncRNA				Reliable		No	chr5:131746646-131981771:+	chr5	+	131746646	131981771			substantia_nigra		GENCODE	novel protein	7262	CCAGGGACAGACTTGCCAAATTGAAGTAACTGTTAAGGATGGGGAATTTAAAAACCTGGT							bidirectional	ENST00000231454	IL5		-	131877136	131879214	8.41115	7.35964	8.51811	8.45178	7.81662	8.62085	9.2106	9.02168	9.19115
ASHG19LNC1A106447148V5	0.215736	0.717522	1.11395	down	ENST00000638504	ENSG00000283782	AC116366.3	lncRNA				Reliable		No	chr5:131746646-131981771:+	chr5	+	131746646	131981771			substantia_nigra		GENCODE	novel protein	7262	CCAGGGACAGACTTGCCAAATTGAAGTAACTGTTAAGGATGGGGAATTTAAAAACCTGGT							bidirectional	ENST00000450655	IL5		-	131877758	131892530	8.41115	7.35964	8.51811	8.45178	7.81662	8.62085	9.2106	9.02168	9.19115
ASHG19LNC1A106447148V5	0.215736	0.717522	1.11395	down	ENST00000638504	ENSG00000283782	AC116366.3	lncRNA				Reliable		No	chr5:131746646-131981771:+	chr5	+	131746646	131981771			substantia_nigra		GENCODE	novel protein	7262	CCAGGGACAGACTTGCCAAATTGAAGTAACTGTTAAGGATGGGGAATTTAAAAACCTGGT							bidirectional	uc003kxb.2	IRF1		-	131817301	131831259	8.41115	7.35964	8.51811	8.45178	7.81662	8.62085	9.2106	9.02168	9.19115
ASHG19LNC1A106447148V5	0.215736	0.717522	1.11395	down	ENST00000638504	ENSG00000283782	AC116366.3	lncRNA				Reliable		No	chr5:131746646-131981771:+	chr5	+	131746646	131981771			substantia_nigra		GENCODE	novel protein	7262	CCAGGGACAGACTTGCCAAATTGAAGTAACTGTTAAGGATGGGGAATTTAAAAACCTGGT							bidirectional	ENST00000476613	IRF1		-	131822654	131825337	8.41115	7.35964	8.51811	8.45178	7.81662	8.62085	9.2106	9.02168	9.19115
ASHG19LNC1A106447148V5	0.215736	0.717522	1.11395	down	ENST00000638504	ENSG00000283782	AC116366.3	lncRNA				Reliable		No	chr5:131746646-131981771:+	chr5	+	131746646	131981771			substantia_nigra		GENCODE	novel protein	7262	CCAGGGACAGACTTGCCAAATTGAAGTAACTGTTAAGGATGGGGAATTTAAAAACCTGGT							bidirectional	NM_001354925	IRF1		-	131817301	131826465	8.41115	7.35964	8.51811	8.45178	7.81662	8.62085	9.2106	9.02168	9.19115
ASHG19LNC1A106447148V5	0.215736	0.717522	1.11395	down	ENST00000638504	ENSG00000283782	AC116366.3	lncRNA				Reliable		No	chr5:131746646-131981771:+	chr5	+	131746646	131981771			substantia_nigra		GENCODE	novel protein	7262	CCAGGGACAGACTTGCCAAATTGAAGTAACTGTTAAGGATGGGGAATTTAAAAACCTGGT							bidirectional	NM_001354924	IRF1		-	131817301	131826465	8.41115	7.35964	8.51811	8.45178	7.81662	8.62085	9.2106	9.02168	9.19115
ASHG19LNC1A106447148V5	0.215736	0.717522	1.11395	down	ENST00000638504	ENSG00000283782	AC116366.3	lncRNA				Reliable		No	chr5:131746646-131981771:+	chr5	+	131746646	131981771			substantia_nigra		GENCODE	novel protein	7262	CCAGGGACAGACTTGCCAAATTGAAGTAACTGTTAAGGATGGGGAATTTAAAAACCTGGT							bidirectional	uc010jdt.2	IRF1		-	131821323	131825175	8.41115	7.35964	8.51811	8.45178	7.81662	8.62085	9.2106	9.02168	9.19115
ASHG19LNC1A106447148V5	0.215736	0.717522	1.11395	down	ENST00000638504	ENSG00000283782	AC116366.3	lncRNA				Reliable		No	chr5:131746646-131981771:+	chr5	+	131746646	131981771			substantia_nigra		GENCODE	novel protein	7262	CCAGGGACAGACTTGCCAAATTGAAGTAACTGTTAAGGATGGGGAATTTAAAAACCTGGT							bidirectional	ENST00000405885	IRF1		-	131818778	131825954	8.41115	7.35964	8.51811	8.45178	7.81662	8.62085	9.2106	9.02168	9.19115
ASHG19LNC1A106447148V5	0.215736	0.717522	1.11395	down	ENST00000638504	ENSG00000283782	AC116366.3	lncRNA				Reliable		No	chr5:131746646-131981771:+	chr5	+	131746646	131981771			substantia_nigra		GENCODE	novel protein	7262	CCAGGGACAGACTTGCCAAATTGAAGTAACTGTTAAGGATGGGGAATTTAAAAACCTGGT							bidirectional	ENST00000613424	IRF1		-	131819743	131826347	8.41115	7.35964	8.51811	8.45178	7.81662	8.62085	9.2106	9.02168	9.19115
ASHG19LNC1A106447148V5	0.215736	0.717522	1.11395	down	ENST00000638504	ENSG00000283782	AC116366.3	lncRNA				Reliable		No	chr5:131746646-131981771:+	chr5	+	131746646	131981771			substantia_nigra		GENCODE	novel protein	7262	CCAGGGACAGACTTGCCAAATTGAAGTAACTGTTAAGGATGGGGAATTTAAAAACCTGGT							bidirectional	ENST00000458069	IRF1		-	131822033	131825996	8.41115	7.35964	8.51811	8.45178	7.81662	8.62085	9.2106	9.02168	9.19115
ASHG19LNC1A106447148V5	0.215736	0.717522	1.11395	down	ENST00000638504	ENSG00000283782	AC116366.3	lncRNA				Reliable		No	chr5:131746646-131981771:+	chr5	+	131746646	131981771			substantia_nigra		GENCODE	novel protein	7262	CCAGGGACAGACTTGCCAAATTGAAGTAACTGTTAAGGATGGGGAATTTAAAAACCTGGT							bidirectional	ENST00000245414	IRF1		-	131817301	131826490	8.41115	7.35964	8.51811	8.45178	7.81662	8.62085	9.2106	9.02168	9.19115
ASHG19LNC1A106447148V5	0.215736	0.717522	1.11395	down	ENST00000638504	ENSG00000283782	AC116366.3	lncRNA				Reliable		No	chr5:131746646-131981771:+	chr5	+	131746646	131981771			substantia_nigra		GENCODE	novel protein	7262	CCAGGGACAGACTTGCCAAATTGAAGTAACTGTTAAGGATGGGGAATTTAAAAACCTGGT							bidirectional	ENST00000437654	IRF1		-	131821359	131826469	8.41115	7.35964	8.51811	8.45178	7.81662	8.62085	9.2106	9.02168	9.19115
ASHG19LNC1A106447148V5	0.215736	0.717522	1.11395	down	ENST00000638504	ENSG00000283782	AC116366.3	lncRNA				Reliable		No	chr5:131746646-131981771:+	chr5	+	131746646	131981771			substantia_nigra		GENCODE	novel protein	7262	CCAGGGACAGACTTGCCAAATTGAAGTAACTGTTAAGGATGGGGAATTTAAAAACCTGGT							bidirectional	ENST00000638568	AC116366.3		+	131746603	131981771	8.41115	7.35964	8.51811	8.45178	7.81662	8.62085	9.2106	9.02168	9.19115
ASHG19LNC1A106447148V5	0.215736	0.717522	1.11395	down	ENST00000638504	ENSG00000283782	AC116366.3	lncRNA				Reliable		No	chr5:131746646-131981771:+	chr5	+	131746646	131981771			substantia_nigra		GENCODE	novel protein	7262	CCAGGGACAGACTTGCCAAATTGAAGTAACTGTTAAGGATGGGGAATTTAAAAACCTGGT							bidirectional	ENST00000640655	AC116366.3		+	131785344	131981771	8.41115	7.35964	8.51811	8.45178	7.81662	8.62085	9.2106	9.02168	9.19115
ASHG19LNC1A106447148V5	0.215736	0.717522	1.11395	down	ENST00000638504	ENSG00000283782	AC116366.3	lncRNA				Reliable		No	chr5:131746646-131981771:+	chr5	+	131746646	131981771			substantia_nigra		GENCODE	novel protein	7262	CCAGGGACAGACTTGCCAAATTGAAGTAACTGTTAAGGATGGGGAATTTAAAAACCTGGT							bidirectional	ENST00000638452	AC116366.3		+	131746524	131981771	8.41115	7.35964	8.51811	8.45178	7.81662	8.62085	9.2106	9.02168	9.19115
ASHGV40044605V5	0.350737	0.794	1.08157	down	TCONS_00011693	XLOC_005173	XLOC_005173	lncRNA				Reliable		Yes	chr6:11934222-11960842:+	chr6	+	11934222	11960842					RNA-seq: Cabili et al 2011		659	TTTCAATGACTTGTGCCCTGCCAGCTCTAGCTTTTGAAGGGTCTACACTCATCATCAACA							intergenic							4.63727	3.65777	5.98105	5.41617	5.23868	5.46316	5.22717	5.48301	5.69724
ASHGV40003989V5	0.774959	0.9502	1.02214	down	ENST00000551843	ENSG00000257242	LINC01619	lncRNA	Refseq:Complete3End;FANTOM5CAT:Complete5End;	DHS_promoter		Gold		Yes	chr12:92378752-92535489:-	chr12	-	92378752	92535489			eosinophil		GENCODE	long intergenic non-protein coding RNA 1619 [Source:HGNC Symbol;Acc:HGNC:27409]	2205	TTACCTTCCCCAGACAATTGAGCTGAACCTGTATCTGCGACCTCTGACTATGTGAAGATA	conserved	conserved				NR_046159	exon sense-overlapping	ENST00000256015	BTG1		-	92534054	92539673	6.36902	6.31533	5.50962	6.10855	6.02131	6.32496	5.82948	5.2559	5.36143
ASHG19LNC1A103122242V5	0.810827	0.958052	1.01691	down	ENST00000315066	ENSG00000176563	CNTD1	lncRNA	;FANTOM5CAT:Complete5End;	DHS_promoter		Gold		No	chr17:40957422-40963605:+	chr17	+	40957422	40963605			testis	Cytosol	GENCODE	cyclin N-terminal domain containing 1 [Source:HGNC Symbol;Acc:HGNC:26847]	2657	ACTTCTTGAAATGGGATAATCAGCAACATTACAGTCTTGAATTTCCTCCAGGCTCTAGGC	conserved	conserved					bidirectional	ENST00000590764	BECN1		-	40962306	40966611	4.35069	3.65777	4.89366	4.71812	4.38386	5.73964	3.99428	4.23931	4.37505
ASHG19LNC1A103122242V5	0.810827	0.958052	1.01691	down	ENST00000315066	ENSG00000176563	CNTD1	lncRNA	;FANTOM5CAT:Complete5End;	DHS_promoter		Gold		No	chr17:40957422-40963605:+	chr17	+	40957422	40963605			testis	Cytosol	GENCODE	cyclin N-terminal domain containing 1 [Source:HGNC Symbol;Acc:HGNC:26847]	2657	ACTTCTTGAAATGGGATAATCAGCAACATTACAGTCTTGAATTTCCTCCAGGCTCTAGGC	conserved	conserved					bidirectional	ENST00000586589	BECN1		-	40962878	40970670	4.35069	3.65777	4.89366	4.71812	4.38386	5.73964	3.99428	4.23931	4.37505
ASHG19LNC1A103122242V5	0.810827	0.958052	1.01691	down	ENST00000315066	ENSG00000176563	CNTD1	lncRNA	;FANTOM5CAT:Complete5End;	DHS_promoter		Gold		No	chr17:40957422-40963605:+	chr17	+	40957422	40963605			testis	Cytosol	GENCODE	cyclin N-terminal domain containing 1 [Source:HGNC Symbol;Acc:HGNC:26847]	2657	ACTTCTTGAAATGGGATAATCAGCAACATTACAGTCTTGAATTTCCTCCAGGCTCTAGGC	conserved	conserved					bidirectional	ENST00000589663	BECN1		-	40962688	40970596	4.35069	3.65777	4.89366	4.71812	4.38386	5.73964	3.99428	4.23931	4.37505
ASHG19LNC1A103122242V5	0.810827	0.958052	1.01691	down	ENST00000315066	ENSG00000176563	CNTD1	lncRNA	;FANTOM5CAT:Complete5End;	DHS_promoter		Gold		No	chr17:40957422-40963605:+	chr17	+	40957422	40963605			testis	Cytosol	GENCODE	cyclin N-terminal domain containing 1 [Source:HGNC Symbol;Acc:HGNC:26847]	2657	ACTTCTTGAAATGGGATAATCAGCAACATTACAGTCTTGAATTTCCTCCAGGCTCTAGGC	conserved	conserved					bidirectional	ENST00000588276	BECN1		-	40962328	40966691	4.35069	3.65777	4.89366	4.71812	4.38386	5.73964	3.99428	4.23931	4.37505
ASHG19LNC1A103122242V5	0.810827	0.958052	1.01691	down	ENST00000315066	ENSG00000176563	CNTD1	lncRNA	;FANTOM5CAT:Complete5End;	DHS_promoter		Gold		No	chr17:40957422-40963605:+	chr17	+	40957422	40963605			testis	Cytosol	GENCODE	cyclin N-terminal domain containing 1 [Source:HGNC Symbol;Acc:HGNC:26847]	2657	ACTTCTTGAAATGGGATAATCAGCAACATTACAGTCTTGAATTTCCTCCAGGCTCTAGGC	conserved	conserved					bidirectional	ENST00000590099	BECN1		-	40962155	40976281	4.35069	3.65777	4.89366	4.71812	4.38386	5.73964	3.99428	4.23931	4.37505
ASHG19LNC1A103122242V5	0.810827	0.958052	1.01691	down	ENST00000315066	ENSG00000176563	CNTD1	lncRNA	;FANTOM5CAT:Complete5End;	DHS_promoter		Gold		No	chr17:40957422-40963605:+	chr17	+	40957422	40963605			testis	Cytosol	GENCODE	cyclin N-terminal domain containing 1 [Source:HGNC Symbol;Acc:HGNC:26847]	2657	ACTTCTTGAAATGGGATAATCAGCAACATTACAGTCTTGAATTTCCTCCAGGCTCTAGGC	conserved	conserved					bidirectional	ENST00000361523	BECN1		-	40962152	40976281	4.35069	3.65777	4.89366	4.71812	4.38386	5.73964	3.99428	4.23931	4.37505
ASHG19LNC1A103122242V5	0.810827	0.958052	1.01691	down	ENST00000315066	ENSG00000176563	CNTD1	lncRNA	;FANTOM5CAT:Complete5End;	DHS_promoter		Gold		No	chr17:40957422-40963605:+	chr17	+	40957422	40963605			testis	Cytosol	GENCODE	cyclin N-terminal domain containing 1 [Source:HGNC Symbol;Acc:HGNC:26847]	2657	ACTTCTTGAAATGGGATAATCAGCAACATTACAGTCTTGAATTTCCTCCAGGCTCTAGGC	conserved	conserved					bidirectional	NM_001313999	BECN1		-	40962150	40975897	4.35069	3.65777	4.89366	4.71812	4.38386	5.73964	3.99428	4.23931	4.37505
ASHG19LNC1A103122242V5	0.810827	0.958052	1.01691	down	ENST00000315066	ENSG00000176563	CNTD1	lncRNA	;FANTOM5CAT:Complete5End;	DHS_promoter		Gold		No	chr17:40957422-40963605:+	chr17	+	40957422	40963605			testis	Cytosol	GENCODE	cyclin N-terminal domain containing 1 [Source:HGNC Symbol;Acc:HGNC:26847]	2657	ACTTCTTGAAATGGGATAATCAGCAACATTACAGTCTTGAATTTCCTCCAGGCTCTAGGC	conserved	conserved					bidirectional	ENST00000438274	BECN1		-	40962326	40976305	4.35069	3.65777	4.89366	4.71812	4.38386	5.73964	3.99428	4.23931	4.37505
ASHG19LNC1A103122242V5	0.810827	0.958052	1.01691	down	ENST00000315066	ENSG00000176563	CNTD1	lncRNA	;FANTOM5CAT:Complete5End;	DHS_promoter		Gold		No	chr17:40957422-40963605:+	chr17	+	40957422	40963605			testis	Cytosol	GENCODE	cyclin N-terminal domain containing 1 [Source:HGNC Symbol;Acc:HGNC:26847]	2657	ACTTCTTGAAATGGGATAATCAGCAACATTACAGTCTTGAATTTCCTCCAGGCTCTAGGC	conserved	conserved					bidirectional	ENST00000588527	CNTD1		+	40950905	40961905	4.35069	3.65777	4.89366	4.71812	4.38386	5.73964	3.99428	4.23931	4.37505
ASHG19LNC1A103122242V5	0.810827	0.958052	1.01691	down	ENST00000315066	ENSG00000176563	CNTD1	lncRNA	;FANTOM5CAT:Complete5End;	DHS_promoter		Gold		No	chr17:40957422-40963605:+	chr17	+	40957422	40963605			testis	Cytosol	GENCODE	cyclin N-terminal domain containing 1 [Source:HGNC Symbol;Acc:HGNC:26847]	2657	ACTTCTTGAAATGGGATAATCAGCAACATTACAGTCTTGAATTTCCTCCAGGCTCTAGGC	conserved	conserved					bidirectional	ENST00000586652	CNTD1		+	40957884	40961597	4.35069	3.65777	4.89366	4.71812	4.38386	5.73964	3.99428	4.23931	4.37505
ASHG19LNC1A103122242V5	0.810827	0.958052	1.01691	down	ENST00000315066	ENSG00000176563	CNTD1	lncRNA	;FANTOM5CAT:Complete5End;	DHS_promoter		Gold		No	chr17:40957422-40963605:+	chr17	+	40957422	40963605			testis	Cytosol	GENCODE	cyclin N-terminal domain containing 1 [Source:HGNC Symbol;Acc:HGNC:26847]	2657	ACTTCTTGAAATGGGATAATCAGCAACATTACAGTCTTGAATTTCCTCCAGGCTCTAGGC	conserved	conserved					bidirectional	ENST00000588408	CNTD1		+	40950810	40962653	4.35069	3.65777	4.89366	4.71812	4.38386	5.73964	3.99428	4.23931	4.37505
ASHG19LNC1A103122242V5	0.810827	0.958052	1.01691	down	ENST00000315066	ENSG00000176563	CNTD1	lncRNA	;FANTOM5CAT:Complete5End;	DHS_promoter		Gold		No	chr17:40957422-40963605:+	chr17	+	40957422	40963605			testis	Cytosol	GENCODE	cyclin N-terminal domain containing 1 [Source:HGNC Symbol;Acc:HGNC:26847]	2657	ACTTCTTGAAATGGGATAATCAGCAACATTACAGTCTTGAATTTCCTCCAGGCTCTAGGC	conserved	conserved					bidirectional	ENST00000585355	CNTD1		+	40950818	40958796	4.35069	3.65777	4.89366	4.71812	4.38386	5.73964	3.99428	4.23931	4.37505
ASHGV40052529V5	0.112568	0.642157	1.05526	down	ENST00000596585	ENSG00000268996	MAN1B1-DT	lncRNA	;FANTOM5CAT:Complete5End;	DHS_promoter		Gold		Yes	chr9:139979398-139981269:-	chr9	-	139979398	139981269			neuron_projection_bundle	Cytoplasm;Nucleous	GENCODE	MAN1B1 divergent transcript [Source:HGNC Symbol;Acc:HGNC:48715]	1872	TTGAGATGACTGCGCTTCCTGCACGCGTTGTCCTCCCCAGAAACGCCCAAAATGGCAAAG	unconserved	unconserved				NR_027447	intergenic							15.7708	15.3536	15.7494	15.808	15.7399	15.7086	15.5561	15.6922	15.7934
ASHG19LNC1A106772354V5	0.359146	0.79807	1.03452	down	ENST00000413402	ENSG00000225249	LINC00378	lncRNA	;BIGTranscriptome:FullLength;			Reliable		Yes	chr13:61259333-61268202:+	chr13	+	61259333	61268202			testis		GENCODE	long intergenic non-protein coding RNA 378 [Source:HGNC Symbol;Acc:HGNC:42704]	403	CGGCACGTGGTGGAGCAGCCTCTCAGGAGATTTTTAGGGATGCAAGATGAAAGGAGCTAA							intergenic							6.02355	6.20349	6.18916	6.36395	6.35867	6.2539	6.21056	5.88496	6.27511
ASHG19LNC1A111869384V5	0.435749	0.831154	1.04435	down	ENST00000584327	ENSG00000232956	SNHG15	lncRNA	;FANTOM5CAT:Complete5End;BIGTranscriptome:FullLength;	DHS_promoter	p_lncRNA_intergenic	Reliable		No	chr7:45022736-45026159:-	chr7	-	45022736	45026159	gastric cancer;hepatocellular carcinoma	hereditary haemorrhagic telangiectasia;hepatocellular carcinoma;gastric cancer	CD1a_positive_Langerhans_cell	Cytosol;Nucleus	GENCODE	small nucleolar RNA host gene 15 [Source:HGNC Symbol;Acc:HGNC:27797]	505	CCCCAGGCCTGCTGAGGTCCCTCCTTGAGTCTCATGTTCAAGCAGTCTTCACATGGCACA	unconserved	unconserved		ENSG00000136270;ENSG00000136274;ENSG00000146676			intergenic							7.1833	7.15003	7.49119	7.53759	7.0767	6.98714	7.28874	7.29105	7.48855
ASHG19LNC1A100249889V5	0.627691	0.905388	1.02711	down	ENST00000534288	ENSG00000143248	RGS5	lncRNA	;FANTOM5CAT:Complete5End;	DHS_enhancer		Reliable		No	chr1:163122440-163291577:-	chr1	-	163122440	163291577		Hypertensive disease;Liver Cirrhosis, Experimental;Schizophrenia;Essential Hypertension	mesothelial_cell	Cytosol;Chromatin	GENCODE	regulator of G protein signaling 5 [Source:HGNC Symbol;Acc:HGNC:10001]	591	TGGTGACACTTCGGGTCTCTCACAGAGGAAGGGCCAAGGAGATTAAGATCAAGTTGGGAA	conserved	conserved					bidirectional	ENST00000534289	NUF2		+	163236366	163306576	5.71823	6.13653	6.31517	6.26638	6.28921	6.36258	6.14302	6.45103	6.18803
ASHG19LNC1A100249889V5	0.627691	0.905388	1.02711	down	ENST00000534288	ENSG00000143248	RGS5	lncRNA	;FANTOM5CAT:Complete5End;	DHS_enhancer		Reliable		No	chr1:163122440-163291577:-	chr1	-	163122440	163291577		Hypertensive disease;Liver Cirrhosis, Experimental;Schizophrenia;Essential Hypertension	mesothelial_cell	Cytosol;Chromatin	GENCODE	regulator of G protein signaling 5 [Source:HGNC Symbol;Acc:HGNC:10001]	591	TGGTGACACTTCGGGTCTCTCACAGAGGAAGGGCCAAGGAGATTAAGATCAAGTTGGGAA	conserved	conserved					bidirectional	ENST00000367903	RGS5		-	163116846	163187426	5.71823	6.13653	6.31517	6.26638	6.28921	6.36258	6.14302	6.45103	6.18803
ASHG19LNC1A100249889V5	0.627691	0.905388	1.02711	down	ENST00000534288	ENSG00000143248	RGS5	lncRNA	;FANTOM5CAT:Complete5End;	DHS_enhancer		Reliable		No	chr1:163122440-163291577:-	chr1	-	163122440	163291577		Hypertensive disease;Liver Cirrhosis, Experimental;Schizophrenia;Essential Hypertension	mesothelial_cell	Cytosol;Chromatin	GENCODE	regulator of G protein signaling 5 [Source:HGNC Symbol;Acc:HGNC:10001]	591	TGGTGACACTTCGGGTCTCTCACAGAGGAAGGGCCAAGGAGATTAAGATCAAGTTGGGAA	conserved	conserved					bidirectional	ENST00000527988	RGS5		-	163117132	163172625	5.71823	6.13653	6.31517	6.26638	6.28921	6.36258	6.14302	6.45103	6.18803
ASHG19LNC1A100249889V5	0.627691	0.905388	1.02711	down	ENST00000534288	ENSG00000143248	RGS5	lncRNA	;FANTOM5CAT:Complete5End;	DHS_enhancer		Reliable		No	chr1:163122440-163291577:-	chr1	-	163122440	163291577		Hypertensive disease;Liver Cirrhosis, Experimental;Schizophrenia;Essential Hypertension	mesothelial_cell	Cytosol;Chromatin	GENCODE	regulator of G protein signaling 5 [Source:HGNC Symbol;Acc:HGNC:10001]	591	TGGTGACACTTCGGGTCTCTCACAGAGGAAGGGCCAAGGAGATTAAGATCAAGTTGGGAA	conserved	conserved					bidirectional	ENST00000531476	RGS5		-	163122398	163172688	5.71823	6.13653	6.31517	6.26638	6.28921	6.36258	6.14302	6.45103	6.18803
ASHG19LNC1A100249889V5	0.627691	0.905388	1.02711	down	ENST00000534288	ENSG00000143248	RGS5	lncRNA	;FANTOM5CAT:Complete5End;	DHS_enhancer		Reliable		No	chr1:163122440-163291577:-	chr1	-	163122440	163291577		Hypertensive disease;Liver Cirrhosis, Experimental;Schizophrenia;Essential Hypertension	mesothelial_cell	Cytosol;Chromatin	GENCODE	regulator of G protein signaling 5 [Source:HGNC Symbol;Acc:HGNC:10001]	591	TGGTGACACTTCGGGTCTCTCACAGAGGAAGGGCCAAGGAGATTAAGATCAAGTTGGGAA	conserved	conserved					bidirectional	ENST00000618415	RGS5		-	163112089	163291581	5.71823	6.13653	6.31517	6.26638	6.28921	6.36258	6.14302	6.45103	6.18803
ASHG19LNC1A100249889V5	0.627691	0.905388	1.02711	down	ENST00000534288	ENSG00000143248	RGS5	lncRNA	;FANTOM5CAT:Complete5End;	DHS_enhancer		Reliable		No	chr1:163122440-163291577:-	chr1	-	163122440	163291577		Hypertensive disease;Liver Cirrhosis, Experimental;Schizophrenia;Essential Hypertension	mesothelial_cell	Cytosol;Chromatin	GENCODE	regulator of G protein signaling 5 [Source:HGNC Symbol;Acc:HGNC:10001]	591	TGGTGACACTTCGGGTCTCTCACAGAGGAAGGGCCAAGGAGATTAAGATCAAGTTGGGAA	conserved	conserved					bidirectional	ENST00000313961	RGS5		-	163112094	163172903	5.71823	6.13653	6.31517	6.26638	6.28921	6.36258	6.14302	6.45103	6.18803
ASHG19LNC1A100249889V5	0.627691	0.905388	1.02711	down	ENST00000534288	ENSG00000143248	RGS5	lncRNA	;FANTOM5CAT:Complete5End;	DHS_enhancer		Reliable		No	chr1:163122440-163291577:-	chr1	-	163122440	163291577		Hypertensive disease;Liver Cirrhosis, Experimental;Schizophrenia;Essential Hypertension	mesothelial_cell	Cytosol;Chromatin	GENCODE	regulator of G protein signaling 5 [Source:HGNC Symbol;Acc:HGNC:10001]	591	TGGTGACACTTCGGGTCTCTCACAGAGGAAGGGCCAAGGAGATTAAGATCAAGTTGGGAA	conserved	conserved					bidirectional	ENST00000530507	RGS5		-	163116907	163172693	5.71823	6.13653	6.31517	6.26638	6.28921	6.36258	6.14302	6.45103	6.18803
ASHG19LNC1A100096303V5	0.876808	0.974039	1.01112	down	ENST00000428480	ENSG00000244137	AL512328.1	lncRNA	;FANTOM5CAT:Complete5End;BIGTranscriptome:FullLength;	DHS_enhancer	e_lncRNA	Reliable		No	chr1:230911847-230930883:-	chr1	-	230911847	230930883			nervous_system		GENCODE	novel transcript, antisense to CAPN9	673	ATAGGTACTGCCTGTGTCATCTTCTTGGACTTCCTGGTATCTAGAACTGTGAGAAATAAA	unconserved	conserved					natural antisense	ENST00000271971	CAPN9		+	230883130	230937518	7.97643	7.55544	8.24203	7.70294	7.39703	7.62785	8.24243	8.04596	8.24614
ASHG19LNC1A100096303V5	0.876808	0.974039	1.01112	down	ENST00000428480	ENSG00000244137	AL512328.1	lncRNA	;FANTOM5CAT:Complete5End;BIGTranscriptome:FullLength;	DHS_enhancer	e_lncRNA	Reliable		No	chr1:230911847-230930883:-	chr1	-	230911847	230930883			nervous_system		GENCODE	novel transcript, antisense to CAPN9	673	ATAGGTACTGCCTGTGTCATCTTCTTGGACTTCCTGGTATCTAGAACTGTGAGAAATAAA	unconserved	conserved					natural antisense	ENST00000366666	CAPN9		+	230883130	230937518	7.97643	7.55544	8.24203	7.70294	7.39703	7.62785	8.24243	8.04596	8.24614
ASHG19LNC1A100096303V5	0.876808	0.974039	1.01112	down	ENST00000428480	ENSG00000244137	AL512328.1	lncRNA	;FANTOM5CAT:Complete5End;BIGTranscriptome:FullLength;	DHS_enhancer	e_lncRNA	Reliable		No	chr1:230911847-230930883:-	chr1	-	230911847	230930883			nervous_system		GENCODE	novel transcript, antisense to CAPN9	673	ATAGGTACTGCCTGTGTCATCTTCTTGGACTTCCTGGTATCTAGAACTGTGAGAAATAAA	unconserved	conserved					natural antisense	ENST00000354537	CAPN9		+	230883161	230937749	7.97643	7.55544	8.24203	7.70294	7.39703	7.62785	8.24243	8.04596	8.24614
ASHG19LNC1A100027216V5	0.0530946	0.579469	1.18474	down	ENST00000455709	ENSG00000224903	AC005534.1	lncRNA	;BIGTranscriptome:FullLength;			Reliable		Yes	chr7:156446879-156450387:-	chr7	-	156446879	156450387				Nucleus;Insoluble Fraction	GENCODE	novel transcript	742	CTGTATACTGCCAGTCATCTCGATTACCAATAATTCCTAATGCAAGTGCTATGTAAATAG							natural antisense	ENST00000432459	RNF32		+	156433441	156469818	3.24307	3.65777	4.94162	4.45019	3.77094	3.58398	4.58132	4.16106	4.08909
ASHG19LNC1A100027216V5	0.0530946	0.579469	1.18474	down	ENST00000455709	ENSG00000224903	AC005534.1	lncRNA	;BIGTranscriptome:FullLength;			Reliable		Yes	chr7:156446879-156450387:-	chr7	-	156446879	156450387				Nucleus;Insoluble Fraction	GENCODE	novel transcript	742	CTGTATACTGCCAGTCATCTCGATTACCAATAATTCCTAATGCAAGTGCTATGTAAATAG							natural antisense	ENST00000392741	RNF32		+	156436484	156453044	3.24307	3.65777	4.94162	4.45019	3.77094	3.58398	4.58132	4.16106	4.08909
ASHG19LNC1A100027216V5	0.0530946	0.579469	1.18474	down	ENST00000455709	ENSG00000224903	AC005534.1	lncRNA	;BIGTranscriptome:FullLength;			Reliable		Yes	chr7:156446879-156450387:-	chr7	-	156446879	156450387				Nucleus;Insoluble Fraction	GENCODE	novel transcript	742	CTGTATACTGCCAGTCATCTCGATTACCAATAATTCCTAATGCAAGTGCTATGTAAATAG							natural antisense	ENST00000404282	RNF32		+	156432975	156451243	3.24307	3.65777	4.94162	4.45019	3.77094	3.58398	4.58132	4.16106	4.08909
ASHG19LNC1A100027216V5	0.0530946	0.579469	1.18474	down	ENST00000455709	ENSG00000224903	AC005534.1	lncRNA	;BIGTranscriptome:FullLength;			Reliable		Yes	chr7:156446879-156450387:-	chr7	-	156446879	156450387				Nucleus;Insoluble Fraction	GENCODE	novel transcript	742	CTGTATACTGCCAGTCATCTCGATTACCAATAATTCCTAATGCAAGTGCTATGTAAATAG							natural antisense	ENST00000317955	RNF32		+	156433465	156469824	3.24307	3.65777	4.94162	4.45019	3.77094	3.58398	4.58132	4.16106	4.08909
ASHG19LNC1A100027216V5	0.0530946	0.579469	1.18474	down	ENST00000455709	ENSG00000224903	AC005534.1	lncRNA	;BIGTranscriptome:FullLength;			Reliable		Yes	chr7:156446879-156450387:-	chr7	-	156446879	156450387				Nucleus;Insoluble Fraction	GENCODE	novel transcript	742	CTGTATACTGCCAGTCATCTCGATTACCAATAATTCCTAATGCAAGTGCTATGTAAATAG							natural antisense	ENST00000405335	RNF32		+	156433478	156469789	3.24307	3.65777	4.94162	4.45019	3.77094	3.58398	4.58132	4.16106	4.08909
ASHG19LNC1A100027216V5	0.0530946	0.579469	1.18474	down	ENST00000455709	ENSG00000224903	AC005534.1	lncRNA	;BIGTranscriptome:FullLength;			Reliable		Yes	chr7:156446879-156450387:-	chr7	-	156446879	156450387				Nucleus;Insoluble Fraction	GENCODE	novel transcript	742	CTGTATACTGCCAGTCATCTCGATTACCAATAATTCCTAATGCAAGTGCTATGTAAATAG							natural antisense	ENST00000392743	RNF32		+	156435671	156469818	3.24307	3.65777	4.94162	4.45019	3.77094	3.58398	4.58132	4.16106	4.08909
ASHG19LNC1A100027216V5	0.0530946	0.579469	1.18474	down	ENST00000455709	ENSG00000224903	AC005534.1	lncRNA	;BIGTranscriptome:FullLength;			Reliable		Yes	chr7:156446879-156450387:-	chr7	-	156446879	156450387				Nucleus;Insoluble Fraction	GENCODE	novel transcript	742	CTGTATACTGCCAGTCATCTCGATTACCAATAATTCCTAATGCAAGTGCTATGTAAATAG							natural antisense	ENST00000311822	RNF32		+	156433573	156469824	3.24307	3.65777	4.94162	4.45019	3.77094	3.58398	4.58132	4.16106	4.08909
ASHGV40048757V5	0.742666	0.942277	1.03314	down	TCONS_00013655	XLOC_006312	XLOC_006312	lncRNA				Reliable		Yes	chr7:156775940-156777103:+	chr7	+	156775940	156777103					RNA-seq: Cabili et al 2011		511	TTCTCTGTATTGAAAACCAAATTGTCACGGACCACTCCCATTCTCACGCAGCATTTAGGG							intergenic							6.75319	7.26474	6.91357	6.27439	6.98772	6.09448	6.02768	6.31683	6.39037
ASHG19LNC1A100037176V5	0.6086	0.897805	1.06064	down	MICT00000301939	CATG00000088098	CATG00000088098.1	lncRNA	;FANTOM5CAT:Complete5End;	DHS_promoter	p_lncRNA_divergent	Reliable		Yes	chr6:33391909-33394324:-	chr6	-	33391909	33394324					FANTOM5CAT	query_DPI = chr6:33394318..33394339,-;max_hit_DPIClstrID = chr6:33393567..33393594,+, on dn stream;divergent transcription with these coding genes: ENSG00000197283.8	2124	CTCTCAGTGTCTCTCTAAACCTTGATCTCAATCACTCTCCCAGTCTTCACCCCATCATGC	conserved	conserved	cognitive disorder				natural antisense	ENST00000418600	SYNGAP1		+	33388042	33421466	15.2058	14.5506	15.9083	14.2604	13.4135	13.8663	13.4418	13.3438	14.4173
ASHG19LNC1A100037176V5	0.6086	0.897805	1.06064	down	MICT00000301939	CATG00000088098	CATG00000088098.1	lncRNA	;FANTOM5CAT:Complete5End;	DHS_promoter	p_lncRNA_divergent	Reliable		Yes	chr6:33391909-33394324:-	chr6	-	33391909	33394324					FANTOM5CAT	query_DPI = chr6:33394318..33394339,-;max_hit_DPIClstrID = chr6:33393567..33393594,+, on dn stream;divergent transcription with these coding genes: ENSG00000197283.8	2124	CTCTCAGTGTCTCTCTAAACCTTGATCTCAATCACTCTCCCAGTCTTCACCCCATCATGC	conserved	conserved	cognitive disorder				natural antisense	ENST00000628646	SYNGAP1		+	33388042	33416944	15.2058	14.5506	15.9083	14.2604	13.4135	13.8663	13.4418	13.3438	14.4173
ASHG19LNC1A100037176V5	0.6086	0.897805	1.06064	down	MICT00000301939	CATG00000088098	CATG00000088098.1	lncRNA	;FANTOM5CAT:Complete5End;	DHS_promoter	p_lncRNA_divergent	Reliable		Yes	chr6:33391909-33394324:-	chr6	-	33391909	33394324					FANTOM5CAT	query_DPI = chr6:33394318..33394339,-;max_hit_DPIClstrID = chr6:33393567..33393594,+, on dn stream;divergent transcription with these coding genes: ENSG00000197283.8	2124	CTCTCAGTGTCTCTCTAAACCTTGATCTCAATCACTCTCCCAGTCTTCACCCCATCATGC	conserved	conserved	cognitive disorder				natural antisense	ENST00000449372	SYNGAP1		+	33388032	33419619	15.2058	14.5506	15.9083	14.2604	13.4135	13.8663	13.4418	13.3438	14.4173
ASHG19LNC1A100037176V5	0.6086	0.897805	1.06064	down	MICT00000301939	CATG00000088098	CATG00000088098.1	lncRNA	;FANTOM5CAT:Complete5End;	DHS_promoter	p_lncRNA_divergent	Reliable		Yes	chr6:33391909-33394324:-	chr6	-	33391909	33394324					FANTOM5CAT	query_DPI = chr6:33394318..33394339,-;max_hit_DPIClstrID = chr6:33393567..33393594,+, on dn stream;divergent transcription with these coding genes: ENSG00000197283.8	2124	CTCTCAGTGTCTCTCTAAACCTTGATCTCAATCACTCTCCCAGTCTTCACCCCATCATGC	conserved	conserved	cognitive disorder				natural antisense	ENST00000646630	SYNGAP1		+	33387842	33421466	15.2058	14.5506	15.9083	14.2604	13.4135	13.8663	13.4418	13.3438	14.4173
ASHG19LNC1A100037176V5	0.6086	0.897805	1.06064	down	MICT00000301939	CATG00000088098	CATG00000088098.1	lncRNA	;FANTOM5CAT:Complete5End;	DHS_promoter	p_lncRNA_divergent	Reliable		Yes	chr6:33391909-33394324:-	chr6	-	33391909	33394324					FANTOM5CAT	query_DPI = chr6:33394318..33394339,-;max_hit_DPIClstrID = chr6:33393567..33393594,+, on dn stream;divergent transcription with these coding genes: ENSG00000197283.8	2124	CTCTCAGTGTCTCTCTAAACCTTGATCTCAATCACTCTCCCAGTCTTCACCCCATCATGC	conserved	conserved	cognitive disorder				natural antisense	ENST00000644458	SYNGAP1		+	33387978	33419639	15.2058	14.5506	15.9083	14.2604	13.4135	13.8663	13.4418	13.3438	14.4173
ASHG19LNC1A100037176V5	0.6086	0.897805	1.06064	down	MICT00000301939	CATG00000088098	CATG00000088098.1	lncRNA	;FANTOM5CAT:Complete5End;	DHS_promoter	p_lncRNA_divergent	Reliable		Yes	chr6:33391909-33394324:-	chr6	-	33391909	33394324					FANTOM5CAT	query_DPI = chr6:33394318..33394339,-;max_hit_DPIClstrID = chr6:33393567..33393594,+, on dn stream;divergent transcription with these coding genes: ENSG00000197283.8	2124	CTCTCAGTGTCTCTCTAAACCTTGATCTCAATCACTCTCCCAGTCTTCACCCCATCATGC	conserved	conserved	cognitive disorder				natural antisense	ENST00000629380	SYNGAP1		+	33387847	33425318	15.2058	14.5506	15.9083	14.2604	13.4135	13.8663	13.4418	13.3438	14.4173
ASHG19LNC1A100037176V5	0.6086	0.897805	1.06064	down	MICT00000301939	CATG00000088098	CATG00000088098.1	lncRNA	;FANTOM5CAT:Complete5End;	DHS_promoter	p_lncRNA_divergent	Reliable		Yes	chr6:33391909-33394324:-	chr6	-	33391909	33394324					FANTOM5CAT	query_DPI = chr6:33394318..33394339,-;max_hit_DPIClstrID = chr6:33393567..33393594,+, on dn stream;divergent transcription with these coding genes: ENSG00000197283.8	2124	CTCTCAGTGTCTCTCTAAACCTTGATCTCAATCACTCTCCCAGTCTTCACCCCATCATGC	conserved	conserved	cognitive disorder				natural antisense	uc010juy.4	SYNGAP1		+	33387847	33421466	15.2058	14.5506	15.9083	14.2604	13.4135	13.8663	13.4418	13.3438	14.4173
ASHG19LNC1A102882019V5	0.344018	0.789794	1.07193	down	ENST00000608346	ENSG00000272758	AC083798.2	lncRNA	;FANTOM5CAT:Complete5End;BIGTranscriptome:FullLength;	DHS_promoter	p_lncRNA_divergent	Reliable		No	chr3:122135066-122152109:+	chr3	+	122135066	122152109			pituitary_gland	Nucleus	GENCODE	uncharacterized LOC102723582 [Source:NCBI gene;Acc:102723582]	564	TTCAGTCCACAAAGCAACAATCTTATAAGCTGCTCGTCGGGCATGATGGCTCACACCTGT	unconserved	conserved		ENSG00000114030;ENSG00000138496;ENSG00000160124			natural antisense	ENST00000344337	KPNA1		-	122140796	122233775	7.5557	6.61984	7.55817	7.96864	8.20963	6.98904	7.78035	8.20765	7.85424
ASHG19LNC1A100032737V5	0.380254	0.806131	1.05572	down	ENST00000649240	ENSG00000285575	AP001496.4	lncRNA				Reliable		Yes	chr18:5197164-5215496:+	chr18	+	5197164	5215496			testis		GENCODE	novel transcript, antisense to C18orf42	1590	AGACTTCAGAAAGAAATGTCCCTTCCCAGCCTGGACAACAGAGTGAGATCTCATCTCTAC							natural antisense	ENST00000580650	AKAIN1		-	5145284	5197502	11.627	11.0854	11.4726	11.8958	12.3988	12.5562	12.1257	12.9567	12.2271
ASHG19LNC1A100032737V5	0.380254	0.806131	1.05572	down	ENST00000649240	ENSG00000285575	AP001496.4	lncRNA				Reliable		Yes	chr18:5197164-5215496:+	chr18	+	5197164	5215496			testis		GENCODE	novel transcript, antisense to C18orf42	1590	AGACTTCAGAAAGAAATGTCCCTTCCCAGCCTGGACAACAGAGTGAGATCTCATCTCTAC							natural antisense	ENST00000434239	AKAIN1		-	5145368	5197224	11.627	11.0854	11.4726	11.8958	12.3988	12.5562	12.1257	12.9567	12.2271
ASHG19LNC1A100092989V5	0.215729	0.717522	1.05754	down	ENST00000608273	ENSG00000272764	AL596094.1	lncRNA	;FANTOM5CAT:Complete5End;BIGTranscriptome:FullLength;	DHS_promoter	p_lncRNA_divergent	Reliable		Yes	chr10:5855948-5856404:+	chr10	+	5855948	5856404			common_myeloid_progenitor		GENCODE	novel transcript	276	AAGCCTAAGCAGGTGAATTTCGTAAAGACGTTGACAGTTGGAAAACCTGTGCTTTCAGCA	conserved	conserved					natural antisense	ENST00000608581	GDI2		-	5827945	5856292	5.49351	5.32984	5.98197	5.94829	5.70773	5.7568	5.86097	5.32571	5.59082
ASHG19LNC1A100092989V5	0.215729	0.717522	1.05754	down	ENST00000608273	ENSG00000272764	AL596094.1	lncRNA	;FANTOM5CAT:Complete5End;BIGTranscriptome:FullLength;	DHS_promoter	p_lncRNA_divergent	Reliable		Yes	chr10:5855948-5856404:+	chr10	+	5855948	5856404			common_myeloid_progenitor		GENCODE	novel transcript	276	AAGCCTAAGCAGGTGAATTTCGTAAAGACGTTGACAGTTGGAAAACCTGTGCTTTCAGCA	conserved	conserved					natural antisense	ENST00000380127	GDI2		-	5827969	5884095	5.49351	5.32984	5.98197	5.94829	5.70773	5.7568	5.86097	5.32571	5.59082
ASHG19LNC1A106858147V5	0.521397	0.865033	1.06707	down	ENCT00000391350	CATG00000090078	CATG00000090078.1	lncRNA	;FANTOM5CAT:Complete5End;	DHS_enhancer	e_lncRNA	Reliable		No	chr6:134737319-134744012:-	chr6	-	134737319	134744012					FANTOM5CAT	long non-coding RNA and at least 2000 nt from coding related gene on both strand;with antisense partner;multi_exonic	4653	CCATTGCTGAGTACTTTCACCACTGTGATTGAGGAAATTTTCATTTGCTTTCTCTAAGGA	unconserved	unconserved		ENSG00000118515			intergenic							5.89427	5.03856	5.16513	5.1028	5.2957	5.0954	5.12424	4.42815	4.39324
ASHGV40029585V5	0.214369	0.716398	1.13735	down	T200311	G046226	G046226	lncRNA				Reliable		Yes	chr2:143011920-143040766:+	chr2	+	143011920	143040766					RNA-seq: Iyer et al 2015		1655	GAATTTTAATTACACACCCAGACCATGGGAAGTTCTACGTCTATGCTTTGAAAGCCACAG							intergenic							3.24307	3.65777	3.21636	4.65172	3.89927	3.2269	3.8147	4.08809	3.23437
ASHGV40015088V5	0.41433	0.823742	1.17506	down	NR_015358	LINC00643	LINC00643	lncRNA	Refseq:FullLength;			Gold		Yes	chr14:62584074-62600903:+	chr14	+	62584074	62600903					Refseq		6636	GCACTCAAATATCAAGCAGATGGTGTTCTACAACATTTATTTGGGAAAATGTGTATCTGT						NR_015358	intergenic							9.24099	7.17876	9.41554	8.84591	6.93283	8.17466	10.7259	9.71243	10.2473
ASHG19LNC1A104270908V5	0.908721	0.980577	1.012	down	ENST00000493977	ENSG00000154358	OBSCN	lncRNA				Reliable		No	chr1:228403390-228405128:+	chr1	+	228403390	228405128				Ribosome;Nucleus;Insoluble Fraction;Cell Membrane;Nucleous	GENCODE	obscurin, cytoskeletal calmodulin and titin-interacting RhoGEF [Source:HGNC Symbol;Acc:HGNC:15719]	732	TGGGCGAGGACTCTGTGGACTTCCGGCTCCGCGTCTCTGCAAATGGTTGACAGTGTCAAC							bidirectional	HBMT00000087488	CATG00000097059.1		-	228403002	228404318	14.0719	13.7644	14.1743	13.7373	13.9275	13.8241	14.0024	14.4257	14.2826
ASHG19LNC1A104270908V5	0.908721	0.980577	1.012	down	ENST00000493977	ENSG00000154358	OBSCN	lncRNA				Reliable		No	chr1:228403390-228405128:+	chr1	+	228403390	228405128				Ribosome;Nucleus;Insoluble Fraction;Cell Membrane;Nucleous	GENCODE	obscurin, cytoskeletal calmodulin and titin-interacting RhoGEF [Source:HGNC Symbol;Acc:HGNC:15719]	732	TGGGCGAGGACTCTGTGGACTTCCGGCTCCGCGTCTCTGCAAATGGTTGACAGTGTCAAC							bidirectional	ENST00000366707	OBSCN		+	228399485	228566496	14.0719	13.7644	14.1743	13.7373	13.9275	13.8241	14.0024	14.4257	14.2826
ASHG19LNC1A104270908V5	0.908721	0.980577	1.012	down	ENST00000493977	ENSG00000154358	OBSCN	lncRNA				Reliable		No	chr1:228403390-228405128:+	chr1	+	228403390	228405128				Ribosome;Nucleus;Insoluble Fraction;Cell Membrane;Nucleous	GENCODE	obscurin, cytoskeletal calmodulin and titin-interacting RhoGEF [Source:HGNC Symbol;Acc:HGNC:15719]	732	TGGGCGAGGACTCTGTGGACTTCCGGCTCCGCGTCTCTGCAAATGGTTGACAGTGTCAAC							bidirectional	ENST00000636875	OBSCN		+	228399485	228566496	14.0719	13.7644	14.1743	13.7373	13.9275	13.8241	14.0024	14.4257	14.2826
ASHG19LNC1A104270908V5	0.908721	0.980577	1.012	down	ENST00000493977	ENSG00000154358	OBSCN	lncRNA				Reliable		No	chr1:228403390-228405128:+	chr1	+	228403390	228405128				Ribosome;Nucleus;Insoluble Fraction;Cell Membrane;Nucleous	GENCODE	obscurin, cytoskeletal calmodulin and titin-interacting RhoGEF [Source:HGNC Symbol;Acc:HGNC:15719]	732	TGGGCGAGGACTCTGTGGACTTCCGGCTCCGCGTCTCTGCAAATGGTTGACAGTGTCAAC							bidirectional	ENST00000570156	OBSCN		+	228395831	228566575	14.0719	13.7644	14.1743	13.7373	13.9275	13.8241	14.0024	14.4257	14.2826
ASHG19LNC1A104270908V5	0.908721	0.980577	1.012	down	ENST00000493977	ENSG00000154358	OBSCN	lncRNA				Reliable		No	chr1:228403390-228405128:+	chr1	+	228403390	228405128				Ribosome;Nucleus;Insoluble Fraction;Cell Membrane;Nucleous	GENCODE	obscurin, cytoskeletal calmodulin and titin-interacting RhoGEF [Source:HGNC Symbol;Acc:HGNC:15719]	732	TGGGCGAGGACTCTGTGGACTTCCGGCTCCGCGTCTCTGCAAATGGTTGACAGTGTCAAC							bidirectional	ENST00000422127	OBSCN		+	228395831	228566575	14.0719	13.7644	14.1743	13.7373	13.9275	13.8241	14.0024	14.4257	14.2826
ASHG19LNC1A104270908V5	0.908721	0.980577	1.012	down	ENST00000493977	ENSG00000154358	OBSCN	lncRNA				Reliable		No	chr1:228403390-228405128:+	chr1	+	228403390	228405128				Ribosome;Nucleus;Insoluble Fraction;Cell Membrane;Nucleous	GENCODE	obscurin, cytoskeletal calmodulin and titin-interacting RhoGEF [Source:HGNC Symbol;Acc:HGNC:15719]	732	TGGGCGAGGACTCTGTGGACTTCCGGCTCCGCGTCTCTGCAAATGGTTGACAGTGTCAAC							bidirectional	ENST00000284548	OBSCN		+	228395831	228548951	14.0719	13.7644	14.1743	13.7373	13.9275	13.8241	14.0024	14.4257	14.2826
ASHGV40030375V5	0.0959346	0.623841	1.31839	down	T210999	G048845	G048845	lncRNA				Reliable		Yes	chr2:240737245-240739411:+	chr2	+	240737245	240739411					RNA-seq: Iyer et al 2015		1808	TGCGCTCCCAAATCAAAACAACTTCTTCCTTTCCATTATCTGGATCAGGGGAGACATTTA							intergenic							14.8078	13.2104	15.2024	13.6635	12.7244	12.6277	13.5485	12.7551	13.4506
ASHG19LNC1A100068804V5	0.0313361	0.542762	1.35018	down	ENST00000609087	ENSG00000273148	AL035563.1	lncRNA	;FANTOM5CAT:Complete5End;BIGTranscriptome:FullLength;	DHS_promoter	p_lncRNA_intergenic	Reliable		Yes	chr20:18775173-18776711:+	chr20	+	18775173	18776711			neutrophil	Nucleus;Insoluble Fraction;Cell Membrane	GENCODE	uncharacterized LOC100270804 [Source:NCBI gene;Acc:100270804]	1539	GTTTGTTCAAAATCAGTTTCATTAATTTGTGGGAAGATACACCTTGTACATTTTACCTAA	conserved	unconserved				NR_026885	intergenic							7.73327	6.81061	7.60179	6.69261	4.80081	6.52091	7.24491	7.702	7.27182
ASHGV40024866V5	0.974558	0.994793	1.00266	down	TCONS_00027431	XLOC_013420	XLOC_013420	lncRNA				Reliable		Yes	chr19:57813908-57814300:-	chr19	-	57813908	57814300					RNA-seq: Cabili et al 2011		318	CTCCTGAGGAAAGGATGCCTTGGCGAAGCTCCTCCACCTACCCCTCCCAGATGCTGCTAC							intergenic							8.88626	9.49841	9.16921	9.10465	9.28668	9.09039	8.88168	9.03865	9.14753
ASHGV40026271V5	0.895674	0.977901	1.01188	down	T183683	G042183	G042183	lncRNA				Reliable		Yes	chr2:5972004-5973882:-	chr2	-	5972004	5973882					RNA-seq: Iyer et al 2015		992	TTCCATTCTCAGGCTTCCCTAGGCACAAACGGTGATGACATTTCTAAGCCTCCTTTACAT							intergenic							6.39881	6.86314	5.90392	6.49003	7.15688	6.13093	6.02684	6.38839	6.19357
ASHGV40015557V5	0.360111	0.79815	1.06381	down	T111765	G026389	G026389	lncRNA				Reliable		Yes	chr14:105639465-105640155:+	chr14	+	105639465	105640155					RNA-seq: Iyer et al 2015		690	TGTAGAACATGGTCTGTCTGGAGCCAGTCAGTCCCACTCCAGACCTACGGGTTGAGACAG							natural antisense	ENST00000392568	NUDT14		-	105639276	105647640	5.74718	5.0061	5.85542	4.9026	5.21453	5.41113	5.7802	5.16184	5.96744
ASHG19LNC1A110058345V5	0.304765	0.768994	1.07457	down	ENST00000447702	ENSG00000224477	AL109933.1	lncRNA	;BIGTranscriptome:FullLength;			Reliable		No	chr6:161119525-161121664:+	chr6	+	161119525	161121664					GENCODE	novel transcript	122	GGTGAGATGGAAGGTTGAACTCTACCTCACCTCCTGGCTACAGAGTGCGGTGGCGCCAGC							intergenic							4.40117	3.65777	4.87195	4.75184	4.98626	5.14872	4.98266	5.02163	5.22535
ASHG19LNC1A100052492V5	0.0894758	0.619985	1.20338	down	ENST00000574212	ENSG00000263335	AF001548.2	lncRNA	;FANTOM5CAT:Complete5End;BIGTranscriptome:FullLength;			Reliable		Yes	chr16:15820531-15826850:+	chr16	+	15820531	15826850			substantia_nigra		GENCODE	novel transcript, antisense to MYH11	836	GCAAACAAATACACAAAGTAATAGAATTGAAAGGATGTCTGTGAACTGCAAAATTTTGCT	unconserved	conserved					natural antisense	ENST00000576790	MYH11		-	15797644	15950890	7.22666	6.29291	6.00715	5.56312	5.39885	6.02699	5.8171	5.20935	4.82325
ASHG19LNC1A100052492V5	0.0894758	0.619985	1.20338	down	ENST00000574212	ENSG00000263335	AF001548.2	lncRNA	;FANTOM5CAT:Complete5End;BIGTranscriptome:FullLength;			Reliable		Yes	chr16:15820531-15826850:+	chr16	+	15820531	15826850			substantia_nigra		GENCODE	novel transcript, antisense to MYH11	836	GCAAACAAATACACAAAGTAATAGAATTGAAAGGATGTCTGTGAACTGCAAAATTTTGCT	unconserved	conserved					natural antisense	ENST00000300036	MYH11		-	15797848	15950890	7.22666	6.29291	6.00715	5.56312	5.39885	6.02699	5.8171	5.20935	4.82325
ASHG19LNC1A100052492V5	0.0894758	0.619985	1.20338	down	ENST00000574212	ENSG00000263335	AF001548.2	lncRNA	;FANTOM5CAT:Complete5End;BIGTranscriptome:FullLength;			Reliable		Yes	chr16:15820531-15826850:+	chr16	+	15820531	15826850			substantia_nigra		GENCODE	novel transcript, antisense to MYH11	836	GCAAACAAATACACAAAGTAATAGAATTGAAAGGATGTCTGTGAACTGCAAAATTTTGCT	unconserved	conserved					natural antisense	ENST00000452625	MYH11		-	15797029	15950868	7.22666	6.29291	6.00715	5.56312	5.39885	6.02699	5.8171	5.20935	4.82325
ASHG19LNC1A100052492V5	0.0894758	0.619985	1.20338	down	ENST00000574212	ENSG00000263335	AF001548.2	lncRNA	;FANTOM5CAT:Complete5End;BIGTranscriptome:FullLength;			Reliable		Yes	chr16:15820531-15826850:+	chr16	+	15820531	15826850			substantia_nigra		GENCODE	novel transcript, antisense to MYH11	836	GCAAACAAATACACAAAGTAATAGAATTGAAAGGATGTCTGTGAACTGCAAAATTTTGCT	unconserved	conserved					natural antisense	ENST00000396324	MYH11		-	15797029	15950868	7.22666	6.29291	6.00715	5.56312	5.39885	6.02699	5.8171	5.20935	4.82325
ASHG19LNC1A100052492V5	0.0894758	0.619985	1.20338	down	ENST00000574212	ENSG00000263335	AF001548.2	lncRNA	;FANTOM5CAT:Complete5End;BIGTranscriptome:FullLength;			Reliable		Yes	chr16:15820531-15826850:+	chr16	+	15820531	15826850			substantia_nigra		GENCODE	novel transcript, antisense to MYH11	836	GCAAACAAATACACAAAGTAATAGAATTGAAAGGATGTCTGTGAACTGCAAAATTTTGCT	unconserved	conserved					natural antisense	uc010bvg.3	MYH11		-	15796992	15950887	7.22666	6.29291	6.00715	5.56312	5.39885	6.02699	5.8171	5.20935	4.82325
ASHG19LNC1A100008254V5	0.101619	0.630109	1.18161	down	ENST00000648602	ENSG00000285922	AC104453.1	lncRNA				Reliable		Yes	chr1:98517633-98520148:-	chr1	-	98517633	98520148			nervous_system		GENCODE	novel transcript	1784	CGGTTCATGTTTCTAGCTACTTTCATACAATGTTGAAATAATACTATAATTTGACTAGGT							intergenic							3.24307	3.65777	3.21636	5.20145	4.71189	3.84459	3.59609	3.23938	3.53671
ASHG19LNC1A100076929V5	0.130336	0.658803	1.21333	down	ENST00000612441	ENSG00000274885	AC087241.4	lncRNA				Reliable		Yes	chr12:22791398-22791877:+	chr12	+	22791398	22791877					GENCODE	novel transcript, sense intronic to ETNK1	480	CTCAGTCAGACCTTGTCTTTGTCTTTGTGTATTTCAGTATAAATTTGTAAACATAAAAAG							intron sense-overlapping	ENST00000538218	ETNK1		+	22778126	22838157	5.05446	3.65777	5.1931	4.14477	4.11225	4.46751	4.46555	4.48754	5.3302
ASHG19LNC1A100076929V5	0.130336	0.658803	1.21333	down	ENST00000612441	ENSG00000274885	AC087241.4	lncRNA				Reliable		Yes	chr12:22791398-22791877:+	chr12	+	22791398	22791877					GENCODE	novel transcript, sense intronic to ETNK1	480	CTCAGTCAGACCTTGTCTTTGTCTTTGTGTATTTCAGTATAAATTTGTAAACATAAAAAG							intron sense-overlapping	ENST00000335148	ETNK1		+	22778075	22797521	5.05446	3.65777	5.1931	4.14477	4.11225	4.46751	4.46555	4.48754	5.3302
ASHG19LNC1A100076929V5	0.130336	0.658803	1.21333	down	ENST00000612441	ENSG00000274885	AC087241.4	lncRNA				Reliable		Yes	chr12:22791398-22791877:+	chr12	+	22791398	22791877					GENCODE	novel transcript, sense intronic to ETNK1	480	CTCAGTCAGACCTTGTCTTTGTCTTTGTGTATTTCAGTATAAATTTGTAAACATAAAAAG							intron sense-overlapping	ENST00000266517	ETNK1		+	22778009	22843599	5.05446	3.65777	5.1931	4.14477	4.11225	4.46751	4.46555	4.48754	5.3302
ASHG19LNC1A102035152V5	0.438426	0.832302	1.02925	down	ENST00000441036	ENSG00000232084	LINC01104	lncRNA	;BIGTranscriptome:FullLength;			Reliable		No	chr2:100859093-100865724:+	chr2	+	100859093	100865724					GENCODE	long intergenic non-protein coding RNA 1104 [Source:HGNC Symbol;Acc:HGNC:49226]	581	GCTGGCCTGGCCCTCCCACAAACACTCCAGTTTCACGGGCTGAAGAGGAGACAAAGCAAA							intergenic							8.31156	8.63928	8.33668	8.28114	8.39696	8.12027	8.06692	8.05777	8.05132
ASHG19LNC1A104443187V5	0.508274	0.858272	1.05171	down	ENST00000512932	ENSG00000251022	THAP9-AS1	lncRNA	;FANTOM5CAT:Complete5End;BIGTranscriptome:FullLength;	DHS_promoter	p_lncRNA_divergent	Reliable		No	chr4:83815403-83821712:-	chr4	-	83815403	83821712			eosinophil	Insoluble Fraction	GENCODE	THAP9 antisense RNA 1 [Source:HGNC Symbol;Acc:HGNC:44172]	971	AGGAACCCTTTTCTGAAACACTTTGCCACAATGAAGGAAATAAGGATCTAGTTTGAAGCA	conserved	conserved	leukemia;asthma;lymphopenia;Lymphoma	ENSG00000189308			exon sense-overlapping	ENST00000503210	SEC31A		-	83800041	83822319	6.77332	6.31135	7.10511	6.41801	6.19759	6.70865	7.10661	6.9047	7.4041
ASHG19LNC1A104443187V5	0.508274	0.858272	1.05171	down	ENST00000512932	ENSG00000251022	THAP9-AS1	lncRNA	;FANTOM5CAT:Complete5End;BIGTranscriptome:FullLength;	DHS_promoter	p_lncRNA_divergent	Reliable		No	chr4:83815403-83821712:-	chr4	-	83815403	83821712			eosinophil	Insoluble Fraction	GENCODE	THAP9 antisense RNA 1 [Source:HGNC Symbol;Acc:HGNC:44172]	971	AGGAACCCTTTTCTGAAACACTTTGCCACAATGAAGGAAATAAGGATCTAGTTTGAAGCA	conserved	conserved	leukemia;asthma;lymphopenia;Lymphoma	ENSG00000189308			exon sense-overlapping	ENST00000507051	SEC31A		-	83803055	83821722	6.77332	6.31135	7.10511	6.41801	6.19759	6.70865	7.10661	6.9047	7.4041
ASHG19LNC1A104443187V5	0.508274	0.858272	1.05171	down	ENST00000512932	ENSG00000251022	THAP9-AS1	lncRNA	;FANTOM5CAT:Complete5End;BIGTranscriptome:FullLength;	DHS_promoter	p_lncRNA_divergent	Reliable		No	chr4:83815403-83821712:-	chr4	-	83815403	83821712			eosinophil	Insoluble Fraction	GENCODE	THAP9 antisense RNA 1 [Source:HGNC Symbol;Acc:HGNC:44172]	971	AGGAACCCTTTTCTGAAACACTTTGCCACAATGAAGGAAATAAGGATCTAGTTTGAAGCA	conserved	conserved	leukemia;asthma;lymphopenia;Lymphoma	ENSG00000189308			exon sense-overlapping	ENST00000506495	SEC31A		-	83803010	83821722	6.77332	6.31135	7.10511	6.41801	6.19759	6.70865	7.10661	6.9047	7.4041
ASHG19LNC1A104443187V5	0.508274	0.858272	1.05171	down	ENST00000512932	ENSG00000251022	THAP9-AS1	lncRNA	;FANTOM5CAT:Complete5End;BIGTranscriptome:FullLength;	DHS_promoter	p_lncRNA_divergent	Reliable		No	chr4:83815403-83821712:-	chr4	-	83815403	83821712			eosinophil	Insoluble Fraction	GENCODE	THAP9 antisense RNA 1 [Source:HGNC Symbol;Acc:HGNC:44172]	971	AGGAACCCTTTTCTGAAACACTTTGCCACAATGAAGGAAATAAGGATCTAGTTTGAAGCA	conserved	conserved	leukemia;asthma;lymphopenia;Lymphoma	ENSG00000189308			exon sense-overlapping	ENST00000355196	SEC31A		-	83740164	83821691	6.77332	6.31135	7.10511	6.41801	6.19759	6.70865	7.10661	6.9047	7.4041
ASHG19LNC1A104443187V5	0.508274	0.858272	1.05171	down	ENST00000512932	ENSG00000251022	THAP9-AS1	lncRNA	;FANTOM5CAT:Complete5End;BIGTranscriptome:FullLength;	DHS_promoter	p_lncRNA_divergent	Reliable		No	chr4:83815403-83821712:-	chr4	-	83815403	83821712			eosinophil	Insoluble Fraction	GENCODE	THAP9 antisense RNA 1 [Source:HGNC Symbol;Acc:HGNC:44172]	971	AGGAACCCTTTTCTGAAACACTTTGCCACAATGAAGGAAATAAGGATCTAGTTTGAAGCA	conserved	conserved	leukemia;asthma;lymphopenia;Lymphoma	ENSG00000189308			exon sense-overlapping	ENST00000507676	SEC31A		-	83801960	83821691	6.77332	6.31135	7.10511	6.41801	6.19759	6.70865	7.10661	6.9047	7.4041
ASHG19LNC1A100033652V5	0.498877	0.855395	1.08468	down	ENST00000616449	ENSG00000111058	ACSS3	lncRNA				Reliable		No	chr12:81330193-81334025:+	chr12	+	81330193	81334025			neuronal_stem_cell		GENCODE	acyl-CoA synthetase short chain family member 3 [Source:HGNC Symbol;Acc:HGNC:24723]	3833	TTCCTATTTGAAATTTGCTCTGTCATTCTTTCTCTGTGTTGACTCTGTAGGGTTGTTGTT							bidirectional	ENST00000549417	LIN7A		-	81235468	81331483	5.91187	5.76209	6.358	5.32318	5.05031	4.86053	5.49336	5.94621	6.33724
ASHG19LNC1A100033652V5	0.498877	0.855395	1.08468	down	ENST00000616449	ENSG00000111058	ACSS3	lncRNA				Reliable		No	chr12:81330193-81334025:+	chr12	+	81330193	81334025			neuronal_stem_cell		GENCODE	acyl-CoA synthetase short chain family member 3 [Source:HGNC Symbol;Acc:HGNC:24723]	3833	TTCCTATTTGAAATTTGCTCTGTCATTCTTTCTCTGTGTTGACTCTGTAGGGTTGTTGTT							bidirectional	ENST00000552864	LIN7A		-	81186299	81331704	5.91187	5.76209	6.358	5.32318	5.05031	4.86053	5.49336	5.94621	6.33724
ASHG19LNC1A100033652V5	0.498877	0.855395	1.08468	down	ENST00000616449	ENSG00000111058	ACSS3	lncRNA				Reliable		No	chr12:81330193-81334025:+	chr12	+	81330193	81334025			neuronal_stem_cell		GENCODE	acyl-CoA synthetase short chain family member 3 [Source:HGNC Symbol;Acc:HGNC:24723]	3833	TTCCTATTTGAAATTTGCTCTGTCATTCTTTCTCTGTGTTGACTCTGTAGGGTTGTTGTT							bidirectional	NM_001324423	LIN7A		-	81186300	81331694	5.91187	5.76209	6.358	5.32318	5.05031	4.86053	5.49336	5.94621	6.33724
ASHG19LNC1A100033652V5	0.498877	0.855395	1.08468	down	ENST00000616449	ENSG00000111058	ACSS3	lncRNA				Reliable		No	chr12:81330193-81334025:+	chr12	+	81330193	81334025			neuronal_stem_cell		GENCODE	acyl-CoA synthetase short chain family member 3 [Source:HGNC Symbol;Acc:HGNC:24723]	3833	TTCCTATTTGAAATTTGCTCTGTCATTCTTTCTCTGTGTTGACTCTGTAGGGTTGTTGTT							bidirectional	ENST00000549175	ACSS3		+	81331594	81528742	5.91187	5.76209	6.358	5.32318	5.05031	4.86053	5.49336	5.94621	6.33724
ASHGV40056266V5	0.957561	0.990968	1.00459	down	NR_038379	LOC554206	LOC554206	lncRNA	Refseq:FullLength;			Gold		Yes	chr16:25043061-25044098:+	chr16	+	25043061	25044098					Refseq		1059	CTCCACGCCCATGGCCACTAGACAGAGGGAGTCTTCCTTCACCTCCTGCTTTTCCACCTG						NR_038379	intergenic							9.58931	8.94455	9.59845	9.83846	10.9392	10.3227	9.1729	9.60527	8.96099
ASHG19LNC1A105622615V5	0.261201	0.749378	1.08327	down	ENST00000507304	ENSG00000248222	AC011389.1	lncRNA	;FANTOM5CAT:Complete5End;BIGTranscriptome:FullLength;	DHS_enhancer	e_lncRNA	Reliable		Yes	chr5:168440269-168451992:+	chr5	+	168440269	168451992			testis		GENCODE	uncharacterized LOC728095 [Source:NCBI gene;Acc:728095]	1489	TCTTTGCCCTAAACTCCTAGGCTCCCCCACCTACATTCCACCATATTGAAGGGCTTACCT	conserved	conserved					intronic antisense	ENST00000332966	SLIT3		-	168093230	168727786	11.604	12.3237	11.5688	11.8568	12.162	11.8302	11.0667	10.8189	11.0099
ASHG19LNC1A105622615V5	0.261201	0.749378	1.08327	down	ENST00000507304	ENSG00000248222	AC011389.1	lncRNA	;FANTOM5CAT:Complete5End;BIGTranscriptome:FullLength;	DHS_enhancer	e_lncRNA	Reliable		Yes	chr5:168440269-168451992:+	chr5	+	168440269	168451992			testis		GENCODE	uncharacterized LOC728095 [Source:NCBI gene;Acc:728095]	1489	TCTTTGCCCTAAACTCCTAGGCTCCCCCACCTACATTCCACCATATTGAAGGGCTTACCT	conserved	conserved					intronic antisense	ENST00000519560	SLIT3		-	168088745	168728133	11.604	12.3237	11.5688	11.8568	12.162	11.8302	11.0667	10.8189	11.0099
ASHG19LNC1A108748655V5	0.143334	0.667607	1.08902	down	ENST00000383686	ENSG00000206532	AC117402.1	lncRNA	;FANTOM5CAT:Complete5End;			Reliable		Yes	chr3:110610970-110612323:-	chr3	-	110610970	110612323					GENCODE	novel transcript	820	AGCCTCCCAGAAGAAAGGGTAACAACCAGGCTGAGGCAGGAGGTGATGCTGAGGTCCTGA	conserved	conserved					intergenic							8.90068	9.85787	9.37844	9.3075	8.95134	9.4251	9.39865	9.91433	9.30713
ASHG19LNC1A106033662V5	0.383329	0.80874	1.05118	down	ENST00000552759	ENSG00000257860	AC068643.2	lncRNA	;FANTOM5CAT:Complete5End;			Reliable		No	chr12:103545633-103555420:+	chr12	+	103545633	103555420			testis		GENCODE	uncharacterized LOC101929058 [Source:NCBI gene;Acc:101929058]	622	ATTGAAAGGCAGATTACCCAGTTTAGGCCCTTGAAGATAATGCTTGGACAATTACCTCCT	unconserved	conserved					intergenic							4.88836	5.4232	5.21182	5.43328	6.05512	5.60193	5.81883	5.37357	5.62571
ASHG19LNC1A100064892V5	0.0402569	0.557462	1.30675	down	ENST00000613261	ENSG00000276573	AL442067.1	lncRNA	;FANTOM5CAT:Complete5End;	DHS_promoter		Reliable		Yes	chr13:98088200-98088422:+	chr13	+	98088200	98088422					GENCODE	novel transcript, sense intronic to RAP2A	223	GCATGTTATTCATCCTTGTGTTAAATTCCAAACTAGAATAAAGCAGATATTTTCGTGGTC	conserved	conserved					intron sense-overlapping	ENST00000245304	RAP2A		+	98086476	98121382	5.49999	3.65777	5.81462	4.11241	3.02914	4.40147	4.25516	4.21351	4.85743
ASHGV40059322V5	0.27481	0.756814	1.06231	down	TCONS_00004619	XLOC_002528	XLOC_002528	lncRNA				Reliable		Yes	chr2:238090658-238092946:-	chr2	-	238090658	238092946					RNA-seq: Cabili et al 2011		438	GAACACACAGCCCTTGGCCTGAGGAATGATCCAATTGTAGCTTCCCTGACCTGACCTCAA							intergenic							6.70969	6.6851	6.71638	6.15362	6.09223	6.22147	6.37656	6.3516	6.51483
ASHGV40049872V5	0.933622	0.985197	1.00686	down	ENST00000522383	ENSG00000253258	AC068228.1	lncRNA	;BIGTranscriptome:FullLength;			Gold		Yes	chr8:124193878-124195028:-	chr8	-	124193878	124195028				Chromatin;Nucleous	GENCODE	novel transcript, antisense to FAM83A	777	TGAAATCTATGAACTCTGAGGGGAGTGACCACGTGTTCTTTCCAGATCAGATCGTGATCT							natural antisense	ENST00000522648	FAM83A		+	124194921	124222318	3.24307	3.65777	4.96906	4.85196	4.57332	4.73766	3.89835	4.31694	4.32171
ASHGV40049872V5	0.933622	0.985197	1.00686	down	ENST00000522383	ENSG00000253258	AC068228.1	lncRNA	;BIGTranscriptome:FullLength;			Gold		Yes	chr8:124193878-124195028:-	chr8	-	124193878	124195028				Chromatin;Nucleous	GENCODE	novel transcript, antisense to FAM83A	777	TGAAATCTATGAACTCTGAGGGGAGTGACCACGTGTTCTTTCCAGATCAGATCGTGATCT							natural antisense	ENST00000276699	FAM83A		+	124194921	124222314	3.24307	3.65777	4.96906	4.85196	4.57332	4.73766	3.89835	4.31694	4.32171
ASHGV40049872V5	0.933622	0.985197	1.00686	down	ENST00000522383	ENSG00000253258	AC068228.1	lncRNA	;BIGTranscriptome:FullLength;			Gold		Yes	chr8:124193878-124195028:-	chr8	-	124193878	124195028				Chromatin;Nucleous	GENCODE	novel transcript, antisense to FAM83A	777	TGAAATCTATGAACTCTGAGGGGAGTGACCACGTGTTCTTTCCAGATCAGATCGTGATCT							natural antisense	ENST00000518448	FAM83A		+	124191287	124222002	3.24307	3.65777	4.96906	4.85196	4.57332	4.73766	3.89835	4.31694	4.32171
ASHGV40049872V5	0.933622	0.985197	1.00686	down	ENST00000522383	ENSG00000253258	AC068228.1	lncRNA	;BIGTranscriptome:FullLength;			Gold		Yes	chr8:124193878-124195028:-	chr8	-	124193878	124195028				Chromatin;Nucleous	GENCODE	novel transcript, antisense to FAM83A	777	TGAAATCTATGAACTCTGAGGGGAGTGACCACGTGTTCTTTCCAGATCAGATCGTGATCT							natural antisense	ENST00000536633	FAM83A		+	124191287	124222319	3.24307	3.65777	4.96906	4.85196	4.57332	4.73766	3.89835	4.31694	4.32171
ASHGV40049872V5	0.933622	0.985197	1.00686	down	ENST00000522383	ENSG00000253258	AC068228.1	lncRNA	;BIGTranscriptome:FullLength;			Gold		Yes	chr8:124193878-124195028:-	chr8	-	124193878	124195028				Chromatin;Nucleous	GENCODE	novel transcript, antisense to FAM83A	777	TGAAATCTATGAACTCTGAGGGGAGTGACCACGTGTTCTTTCCAGATCAGATCGTGATCT							natural antisense	NM_001321630	FAM83A		+	124194592	124214896	3.24307	3.65777	4.96906	4.85196	4.57332	4.73766	3.89835	4.31694	4.32171
ASHGV40032935V5	0.519235	0.863944	1.05558	down	T230820	G053111	G053111	lncRNA				Reliable		Yes	chr22:24271732-24274146:-	chr22	-	24271732	24274146					RNA-seq: Iyer et al 2015		2414	AGTGTCTTCATGTAGAAAACAGAGCACTAAATTATAATTTTACAGTCACAGCACAAGCTC							intergenic							3.24307	3.65777	3.21636	3.74453	3.05942	4.22382	4.01127	3.60144	3.87868
ASHG19LNC1A100097046V5	0.0114591	0.48175	1.38923	down	NR_134305	ENSG00000277332	AC108002.2	lncRNA	Refseq:Complete3End;FANTOM5CAT:Complete5End;			Gold		No	chr8:143719949-143722024:+	chr8	+	143719949	143722024			testis		Refseq		513	AGCCTTCACACTGTGTCTTGCAGGGGAAAATACAACTCTTTATTAAAATTTATTGCCCTG	unconserved	unconserved				NR_134305	intergenic							7.92734	7.7107	7.67608	6.57497	6.6013	7.91732	8.90041	7.91226	8.38954
ASHG19LNC1A100028487V5	0.00389381	0.435252	1.44123	down	ENST00000613686	ENSG00000275638	AC011939.3	lncRNA				Reliable		Yes	chr15:65947958-65948423:-	chr15	-	65947958	65948423				Nucleus	GENCODE	novel transcript, antisense to SLC24A1	466	CTTTTCATCTTCAGTGAATCATTCCTCATGTTTGTAATTAAAGCCATATTTACCATCATA							natural antisense	ENST00000537259	SLC24A1		+	65903743	65953333	3.24307	3.65777	5.0626	3.31244	2.63419	3.82446	4.80792	4.13689	4.9043
ASHG19LNC1A100028487V5	0.00389381	0.435252	1.44123	down	ENST00000613686	ENSG00000275638	AC011939.3	lncRNA				Reliable		Yes	chr15:65947958-65948423:-	chr15	-	65947958	65948423				Nucleus	GENCODE	novel transcript, antisense to SLC24A1	466	CTTTTCATCTTCAGTGAATCATTCCTCATGTTTGTAATTAAAGCCATATTTACCATCATA							natural antisense	ENST00000261892	SLC24A1		+	65914270	65948598	3.24307	3.65777	5.0626	3.31244	2.63419	3.82446	4.80792	4.13689	4.9043
ASHG19LNC1A100028487V5	0.00389381	0.435252	1.44123	down	ENST00000613686	ENSG00000275638	AC011939.3	lncRNA				Reliable		Yes	chr15:65947958-65948423:-	chr15	-	65947958	65948423				Nucleus	GENCODE	novel transcript, antisense to SLC24A1	466	CTTTTCATCTTCAGTGAATCATTCCTCATGTTTGTAATTAAAGCCATATTTACCATCATA							natural antisense	ENST00000339868	SLC24A1		+	65914270	65948598	3.24307	3.65777	5.0626	3.31244	2.63419	3.82446	4.80792	4.13689	4.9043
ASHG19LNC1A105666701V5	0.996999	0.99924	1.00033	down	MICT00000260557	CATG00000067637	CATG00000067637.1	lncRNA	;FANTOM5CAT:Complete5End;	DHS_enhancer	e_lncRNA	Reliable		Yes	chr4:6765235-6776239:+	chr4	+	6765235	6776239					FANTOM5CAT	long non-coding RNA and at least 2000 nt from coding related gene on both strand;standalone;multi_exonic	3277	GGCCAGAAATTAGAGAAACCTCAGTTTTGCTCTGAAGGCCTTCAACTGCCCGGCCGAGGC	unconserved	conserved					intergenic							3.24307	3.65777	5.14555	4.71281	4.58747	4.99487	4.98327	4.99022	4.4491
ASHG19LNC1A113627214V5	0.300072	0.767647	1.04074	down	ENST00000633592	ENSG00000282508	LINC01002	lncRNA				Reliable		No	chr19:203937-205598:-	chr19	-	203937	205598				Nucleus;Chromatin;Nucleous;Nucleoplasm	GENCODE	long intergenic non-protein coding RNA 1002 [Source:HGNC Symbol;Acc:HGNC:38538]	568	ACCCAGCTCCTGCCTCCCAGCCTTCTCTCCAGGCCCTGAACTTTCTCAACAGGGTCTCCC							intergenic							14.6322	15.6305	14.7271	15.4412	14.8725	15.2221	15.3536	14.8214	15.0145
ASHG19LNC1A105791838V5	0.759166	0.94755	1.01984	down	ENST00000473076	ENSG00000135829	DHX9	lncRNA	;FANTOM5CAT:Complete5End;	DHS_promoter		Gold		No	chr1:182850420-182856882:+	chr1	+	182850420	182856882				Cytosol;Nucleus;Ribosome;Insoluble Fraction	GENCODE	DExH-box helicase 9 [Source:HGNC Symbol;Acc:HGNC:2750]	1378	TGGATGTTGTTATCTCCCTCCTGGCCTTTGTAGCCAAGACATGAAGTACCCATCTCCCTT							exon sense-overlapping	ENST00000367549	DHX9		+	182808504	182856886	11.3502	12.3936	12.1413	11.6609	11.1931	11.0981	10.8576	10.5663	11.0262
ASHG19LNC1A108948927V5	0.00629163	0.460029	1.23333	down	ENST00000472982	ENSG00000117395	EBNA1BP2	lncRNA	;FANTOM5CAT:Complete5End;	DHS_promoter		Reliable		No	chr1:43636615-43637939:-	chr1	-	43636615	43637939				Ribosome;Cytosol;Insoluble Fraction	GENCODE	EBNA1 binding protein 2 [Source:HGNC Symbol;Acc:HGNC:15531]	1008	TAATGGGTACCTTTAGAGTAGTCATTCTCTTAAACTATTTTTAGCAACACCCCTCCCCTT	conserved	conserved					bidirectional	ENST00000431635	EBNA1BP2		-	43629846	43638241	5.07139	5.21008	4.83254	5.23748	4.98041	4.93097	5.2842	5.28745	5.90792
ASHG19LNC1A108948927V5	0.00629163	0.460029	1.23333	down	ENST00000472982	ENSG00000117395	EBNA1BP2	lncRNA	;FANTOM5CAT:Complete5End;	DHS_promoter		Reliable		No	chr1:43636615-43637939:-	chr1	-	43636615	43637939				Ribosome;Cytosol;Insoluble Fraction	GENCODE	EBNA1 binding protein 2 [Source:HGNC Symbol;Acc:HGNC:15531]	1008	TAATGGGTACCTTTAGAGTAGTCATTCTCTTAAACTATTTTTAGCAACACCCCTCCCCTT	conserved	conserved					bidirectional	ENST00000236051	EBNA1BP2		-	43629855	43637931	5.07139	5.21008	4.83254	5.23748	4.98041	4.93097	5.2842	5.28745	5.90792
ASHG19LNC1A108948927V5	0.00629163	0.460029	1.23333	down	ENST00000472982	ENSG00000117395	EBNA1BP2	lncRNA	;FANTOM5CAT:Complete5End;	DHS_promoter		Reliable		No	chr1:43636615-43637939:-	chr1	-	43636615	43637939				Ribosome;Cytosol;Insoluble Fraction	GENCODE	EBNA1 binding protein 2 [Source:HGNC Symbol;Acc:HGNC:15531]	1008	TAATGGGTACCTTTAGAGTAGTCATTCTCTTAAACTATTTTTAGCAACACCCCTCCCCTT	conserved	conserved					bidirectional	uc001cio.3	EBNA1BP2		-	43629845	43736607	5.07139	5.21008	4.83254	5.23748	4.98041	4.93097	5.2842	5.28745	5.90792
ASHG19LNC1A108948927V5	0.00629163	0.460029	1.23333	down	ENST00000472982	ENSG00000117395	EBNA1BP2	lncRNA	;FANTOM5CAT:Complete5End;	DHS_promoter		Reliable		No	chr1:43636615-43637939:-	chr1	-	43636615	43637939				Ribosome;Cytosol;Insoluble Fraction	GENCODE	EBNA1 binding protein 2 [Source:HGNC Symbol;Acc:HGNC:15531]	1008	TAATGGGTACCTTTAGAGTAGTCATTCTCTTAAACTATTTTTAGCAACACCCCTCCCCTT	conserved	conserved					bidirectional	ENST00000372492	CFAP57		+	43637820	43720029	5.07139	5.21008	4.83254	5.23748	4.98041	4.93097	5.2842	5.28745	5.90792
ASHG19LNC1A107051344V5	0.871629	0.972669	1.00565	down	ENST00000610253	ENSG00000149308	NPAT	lncRNA	;FANTOM5CAT:Complete5End;	DHS_promoter		Reliable		No	chr11:108041859-108093363:-	chr11	-	108041859	108093363			CD8_positive_alpha_beta_T_cell	Cytosol;Insoluble Fraction;Cell Membrane	GENCODE	nuclear protein, coactivator of histone transcription [Source:HGNC Symbol;Acc:HGNC:7896]	3959	AGGAGCATGCAAAGTTCCCCAAGGTTTGCTGGCAGTCAGAGAGGTTTCAGCCCGAACGAG							bidirectional	NM_001321307	NPAT		-	108027942	108093365	5.54818	5.63272	5.76035	5.9949	5.83863	6.28652	6.14988	6.03429	5.41265
ASHG19LNC1A107051344V5	0.871629	0.972669	1.00565	down	ENST00000610253	ENSG00000149308	NPAT	lncRNA	;FANTOM5CAT:Complete5End;	DHS_promoter		Reliable		No	chr11:108041859-108093363:-	chr11	-	108041859	108093363			CD8_positive_alpha_beta_T_cell	Cytosol;Insoluble Fraction;Cell Membrane	GENCODE	nuclear protein, coactivator of histone transcription [Source:HGNC Symbol;Acc:HGNC:7896]	3959	AGGAGCATGCAAAGTTCCCCAAGGTTTGCTGGCAGTCAGAGAGGTTTCAGCCCGAACGAG							bidirectional	ENST00000278612	NPAT		-	108027942	108093369	5.54818	5.63272	5.76035	5.9949	5.83863	6.28652	6.14988	6.03429	5.41265
ASHG19LNC1A107051344V5	0.871629	0.972669	1.00565	down	ENST00000610253	ENSG00000149308	NPAT	lncRNA	;FANTOM5CAT:Complete5End;	DHS_promoter		Reliable		No	chr11:108041859-108093363:-	chr11	-	108041859	108093363			CD8_positive_alpha_beta_T_cell	Cytosol;Insoluble Fraction;Cell Membrane	GENCODE	nuclear protein, coactivator of histone transcription [Source:HGNC Symbol;Acc:HGNC:7896]	3959	AGGAGCATGCAAAGTTCCCCAAGGTTTGCTGGCAGTCAGAGAGGTTTCAGCCCGAACGAG							bidirectional	ENST00000527805	ATM		+	108093211	108158441	5.54818	5.63272	5.76035	5.9949	5.83863	6.28652	6.14988	6.03429	5.41265
ASHGV40026347V5	0.579856	0.887498	1.06065	down	T184544	G042394	G042394	lncRNA				Reliable		Yes	chr2:11018453-11020863:-	chr2	-	11018453	11020863					RNA-seq: Iyer et al 2015		1193	GAGGAGGCAATCACCCCCTTGTCTCCATTTATTTTACCACAAACCTTTTTCCTCAAAAAA							intergenic							10.149	12.0021	10.7896	10.8576	11.4939	10.5839	9.87363	10.5435	9.72567
ASHG19LNC1A110117689V5	0.130879	0.658972	1.30999	down	ENST00000429023	ENSG00000128683	GAD1	lncRNA	;FANTOM5CAT:Complete5End;	DHS_promoter		Reliable		No	chr2:171675121-171700667:+	chr2	+	171675121	171700667		Alcoholic Intoxication, Chronic;Autistic Disorder;Bipolar Disorder;Cerebral Palsy;Contracture;Contracture of joint;Mental Depression;Depressive disorder;Dyskinesia, Drug-Induced;Epilepsy;Hyperprolactinemia;Little's Disease;Mental Retardation;Babinski Reflex;Schizophrenia;Seizures;Curvature of spine;Unipolar Depression;Hyperreflexia;Cocaine-Related Disorders;Flexion contracture;Low intelligence;Sm…	nervous_system	Cytosol	GENCODE	glutamate decarboxylase 1 [Source:HGNC Symbol;Acc:HGNC:4092]	812	ACCTCCAGAGGTTTACATATGAAATTGCACCAGTGTTTGTCCTCATGGAACAAATAACAC	conserved	conserved	type 2 diabetes mellitus;obesity				bidirectional	MICT00000202802	CATG00000050657.1		-	171678607	171771379	7.30275	3.65777	7.62322	5.00788	5.06724	5.64855	7.54301	5.93496	7.76756
ASHG19LNC1A110117689V5	0.130879	0.658972	1.30999	down	ENST00000429023	ENSG00000128683	GAD1	lncRNA	;FANTOM5CAT:Complete5End;	DHS_promoter		Reliable		No	chr2:171675121-171700667:+	chr2	+	171675121	171700667		Alcoholic Intoxication, Chronic;Autistic Disorder;Bipolar Disorder;Cerebral Palsy;Contracture;Contracture of joint;Mental Depression;Depressive disorder;Dyskinesia, Drug-Induced;Epilepsy;Hyperprolactinemia;Little's Disease;Mental Retardation;Babinski Reflex;Schizophrenia;Seizures;Curvature of spine;Unipolar Depression;Hyperreflexia;Cocaine-Related Disorders;Flexion contracture;Low intelligence;Sm…	nervous_system	Cytosol	GENCODE	glutamate decarboxylase 1 [Source:HGNC Symbol;Acc:HGNC:4092]	812	ACCTCCAGAGGTTTACATATGAAATTGCACCAGTGTTTGTCCTCATGGAACAAATAACAC	conserved	conserved	type 2 diabetes mellitus;obesity				bidirectional	MICT00000202803	CATG00000050657.1		-	171678607	171785432	7.30275	3.65777	7.62322	5.00788	5.06724	5.64855	7.54301	5.93496	7.76756
ASHG19LNC1A110117689V5	0.130879	0.658972	1.30999	down	ENST00000429023	ENSG00000128683	GAD1	lncRNA	;FANTOM5CAT:Complete5End;	DHS_promoter		Reliable		No	chr2:171675121-171700667:+	chr2	+	171675121	171700667		Alcoholic Intoxication, Chronic;Autistic Disorder;Bipolar Disorder;Cerebral Palsy;Contracture;Contracture of joint;Mental Depression;Depressive disorder;Dyskinesia, Drug-Induced;Epilepsy;Hyperprolactinemia;Little's Disease;Mental Retardation;Babinski Reflex;Schizophrenia;Seizures;Curvature of spine;Unipolar Depression;Hyperreflexia;Cocaine-Related Disorders;Flexion contracture;Low intelligence;Sm…	nervous_system	Cytosol	GENCODE	glutamate decarboxylase 1 [Source:HGNC Symbol;Acc:HGNC:4092]	812	ACCTCCAGAGGTTTACATATGAAATTGCACCAGTGTTTGTCCTCATGGAACAAATAACAC	conserved	conserved	type 2 diabetes mellitus;obesity				bidirectional	MICT00000202804	CATG00000050657.1		-	171678607	171785432	7.30275	3.65777	7.62322	5.00788	5.06724	5.64855	7.54301	5.93496	7.76756
ASHG19LNC1A110117689V5	0.130879	0.658972	1.30999	down	ENST00000429023	ENSG00000128683	GAD1	lncRNA	;FANTOM5CAT:Complete5End;	DHS_promoter		Reliable		No	chr2:171675121-171700667:+	chr2	+	171675121	171700667		Alcoholic Intoxication, Chronic;Autistic Disorder;Bipolar Disorder;Cerebral Palsy;Contracture;Contracture of joint;Mental Depression;Depressive disorder;Dyskinesia, Drug-Induced;Epilepsy;Hyperprolactinemia;Little's Disease;Mental Retardation;Babinski Reflex;Schizophrenia;Seizures;Curvature of spine;Unipolar Depression;Hyperreflexia;Cocaine-Related Disorders;Flexion contracture;Low intelligence;Sm…	nervous_system	Cytosol	GENCODE	glutamate decarboxylase 1 [Source:HGNC Symbol;Acc:HGNC:4092]	812	ACCTCCAGAGGTTTACATATGAAATTGCACCAGTGTTTGTCCTCATGGAACAAATAACAC	conserved	conserved	type 2 diabetes mellitus;obesity				bidirectional	ENST00000456864	GAD1		+	171674279	171687518	7.30275	3.65777	7.62322	5.00788	5.06724	5.64855	7.54301	5.93496	7.76756
ASHG19LNC1A110117689V5	0.130879	0.658972	1.30999	down	ENST00000429023	ENSG00000128683	GAD1	lncRNA	;FANTOM5CAT:Complete5End;	DHS_promoter		Reliable		No	chr2:171675121-171700667:+	chr2	+	171675121	171700667		Alcoholic Intoxication, Chronic;Autistic Disorder;Bipolar Disorder;Cerebral Palsy;Contracture;Contracture of joint;Mental Depression;Depressive disorder;Dyskinesia, Drug-Induced;Epilepsy;Hyperprolactinemia;Little's Disease;Mental Retardation;Babinski Reflex;Schizophrenia;Seizures;Curvature of spine;Unipolar Depression;Hyperreflexia;Cocaine-Related Disorders;Flexion contracture;Low intelligence;Sm…	nervous_system	Cytosol	GENCODE	glutamate decarboxylase 1 [Source:HGNC Symbol;Acc:HGNC:4092]	812	ACCTCCAGAGGTTTACATATGAAATTGCACCAGTGTTTGTCCTCATGGAACAAATAACAC	conserved	conserved	type 2 diabetes mellitus;obesity				bidirectional	ENST00000454603	GAD1		+	171669723	171686095	7.30275	3.65777	7.62322	5.00788	5.06724	5.64855	7.54301	5.93496	7.76756
ASHG19LNC1A110117689V5	0.130879	0.658972	1.30999	down	ENST00000429023	ENSG00000128683	GAD1	lncRNA	;FANTOM5CAT:Complete5End;	DHS_promoter		Reliable		No	chr2:171675121-171700667:+	chr2	+	171675121	171700667		Alcoholic Intoxication, Chronic;Autistic Disorder;Bipolar Disorder;Cerebral Palsy;Contracture;Contracture of joint;Mental Depression;Depressive disorder;Dyskinesia, Drug-Induced;Epilepsy;Hyperprolactinemia;Little's Disease;Mental Retardation;Babinski Reflex;Schizophrenia;Seizures;Curvature of spine;Unipolar Depression;Hyperreflexia;Cocaine-Related Disorders;Flexion contracture;Low intelligence;Sm…	nervous_system	Cytosol	GENCODE	glutamate decarboxylase 1 [Source:HGNC Symbol;Acc:HGNC:4092]	812	ACCTCCAGAGGTTTACATATGAAATTGCACCAGTGTTTGTCCTCATGGAACAAATAACAC	conserved	conserved	type 2 diabetes mellitus;obesity				bidirectional	ENST00000486850	GAD1		+	171678597	171686382	7.30275	3.65777	7.62322	5.00788	5.06724	5.64855	7.54301	5.93496	7.76756
ASHG19LNC1A110117689V5	0.130879	0.658972	1.30999	down	ENST00000429023	ENSG00000128683	GAD1	lncRNA	;FANTOM5CAT:Complete5End;	DHS_promoter		Reliable		No	chr2:171675121-171700667:+	chr2	+	171675121	171700667		Alcoholic Intoxication, Chronic;Autistic Disorder;Bipolar Disorder;Cerebral Palsy;Contracture;Contracture of joint;Mental Depression;Depressive disorder;Dyskinesia, Drug-Induced;Epilepsy;Hyperprolactinemia;Little's Disease;Mental Retardation;Babinski Reflex;Schizophrenia;Seizures;Curvature of spine;Unipolar Depression;Hyperreflexia;Cocaine-Related Disorders;Flexion contracture;Low intelligence;Sm…	nervous_system	Cytosol	GENCODE	glutamate decarboxylase 1 [Source:HGNC Symbol;Acc:HGNC:4092]	812	ACCTCCAGAGGTTTACATATGAAATTGCACCAGTGTTTGTCCTCATGGAACAAATAACAC	conserved	conserved	type 2 diabetes mellitus;obesity				bidirectional	ENST00000358196	GAD1		+	171673072	171717661	7.30275	3.65777	7.62322	5.00788	5.06724	5.64855	7.54301	5.93496	7.76756
ASHG19LNC1A110117689V5	0.130879	0.658972	1.30999	down	ENST00000429023	ENSG00000128683	GAD1	lncRNA	;FANTOM5CAT:Complete5End;	DHS_promoter		Reliable		No	chr2:171675121-171700667:+	chr2	+	171675121	171700667		Alcoholic Intoxication, Chronic;Autistic Disorder;Bipolar Disorder;Cerebral Palsy;Contracture;Contracture of joint;Mental Depression;Depressive disorder;Dyskinesia, Drug-Induced;Epilepsy;Hyperprolactinemia;Little's Disease;Mental Retardation;Babinski Reflex;Schizophrenia;Seizures;Curvature of spine;Unipolar Depression;Hyperreflexia;Cocaine-Related Disorders;Flexion contracture;Low intelligence;Sm…	nervous_system	Cytosol	GENCODE	glutamate decarboxylase 1 [Source:HGNC Symbol;Acc:HGNC:4092]	812	ACCTCCAGAGGTTTACATATGAAATTGCACCAGTGTTTGTCCTCATGGAACAAATAACAC	conserved	conserved	type 2 diabetes mellitus;obesity				bidirectional	ENST00000625689	GAD1		+	171673072	171717645	7.30275	3.65777	7.62322	5.00788	5.06724	5.64855	7.54301	5.93496	7.76756
ASHG19LNC1A110117689V5	0.130879	0.658972	1.30999	down	ENST00000429023	ENSG00000128683	GAD1	lncRNA	;FANTOM5CAT:Complete5End;	DHS_promoter		Reliable		No	chr2:171675121-171700667:+	chr2	+	171675121	171700667		Alcoholic Intoxication, Chronic;Autistic Disorder;Bipolar Disorder;Cerebral Palsy;Contracture;Contracture of joint;Mental Depression;Depressive disorder;Dyskinesia, Drug-Induced;Epilepsy;Hyperprolactinemia;Little's Disease;Mental Retardation;Babinski Reflex;Schizophrenia;Seizures;Curvature of spine;Unipolar Depression;Hyperreflexia;Cocaine-Related Disorders;Flexion contracture;Low intelligence;Sm…	nervous_system	Cytosol	GENCODE	glutamate decarboxylase 1 [Source:HGNC Symbol;Acc:HGNC:4092]	812	ACCTCCAGAGGTTTACATATGAAATTGCACCAGTGTTTGTCCTCATGGAACAAATAACAC	conserved	conserved	type 2 diabetes mellitus;obesity				bidirectional	ENST00000344257	GAD1		+	171673422	171699269	7.30275	3.65777	7.62322	5.00788	5.06724	5.64855	7.54301	5.93496	7.76756
ASHG19LNC1A110117689V5	0.130879	0.658972	1.30999	down	ENST00000429023	ENSG00000128683	GAD1	lncRNA	;FANTOM5CAT:Complete5End;	DHS_promoter		Reliable		No	chr2:171675121-171700667:+	chr2	+	171675121	171700667		Alcoholic Intoxication, Chronic;Autistic Disorder;Bipolar Disorder;Cerebral Palsy;Contracture;Contracture of joint;Mental Depression;Depressive disorder;Dyskinesia, Drug-Induced;Epilepsy;Hyperprolactinemia;Little's Disease;Mental Retardation;Babinski Reflex;Schizophrenia;Seizures;Curvature of spine;Unipolar Depression;Hyperreflexia;Cocaine-Related Disorders;Flexion contracture;Low intelligence;Sm…	nervous_system	Cytosol	GENCODE	glutamate decarboxylase 1 [Source:HGNC Symbol;Acc:HGNC:4092]	812	ACCTCCAGAGGTTTACATATGAAATTGCACCAGTGTTTGTCCTCATGGAACAAATAACAC	conserved	conserved	type 2 diabetes mellitus;obesity				bidirectional	ENST00000375272	GAD1		+	171673200	171699266	7.30275	3.65777	7.62322	5.00788	5.06724	5.64855	7.54301	5.93496	7.76756
ASHG19LNC1A110117689V5	0.130879	0.658972	1.30999	down	ENST00000429023	ENSG00000128683	GAD1	lncRNA	;FANTOM5CAT:Complete5End;	DHS_promoter		Reliable		No	chr2:171675121-171700667:+	chr2	+	171675121	171700667		Alcoholic Intoxication, Chronic;Autistic Disorder;Bipolar Disorder;Cerebral Palsy;Contracture;Contracture of joint;Mental Depression;Depressive disorder;Dyskinesia, Drug-Induced;Epilepsy;Hyperprolactinemia;Little's Disease;Mental Retardation;Babinski Reflex;Schizophrenia;Seizures;Curvature of spine;Unipolar Depression;Hyperreflexia;Cocaine-Related Disorders;Flexion contracture;Low intelligence;Sm…	nervous_system	Cytosol	GENCODE	glutamate decarboxylase 1 [Source:HGNC Symbol;Acc:HGNC:4092]	812	ACCTCCAGAGGTTTACATATGAAATTGCACCAGTGTTTGTCCTCATGGAACAAATAACAC	conserved	conserved	type 2 diabetes mellitus;obesity				bidirectional	ENST00000445006	GAD1		+	171672624	171678626	7.30275	3.65777	7.62322	5.00788	5.06724	5.64855	7.54301	5.93496	7.76756
ASHG19LNC1A110117689V5	0.130879	0.658972	1.30999	down	ENST00000429023	ENSG00000128683	GAD1	lncRNA	;FANTOM5CAT:Complete5End;	DHS_promoter		Reliable		No	chr2:171675121-171700667:+	chr2	+	171675121	171700667		Alcoholic Intoxication, Chronic;Autistic Disorder;Bipolar Disorder;Cerebral Palsy;Contracture;Contracture of joint;Mental Depression;Depressive disorder;Dyskinesia, Drug-Induced;Epilepsy;Hyperprolactinemia;Little's Disease;Mental Retardation;Babinski Reflex;Schizophrenia;Seizures;Curvature of spine;Unipolar Depression;Hyperreflexia;Cocaine-Related Disorders;Flexion contracture;Low intelligence;Sm…	nervous_system	Cytosol	GENCODE	glutamate decarboxylase 1 [Source:HGNC Symbol;Acc:HGNC:4092]	812	ACCTCCAGAGGTTTACATATGAAATTGCACCAGTGTTTGTCCTCATGGAACAAATAACAC	conserved	conserved	type 2 diabetes mellitus;obesity				bidirectional	ENST00000455008	GAD1		+	171673765	171687501	7.30275	3.65777	7.62322	5.00788	5.06724	5.64855	7.54301	5.93496	7.76756
ASHGV40012782V5	0.311694	0.773336	1.04183	down	TCONS_00022070	XLOC_010674	XLOC_010674	lncRNA				Reliable		Yes	chr13:84638834-84656044:-	chr13	-	84638834	84656044					RNA-seq: Cabili et al 2011		319	AAATGGCCTACCTGGTGGCCCCCAAGCTCACTGAACTAGGCCAATGACTCCACAAATGCC							intergenic							6.30958	6.0614	6.22099	5.92783	5.88008	6.29083	6.05962	6.178	6.35652
ASHG19LNC1A100028939V5	0.236279	0.731319	1.12821	down	ENCT00000405597	CATG00000094077	CATG00000094077.1	lncRNA	;FANTOM5CAT:Complete5End;	DHS_enhancer	e_lncRNA	Reliable		Yes	chr7:134403743-134404932:+	chr7	+	134403743	134404932					FANTOM5CAT	long non-coding RNA and at least 2000 nt from coding related gene on both strand;standalone;mono_exonic	1190	TCAGACTCACCCTTTGTTCACCAGTAATCAGCAAACATTTGTTAGTGACGACAGTGGCAC	unconserved	conserved					intergenic							6.23285	6.37041	5.6705	5.98802	6.63652	6.53779	5.91407	7.52423	7.75688
ASHG19LNC1A105572684V5	0.344475	0.790028	1.04432	down	ENST00000602505	ENSG00000215386	MIR99AHG	lncRNA	;FANTOM5CAT:Complete5End;BIGTranscriptome:FullLength;	DHS_promoter	p_lncRNA_intergenic	Reliable		No	chr21:17566885-17859857:+	chr21	+	17566885	17859857	acute megakaryoblastic leukemia	myeloid leukemia	middle_temporal_gyrus		GENCODE	mir-99a-let-7c cluster host gene [Source:HGNC Symbol;Acc:HGNC:1274]	189	GGGCAGAAAATAGCACACTTTTACTCTACGCAACTGTTGCTTTTTCATGGAGCTCTTTCT	conserved	conserved	obesity				intergenic							6.25476	6.239	6.09958	6.68849	6.57402	6.8474	6.76692	6.46108	6.13895
ASHG19LNC1A100056729V5	0.00184117	0.432155	1.37937	down	ENST00000602988	ENSG00000269997	AC068790.3	lncRNA	;BIGTranscriptome:FullLength;			Reliable		Yes	chr12:124450624-124451176:-	chr12	-	124450624	124451176				Nucleus;Nucleoplasm	GENCODE	novel transcript, sense intronic to CCDC92	553	CTCCTGTTACAAATAGACACACTTAATGTACCAAATCTGGAAATAAAATATTTCAGAAGT							intron sense-overlapping	ENST00000545037	CCDC92		-	124428817	124457378	7.14232	7.54922	8.03686	7.62008	6.89057	7.57352	6.76412	7.01787	7.12782
ASHG19LNC1A100056729V5	0.00184117	0.432155	1.37937	down	ENST00000602988	ENSG00000269997	AC068790.3	lncRNA	;BIGTranscriptome:FullLength;			Reliable		Yes	chr12:124450624-124451176:-	chr12	-	124450624	124451176				Nucleus;Nucleoplasm	GENCODE	novel transcript, sense intronic to CCDC92	553	CTCCTGTTACAAATAGACACACTTAATGTACCAAATCTGGAAATAAAATATTTCAGAAGT							intron sense-overlapping	NM_001304958	CCDC92		-	124420956	124457532	7.14232	7.54922	8.03686	7.62008	6.89057	7.57352	6.76412	7.01787	7.12782
ASHG19LNC1A100056729V5	0.00184117	0.432155	1.37937	down	ENST00000602988	ENSG00000269997	AC068790.3	lncRNA	;BIGTranscriptome:FullLength;			Reliable		Yes	chr12:124450624-124451176:-	chr12	-	124450624	124451176				Nucleus;Nucleoplasm	GENCODE	novel transcript, sense intronic to CCDC92	553	CTCCTGTTACAAATAGACACACTTAATGTACCAAATCTGGAAATAAAATATTTCAGAAGT							intron sense-overlapping	NM_001304957	CCDC92		-	124420956	124457532	7.14232	7.54922	8.03686	7.62008	6.89057	7.57352	6.76412	7.01787	7.12782
ASHG19LNC1A100056729V5	0.00184117	0.432155	1.37937	down	ENST00000602988	ENSG00000269997	AC068790.3	lncRNA	;BIGTranscriptome:FullLength;			Reliable		Yes	chr12:124450624-124451176:-	chr12	-	124450624	124451176				Nucleus;Nucleoplasm	GENCODE	novel transcript, sense intronic to CCDC92	553	CTCCTGTTACAAATAGACACACTTAATGTACCAAATCTGGAAATAAAATATTTCAGAAGT							intron sense-overlapping	ENST00000535556	CCDC92		-	124422261	124457163	7.14232	7.54922	8.03686	7.62008	6.89057	7.57352	6.76412	7.01787	7.12782
ASHG19LNC1A100056729V5	0.00184117	0.432155	1.37937	down	ENST00000602988	ENSG00000269997	AC068790.3	lncRNA	;BIGTranscriptome:FullLength;			Reliable		Yes	chr12:124450624-124451176:-	chr12	-	124450624	124451176				Nucleus;Nucleoplasm	GENCODE	novel transcript, sense intronic to CCDC92	553	CTCCTGTTACAAATAGACACACTTAATGTACCAAATCTGGAAATAAAATATTTCAGAAGT							intron sense-overlapping	uc001ufx.1	CCDC92		-	124420955	124457163	7.14232	7.54922	8.03686	7.62008	6.89057	7.57352	6.76412	7.01787	7.12782
ASHG19LNC1A100056729V5	0.00184117	0.432155	1.37937	down	ENST00000602988	ENSG00000269997	AC068790.3	lncRNA	;BIGTranscriptome:FullLength;			Reliable		Yes	chr12:124450624-124451176:-	chr12	-	124450624	124451176				Nucleus;Nucleoplasm	GENCODE	novel transcript, sense intronic to CCDC92	553	CTCCTGTTACAAATAGACACACTTAATGTACCAAATCTGGAAATAAAATATTTCAGAAGT							intron sense-overlapping	ENST00000539761	CCDC92		-	124422235	124456598	7.14232	7.54922	8.03686	7.62008	6.89057	7.57352	6.76412	7.01787	7.12782
ASHG19LNC1A100056729V5	0.00184117	0.432155	1.37937	down	ENST00000602988	ENSG00000269997	AC068790.3	lncRNA	;BIGTranscriptome:FullLength;			Reliable		Yes	chr12:124450624-124451176:-	chr12	-	124450624	124451176				Nucleus;Nucleoplasm	GENCODE	novel transcript, sense intronic to CCDC92	553	CTCCTGTTACAAATAGACACACTTAATGTACCAAATCTGGAAATAAAATATTTCAGAAGT							intron sense-overlapping	ENST00000545891	CCDC92		-	124420983	124457281	7.14232	7.54922	8.03686	7.62008	6.89057	7.57352	6.76412	7.01787	7.12782
ASHG19LNC1A100056729V5	0.00184117	0.432155	1.37937	down	ENST00000602988	ENSG00000269997	AC068790.3	lncRNA	;BIGTranscriptome:FullLength;			Reliable		Yes	chr12:124450624-124451176:-	chr12	-	124450624	124451176				Nucleus;Nucleoplasm	GENCODE	novel transcript, sense intronic to CCDC92	553	CTCCTGTTACAAATAGACACACTTAATGTACCAAATCTGGAAATAAAATATTTCAGAAGT							intron sense-overlapping	ENST00000238156	CCDC92		-	124420169	124457371	7.14232	7.54922	8.03686	7.62008	6.89057	7.57352	6.76412	7.01787	7.12782
ASHG19LNC1A100056729V5	0.00184117	0.432155	1.37937	down	ENST00000602988	ENSG00000269997	AC068790.3	lncRNA	;BIGTranscriptome:FullLength;			Reliable		Yes	chr12:124450624-124451176:-	chr12	-	124450624	124451176				Nucleus;Nucleoplasm	GENCODE	novel transcript, sense intronic to CCDC92	553	CTCCTGTTACAAATAGACACACTTAATGTACCAAATCTGGAAATAAAATATTTCAGAAGT							intron sense-overlapping	ENST00000539551	CCDC92		-	124422312	124456637	7.14232	7.54922	8.03686	7.62008	6.89057	7.57352	6.76412	7.01787	7.12782
ASHG19LNC1A100056729V5	0.00184117	0.432155	1.37937	down	ENST00000602988	ENSG00000269997	AC068790.3	lncRNA	;BIGTranscriptome:FullLength;			Reliable		Yes	chr12:124450624-124451176:-	chr12	-	124450624	124451176				Nucleus;Nucleoplasm	GENCODE	novel transcript, sense intronic to CCDC92	553	CTCCTGTTACAAATAGACACACTTAATGTACCAAATCTGGAAATAAAATATTTCAGAAGT							intron sense-overlapping	NM_001304959	CCDC92		-	124420956	124456637	7.14232	7.54922	8.03686	7.62008	6.89057	7.57352	6.76412	7.01787	7.12782
ASHG19LNC1A103214534V5	7.3223e-05	0.366146	1.46074	down	ENST00000447748	ENSG00000226891	LINC01359	lncRNA	;BIGTranscriptome:FullLength;			Reliable		Yes	chr1:65437908-65458695:-	chr1	-	65437908	65458695			classical_monocyte	Nucleus;Chromatin;Nucleous	GENCODE	long intergenic non-protein coding RNA 1359 [Source:HGNC Symbol;Acc:HGNC:50591]	2804	TGGCAAGTTACTTTCTATTCAGTTTCCACAAATCTACACTGCCCTGAAAAGCATACACCC							intron sense-overlapping	NM_001321852	JAK1		-	65298906	65533429	5.18337	3.65777	5.85886	5.23971	4.20121	5.33046	5.37914	5.83192	5.50621
ASHG19LNC1A103214534V5	7.3223e-05	0.366146	1.46074	down	ENST00000447748	ENSG00000226891	LINC01359	lncRNA	;BIGTranscriptome:FullLength;			Reliable		Yes	chr1:65437908-65458695:-	chr1	-	65437908	65458695			classical_monocyte	Nucleus;Chromatin;Nucleous	GENCODE	long intergenic non-protein coding RNA 1359 [Source:HGNC Symbol;Acc:HGNC:50591]	2804	TGGCAAGTTACTTTCTATTCAGTTTCCACAAATCTACACTGCCCTGAAAAGCATACACCC							intron sense-overlapping	NM_001321854	JAK1		-	65298906	65533429	5.18337	3.65777	5.85886	5.23971	4.20121	5.33046	5.37914	5.83192	5.50621
ASHG19LNC1A103214534V5	7.3223e-05	0.366146	1.46074	down	ENST00000447748	ENSG00000226891	LINC01359	lncRNA	;BIGTranscriptome:FullLength;			Reliable		Yes	chr1:65437908-65458695:-	chr1	-	65437908	65458695			classical_monocyte	Nucleus;Chromatin;Nucleous	GENCODE	long intergenic non-protein coding RNA 1359 [Source:HGNC Symbol;Acc:HGNC:50591]	2804	TGGCAAGTTACTTTCTATTCAGTTTCCACAAATCTACACTGCCCTGAAAAGCATACACCC							intron sense-overlapping	NM_001321853	JAK1		-	65298906	65533429	5.18337	3.65777	5.85886	5.23971	4.20121	5.33046	5.37914	5.83192	5.50621
ASHG19LNC1A107586616V5	0.629394	0.906091	1.0777	down	ENST00000608176	ENSG00000234129	AC073529.1	lncRNA	;FANTOM5CAT:Complete5End;BIGTranscriptome:FullLength;	DHS_promoter	p_lncRNA_divergent	Reliable		Yes	chrX:10865996-11129229:-	chrX	-	10865996	11129229			reticulocyte		GENCODE	novel transcript	1549	TGGAAACCATTGGCAATAACACATCCTGGCATATGGCTCTGAGATGTATAAAGGCACAGT	unconserved	unconserved					intergenic							11.5166	13.8873	11.2646	11.511	12.3831	11.1774	10.0503	10.5595	10.2634
ASHGV40026730V5	0.722412	0.935977	1.02569	down	T189227	G043496	G043496	lncRNA				Reliable		Yes	chr2:49180332-49184633:-	chr2	-	49180332	49184633					RNA-seq: Iyer et al 2015		3398	TACAGGTTAGATGTCTGTTCAGCAGTGTCCTCTACTTGAGATTCCAAGGAGGTTGAAGCT							intergenic							5.01214	5.04464	5.69763	4.48839	4.42147	4.34871	4.95473	4.59075	5.24151
ASHG19LNC1A107889601V5	0.0214456	0.526381	1.26469	down	ENST00000522673	ENSG00000170919	TPT1-AS1	lncRNA	;FANTOM5CAT:Complete5End;	DHS_promoter	p_lncRNA_divergent	Reliable		No	chr13:45952695-45965857:+	chr13	+	45952695	45965857		glioma		Nucleus;Chromatin;Nucleous;Nucleoplasm	GENCODE	TPT1 antisense RNA 1 [Source:HGNC Symbol;Acc:HGNC:43686]	1519	TCCATACTGGAAAATGCATGGAGGTTTCATATACACCACTTACAGGTTTCCAAAGCCACA							intergenic							7.35627	6.66604	7.67956	7.4217	6.33223	7.32781	7.60058	7.68416	8.00792
ASHGV40043156V5	0.349678	0.793434	1.16098	down	T299457	G070003	G070003	lncRNA				Reliable		Yes	chr6:27075643-27078218:-	chr6	-	27075643	27078218					RNA-seq: Iyer et al 2015		2575	ATGAGGATCCACATCTTCAGACTGCTTTCACAAACACATTGTCTCTCTATGTCTTTCTAT							intergenic							6.24371	7.10837	6.6389	7.39011	8.93407	8.53104	8.26699	9.15466	8.68142
ASHG19LNC1A101698853V5	0.962355	0.991988	1.00368	down	ENST00000463606	ENSG00000278224	PRICKLE4	lncRNA	;FANTOM5CAT:Complete5End;	DHS_promoter		Reliable		No	chr6:41752530-41753159:+	chr6	+	41752530	41753159			throat	Nucleus;Nucleous	GENCODE	prickle planar cell polarity protein 4 [Source:HGNC Symbol;Acc:HGNC:16805]	366	TCCCAGTAATTGTAGAGGACTGTTTCTGCAGGAGCGCTACTGCCTGGCCCTTGGGGAGGA							bidirectional	ENST00000422888	FRS3		-	41743301	41754280	3.24307	3.65777	3.21636	4.56989	4.4885	3.96816	4.18433	4.00086	4.12096
ASHG19LNC1A101698853V5	0.962355	0.991988	1.00368	down	ENST00000463606	ENSG00000278224	PRICKLE4	lncRNA	;FANTOM5CAT:Complete5End;	DHS_promoter		Reliable		No	chr6:41752530-41753159:+	chr6	+	41752530	41753159			throat	Nucleus;Nucleous	GENCODE	prickle planar cell polarity protein 4 [Source:HGNC Symbol;Acc:HGNC:16805]	366	TCCCAGTAATTGTAGAGGACTGTTTCTGCAGGAGCGCTACTGCCTGGCCCTTGGGGAGGA							bidirectional	ENST00000394263	PRICKLE4		+	41751212	41754867	3.24307	3.65777	3.21636	4.56989	4.4885	3.96816	4.18433	4.00086	4.12096
ASHG19LNC1A101698853V5	0.962355	0.991988	1.00368	down	ENST00000463606	ENSG00000278224	PRICKLE4	lncRNA	;FANTOM5CAT:Complete5End;	DHS_promoter		Reliable		No	chr6:41752530-41753159:+	chr6	+	41752530	41753159			throat	Nucleus;Nucleous	GENCODE	prickle planar cell polarity protein 4 [Source:HGNC Symbol;Acc:HGNC:16805]	366	TCCCAGTAATTGTAGAGGACTGTTTCTGCAGGAGCGCTACTGCCTGGCCCTTGGGGAGGA							bidirectional	ENST00000394259	PRICKLE4		+	41751857	41754449	3.24307	3.65777	3.21636	4.56989	4.4885	3.96816	4.18433	4.00086	4.12096
ASHG19LNC1A101698853V5	0.962355	0.991988	1.00368	down	ENST00000463606	ENSG00000278224	PRICKLE4	lncRNA	;FANTOM5CAT:Complete5End;	DHS_promoter		Reliable		No	chr6:41752530-41753159:+	chr6	+	41752530	41753159			throat	Nucleus;Nucleous	GENCODE	prickle planar cell polarity protein 4 [Source:HGNC Symbol;Acc:HGNC:16805]	366	TCCCAGTAATTGTAGAGGACTGTTTCTGCAGGAGCGCTACTGCCTGGCCCTTGGGGAGGA							bidirectional	ENST00000394260	PRICKLE4		+	41751857	41754867	3.24307	3.65777	3.21636	4.56989	4.4885	3.96816	4.18433	4.00086	4.12096
ASHG19LNC1A101698853V5	0.962355	0.991988	1.00368	down	ENST00000463606	ENSG00000278224	PRICKLE4	lncRNA	;FANTOM5CAT:Complete5End;	DHS_promoter		Reliable		No	chr6:41752530-41753159:+	chr6	+	41752530	41753159			throat	Nucleus;Nucleous	GENCODE	prickle planar cell polarity protein 4 [Source:HGNC Symbol;Acc:HGNC:16805]	366	TCCCAGTAATTGTAGAGGACTGTTTCTGCAGGAGCGCTACTGCCTGGCCCTTGGGGAGGA							bidirectional	ENST00000458694	PRICKLE4		+	41748500	41755110	3.24307	3.65777	3.21636	4.56989	4.4885	3.96816	4.18433	4.00086	4.12096
ASHG19LNC1A101698853V5	0.962355	0.991988	1.00368	down	ENST00000463606	ENSG00000278224	PRICKLE4	lncRNA	;FANTOM5CAT:Complete5End;	DHS_promoter		Reliable		No	chr6:41752530-41753159:+	chr6	+	41752530	41753159			throat	Nucleus;Nucleous	GENCODE	prickle planar cell polarity protein 4 [Source:HGNC Symbol;Acc:HGNC:16805]	366	TCCCAGTAATTGTAGAGGACTGTTTCTGCAGGAGCGCTACTGCCTGGCCCTTGGGGAGGA							bidirectional	ENST00000483200	PRICKLE4		+	41752744	41754474	3.24307	3.65777	3.21636	4.56989	4.4885	3.96816	4.18433	4.00086	4.12096
ASHG19LNC1A101698853V5	0.962355	0.991988	1.00368	down	ENST00000463606	ENSG00000278224	PRICKLE4	lncRNA	;FANTOM5CAT:Complete5End;	DHS_promoter		Reliable		No	chr6:41752530-41753159:+	chr6	+	41752530	41753159			throat	Nucleus;Nucleous	GENCODE	prickle planar cell polarity protein 4 [Source:HGNC Symbol;Acc:HGNC:16805]	366	TCCCAGTAATTGTAGAGGACTGTTTCTGCAGGAGCGCTACTGCCTGGCCCTTGGGGAGGA							bidirectional	ENST00000359201	PRICKLE4		+	41749096	41755110	3.24307	3.65777	3.21636	4.56989	4.4885	3.96816	4.18433	4.00086	4.12096
ASHG19LNC1A105207614V5	0.0872476	0.619122	1.15375	down	ENST00000452840	ENSG00000233723	LINC01122	lncRNA	;FANTOM5CAT:Complete5End;BIGTranscriptome:FullLength;	DHS_promoter	p_lncRNA_intergenic	Reliable		Yes	chr2:58655473-59290901:+	chr2	+	58655473	59290901			middle_temporal_gyrus	Nucleus	GENCODE	long intergenic non-protein coding RNA 1122 [Source:HGNC Symbol;Acc:HGNC:49267]	4077	ACTCCCTTGGCATCTCATGGTGACGTGACTTAGAAGGTGGTGCAGAGACGTTTGAAACTA	conserved	conserved	obesity;Growth abnormality;Body Mass Index				intergenic							9.34879	10.0432	10.198	9.99872	9.52513	9.34009	8.92121	8.83004	9.15779
ASHG19LNC1A107294670V5	0.71813	0.934798	1.02864	down	FTMT23800000334	CATG00000117134	CATG00000117134.1	lncRNA	;FANTOM5CAT:Complete5End;	DHS_enhancer	e_lncRNA	Reliable		Yes	chr10:4172243-4173855:-	chr10	-	4172243	4173855					FANTOM5CAT	long non-coding RNA and at least 2000 nt from coding related gene on both strand;with antisense partner;mono_exonic	1613	CGCATGTGCAATGGGTGAATGTGTATGTAACATACATCCCGTGTTCACTTTGGGGCAGGG	conserved	conserved					intergenic							3.24307	4.74541	4.15353	4.32142	3.90121	4.1367	4.27433	4.09389	4.14206
ASHG19LNC1A100068382V5	0.793493	0.953573	1.03641	down	ENST00000444324	ENSG00000256339	AC007655.1	lncRNA	;BIGTranscriptome:FullLength;			Reliable		Yes	chr12:14994026-14997642:+	chr12	+	14994026	14997642					GENCODE	novel transcript	357	ACAAGCTACTTAACCTCTCTGTCTCTCTGTTTCCTCATGTGTTGAATGGAGATAATAATA							natural antisense	ENST00000228936	ART4		-	14978503	14996467	11.7431	9.97629	11.9193	11.6645	9.77906	10.4269	11.6059	11.0282	11.9559
ASHG19LNC1A100068382V5	0.793493	0.953573	1.03641	down	ENST00000444324	ENSG00000256339	AC007655.1	lncRNA	;BIGTranscriptome:FullLength;			Reliable		Yes	chr12:14994026-14997642:+	chr12	+	14994026	14997642					GENCODE	novel transcript	357	ACAAGCTACTTAACCTCTCTGTCTCTCTGTTTCCTCATGTGTTGAATGGAGATAATAATA							natural antisense	ENST00000544616	ART4		-	14982288	14995996	11.7431	9.97629	11.9193	11.6645	9.77906	10.4269	11.6059	11.0282	11.9559
ASHG19LNC1A100068382V5	0.793493	0.953573	1.03641	down	ENST00000444324	ENSG00000256339	AC007655.1	lncRNA	;BIGTranscriptome:FullLength;			Reliable		Yes	chr12:14994026-14997642:+	chr12	+	14994026	14997642					GENCODE	novel transcript	357	ACAAGCTACTTAACCTCTCTGTCTCTCTGTTTCCTCATGTGTTGAATGGAGATAATAATA							natural antisense	ENST00000430129	ART4		-	14982288	14995996	11.7431	9.97629	11.9193	11.6645	9.77906	10.4269	11.6059	11.0282	11.9559
ASHG19LNC1A100068382V5	0.793493	0.953573	1.03641	down	ENST00000444324	ENSG00000256339	AC007655.1	lncRNA	;BIGTranscriptome:FullLength;			Reliable		Yes	chr12:14994026-14997642:+	chr12	+	14994026	14997642					GENCODE	novel transcript	357	ACAAGCTACTTAACCTCTCTGTCTCTCTGTTTCCTCATGTGTTGAATGGAGATAATAATA							natural antisense	ENST00000420600	ART4		-	14993294	14995996	11.7431	9.97629	11.9193	11.6645	9.77906	10.4269	11.6059	11.0282	11.9559
ASHG19LNC1A100037085V5	0.461196	0.841312	1.01261	down	MICT00000281658	CATG00000075725	CATG00000075725.1	lncRNA	;FANTOM5CAT:Complete5End;	DHS_promoter	p_lncRNA_intergenic	Reliable		Yes	chr5:43007960-43014593:+	chr5	+	43007960	43014593					FANTOM5CAT	long non-coding RNA and at least 2000 nt from coding related gene on both strand;with antisense partner;multi_exonic	5739	GTCTCCCCATGTTGCCCAGGGTGGTCTCAGACTCCTGAGCTCAAGCAGTCCTCAACTTCA	unconserved	unconserved					intergenic							16.9931	17.1448	17.1238	17.4718	17.3427	17.3737	17.3237	17.3237	17.3826
ASHG19LNC1A100044685V5	0.678446	0.921338	1.04614	down	ENST00000611964	ENSG00000275576	AL049539.1	lncRNA				Reliable		Yes	chr20:30703974-30704432:+	chr20	+	30703974	30704432				Nucleus	GENCODE	novel transcript, sense intronic to TM9SF4	459	CCCTACCCCCAAATTACAGCTTTGAGTCTTTCATGTGTCTCTGTTCAACAGCTACTCTGT							intron sense-overlapping	uc010ztr.1	TM9SF4		+	30697309	30734658	8.8505	8.82114	9.02982	9.37987	8.3263	8.11311	7.95751	7.57797	7.98154
ASHG19LNC1A100044685V5	0.678446	0.921338	1.04614	down	ENST00000611964	ENSG00000275576	AL049539.1	lncRNA				Reliable		Yes	chr20:30703974-30704432:+	chr20	+	30703974	30704432				Nucleus	GENCODE	novel transcript, sense intronic to TM9SF4	459	CCCTACCCCCAAATTACAGCTTTGAGTCTTTCATGTGTCTCTGTTCAACAGCTACTCTGT							intron sense-overlapping	ENST00000398022	TM9SF4		+	30697309	30755061	8.8505	8.82114	9.02982	9.37987	8.3263	8.11311	7.95751	7.57797	7.98154
ASHG19LNC1A100044685V5	0.678446	0.921338	1.04614	down	ENST00000611964	ENSG00000275576	AL049539.1	lncRNA				Reliable		Yes	chr20:30703974-30704432:+	chr20	+	30703974	30704432				Nucleus	GENCODE	novel transcript, sense intronic to TM9SF4	459	CCCTACCCCCAAATTACAGCTTTGAGTCTTTCATGTGTCTCTGTTCAACAGCTACTCTGT							intron sense-overlapping	uc010zts.1	TM9SF4		+	30697309	30755061	8.8505	8.82114	9.02982	9.37987	8.3263	8.11311	7.95751	7.57797	7.98154
ASHG19LNC1A100044685V5	0.678446	0.921338	1.04614	down	ENST00000611964	ENSG00000275576	AL049539.1	lncRNA				Reliable		Yes	chr20:30703974-30704432:+	chr20	+	30703974	30704432				Nucleus	GENCODE	novel transcript, sense intronic to TM9SF4	459	CCCTACCCCCAAATTACAGCTTTGAGTCTTTCATGTGTCTCTGTTCAACAGCTACTCTGT							intron sense-overlapping	ENST00000217315	TM9SF4		+	30697539	30755061	8.8505	8.82114	9.02982	9.37987	8.3263	8.11311	7.95751	7.57797	7.98154
ASHG19LNC1A109294465V5	0.0745292	0.605598	1.17045	down	ENST00000493170	ENSG00000076321	KLHL20	lncRNA	;FANTOM5CAT:Complete5End;	DHS_promoter		Gold		No	chr1:173684706-173703652:+	chr1	+	173684706	173703652				Cytosol;Insoluble Fraction	GENCODE	kelch like family member 20 [Source:HGNC Symbol;Acc:HGNC:25056]	953	ACAAGTTCACCCAACATAACTTTCAAGAGGTGAGTTGCACTTGGTGTTCCAATGCACCCA	unconserved	conserved					exon sense-overlapping	uc009wwf.3	KLHL20		+	173684080	173755840	4.64835	3.65777	4.94184	4.94335	3.91734	4.28068	5.08173	4.44122	4.87033
ASHG19LNC1A109294465V5	0.0745292	0.605598	1.17045	down	ENST00000493170	ENSG00000076321	KLHL20	lncRNA	;FANTOM5CAT:Complete5End;	DHS_promoter		Gold		No	chr1:173684706-173703652:+	chr1	+	173684706	173703652				Cytosol;Insoluble Fraction	GENCODE	kelch like family member 20 [Source:HGNC Symbol;Acc:HGNC:25056]	953	ACAAGTTCACCCAACATAACTTTCAAGAGGTGAGTTGCACTTGGTGTTCCAATGCACCCA	unconserved	conserved					exon sense-overlapping	uc010pmr.2	KLHL20		+	173684080	173755840	4.64835	3.65777	4.94184	4.94335	3.91734	4.28068	5.08173	4.44122	4.87033
ASHG19LNC1A109294465V5	0.0745292	0.605598	1.17045	down	ENST00000493170	ENSG00000076321	KLHL20	lncRNA	;FANTOM5CAT:Complete5End;	DHS_promoter		Gold		No	chr1:173684706-173703652:+	chr1	+	173684706	173703652				Cytosol;Insoluble Fraction	GENCODE	kelch like family member 20 [Source:HGNC Symbol;Acc:HGNC:25056]	953	ACAAGTTCACCCAACATAACTTTCAAGAGGTGAGTTGCACTTGGTGTTCCAATGCACCCA	unconserved	conserved					exon sense-overlapping	ENST00000209884	KLHL20		+	173684123	173755840	4.64835	3.65777	4.94184	4.94335	3.91734	4.28068	5.08173	4.44122	4.87033
ASHG19LNC1A108287003V5	0.0358958	0.548947	1.17702	down	ENST00000520585	ENSG00000170919	TPT1-AS1	lncRNA	;FANTOM5CAT:Complete5End;	DHS_promoter	p_lncRNA_divergent	Reliable		No	chr13:45952665-45965014:+	chr13	+	45952665	45965014		glioma		Nucleus;Chromatin;Nucleous;Nucleoplasm	GENCODE	TPT1 antisense RNA 1 [Source:HGNC Symbol;Acc:HGNC:43686]	818	ATGCATGGAGGTTTCATATACACCACTTACAGATGCAGAAAGGCAGTGAACTCCTCCGGA							intergenic							7.5188	6.71408	7.76631	7.4963	6.83386	7.42831	7.78631	7.77403	8.00775
ASHG19LNC1A106051085V5	0.64731	0.91127	1.06475	down	ENST00000650312	ENSG00000283538	AC005972.3	lncRNA				Reliable		Yes	chr17:60987382-61043944:-	chr17	-	60987382	61043944			middle_frontal_gyrus		GENCODE	novel transcript	2080	ACTGCATGTTCTCACTTATAGGACGACAAACTTGGAAACTACATTTCCCTGATCTTGCCA							intergenic							9.19582	7.97803	9.65154	8.59947	7.50843	7.92464	8.54197	9.08586	8.79149
ASHG19LNC1A111093709V5	0.77604	0.95036	1.0271	down	ENST00000580633	ENSG00000265148	TSPOAP1-AS1	lncRNA	Refseq:Complete3End;FANTOM5CAT:Complete5End;BIGTranscriptome:FullLength;	DHS_enhancer	e_lncRNA	Reliable		No	chr17:56406966-56429738:+	chr17	+	56406966	56429738			eosinophil		GENCODE	TSPOAP1, SUPT4H1 and RNF43 antisense RNA 1 [Source:HGNC Symbol;Acc:HGNC:44148]	842	GCCAATGGAACTGGAGCCTCCTGCCCCCAACAGGATTCCTCACATCCCAGGACCAGCTGG	conserved	conserved	hematologic cancer;hypersensitivity reaction type II disease;obesity;Abnormal immunoglobulin level	ENSG00000108384;ENSG00000264364		NR_038413	natural antisense	ENST00000580947	SUPT4H1		-	56423573	56430454	8.9835	10.0445	8.82978	10.002	10.3403	9.80114	9.4926	9.72022	9.30648
ASHG19LNC1A111093709V5	0.77604	0.95036	1.0271	down	ENST00000580633	ENSG00000265148	TSPOAP1-AS1	lncRNA	Refseq:Complete3End;FANTOM5CAT:Complete5End;BIGTranscriptome:FullLength;	DHS_enhancer	e_lncRNA	Reliable		No	chr17:56406966-56429738:+	chr17	+	56406966	56429738			eosinophil		GENCODE	TSPOAP1, SUPT4H1 and RNF43 antisense RNA 1 [Source:HGNC Symbol;Acc:HGNC:44148]	842	GCCAATGGAACTGGAGCCTCCTGCCCCCAACAGGATTCCTCACATCCCAGGACCAGCTGG	conserved	conserved	hematologic cancer;hypersensitivity reaction type II disease;obesity;Abnormal immunoglobulin level	ENSG00000108384;ENSG00000264364		NR_038413	natural antisense	ENST00000581540	SUPT4H1		-	56423377	56429022	8.9835	10.0445	8.82978	10.002	10.3403	9.80114	9.4926	9.72022	9.30648
ASHG19LNC1A111093709V5	0.77604	0.95036	1.0271	down	ENST00000580633	ENSG00000265148	TSPOAP1-AS1	lncRNA	Refseq:Complete3End;FANTOM5CAT:Complete5End;BIGTranscriptome:FullLength;	DHS_enhancer	e_lncRNA	Reliable		No	chr17:56406966-56429738:+	chr17	+	56406966	56429738			eosinophil		GENCODE	TSPOAP1, SUPT4H1 and RNF43 antisense RNA 1 [Source:HGNC Symbol;Acc:HGNC:44148]	842	GCCAATGGAACTGGAGCCTCCTGCCCCCAACAGGATTCCTCACATCCCAGGACCAGCTGG	conserved	conserved	hematologic cancer;hypersensitivity reaction type II disease;obesity;Abnormal immunoglobulin level	ENSG00000108384;ENSG00000264364		NR_038413	natural antisense	ENST00000577396	SUPT4H1		-	56422608	56429784	8.9835	10.0445	8.82978	10.002	10.3403	9.80114	9.4926	9.72022	9.30648
ASHG19LNC1A111093709V5	0.77604	0.95036	1.0271	down	ENST00000580633	ENSG00000265148	TSPOAP1-AS1	lncRNA	Refseq:Complete3End;FANTOM5CAT:Complete5End;BIGTranscriptome:FullLength;	DHS_enhancer	e_lncRNA	Reliable		No	chr17:56406966-56429738:+	chr17	+	56406966	56429738			eosinophil		GENCODE	TSPOAP1, SUPT4H1 and RNF43 antisense RNA 1 [Source:HGNC Symbol;Acc:HGNC:44148]	842	GCCAATGGAACTGGAGCCTCCTGCCCCCAACAGGATTCCTCACATCCCAGGACCAGCTGG	conserved	conserved	hematologic cancer;hypersensitivity reaction type II disease;obesity;Abnormal immunoglobulin level	ENSG00000108384;ENSG00000264364		NR_038413	natural antisense	ENST00000225504	SUPT4H1		-	56422539	56429563	8.9835	10.0445	8.82978	10.002	10.3403	9.80114	9.4926	9.72022	9.30648
ASHGV40025110V5	0.0804974	0.612504	1.3301	down	TCONS_l2_00012262	XLOC_l2_006575	XLOC_l2_006575	lncRNA				Reliable		Yes	chr19:7837319-7850059:+	chr19	+	7837319	7850059					RNA-seq: Cabili et al 2011		2298	ATTGAATCAAATCATTTCTGCTTCTCCCAGCTCTAGGCTACTAAGAATCTGGACTGCTGC							intergenic							14.3931	15.1462	15.103	13.4493	12.3777	12.3583	12.2313	11.718	12.7336
ASHG19LNC1A101241233V5	0.247495	0.738618	1.12779	down	ENST00000528019	ENSG00000232995	RGS5	lncRNA	;FANTOM5CAT:Complete5End;BIGTranscriptome:FullLength;	DHS_promoter	p_lncRNA_divergent	Reliable		No	chr1:163270348-163291494:-	chr1	-	163270348	163291494		Hypertensive disease;Liver Cirrhosis, Experimental;Schizophrenia;Essential Hypertension	pituitary_gland	Cytosol;Nucleus	GENCODE	regulator of G protein signaling 5 [Source:NCBI gene;Acc:8490]	512	ACACTTCGGGTCTCTCACAGAGGAAGATTAGATGAAGGTGACCTTCCCCTTCGCCAAGCA	unconserved	unconserved					bidirectional	ENST00000534289	NUF2		+	163236366	163306576	6.53029	9.29166	6.7102	6.65041	6.66363	6.56467	6.53934	6.95779	6.90167
ASHG19LNC1A101241233V5	0.247495	0.738618	1.12779	down	ENST00000528019	ENSG00000232995	RGS5	lncRNA	;FANTOM5CAT:Complete5End;BIGTranscriptome:FullLength;	DHS_promoter	p_lncRNA_divergent	Reliable		No	chr1:163270348-163291494:-	chr1	-	163270348	163291494		Hypertensive disease;Liver Cirrhosis, Experimental;Schizophrenia;Essential Hypertension	pituitary_gland	Cytosol;Nucleus	GENCODE	regulator of G protein signaling 5 [Source:NCBI gene;Acc:8490]	512	ACACTTCGGGTCTCTCACAGAGGAAGATTAGATGAAGGTGACCTTCCCCTTCGCCAAGCA	unconserved	unconserved					bidirectional	ENST00000618415	RGS5		-	163112089	163291581	6.53029	9.29166	6.7102	6.65041	6.66363	6.56467	6.53934	6.95779	6.90167
ASHG19LNC1A100081296V5	0.542086	0.872637	1.06158	down	BIG-lncRNA-978.1	BIG-lncRNA-978	BIG-lncRNA-978	lncRNA	;BIGTranscriptome:FullLength;			Reliable		Yes	chr9:44017380-44018418:-	chr9	-	44017380	44018418					CAFE		731	AACTCTACCACTGTTCAGCTGGGTGACTTTGGGCAAGTGACTTTCCCTCTCTGATCCTCA							intergenic							8.18806	7.77478	8.48069	8.36242	7.95204	8.42261	8.83711	9.00381	9.06201
ASHGV40013274V5	0.0659633	0.59663	1.20701	down	NR_104065	ENSG00000227258	SMIM2-AS1	lncRNA	Refseq:Complete3End;			Gold		No	chr13:44684685-44728211:+	chr13	+	44684685	44728211			testis	Cytoplasm	Refseq		900	TGGCCTGCAGTGCCAAGCTGTTTCCCTGCCAGCCTCCCAGTCTGGCCCTGACTCTCCAAT						NR_104065	natural antisense	ENST00000400419	SMIM2		-	44717679	44735393	9.83103	11.8958	11.8076	9.09955	9.48961	9.21124	8.97604	9.2072	9.18226
ASHG19LNC1A100092994V5	0.0480118	0.567755	1.27146	down	ENST00000609475	ENSG00000272977	AL008721.2	lncRNA				Reliable		Yes	chr22:25872185-25875938:+	chr22	+	25872185	25875938				Nucleus;Chromatin;Nucleous;Nucleoplasm	GENCODE	novel transcript	3754	GACAACAATAAAGTTGGCCACATTGATGGACTCTTTCATTAAAGATTTCATGGAAGCATA							intergenic							6.01274	3.65777	6.2785	2.82414	4.31109	3.16302	5.13053	5.55602	6.13603
ASHGV40049035V5	0.759969	0.947853	1.01678	down	T340718	G079937	G079937	lncRNA				Reliable		Yes	chr8:24928578-24993176:-	chr8	-	24928578	24993176					RNA-seq: Iyer et al 2015		4721	GAAGCTGACATAATGGAGATGTGCATATCTGAATTGTTGCCTCGACCTTCACCGTGAAAG							intergenic							4.83799	5.15766	4.89251	4.76627	5.35419	5.27807	5.2799	5.12384	4.53921
ASHG19LNC1A100543691V5	0.243932	0.73689	1.14361	down	ENST00000491735	ENSG00000067064	IDI1	lncRNA	Refseq:Complete3End;FANTOM5CAT:Complete5End;	DHS_promoter		Gold		No	chr10:1086843-1095043:-	chr10	-	1086843	1095043				Cytosol;Ribosome	GENCODE	isopentenyl-diphosphate delta isomerase 1 [Source:HGNC Symbol;Acc:HGNC:5387]	1066	CCGGAGGCTGATCAGGATTATTGCATCGAGCTTTTAGTGTCTTCTTATTCAACACCGAAA	unconserved	conserved				NR_134301	exon sense-overlapping	NM_001317955	IDI1		-	1085360	1102656	6.74099	5.54939	6.76334	5.31718	5.05604	5.58107	6.38012	6.37563	6.67305
ASHG19LNC1A100543691V5	0.243932	0.73689	1.14361	down	ENST00000491735	ENSG00000067064	IDI1	lncRNA	Refseq:Complete3End;FANTOM5CAT:Complete5End;	DHS_promoter		Gold		No	chr10:1086843-1095043:-	chr10	-	1086843	1095043				Cytosol;Ribosome	GENCODE	isopentenyl-diphosphate delta isomerase 1 [Source:HGNC Symbol;Acc:HGNC:5387]	1066	CCGGAGGCTGATCAGGATTATTGCATCGAGCTTTTAGTGTCTTCTTATTCAACACCGAAA	unconserved	conserved				NR_134301	exon sense-overlapping	uc001ifz.3	IDI1		-	1085964	1091076	6.74099	5.54939	6.76334	5.31718	5.05604	5.58107	6.38012	6.37563	6.67305
ASHG19LNC1A100543691V5	0.243932	0.73689	1.14361	down	ENST00000491735	ENSG00000067064	IDI1	lncRNA	Refseq:Complete3End;FANTOM5CAT:Complete5End;	DHS_promoter		Gold		No	chr10:1086843-1095043:-	chr10	-	1086843	1095043				Cytosol;Ribosome	GENCODE	isopentenyl-diphosphate delta isomerase 1 [Source:HGNC Symbol;Acc:HGNC:5387]	1066	CCGGAGGCTGATCAGGATTATTGCATCGAGCTTTTAGTGTCTTCTTATTCAACACCGAAA	unconserved	conserved				NR_134301	exon sense-overlapping	uc001igc.3	IDI1		-	1085964	1102644	6.74099	5.54939	6.76334	5.31718	5.05604	5.58107	6.38012	6.37563	6.67305
ASHG19LNC1A100543691V5	0.243932	0.73689	1.14361	down	ENST00000491735	ENSG00000067064	IDI1	lncRNA	Refseq:Complete3End;FANTOM5CAT:Complete5End;	DHS_promoter		Gold		No	chr10:1086843-1095043:-	chr10	-	1086843	1095043				Cytosol;Ribosome	GENCODE	isopentenyl-diphosphate delta isomerase 1 [Source:HGNC Symbol;Acc:HGNC:5387]	1066	CCGGAGGCTGATCAGGATTATTGCATCGAGCTTTTAGTGTCTTCTTATTCAACACCGAAA	unconserved	conserved				NR_134301	exon sense-overlapping	ENST00000381344	IDI1		-	1085848	1095110	6.74099	5.54939	6.76334	5.31718	5.05604	5.58107	6.38012	6.37563	6.67305
ASHG19LNC1A100543691V5	0.243932	0.73689	1.14361	down	ENST00000491735	ENSG00000067064	IDI1	lncRNA	Refseq:Complete3End;FANTOM5CAT:Complete5End;	DHS_promoter		Gold		No	chr10:1086843-1095043:-	chr10	-	1086843	1095043				Cytosol;Ribosome	GENCODE	isopentenyl-diphosphate delta isomerase 1 [Source:HGNC Symbol;Acc:HGNC:5387]	1066	CCGGAGGCTGATCAGGATTATTGCATCGAGCTTTTAGTGTCTTCTTATTCAACACCGAAA	unconserved	conserved				NR_134301	exon sense-overlapping	ENST00000427898	IDI1		-	1088489	1094337	6.74099	5.54939	6.76334	5.31718	5.05604	5.58107	6.38012	6.37563	6.67305
ASHG19LNC1A100543691V5	0.243932	0.73689	1.14361	down	ENST00000491735	ENSG00000067064	IDI1	lncRNA	Refseq:Complete3End;FANTOM5CAT:Complete5End;	DHS_promoter		Gold		No	chr10:1086843-1095043:-	chr10	-	1086843	1095043				Cytosol;Ribosome	GENCODE	isopentenyl-diphosphate delta isomerase 1 [Source:HGNC Symbol;Acc:HGNC:5387]	1066	CCGGAGGCTGATCAGGATTATTGCATCGAGCTTTTAGTGTCTTCTTATTCAACACCGAAA	unconserved	conserved				NR_134301	exon sense-overlapping	NM_001317957	IDI1		-	1085360	1094823	6.74099	5.54939	6.76334	5.31718	5.05604	5.58107	6.38012	6.37563	6.67305
ASHG19LNC1A100543691V5	0.243932	0.73689	1.14361	down	ENST00000491735	ENSG00000067064	IDI1	lncRNA	Refseq:Complete3End;FANTOM5CAT:Complete5End;	DHS_promoter		Gold		No	chr10:1086843-1095043:-	chr10	-	1086843	1095043				Cytosol;Ribosome	GENCODE	isopentenyl-diphosphate delta isomerase 1 [Source:HGNC Symbol;Acc:HGNC:5387]	1066	CCGGAGGCTGATCAGGATTATTGCATCGAGCTTTTAGTGTCTTCTTATTCAACACCGAAA	unconserved	conserved				NR_134301	exon sense-overlapping	ENST00000429642	IDI1		-	1085092	1094823	6.74099	5.54939	6.76334	5.31718	5.05604	5.58107	6.38012	6.37563	6.67305
ASHG19LNC1A109143672V5	0.966253	0.992478	1.00454	down	ENST00000595144	ENSG00000203849	RP11-417J8.6	lncRNA	;BIGTranscriptome:FullLength;			Reliable		No	chr1:142715163-142721569:-	chr1	-	142715163	142721569					GENCODE		963	TGAATTTGTCAACAGAACAAACCTTACCAGTGGCTTAGAGGAAGAGCAAGAAAGGTGTGA							intergenic							9.19461	8.87974	9.52059	9.29625	9.47675	9.91915	9.19952	10.6028	9.75256
ASHG19LNC1A103047231V5	0.955942	0.990434	1.00286	down	ENST00000513709	ENSG00000145536	ADAMTS16	lncRNA				Gold		No	chr5:5235150-5239300:+	chr5	+	5235150	5239300				Nucleus	GENCODE	ADAM metallopeptidase with thrombospondin type 1 motif 16 [Source:HGNC Symbol;Acc:HGNC:17108]	187	TGGAAGCCTTACACTCAAGTAGAAGAGAGTTGGATGTGACAATGTCCTTGGATCTGATGC							exon sense-overlapping	ENST00000274181	ADAMTS16		+	5140443	5320417	5.59576	6.52039	5.66512	6.30312	6.47347	6.44125	6.10486	5.82631	5.53642
ASHG19LNC1A100087768V5	0.265894	0.751168	1.11889	down	ENST00000377652	ENSG00000204850	AC011484.1	lncRNA	;FANTOM5CAT:Complete5End;			Reliable		Yes	chr19:46997765-46999759:+	chr19	+	46997765	46999759					GENCODE	novel transcript, antisense to PPP5D1	1995	ATACACGTTCCTGTATTCTGAACTATGCATGCACAATAAATCCTGTGGTTTTGCACACGC	unconserved	unconserved					natural antisense	ENST00000599531	PNMA8B		-	46994448	46999755	4.91955	3.65777	5.33554	4.40335	3.78652	4.47461	5.07551	4.3972	4.75682
ASHG19LNC1A100087768V5	0.265894	0.751168	1.11889	down	ENST00000377652	ENSG00000204850	AC011484.1	lncRNA	;FANTOM5CAT:Complete5End;			Reliable		Yes	chr19:46997765-46999759:+	chr19	+	46997765	46999759					GENCODE	novel transcript, antisense to PPP5D1	1995	ATACACGTTCCTGTATTCTGAACTATGCATGCACAATAAATCCTGTGGTTTTGCACACGC	unconserved	unconserved					natural antisense	ENST00000602017	PPP5D1		-	46984053	47104189	4.91955	3.65777	5.33554	4.40335	3.78652	4.47461	5.07551	4.3972	4.75682
ASHG19LNC1A100870559V5	0.438308	0.832279	1.03831	down	ENST00000438608	ENSG00000242086	MUC20-OT1	lncRNA	;FANTOM5CAT:Complete5End;			Reliable		No	chr3:195426019-195438552:+	chr3	+	195426019	195438552			substantia_nigra	Nucleus;Chromatin;Nucleoplasm	GENCODE	MUC20 overlapping transcript [Source:HGNC Symbol;Acc:HGNC:53807]	525	AGAACAAGAAAACTATAGCAGCTGCTCCCAACCCCAGAACCTTTGCTGTCTTGGGACGGA	unconserved	unconserved					intergenic							6.55875	7.08911	6.65689	6.80198	6.89505	6.8356	6.8499	6.76802	6.64332
ASHG19LNC1A107165501V5	0.14718	0.672377	1.13439	down	ENST00000439156	ENSG00000226476	LINC01748	lncRNA	;BIGTranscriptome:FullLength;			Reliable		No	chr1:61005921-61106163:-	chr1	-	61005921	61106163			nervous_system	Nucleus	GENCODE	long intergenic non-protein coding RNA 1748 [Source:HGNC Symbol;Acc:HGNC:52535]	1798	TGCCTTTGCTATTTTGGCGTATCTCCAATTCTTCATGATTTTCTCATAGTGTTGCCTCCA							intergenic							5.98992	7.52748	6.99703	6.10183	6.03458	6.09917	5.69027	6.07037	6.26341
ASHGV40059284V5	0.782881	0.951484	1.02251	down	TCONS_00003837	XLOC_001643	XLOC_001643	lncRNA				Reliable		Yes	chr2:121481837-121491735:+	chr2	+	121481837	121491735					RNA-seq: Cabili et al 2011		237	CCATCCCATGGTCAAGAAGAAATTGTTGCTCCATCATATAAGTGAATGTCAGGAGGAGGA							natural antisense	MICT00000198063	CATG00000049834.1		-	121488082	121495237	3.24307	3.65777	4.41055	4.14813	4.36441	3.79933	4.5658	3.99391	5.5792
ASHGV40059284V5	0.782881	0.951484	1.02251	down	TCONS_00003837	XLOC_001643	XLOC_001643	lncRNA				Reliable		Yes	chr2:121481837-121491735:+	chr2	+	121481837	121491735					RNA-seq: Cabili et al 2011		237	CCATCCCATGGTCAAGAAGAAATTGTTGCTCCATCATATAAGTGAATGTCAGGAGGAGGA							natural antisense	ENCT00000247040	CATG00000049834.1		-	121487043	121493150	3.24307	3.65777	4.41055	4.14813	4.36441	3.79933	4.5658	3.99391	5.5792
ASHGV40059284V5	0.782881	0.951484	1.02251	down	TCONS_00003837	XLOC_001643	XLOC_001643	lncRNA				Reliable		Yes	chr2:121481837-121491735:+	chr2	+	121481837	121491735					RNA-seq: Cabili et al 2011		237	CCATCCCATGGTCAAGAAGAAATTGTTGCTCCATCATATAAGTGAATGTCAGGAGGAGGA							natural antisense	HBMT00000814024	CATG00000049834.1		-	121491049	121494724	3.24307	3.65777	4.41055	4.14813	4.36441	3.79933	4.5658	3.99391	5.5792
ASHGV40059284V5	0.782881	0.951484	1.02251	down	TCONS_00003837	XLOC_001643	XLOC_001643	lncRNA				Reliable		Yes	chr2:121481837-121491735:+	chr2	+	121481837	121491735					RNA-seq: Cabili et al 2011		237	CCATCCCATGGTCAAGAAGAAATTGTTGCTCCATCATATAAGTGAATGTCAGGAGGAGGA							natural antisense	FTMT20500006861	CATG00000049834.1		-	121490948	121494291	3.24307	3.65777	4.41055	4.14813	4.36441	3.79933	4.5658	3.99391	5.5792
ASHGV40059284V5	0.782881	0.951484	1.02251	down	TCONS_00003837	XLOC_001643	XLOC_001643	lncRNA				Reliable		Yes	chr2:121481837-121491735:+	chr2	+	121481837	121491735					RNA-seq: Cabili et al 2011		237	CCATCCCATGGTCAAGAAGAAATTGTTGCTCCATCATATAAGTGAATGTCAGGAGGAGGA							natural antisense	ENCT00000247042	CATG00000049834.1		-	121487043	121494377	3.24307	3.65777	4.41055	4.14813	4.36441	3.79933	4.5658	3.99391	5.5792
ASHGV40059284V5	0.782881	0.951484	1.02251	down	TCONS_00003837	XLOC_001643	XLOC_001643	lncRNA				Reliable		Yes	chr2:121481837-121491735:+	chr2	+	121481837	121491735					RNA-seq: Cabili et al 2011		237	CCATCCCATGGTCAAGAAGAAATTGTTGCTCCATCATATAAGTGAATGTCAGGAGGAGGA							natural antisense	MICT00000198061	CATG00000049834.1		-	121488082	121493045	3.24307	3.65777	4.41055	4.14813	4.36441	3.79933	4.5658	3.99391	5.5792
ASHGV40059284V5	0.782881	0.951484	1.02251	down	TCONS_00003837	XLOC_001643	XLOC_001643	lncRNA				Reliable		Yes	chr2:121481837-121491735:+	chr2	+	121481837	121491735					RNA-seq: Cabili et al 2011		237	CCATCCCATGGTCAAGAAGAAATTGTTGCTCCATCATATAAGTGAATGTCAGGAGGAGGA							natural antisense	MICT00000198060	CATG00000049834.1		-	121488082	121493045	3.24307	3.65777	4.41055	4.14813	4.36441	3.79933	4.5658	3.99391	5.5792
ASHGV40030381V5	0.245215	0.73752	1.13196	down	T211022	G048852	G048852	lncRNA				Reliable		Yes	chr2:240821345-240842147:+	chr2	+	240821345	240842147					RNA-seq: Iyer et al 2015		6657	TGTACACTCTGTGTCCACAGGACTGGGCTTGTGCTCTAAAATACATTTCTCATCCTGAGT							natural antisense	ENST00000419408	NDUFA10		-	240831867	240951077	7.29072	6.50658	7.11596	5.96978	4.99943	6.19415	7.03601	6.74211	6.99664
ASHG19LNC1A106438845V5	0.337896	0.786707	1.04521	down	ENST00000577279	ENSG00000264920	AC018521.5	lncRNA	;FANTOM5CAT:Complete5End;BIGTranscriptome:FullLength;	DHS_promoter	p_lncRNA_divergent	Reliable		No	chr17:45968641-45973135:-	chr17	-	45968641	45973135			cardiac_chamber	Cytoplasm	GENCODE	uncharacterized LOC102724532 [Source:NCBI gene;Acc:102724532]	374	CCCCATGCCTGGGTTGTCCTCATCTAATCCGTCAGTACCAGACAGTGAACATCTCTCCCC	conserved	conserved		ENSG00000002919;ENSG00000006025;ENSG00000108465;ENSG00000108468;ENSG00000141293;ENSG00000141294;ENSG00000141295;ENSG00000159111;ENSG00000167183			intergenic							7.82779	7.71631	8.00838	7.48942	7.22572	7.54336	7.55026	7.62037	7.99202
ASHG19LNC1A101450201V5	0.933947	0.985317	1.00931	down	ENST00000588975	ENSG00000136448	NMT1	lncRNA	;FANTOM5CAT:Complete5End;	DHS_promoter		Gold		No	chr17:43138674-43163903:+	chr17	+	43138674	43163903				Ribosome;Cytosol;Insoluble Fraction	GENCODE	N-myristoyltransferase 1 [Source:HGNC Symbol;Acc:HGNC:7857]	183	GCAGCGATTGCGAGAATGAGGAGGACAACAGCTACAACCGGGGATGAACTCTTTGCCAGC	conserved	conserved					exon sense-overlapping	ENST00000592782	NMT1		+	43128978	43186384	10.5205	9.76859	10.2424	11.0989	11.3643	11.5045	11.2879	11.9203	11.1774
ASHG19LNC1A101450201V5	0.933947	0.985317	1.00931	down	ENST00000588975	ENSG00000136448	NMT1	lncRNA	;FANTOM5CAT:Complete5End;	DHS_promoter		Gold		No	chr17:43138674-43163903:+	chr17	+	43138674	43163903				Ribosome;Cytosol;Insoluble Fraction	GENCODE	N-myristoyltransferase 1 [Source:HGNC Symbol;Acc:HGNC:7857]	183	GCAGCGATTGCGAGAATGAGGAGGACAACAGCTACAACCGGGGATGAACTCTTTGCCAGC	conserved	conserved					exon sense-overlapping	ENST00000258960	NMT1		+	43138680	43186377	10.5205	9.76859	10.2424	11.0989	11.3643	11.5045	11.2879	11.9203	11.1774
ASHG19LNC1A101450201V5	0.933947	0.985317	1.00931	down	ENST00000588975	ENSG00000136448	NMT1	lncRNA	;FANTOM5CAT:Complete5End;	DHS_promoter		Gold		No	chr17:43138674-43163903:+	chr17	+	43138674	43163903				Ribosome;Cytosol;Insoluble Fraction	GENCODE	N-myristoyltransferase 1 [Source:HGNC Symbol;Acc:HGNC:7857]	183	GCAGCGATTGCGAGAATGAGGAGGACAACAGCTACAACCGGGGATGAACTCTTTGCCAGC	conserved	conserved					exon sense-overlapping	ENST00000592654	NMT1		+	43139047	43171124	10.5205	9.76859	10.2424	11.0989	11.3643	11.5045	11.2879	11.9203	11.1774
ASHGV40033392V5	0.858338	0.969393	1.01991	down	ENST00000600723	ENSG00000269220	LINC00528	lncRNA	;FANTOM5CAT:Complete5End;	DHS_promoter	p_lncRNA_intergenic	Gold	Yes	Yes	chr22:18260088-18262247:+	chr22	+	18260088	18262247			eosinophil	Insoluble Fraction	GENCODE	long intergenic non-protein coding RNA 528 [Source:HGNC Symbol;Acc:HGNC:26875]	2160	CCCTCACTAGTCCCTGTGCTTGTTAGTTATTCTTTAATTACTTGGATATCAACTCTGATT	unconserved	unconserved				NR_103718	intergenic							8.33608	7.76467	8.27111	7.56037	7.71684	7.20646	7.24086	7.38719	7.44885
ASHG19LNC1A105915089V5	0.125365	0.654659	1.09482	down	NR_104650	ENSG00000177738	AC025171.1	lncRNA	Refseq:Complete3End;			Gold		No	chr5:43014831-43019745:-	chr5	-	43014831	43019745				Cytoplasm	Refseq		530	CCGAGCTCGGCTCCCCGGATCCTGAGAGAATGAGGAAATCAGTGGTGCTTCAGGATATTG						NR_104650	intergenic							5.31095	6.86514	5.89246	6.18908	6.49767	6.41322	6.02192	6.01788	6.2432
ASHG19LNC1A100077268V5	0.614636	0.900439	1.03363	down	FTMT26800004269	CATG00000032272	CATG00000032272.1	lncRNA	;FANTOM5CAT:Complete5End;	DHS_enhancer	e_lncRNA	Reliable		Yes	chr17:68284979-68287655:+	chr17	+	68284979	68287655					FANTOM5CAT	long non-coding RNA and at least 2000 nt from coding related gene on both strand;with antisense partner;mono_exonic	2677	TTGCCCCAAAGAATTACAGTGTAGAGATGACCTAATCAATGACAGTCTCTTAATTTTAAT	unconserved	conserved	asthma				intergenic							5.49448	5.80113	4.96058	5.95348	5.91791	5.72622	5.45489	5.06843	4.74578
ASHG19LNC1A106830329V5	0.647094	0.911258	1.02705	down	ENST00000565798	ENSG00000259786	LINC02109	lncRNA	;BIGTranscriptome:FullLength;			Reliable		Yes	chr5:29153643-29172465:+	chr5	+	29153643	29172465					GENCODE	long intergenic non-protein coding RNA 2109 [Source:HGNC Symbol;Acc:HGNC:52964]	869	TCTCCGTAATAGCATGCAGCCATCTTCAAGAGGTAAAACAGCATCCCCAGGATAAACAGG							intergenic							5.6738	6.14312	4.92191	5.30046	5.63709	5.77701	5.06468	4.86259	5.57912
ASHG19LNC1ABL100000502V5	0.566962	0.881379	1.0397	down	compmerge.1425.pooled.chr11	ENSG00000247271	ZBED5-AS1	lncRNA	Refseq:Complete3End;FANTOM5CAT:Complete5End;BIGTranscriptome:FullLength;;CLSFL	DHS_promoter	p_lncRNA_divergent	Reliable		No	hg38:chr11:10858217-10879272+	chr11	+	10858217	10879272			testis		CLSFL		1094	CAGCCGCAGTCACAGCCTCAGCCGCAGCGGCCGTGCTACCTAGGTGATAGCGGAGCGGCT	conserved	conserved					natural antisense	ENST00000526852	ZBED5		-	10876215	10879366	4.93395	4.81076	4.61805	5.05756	5.2264	6.35351	4.98	5.22717	5.17036
ASHG19LNC1ABL100000502V5	0.566962	0.881379	1.0397	down	compmerge.1425.pooled.chr11	ENSG00000247271	ZBED5-AS1	lncRNA	Refseq:Complete3End;FANTOM5CAT:Complete5End;BIGTranscriptome:FullLength;;CLSFL	DHS_promoter	p_lncRNA_divergent	Reliable		No	hg38:chr11:10858217-10879272+	chr11	+	10858217	10879272			testis		CLSFL		1094	CAGCCGCAGTCACAGCCTCAGCCGCAGCGGCCGTGCTACCTAGGTGATAGCGGAGCGGCT	conserved	conserved					natural antisense	uc009ygg.3	ZBED5		-	10874251	10879366	4.93395	4.81076	4.61805	5.05756	5.2264	6.35351	4.98	5.22717	5.17036
ASHG19LNC1ABL100000502V5	0.566962	0.881379	1.0397	down	compmerge.1425.pooled.chr11	ENSG00000247271	ZBED5-AS1	lncRNA	Refseq:Complete3End;FANTOM5CAT:Complete5End;BIGTranscriptome:FullLength;;CLSFL	DHS_promoter	p_lncRNA_divergent	Reliable		No	hg38:chr11:10858217-10879272+	chr11	+	10858217	10879272			testis		CLSFL		1094	CAGCCGCAGTCACAGCCTCAGCCGCAGCGGCCGTGCTACCTAGGTGATAGCGGAGCGGCT	conserved	conserved					natural antisense	ENST00000528289	ZBED5		-	10876314	10879612	4.93395	4.81076	4.61805	5.05756	5.2264	6.35351	4.98	5.22717	5.17036
ASHG19LNC1ABL100000502V5	0.566962	0.881379	1.0397	down	compmerge.1425.pooled.chr11	ENSG00000247271	ZBED5-AS1	lncRNA	Refseq:Complete3End;FANTOM5CAT:Complete5End;BIGTranscriptome:FullLength;;CLSFL	DHS_promoter	p_lncRNA_divergent	Reliable		No	hg38:chr11:10858217-10879272+	chr11	+	10858217	10879272			testis		CLSFL		1094	CAGCCGCAGTCACAGCCTCAGCCGCAGCGGCCGTGCTACCTAGGTGATAGCGGAGCGGCT	conserved	conserved					natural antisense	ENST00000432999	ZBED5		-	10874251	10879620	4.93395	4.81076	4.61805	5.05756	5.2264	6.35351	4.98	5.22717	5.17036
ASHG19LNC1ABL100000502V5	0.566962	0.881379	1.0397	down	compmerge.1425.pooled.chr11	ENSG00000247271	ZBED5-AS1	lncRNA	Refseq:Complete3End;FANTOM5CAT:Complete5End;BIGTranscriptome:FullLength;;CLSFL	DHS_promoter	p_lncRNA_divergent	Reliable		No	hg38:chr11:10858217-10879272+	chr11	+	10858217	10879272			testis		CLSFL		1094	CAGCCGCAGTCACAGCCTCAGCCGCAGCGGCCGTGCTACCTAGGTGATAGCGGAGCGGCT	conserved	conserved					natural antisense	ENST00000413761	ZBED5		-	10874411	10879583	4.93395	4.81076	4.61805	5.05756	5.2264	6.35351	4.98	5.22717	5.17036
ASHG19LNC1ABL100000502V5	0.566962	0.881379	1.0397	down	compmerge.1425.pooled.chr11	ENSG00000247271	ZBED5-AS1	lncRNA	Refseq:Complete3End;FANTOM5CAT:Complete5End;BIGTranscriptome:FullLength;;CLSFL	DHS_promoter	p_lncRNA_divergent	Reliable		No	hg38:chr11:10858217-10879272+	chr11	+	10858217	10879272			testis		CLSFL		1094	CAGCCGCAGTCACAGCCTCAGCCGCAGCGGCCGTGCTACCTAGGTGATAGCGGAGCGGCT	conserved	conserved					natural antisense	ENST00000526020	ZBED5		-	10876166	10880343	4.93395	4.81076	4.61805	5.05756	5.2264	6.35351	4.98	5.22717	5.17036
ASHG19LNC1ABL100000502V5	0.566962	0.881379	1.0397	down	compmerge.1425.pooled.chr11	ENSG00000247271	ZBED5-AS1	lncRNA	Refseq:Complete3End;FANTOM5CAT:Complete5End;BIGTranscriptome:FullLength;;CLSFL	DHS_promoter	p_lncRNA_divergent	Reliable		No	hg38:chr11:10858217-10879272+	chr11	+	10858217	10879272			testis		CLSFL		1094	CAGCCGCAGTCACAGCCTCAGCCGCAGCGGCCGTGCTACCTAGGTGATAGCGGAGCGGCT	conserved	conserved					natural antisense	ENST00000534690	ZBED5		-	10876284	10879184	4.93395	4.81076	4.61805	5.05756	5.2264	6.35351	4.98	5.22717	5.17036
ASHG19LNC1A105553251V5	0.0610456	0.591087	1.11879	down	ENST00000503940	ENSG00000186493	C5orf38	lncRNA	Refseq:Complete3End;FANTOM5CAT:Complete5End;	DHS_promoter		Gold		No	chr5:2752342-2755195:+	chr5	+	2752342	2755195			acinar_cell_of_salivary_gland		GENCODE	chromosome 5 open reading frame 38 [Source:HGNC Symbol;Acc:HGNC:24226]	451	GCAGGCTCCCGGTAGGCGCGGTCCAGCCAAAGAATTTAGAACGAGTCTACGTGGACACGC	conserved	conserved				NR_122125	exon sense-overlapping	ENST00000505778	C5orf38		+	2752379	2753473	7.15093	8.64404	7.83268	7.50228	7.7357	7.3091	7.03895	7.17018	7.13268
ASHG19LNC1A105553251V5	0.0610456	0.591087	1.11879	down	ENST00000503940	ENSG00000186493	C5orf38	lncRNA	Refseq:Complete3End;FANTOM5CAT:Complete5End;	DHS_promoter		Gold		No	chr5:2752342-2755195:+	chr5	+	2752342	2755195			acinar_cell_of_salivary_gland		GENCODE	chromosome 5 open reading frame 38 [Source:HGNC Symbol;Acc:HGNC:24226]	451	GCAGGCTCCCGGTAGGCGCGGTCCAGCCAAAGAATTTAGAACGAGTCTACGTGGACACGC	conserved	conserved				NR_122125	exon sense-overlapping	ENST00000457752	C5orf38		+	2752379	2755155	7.15093	8.64404	7.83268	7.50228	7.7357	7.3091	7.03895	7.17018	7.13268
ASHG19LNC1A100007736V5	0.279793	0.759339	1.15774	down	ENST00000546835	ENSG00000257883	AC125603.2	lncRNA	;FANTOM5CAT:Complete5End;BIGTranscriptome:FullLength;	DHS_enhancer	e_lncRNA	Reliable		Yes	chr12:117099387-117135870:+	chr12	+	117099387	117135870			hematopoietic_multipotent_progenitor_cell		GENCODE	novel transcript	876	CACACATCTCTCCCCGACCGGGTTATCTGAGAGCCAGCCCTGCTGTATGATTGAGTGGCT	unconserved	conserved					intergenic							11.39	13.5294	12.6321	11.4922	11.2697	10.3804	9.60066	9.70588	9.8402
ASHGV40011709V5	0.276848	0.758447	1.0957	down	TCONS_00020472	XLOC_009805	XLOC_009805	lncRNA				Reliable		Yes	chr12:75379560-75382123:+	chr12	+	75379560	75382123					RNA-seq: Cabili et al 2011		857	GCTACTAGCAACAAATCTGTTCTTTACACTGAGTCTCGGCTACTTTGCTTCTCTTTAAAT							intergenic							3.24307	3.65777	3.21636	3.74965	4.00743	3.58041	3.72645	4.10043	3.89302
ASHGV40056997V5	0.0959748	0.623841	1.17002	down	TCONS_00007487	XLOC_003471	XLOC_003471	lncRNA				Reliable		Yes	chr4:17484657-17487209:+	chr4	+	17484657	17487209					RNA-seq: Cabili et al 2011		1936	ACAGCATGAGGTAATGTGCTCAGGGTGCTTTCAACAGCTAGACTTGTATACTAGTTCCAG							intronic antisense	ENST00000513615	QDPR		-	17461884	17513712	7.75397	6.92209	7.71737	6.82074	6.15551	7.65808	7.02507	7.20018	7.42479
ASHG19LNC1A109948139V5	0.586843	0.889701	1.03734	down	ENST00000646386	ENSG00000222041	CYTOR	lncRNA				Reliable		No	chr2:87754928-87821033:+	chr2	+	87754928	87821033	clear cell renal cell carcinoma;gastric cancer;hepatocellular carcinoma;pancreatic cancer	colon cancer;breast cancer;gastric cancer;renal cell carcinoma;hepatocellular carcinoma;pancreatic cancer		Exosome;Ribosome;Cytoplasm	GENCODE	cytoskeleton regulator RNA [Source:HGNC Symbol;Acc:HGNC:28717]	572	CACAGCACAGTTCCTGGGAAGGTGGAGCCACCAGCCTCTCCTTGAAACAGGGTTTTGCCA							intron sense-overlapping	uc002srs.4	AC083899.1		+	86947414	88038768	7.98792	9.10554	8.26994	8.48524	8.22468	8.17502	8.28715	8.22148	8.21096
ASHGV40048078V5	0.89471	0.977792	1.00573	down	T327702	G076804	G076804	lncRNA				Reliable		Yes	chr7:84930587-84932720:+	chr7	+	84930587	84932720					RNA-seq: Iyer et al 2015		1588	GCGTATCTTTCAGAAGTGTCCCCAGAGTACATATTAATTCTGTTCCTTTATGTGATGAAA							intergenic							6.69172	6.57698	6.4676	6.87422	7.25689	6.95657	6.57724	6.25122	6.15458
ASHG19LNC1A103230966V5	0.562049	0.879808	1.03759	down	ENST00000631080	ENSG00000233672	RNASEH2B-AS1	lncRNA				Reliable		Yes	chr13:51436308-51465610:-	chr13	-	51436308	51465610			pons		GENCODE	RNASEH2B antisense RNA 1 [Source:HGNC Symbol;Acc:HGNC:39967]	1707	ACACTCACAGATAGGGCAGCTTAGAGTGCAGTTGCCTTGTCACTTTGTTGATTGCTTCCT							intergenic							5.94876	5.40507	5.7759	5.99783	6.10437	5.93302	6.27414	5.94452	5.95004
ASHG19LNC1A100045578V5	0.932699	0.98501	1.0049	down	ENST00000567216	ENSG00000103326	CAPN15	lncRNA	;FANTOM5CAT:Complete5End;	DHS_promoter		Gold		No	chr16:577748-589858:+	chr16	+	577748	589858				Nucleus;Insoluble Fraction;Cell Membrane;Nucleous	GENCODE	calpain 15 [Source:HGNC Symbol;Acc:HGNC:11182]	3174	TGTGATAAAGCAAAAGCGTGTGATCTCTTTTCTCACCAAGGAATAAAACGTCTCTGAATA	conserved	conserved					exon sense-overlapping	ENST00000562370	CAPN15		+	577717	597392	5.16733	5.78824	5.68449	5.28852	5.19352	5.33243	5.27898	5.24654	5.61238
ASHG19LNC1A100045578V5	0.932699	0.98501	1.0049	down	ENST00000567216	ENSG00000103326	CAPN15	lncRNA	;FANTOM5CAT:Complete5End;	DHS_promoter		Gold		No	chr16:577748-589858:+	chr16	+	577748	589858				Nucleus;Insoluble Fraction;Cell Membrane;Nucleous	GENCODE	calpain 15 [Source:HGNC Symbol;Acc:HGNC:11182]	3174	TGTGATAAAGCAAAAGCGTGTGATCTCTTTTCTCACCAAGGAATAAAACGTCTCTGAATA	conserved	conserved					exon sense-overlapping	ENST00000219611	CAPN15		+	577856	604636	5.16733	5.78824	5.68449	5.28852	5.19352	5.33243	5.27898	5.24654	5.61238
ASHG19LNC1A100045578V5	0.932699	0.98501	1.0049	down	ENST00000567216	ENSG00000103326	CAPN15	lncRNA	;FANTOM5CAT:Complete5End;	DHS_promoter		Gold		No	chr16:577748-589858:+	chr16	+	577748	589858				Nucleus;Insoluble Fraction;Cell Membrane;Nucleous	GENCODE	calpain 15 [Source:HGNC Symbol;Acc:HGNC:11182]	3174	TGTGATAAAGCAAAAGCGTGTGATCTCTTTTCTCACCAAGGAATAAAACGTCTCTGAATA	conserved	conserved					exon sense-overlapping	ENST00000568988	CAPN15		+	577823	598209	5.16733	5.78824	5.68449	5.28852	5.19352	5.33243	5.27898	5.24654	5.61238
ASHG19LNC1A100048120V5	0.458655	0.840469	1.0703	down	ENST00000520391	ENSG00000253275	AC068672.1	lncRNA	;FANTOM5CAT:Complete5End;BIGTranscriptome:FullLength;	DHS_enhancer	e_lncRNA	Reliable		Yes	chr8:31354939-31356128:+	chr8	+	31354939	31356128			testis		GENCODE	novel transcript	328	GCTCTCATACAGTTTTTAGGATACTACTTTGATTGACATTTCAGTTTCTTTTAGATCTAT	conserved	unconserved					intergenic							4.51626	4.78604	4.8183	3.89182	4.94859	5.03134	4.45915	4.14091	4.26669
ASHGV40052020V5	0.460998	0.841312	1.04984	down	GSE61474_TCONS_00335433	GSE61474_XLOC_065085	GSE61474_XLOC_065085	lncRNA				Reliable		Yes	chr9:97247800-97299952:-	chr9	-	97247800	97299952					RNA-seq: Clark et al 2015		606	AGAGGAAAAGTAAGACTCGGAAACTTGGTATTCGATTTGCCCAAAACTCTCATTAGATAG							natural antisense	ENCT00000448302	CATG00000106214.1		+	97241572	97250770	5.74765	5.75052	5.87776	5.39789	5.67315	5.73431	5.42088	5.94868	6.11047
ASHG19LNC1A109654387V5	0.683601	0.923061	1.03401	down	ENST00000495963	ENSG00000123179	EBPL	lncRNA	;FANTOM5CAT:Complete5End;	DHS_promoter		Gold		No	chr13:50234859-50265599:-	chr13	-	50234859	50265599			common_myeloid_progenitor	Ribosome;Endoplasmic reticulum;Cytoplasm	GENCODE	EBP like [Source:HGNC Symbol;Acc:HGNC:18061]	1026	GCGCTGGTGCACTTCGCGCTGGAGAGAGTGGGAAAGACCACGAACCAGGAGAGTGCTGGG	conserved	conserved				NR_103802	exon sense-overlapping	ENST00000378272	EBPL		-	50234859	50265599	4.9325	5.33375	5.44676	5.52272	5.56103	5.69684	5.8391	5.6785	5.80913
ASHG19LNC1A109654387V5	0.683601	0.923061	1.03401	down	ENST00000495963	ENSG00000123179	EBPL	lncRNA	;FANTOM5CAT:Complete5End;	DHS_promoter		Gold		No	chr13:50234859-50265599:-	chr13	-	50234859	50265599			common_myeloid_progenitor	Ribosome;Endoplasmic reticulum;Cytoplasm	GENCODE	EBP like [Source:HGNC Symbol;Acc:HGNC:18061]	1026	GCGCTGGTGCACTTCGCGCTGGAGAGAGTGGGAAAGACCACGAACCAGGAGAGTGCTGGG	conserved	conserved				NR_103802	exon sense-overlapping	ENST00000378268	EBPL		-	50242306	50265599	4.9325	5.33375	5.44676	5.52272	5.56103	5.69684	5.8391	5.6785	5.80913
ASHG19LNC1A109654387V5	0.683601	0.923061	1.03401	down	ENST00000495963	ENSG00000123179	EBPL	lncRNA	;FANTOM5CAT:Complete5End;	DHS_promoter		Gold		No	chr13:50234859-50265599:-	chr13	-	50234859	50265599			common_myeloid_progenitor	Ribosome;Endoplasmic reticulum;Cytoplasm	GENCODE	EBP like [Source:HGNC Symbol;Acc:HGNC:18061]	1026	GCGCTGGTGCACTTCGCGCTGGAGAGAGTGGGAAAGACCACGAACCAGGAGAGTGCTGGG	conserved	conserved				NR_103802	exon sense-overlapping	ENST00000378284	EBPL		-	50234859	50265599	4.9325	5.33375	5.44676	5.52272	5.56103	5.69684	5.8391	5.6785	5.80913
ASHG19LNC1A109654387V5	0.683601	0.923061	1.03401	down	ENST00000495963	ENSG00000123179	EBPL	lncRNA	;FANTOM5CAT:Complete5End;	DHS_promoter		Gold		No	chr13:50234859-50265599:-	chr13	-	50234859	50265599			common_myeloid_progenitor	Ribosome;Endoplasmic reticulum;Cytoplasm	GENCODE	EBP like [Source:HGNC Symbol;Acc:HGNC:18061]	1026	GCGCTGGTGCACTTCGCGCTGGAGAGAGTGGGAAAGACCACGAACCAGGAGAGTGCTGGG	conserved	conserved				NR_103802	exon sense-overlapping	ENST00000378270	EBPL		-	50234970	50265593	4.9325	5.33375	5.44676	5.52272	5.56103	5.69684	5.8391	5.6785	5.80913
ASHG19LNC1A109654387V5	0.683601	0.923061	1.03401	down	ENST00000495963	ENSG00000123179	EBPL	lncRNA	;FANTOM5CAT:Complete5End;	DHS_promoter		Gold		No	chr13:50234859-50265599:-	chr13	-	50234859	50265599			common_myeloid_progenitor	Ribosome;Endoplasmic reticulum;Cytoplasm	GENCODE	EBP like [Source:HGNC Symbol;Acc:HGNC:18061]	1026	GCGCTGGTGCACTTCGCGCTGGAGAGAGTGGGAAAGACCACGAACCAGGAGAGTGCTGGG	conserved	conserved				NR_103802	exon sense-overlapping	ENST00000242827	EBPL		-	50234862	50265611	4.9325	5.33375	5.44676	5.52272	5.56103	5.69684	5.8391	5.6785	5.80913
ASHGV40057761V5	0.96537	0.992074	1.00898	down	ENST00000335648	ENSG00000249087	ZNF436-AS1	lncRNA	Refseq:Complete3End;FANTOM5CAT:Complete5End;	DHS_promoter		Gold	Yes	Yes	chr1:23695729-23698275:+	chr1	+	23695729	23698275			middle_temporal_gyrus	Exosome;Nucleus	GENCODE	ZNF436 antisense RNA 1 [Source:HGNC Symbol;Acc:HGNC:25122]	2547	TAAGCCCTTCTTTGTCTTCTTGCTGTTTCTTTTATTCCTCAGGCCTGCGGGGCGGGGGCG	conserved	conserved				NR_033690	natural antisense	ENST00000314011	ZNF436		-	23685941	23695935	9.5572	7.70253	10.0953	9.59881	7.63173	8.24971	9.2778	8.60074	9.51097
ASHG19LNC1A104417885V5	0.950694	0.988745	1.00275	down	ENST00000444865	ENSG00000233532	LINC00460	lncRNA	;FANTOM5CAT:Complete5End;BIGTranscriptome:FullLength;	DHS_enhancer	e_lncRNA	Gold		No	chr13:107029114-107030143:+	chr13	+	107029114	107030143		colorectal cancer	putamen	Cytoplasm	GENCODE	long intergenic non-protein coding RNA 460 [Source:HGNC Symbol;Acc:HGNC:42809]	915	AACCTTCTCCAGCCAGGACATCGGAGGTACCCAGACATTGTTATGAAACTCCGCATGTGC	conserved	unconserved		ENSG00000125266			intergenic							6.87998	6.7235	6.38803	6.82057	7.0141	6.40706	6.59758	6.24424	6.67559
ASHG19LNC1A100855237V5	0.302507	0.768501	1.0836	down	ENST00000609549	ENSG00000235790	AC114488.2	lncRNA	;FANTOM5CAT:Complete5End;BIGTranscriptome:FullLength;	DHS_promoter	p_lncRNA_divergent	Reliable		No	chr1:32109650-32125505:+	chr1	+	32109650	32125505			testis		GENCODE	novel transcript, antisense to COL16A1	829	TGAATGAATCAATCAGTCAATCATCTCCTGGGGTGGAAGTGTCCAGCACAGAGACTGCCA	conserved	conserved					natural antisense	uc001btj.1	COL16A1		-	32117848	32164207	3.24307	3.65777	3.21636	2.86742	3.61418	3.31596	4.06924	3.3722	3.99298
ASHG19LNC1A100855237V5	0.302507	0.768501	1.0836	down	ENST00000609549	ENSG00000235790	AC114488.2	lncRNA	;FANTOM5CAT:Complete5End;BIGTranscriptome:FullLength;	DHS_promoter	p_lncRNA_divergent	Reliable		No	chr1:32109650-32125505:+	chr1	+	32109650	32125505			testis		GENCODE	novel transcript, antisense to COL16A1	829	TGAATGAATCAATCAGTCAATCATCTCCTGGGGTGGAAGTGTCCAGCACAGAGACTGCCA	conserved	conserved					natural antisense	ENST00000373672	COL16A1		-	32117848	32169920	3.24307	3.65777	3.21636	2.86742	3.61418	3.31596	4.06924	3.3722	3.99298
ASHG19LNC1A100855237V5	0.302507	0.768501	1.0836	down	ENST00000609549	ENSG00000235790	AC114488.2	lncRNA	;FANTOM5CAT:Complete5End;BIGTranscriptome:FullLength;	DHS_promoter	p_lncRNA_divergent	Reliable		No	chr1:32109650-32125505:+	chr1	+	32109650	32125505			testis		GENCODE	novel transcript, antisense to COL16A1	829	TGAATGAATCAATCAGTCAATCATCTCCTGGGGTGGAAGTGTCCAGCACAGAGACTGCCA	conserved	conserved					natural antisense	ENST00000440437	COL16A1		-	32122001	32131682	3.24307	3.65777	3.21636	2.86742	3.61418	3.31596	4.06924	3.3722	3.99298
ASHG19LNC1A100855237V5	0.302507	0.768501	1.0836	down	ENST00000609549	ENSG00000235790	AC114488.2	lncRNA	;FANTOM5CAT:Complete5End;BIGTranscriptome:FullLength;	DHS_promoter	p_lncRNA_divergent	Reliable		No	chr1:32109650-32125505:+	chr1	+	32109650	32125505			testis		GENCODE	novel transcript, antisense to COL16A1	829	TGAATGAATCAATCAGTCAATCATCTCCTGGGGTGGAAGTGTCCAGCACAGAGACTGCCA	conserved	conserved					natural antisense	uc010ogm.2	PEF1		-	32099887	32110838	3.24307	3.65777	3.21636	2.86742	3.61418	3.31596	4.06924	3.3722	3.99298
ASHG19LNC1A100855237V5	0.302507	0.768501	1.0836	down	ENST00000609549	ENSG00000235790	AC114488.2	lncRNA	;FANTOM5CAT:Complete5End;BIGTranscriptome:FullLength;	DHS_promoter	p_lncRNA_divergent	Reliable		No	chr1:32109650-32125505:+	chr1	+	32109650	32125505			testis		GENCODE	novel transcript, antisense to COL16A1	829	TGAATGAATCAATCAGTCAATCATCTCCTGGGGTGGAAGTGTCCAGCACAGAGACTGCCA	conserved	conserved					natural antisense	ENST00000373703	PEF1		-	32095463	32110488	3.24307	3.65777	3.21636	2.86742	3.61418	3.31596	4.06924	3.3722	3.99298
ASHG19LNC1A100056776V5	0.0228205	0.535738	1.23242	down	ENST00000609770	ENSG00000273448	AC006480.2	lncRNA				Reliable		Yes	chr7:66798034-66799370:+	chr7	+	66798034	66799370				Nucleus	GENCODE	novel transcript	1337	AGCCTACAGCCAAATAAATTGCCATACTTGTTTACCAATAAACCATTATTTTCCAAGGAA							intergenic							6.23792	5.70875	6.53676	6.17668	5.68165	6.26926	6.41647	5.96281	6.2475
ASHG19LNC1A100035627V5	0.0297953	0.539816	1.26033	down	ENST00000451795	ENSG00000231663	AL355472.1	lncRNA	;FANTOM5CAT:Complete5End;BIGTranscriptome:FullLength;	DHS_promoter	p_lncRNA_divergent	Gold		Yes	chr1:234508553-234509339:-	chr1	-	234508553	234509339			thymocyte		GENCODE	uncharacterized LOC101927765 [Source:NCBI gene;Acc:101927765]	575	GAGAGTTGCTTCAAATGTTTTGAGACGTTGTTATTTTTAATATGTGAGTGAATATCTTAG	unconserved	conserved				NR_125961	natural antisense	ENST00000366615	COA6		+	234509202	234519795	7.66847	7.72694	7.53512	7.3427	6.95196	7.46966	7.15056	7.67524	7.56194
ASHG19LNC1A100035627V5	0.0297953	0.539816	1.26033	down	ENST00000451795	ENSG00000231663	AL355472.1	lncRNA	;FANTOM5CAT:Complete5End;BIGTranscriptome:FullLength;	DHS_promoter	p_lncRNA_divergent	Gold		Yes	chr1:234508553-234509339:-	chr1	-	234508553	234509339			thymocyte		GENCODE	uncharacterized LOC101927765 [Source:NCBI gene;Acc:101927765]	575	GAGAGTTGCTTCAAATGTTTTGAGACGTTGTTATTTTTAATATGTGAGTGAATATCTTAG	unconserved	conserved				NR_125961	natural antisense	ENST00000619305	COA6		+	234509214	234519794	7.66847	7.72694	7.53512	7.3427	6.95196	7.46966	7.15056	7.67524	7.56194
ASHG19LNC1A100015048V5	0.971174	0.993744	1.00341	down	ENST00000432429	ENSG00000228750	LINC01672	lncRNA	;FANTOM5CAT:Complete5End;BIGTranscriptome:FullLength;	DHS_enhancer	e_lncRNA	Gold		Yes	chr1:6784697-6787468:+	chr1	+	6784697	6787468			testis		GENCODE	long intergenic non-protein coding RNA 1672 [Source:HGNC Symbol;Acc:HGNC:52460]	1686	TCTCCACTCAAATGTATGATATTTAAGGCAGGGGTTTTAAAATGTCTTGTTCTTGGCCAG	conserved	conserved			ENST00000432429.1_smProtein_1247:1513;Length(aa):89;Molecular_weight:10015.7378;Amino_acid_sequence:MMIQHSTYFIYLIYFQSSPLKCMIFKAGVLKCLVLGQAWWLTRVILALWEAEAGGAPEVRSSRPAWSTWRNPVSTKNTKLARRGGGRL		intergenic							5.13979	6.14725	5.60944	5.88886	6.55449	5.53233	5.44437	5.04779	5.23709
ASHG19LNC1A100006072V5	0.438171	0.832238	1.06905	down	ENST00000370520	ENSG00000167046	AL357033.1	lncRNA	;FANTOM5CAT:Complete5End;	DHS_enhancer		Reliable		Yes	chr20:61272071-61274656:-	chr20	-	61272071	61274656			eosinophil	Nucleus	GENCODE	novel transcript, antisense to SLCO4A1	1933	CTGTTTCCAAAACTCACGTCTGGATTCTACCCCCTGAAAACATTATTTACACAATGTTTT	unconserved	conserved					natural antisense	ENST00000217159	SLCO4A1		+	61273797	61303647	6.21208	6.33534	5.74685	5.77186	5.98205	5.77288	6.03659	5.88831	5.88255
ASHG19LNC1A108000434V5	0.386018	0.810692	1.07334	down	ENST00000560395	ENSG00000247809	NR2F2-AS1	lncRNA	;BIGTranscriptome:FullLength;			Reliable		No	chr15:96809758-96819225:-	chr15	-	96809758	96819225				Nucleus	GENCODE	NR2F2 antisense RNA 1 [Source:HGNC Symbol;Acc:HGNC:44222]	441	TGAAGGCTTCACTATCCAAATCCTGTCTTCACTGGCTTCAAGAATCCTGTCTTCACTGGC							intergenic							6.73146	6.26547	6.7767	6.16815	5.75871	6.11038	5.96406	6.50683	6.7179
ASHGV40039117V5	0.764618	0.948601	1.02142	down	TCONS_00008143	XLOC_003595	XLOC_003595	lncRNA				Reliable		Yes	chr4:84009929-84010241:+	chr4	+	84009929	84010241					RNA-seq: Cabili et al 2011		245	GTAATAAGGTTTGGACTACATTTATGTCAGCAAAGAGGAGAGGACAGATTAATTCATTCA							intergenic							5.3594	5.68191	5.18773	5.07653	6.20944	5.25475	5.33101	5.12134	5.19246
ASHGV40037928V5	0.868707	0.971768	1.01175	down	ENST00000518701	ENSG00000253825	AC097173.2	lncRNA	;BIGTranscriptome:FullLength;			Gold		Yes	chr4:120956188-120961770:-	chr4	-	120956188	120961770					GENCODE	novel transcript	474	GTAAAAAATGGAGCAGATTGCACAGTGACTGGAGAAATGAATGAGAAGTCCAGCTATGAA							intergenic							5.14258	5.155	4.99235	5.22883	5.76002	5.47231	4.9531	4.6105	5.09082
ASHGV40004064V5	0.82452	0.960769	1.01852	down	ENST00000484703	ENSG00000241101	PRICKLE2-AS2	lncRNA	;BIGTranscriptome:FullLength;			Gold		Yes	chr3:64089146-64091732:+	chr3	+	64089146	64091732			testis		GENCODE	PRICKLE2 antisense RNA 2 [Source:HGNC Symbol;Acc:HGNC:40917]	496	AACCTCTTGAGATGCATCAGTAAGATGGGCATAATGACAGGAAATCAGCAGCTCCAAGAG						NR_046701	intronic antisense	ENST00000295902	PRICKLE2		-	64079547	64431083	4.52669	4.83165	4.96752	4.34544	4.90383	5.40147	4.72677	5.13908	4.81242
ASHGV40004064V5	0.82452	0.960769	1.01852	down	ENST00000484703	ENSG00000241101	PRICKLE2-AS2	lncRNA	;BIGTranscriptome:FullLength;			Gold		Yes	chr3:64089146-64091732:+	chr3	+	64089146	64091732			testis		GENCODE	PRICKLE2 antisense RNA 2 [Source:HGNC Symbol;Acc:HGNC:40917]	496	AACCTCTTGAGATGCATCAGTAAGATGGGCATAATGACAGGAAATCAGCAGCTCCAAGAG						NR_046701	intronic antisense	ENST00000564377	PRICKLE2		-	64079546	64253850	4.52669	4.83165	4.96752	4.34544	4.90383	5.40147	4.72677	5.13908	4.81242
ASHGV40004064V5	0.82452	0.960769	1.01852	down	ENST00000484703	ENSG00000241101	PRICKLE2-AS2	lncRNA	;BIGTranscriptome:FullLength;			Gold		Yes	chr3:64089146-64091732:+	chr3	+	64089146	64091732			testis		GENCODE	PRICKLE2 antisense RNA 2 [Source:HGNC Symbol;Acc:HGNC:40917]	496	AACCTCTTGAGATGCATCAGTAAGATGGGCATAATGACAGGAAATCAGCAGCTCCAAGAG						NR_046701	intronic antisense	ENST00000638394	PRICKLE2		-	64077918	64211157	4.52669	4.83165	4.96752	4.34544	4.90383	5.40147	4.72677	5.13908	4.81242
ASHGV40049489V5	0.00584954	0.460029	1.47391	down	ENST00000518143	ENSG00000253661	ZFHX4-AS1	lncRNA	;FANTOM5CAT:Complete5End;BIGTranscriptome:FullLength;	DHS_promoter	p_lncRNA_divergent	Gold		Yes	chr8:77523116-77595513:-	chr8	-	77523116	77595513			neuron_projection_bundle		GENCODE	ZFHX4 antisense RNA 1 [Source:HGNC Symbol;Acc:HGNC:44165]	1711	CTGCCAATCCTTGGGATCAAGAATATAATTTGCCCCAAATAACTTTTCTGTAAAAGTAGA	conserved	conserved	orofacial cleft;osteoporosis;Parkinson s disease;type 2 diabetes mellitus;obesity;progranulin measurement;Parkinsonian Disorders			NR_024360	natural antisense	ENST00000520307	ZFHX4		+	77594762	77616789	6.88589	6.58976	7.03543	6.94877	4.92417	5.38636	5.83987	8.00743	5.46222
ASHGV40049489V5	0.00584954	0.460029	1.47391	down	ENST00000518143	ENSG00000253661	ZFHX4-AS1	lncRNA	;FANTOM5CAT:Complete5End;BIGTranscriptome:FullLength;	DHS_promoter	p_lncRNA_divergent	Gold		Yes	chr8:77523116-77595513:-	chr8	-	77523116	77595513			neuron_projection_bundle		GENCODE	ZFHX4 antisense RNA 1 [Source:HGNC Symbol;Acc:HGNC:44165]	1711	CTGCCAATCCTTGGGATCAAGAATATAATTTGCCCCAAATAACTTTTCTGTAAAAGTAGA	conserved	conserved	orofacial cleft;osteoporosis;Parkinson s disease;type 2 diabetes mellitus;obesity;progranulin measurement;Parkinsonian Disorders			NR_024360	natural antisense	ENST00000521891	ZFHX4		+	77593454	77779521	6.88589	6.58976	7.03543	6.94877	4.92417	5.38636	5.83987	8.00743	5.46222
ASHG19LNC1A109519028V5	0.581494	0.887726	1.07172	down	ENST00000485588	ENSG00000196136	SERPINA3	lncRNA	;FANTOM5CAT:Complete5End;	DHS_enhancer		Gold		No	chr14:95078721-95080194:+	chr14	+	95078721	95080194		Lipoidosis;Prostatic Neoplasms;Psychotic Disorders;Nonorganic psychosis;Antichymotrypsin deficiency-alpha-1	hepatocyte		GENCODE	serpin family A member 3 [Source:HGNC Symbol;Acc:HGNC:16]	575	GCTCCCTGAGGCAGGACTGAGTGGGCGGAGGCTGAAGGTGAATAATCTTGTTTGCTGCGG							exon sense-overlapping	ENST00000393080	SERPINA3		+	95078721	95090392	10.2143	10.6192	11.0276	9.17257	9.07949	8.5885	8.45797	8.30076	8.56607
ASHG19LNC1A109519028V5	0.581494	0.887726	1.07172	down	ENST00000485588	ENSG00000196136	SERPINA3	lncRNA	;FANTOM5CAT:Complete5End;	DHS_enhancer		Gold		No	chr14:95078721-95080194:+	chr14	+	95078721	95080194		Lipoidosis;Prostatic Neoplasms;Psychotic Disorders;Nonorganic psychosis;Antichymotrypsin deficiency-alpha-1	hepatocyte		GENCODE	serpin family A member 3 [Source:HGNC Symbol;Acc:HGNC:16]	575	GCTCCCTGAGGCAGGACTGAGTGGGCGGAGGCTGAAGGTGAATAATCTTGTTTGCTGCGG							exon sense-overlapping	ENST00000467132	SERPINA3		+	95078728	95090391	10.2143	10.6192	11.0276	9.17257	9.07949	8.5885	8.45797	8.30076	8.56607
ASHG19LNC1A109519028V5	0.581494	0.887726	1.07172	down	ENST00000485588	ENSG00000196136	SERPINA3	lncRNA	;FANTOM5CAT:Complete5End;	DHS_enhancer		Gold		No	chr14:95078721-95080194:+	chr14	+	95078721	95080194		Lipoidosis;Prostatic Neoplasms;Psychotic Disorders;Nonorganic psychosis;Antichymotrypsin deficiency-alpha-1	hepatocyte		GENCODE	serpin family A member 3 [Source:HGNC Symbol;Acc:HGNC:16]	575	GCTCCCTGAGGCAGGACTGAGTGGGCGGAGGCTGAAGGTGAATAATCTTGTTTGCTGCGG							exon sense-overlapping	ENST00000393078	SERPINA3		+	95078714	95090389	10.2143	10.6192	11.0276	9.17257	9.07949	8.5885	8.45797	8.30076	8.56607
ASHG19LNC1A109519028V5	0.581494	0.887726	1.07172	down	ENST00000485588	ENSG00000196136	SERPINA3	lncRNA	;FANTOM5CAT:Complete5End;	DHS_enhancer		Gold		No	chr14:95078721-95080194:+	chr14	+	95078721	95080194		Lipoidosis;Prostatic Neoplasms;Psychotic Disorders;Nonorganic psychosis;Antichymotrypsin deficiency-alpha-1	hepatocyte		GENCODE	serpin family A member 3 [Source:HGNC Symbol;Acc:HGNC:16]	575	GCTCCCTGAGGCAGGACTGAGTGGGCGGAGGCTGAAGGTGAATAATCTTGTTTGCTGCGG							exon sense-overlapping	ENST00000555820	SERPINA3		+	95078727	95085805	10.2143	10.6192	11.0276	9.17257	9.07949	8.5885	8.45797	8.30076	8.56607
ASHG19LNC1A109519028V5	0.581494	0.887726	1.07172	down	ENST00000485588	ENSG00000196136	SERPINA3	lncRNA	;FANTOM5CAT:Complete5End;	DHS_enhancer		Gold		No	chr14:95078721-95080194:+	chr14	+	95078721	95080194		Lipoidosis;Prostatic Neoplasms;Psychotic Disorders;Nonorganic psychosis;Antichymotrypsin deficiency-alpha-1	hepatocyte		GENCODE	serpin family A member 3 [Source:HGNC Symbol;Acc:HGNC:16]	575	GCTCCCTGAGGCAGGACTGAGTGGGCGGAGGCTGAAGGTGAATAATCTTGTTTGCTGCGG							exon sense-overlapping	uc021sbb.2	AL049839.2		+	95078634	95090390	10.2143	10.6192	11.0276	9.17257	9.07949	8.5885	8.45797	8.30076	8.56607
ASHG19LNC1A112501573V5	0.601564	0.895029	1.06395	down	ENST00000526169	ENSG00000167792	NDUFV1	lncRNA	;FANTOM5CAT:Complete5End;	DHS_promoter		Gold		No	chr11:67376126-67379438:+	chr11	+	67376126	67379438		Acidosis, Lactic;Bipolar Disorder;Blepharoptosis;Cerebral Edema;Hypertrophic Cardiomyopathy;Cerebellar Ataxia;Comatose;Epilepsy;Sensorineural Hearing Loss (disorder);Hypoglycemia;Leigh Disease;Lethargy;Leukodystrophy;Muscle hypotonia;Muscle Spasticity;Nystagmus;Degenerative polyarthritis;Babinski Reflex;Schizophrenia;Seizures;Stomach Neoplasms;Strabismus;Unipolar Depression;Vomiting;Liver Failure…		Ribosome;Nucleus	GENCODE	NADH:ubiquinone oxidoreductase core subunit V1 [Source:HGNC Symbol;Acc:HGNC:7716]	774	TGAGAAGCATGCTGGCACAGACAGGCCTGGGCACAGCTGCGGTGATCGTCATGGACCGCT	conserved	conserved					exon sense-overlapping	ENST00000528314	NDUFV1		+	67375697	67377057	6.16048	3.65777	6.46776	4.87551	4.23552	4.76445	6.39661	5.20474	7.02507
ASHG19LNC1A112501573V5	0.601564	0.895029	1.06395	down	ENST00000526169	ENSG00000167792	NDUFV1	lncRNA	;FANTOM5CAT:Complete5End;	DHS_promoter		Gold		No	chr11:67376126-67379438:+	chr11	+	67376126	67379438		Acidosis, Lactic;Bipolar Disorder;Blepharoptosis;Cerebral Edema;Hypertrophic Cardiomyopathy;Cerebellar Ataxia;Comatose;Epilepsy;Sensorineural Hearing Loss (disorder);Hypoglycemia;Leigh Disease;Lethargy;Leukodystrophy;Muscle hypotonia;Muscle Spasticity;Nystagmus;Degenerative polyarthritis;Babinski Reflex;Schizophrenia;Seizures;Stomach Neoplasms;Strabismus;Unipolar Depression;Vomiting;Liver Failure…		Ribosome;Nucleus	GENCODE	NADH:ubiquinone oxidoreductase core subunit V1 [Source:HGNC Symbol;Acc:HGNC:7716]	774	TGAGAAGCATGCTGGCACAGACAGGCCTGGGCACAGCTGCGGTGATCGTCATGGACCGCT	conserved	conserved					exon sense-overlapping	ENST00000532244	NDUFV1		+	67374398	67378053	6.16048	3.65777	6.46776	4.87551	4.23552	4.76445	6.39661	5.20474	7.02507
ASHG19LNC1A112501573V5	0.601564	0.895029	1.06395	down	ENST00000526169	ENSG00000167792	NDUFV1	lncRNA	;FANTOM5CAT:Complete5End;	DHS_promoter		Gold		No	chr11:67376126-67379438:+	chr11	+	67376126	67379438		Acidosis, Lactic;Bipolar Disorder;Blepharoptosis;Cerebral Edema;Hypertrophic Cardiomyopathy;Cerebellar Ataxia;Comatose;Epilepsy;Sensorineural Hearing Loss (disorder);Hypoglycemia;Leigh Disease;Lethargy;Leukodystrophy;Muscle hypotonia;Muscle Spasticity;Nystagmus;Degenerative polyarthritis;Babinski Reflex;Schizophrenia;Seizures;Stomach Neoplasms;Strabismus;Unipolar Depression;Vomiting;Liver Failure…		Ribosome;Nucleus	GENCODE	NADH:ubiquinone oxidoreductase core subunit V1 [Source:HGNC Symbol;Acc:HGNC:7716]	774	TGAGAAGCATGCTGGCACAGACAGGCCTGGGCACAGCTGCGGTGATCGTCATGGACCGCT	conserved	conserved					exon sense-overlapping	ENST00000533075	NDUFV1		+	67374429	67377897	6.16048	3.65777	6.46776	4.87551	4.23552	4.76445	6.39661	5.20474	7.02507
ASHG19LNC1A112501573V5	0.601564	0.895029	1.06395	down	ENST00000526169	ENSG00000167792	NDUFV1	lncRNA	;FANTOM5CAT:Complete5End;	DHS_promoter		Gold		No	chr11:67376126-67379438:+	chr11	+	67376126	67379438		Acidosis, Lactic;Bipolar Disorder;Blepharoptosis;Cerebral Edema;Hypertrophic Cardiomyopathy;Cerebellar Ataxia;Comatose;Epilepsy;Sensorineural Hearing Loss (disorder);Hypoglycemia;Leigh Disease;Lethargy;Leukodystrophy;Muscle hypotonia;Muscle Spasticity;Nystagmus;Degenerative polyarthritis;Babinski Reflex;Schizophrenia;Seizures;Stomach Neoplasms;Strabismus;Unipolar Depression;Vomiting;Liver Failure…		Ribosome;Nucleus	GENCODE	NADH:ubiquinone oxidoreductase core subunit V1 [Source:HGNC Symbol;Acc:HGNC:7716]	774	TGAGAAGCATGCTGGCACAGACAGGCCTGGGCACAGCTGCGGTGATCGTCATGGACCGCT	conserved	conserved					exon sense-overlapping	ENST00000529867	NDUFV1		+	67374429	67377912	6.16048	3.65777	6.46776	4.87551	4.23552	4.76445	6.39661	5.20474	7.02507
ASHG19LNC1A112501573V5	0.601564	0.895029	1.06395	down	ENST00000526169	ENSG00000167792	NDUFV1	lncRNA	;FANTOM5CAT:Complete5End;	DHS_promoter		Gold		No	chr11:67376126-67379438:+	chr11	+	67376126	67379438		Acidosis, Lactic;Bipolar Disorder;Blepharoptosis;Cerebral Edema;Hypertrophic Cardiomyopathy;Cerebellar Ataxia;Comatose;Epilepsy;Sensorineural Hearing Loss (disorder);Hypoglycemia;Leigh Disease;Lethargy;Leukodystrophy;Muscle hypotonia;Muscle Spasticity;Nystagmus;Degenerative polyarthritis;Babinski Reflex;Schizophrenia;Seizures;Stomach Neoplasms;Strabismus;Unipolar Depression;Vomiting;Liver Failure…		Ribosome;Nucleus	GENCODE	NADH:ubiquinone oxidoreductase core subunit V1 [Source:HGNC Symbol;Acc:HGNC:7716]	774	TGAGAAGCATGCTGGCACAGACAGGCCTGGGCACAGCTGCGGTGATCGTCATGGACCGCT	conserved	conserved					exon sense-overlapping	ENST00000532343	NDUFV1		+	67374415	67377931	6.16048	3.65777	6.46776	4.87551	4.23552	4.76445	6.39661	5.20474	7.02507
ASHG19LNC1A112501573V5	0.601564	0.895029	1.06395	down	ENST00000526169	ENSG00000167792	NDUFV1	lncRNA	;FANTOM5CAT:Complete5End;	DHS_promoter		Gold		No	chr11:67376126-67379438:+	chr11	+	67376126	67379438		Acidosis, Lactic;Bipolar Disorder;Blepharoptosis;Cerebral Edema;Hypertrophic Cardiomyopathy;Cerebellar Ataxia;Comatose;Epilepsy;Sensorineural Hearing Loss (disorder);Hypoglycemia;Leigh Disease;Lethargy;Leukodystrophy;Muscle hypotonia;Muscle Spasticity;Nystagmus;Degenerative polyarthritis;Babinski Reflex;Schizophrenia;Seizures;Stomach Neoplasms;Strabismus;Unipolar Depression;Vomiting;Liver Failure…		Ribosome;Nucleus	GENCODE	NADH:ubiquinone oxidoreductase core subunit V1 [Source:HGNC Symbol;Acc:HGNC:7716]	774	TGAGAAGCATGCTGGCACAGACAGGCCTGGGCACAGCTGCGGTGATCGTCATGGACCGCT	conserved	conserved					exon sense-overlapping	ENST00000415352	NDUFV1		+	67374415	67380006	6.16048	3.65777	6.46776	4.87551	4.23552	4.76445	6.39661	5.20474	7.02507
ASHG19LNC1A112501573V5	0.601564	0.895029	1.06395	down	ENST00000526169	ENSG00000167792	NDUFV1	lncRNA	;FANTOM5CAT:Complete5End;	DHS_promoter		Gold		No	chr11:67376126-67379438:+	chr11	+	67376126	67379438		Acidosis, Lactic;Bipolar Disorder;Blepharoptosis;Cerebral Edema;Hypertrophic Cardiomyopathy;Cerebellar Ataxia;Comatose;Epilepsy;Sensorineural Hearing Loss (disorder);Hypoglycemia;Leigh Disease;Lethargy;Leukodystrophy;Muscle hypotonia;Muscle Spasticity;Nystagmus;Degenerative polyarthritis;Babinski Reflex;Schizophrenia;Seizures;Stomach Neoplasms;Strabismus;Unipolar Depression;Vomiting;Liver Failure…		Ribosome;Nucleus	GENCODE	NADH:ubiquinone oxidoreductase core subunit V1 [Source:HGNC Symbol;Acc:HGNC:7716]	774	TGAGAAGCATGCTGGCACAGACAGGCCTGGGCACAGCTGCGGTGATCGTCATGGACCGCT	conserved	conserved					exon sense-overlapping	ENST00000529927	NDUFV1		+	67374411	67379999	6.16048	3.65777	6.46776	4.87551	4.23552	4.76445	6.39661	5.20474	7.02507
ASHG19LNC1A112501573V5	0.601564	0.895029	1.06395	down	ENST00000526169	ENSG00000167792	NDUFV1	lncRNA	;FANTOM5CAT:Complete5End;	DHS_promoter		Gold		No	chr11:67376126-67379438:+	chr11	+	67376126	67379438		Acidosis, Lactic;Bipolar Disorder;Blepharoptosis;Cerebral Edema;Hypertrophic Cardiomyopathy;Cerebellar Ataxia;Comatose;Epilepsy;Sensorineural Hearing Loss (disorder);Hypoglycemia;Leigh Disease;Lethargy;Leukodystrophy;Muscle hypotonia;Muscle Spasticity;Nystagmus;Degenerative polyarthritis;Babinski Reflex;Schizophrenia;Seizures;Stomach Neoplasms;Strabismus;Unipolar Depression;Vomiting;Liver Failure…		Ribosome;Nucleus	GENCODE	NADH:ubiquinone oxidoreductase core subunit V1 [Source:HGNC Symbol;Acc:HGNC:7716]	774	TGAGAAGCATGCTGGCACAGACAGGCCTGGGCACAGCTGCGGTGATCGTCATGGACCGCT	conserved	conserved					exon sense-overlapping	ENST00000322776	NDUFV1		+	67374323	67379977	6.16048	3.65777	6.46776	4.87551	4.23552	4.76445	6.39661	5.20474	7.02507
ASHG19LNC1A112501573V5	0.601564	0.895029	1.06395	down	ENST00000526169	ENSG00000167792	NDUFV1	lncRNA	;FANTOM5CAT:Complete5End;	DHS_promoter		Gold		No	chr11:67376126-67379438:+	chr11	+	67376126	67379438		Acidosis, Lactic;Bipolar Disorder;Blepharoptosis;Cerebral Edema;Hypertrophic Cardiomyopathy;Cerebellar Ataxia;Comatose;Epilepsy;Sensorineural Hearing Loss (disorder);Hypoglycemia;Leigh Disease;Lethargy;Leukodystrophy;Muscle hypotonia;Muscle Spasticity;Nystagmus;Degenerative polyarthritis;Babinski Reflex;Schizophrenia;Seizures;Stomach Neoplasms;Strabismus;Unipolar Depression;Vomiting;Liver Failure…		Ribosome;Nucleus	GENCODE	NADH:ubiquinone oxidoreductase core subunit V1 [Source:HGNC Symbol;Acc:HGNC:7716]	774	TGAGAAGCATGCTGGCACAGACAGGCCTGGGCACAGCTGCGGTGATCGTCATGGACCGCT	conserved	conserved					exon sense-overlapping	ENST00000532303	NDUFV1		+	67374371	67380005	6.16048	3.65777	6.46776	4.87551	4.23552	4.76445	6.39661	5.20474	7.02507
ASHG19LNC1A112501573V5	0.601564	0.895029	1.06395	down	ENST00000526169	ENSG00000167792	NDUFV1	lncRNA	;FANTOM5CAT:Complete5End;	DHS_promoter		Gold		No	chr11:67376126-67379438:+	chr11	+	67376126	67379438		Acidosis, Lactic;Bipolar Disorder;Blepharoptosis;Cerebral Edema;Hypertrophic Cardiomyopathy;Cerebellar Ataxia;Comatose;Epilepsy;Sensorineural Hearing Loss (disorder);Hypoglycemia;Leigh Disease;Lethargy;Leukodystrophy;Muscle hypotonia;Muscle Spasticity;Nystagmus;Degenerative polyarthritis;Babinski Reflex;Schizophrenia;Seizures;Stomach Neoplasms;Strabismus;Unipolar Depression;Vomiting;Liver Failure…		Ribosome;Nucleus	GENCODE	NADH:ubiquinone oxidoreductase core subunit V1 [Source:HGNC Symbol;Acc:HGNC:7716]	774	TGAGAAGCATGCTGGCACAGACAGGCCTGGGCACAGCTGCGGTGATCGTCATGGACCGCT	conserved	conserved					exon sense-overlapping	ENST00000530638	NDUFV1		+	67374432	67377891	6.16048	3.65777	6.46776	4.87551	4.23552	4.76445	6.39661	5.20474	7.02507
ASHG19LNC1A112501573V5	0.601564	0.895029	1.06395	down	ENST00000526169	ENSG00000167792	NDUFV1	lncRNA	;FANTOM5CAT:Complete5End;	DHS_promoter		Gold		No	chr11:67376126-67379438:+	chr11	+	67376126	67379438		Acidosis, Lactic;Bipolar Disorder;Blepharoptosis;Cerebral Edema;Hypertrophic Cardiomyopathy;Cerebellar Ataxia;Comatose;Epilepsy;Sensorineural Hearing Loss (disorder);Hypoglycemia;Leigh Disease;Lethargy;Leukodystrophy;Muscle hypotonia;Muscle Spasticity;Nystagmus;Degenerative polyarthritis;Babinski Reflex;Schizophrenia;Seizures;Stomach Neoplasms;Strabismus;Unipolar Depression;Vomiting;Liver Failure…		Ribosome;Nucleus	GENCODE	NADH:ubiquinone oxidoreductase core subunit V1 [Source:HGNC Symbol;Acc:HGNC:7716]	774	TGAGAAGCATGCTGGCACAGACAGGCCTGGGCACAGCTGCGGTGATCGTCATGGACCGCT	conserved	conserved					exon sense-overlapping	ENST00000528328	NDUFV1		+	67374404	67376145	6.16048	3.65777	6.46776	4.87551	4.23552	4.76445	6.39661	5.20474	7.02507
ASHG19LNC1A112501573V5	0.601564	0.895029	1.06395	down	ENST00000526169	ENSG00000167792	NDUFV1	lncRNA	;FANTOM5CAT:Complete5End;	DHS_promoter		Gold		No	chr11:67376126-67379438:+	chr11	+	67376126	67379438		Acidosis, Lactic;Bipolar Disorder;Blepharoptosis;Cerebral Edema;Hypertrophic Cardiomyopathy;Cerebellar Ataxia;Comatose;Epilepsy;Sensorineural Hearing Loss (disorder);Hypoglycemia;Leigh Disease;Lethargy;Leukodystrophy;Muscle hypotonia;Muscle Spasticity;Nystagmus;Degenerative polyarthritis;Babinski Reflex;Schizophrenia;Seizures;Stomach Neoplasms;Strabismus;Unipolar Depression;Vomiting;Liver Failure…		Ribosome;Nucleus	GENCODE	NADH:ubiquinone oxidoreductase core subunit V1 [Source:HGNC Symbol;Acc:HGNC:7716]	774	TGAGAAGCATGCTGGCACAGACAGGCCTGGGCACAGCTGCGGTGATCGTCATGGACCGCT	conserved	conserved					exon sense-overlapping	ENST00000647561	NDUFV1		+	67373124	67380025	6.16048	3.65777	6.46776	4.87551	4.23552	4.76445	6.39661	5.20474	7.02507
ASHGV40036181V5	0.204235	0.711838	1.10081	down	TCONS_00006111	XLOC_002720	XLOC_002720	lncRNA				Reliable		Yes	chr3:83280677-83282224:+	chr3	+	83280677	83282224					RNA-seq: Cabili et al 2011		909	CCTCCACTAGTAATTGTGGATGTGCCTATATCTGTTTTTAGTTGTCTCCAATTTTGAATT							intergenic							4.89997	5.3879	5.05298	5.12424	4.99459	4.94974	4.38118	4.44136	4.85731
ASHGV40041077V5	0.671531	0.919337	1.0368	down	T024171	G005212	G005212	lncRNA				Reliable		Yes	chr1:163571802-163647318:+	chr1	+	163571802	163647318					RNA-seq: Iyer et al 2015		573	CGCCTAAAATCACCTCCTGCAATGGCCTACTTAAGGCATTTGATTCACCTATGTTAACAA							intergenic							5.79162	6.03022	5.68949	5.10407	6.00447	5.60501	5.482	5.5455	5.36452
ASHGV40053186V5	0.485464	0.850272	1.04391	down	NR_038890	LOC100132781	LOC100132781	lncRNA	Refseq:FullLength;			Gold		Yes	chr9:99631181-99634510:+	chr9	+	99631181	99634510					Refseq		2138	TGGAGTGCAGAGCTTAGAGATTGAAGTATTGACTGCAGTTTTATTTTCAAAAGGTAAATG						NR_038890	intronic antisense	ENST00000289032	ZNF782		-	99579915	99637856	5.80748	5.89658	5.70233	6.28232	5.8915	6.02308	6.14787	5.43646	5.92893
ASHG19LNC1A106425834V5	0.0662589	0.596697	1.10678	down	ENST00000577699	ENSG00000255332	AP003028.1	lncRNA	;FANTOM5CAT:Complete5End;BIGTranscriptome:FullLength;	DHS_enhancer	e_lncRNA	Reliable		Yes	chr11:91527528-91534097:+	chr11	+	91527528	91534097			testis		GENCODE	novel transcript	1033	ACACATACATCTGTGAAACCATCACCAAAATCAAGATGCTGGTGCCTGCAGTGGAGGCTG	unconserved	conserved					intergenic							4.32733	4.74884	5.3397	4.9761	5.04121	5.08302	4.91359	4.80792	5.41167
ASHG19LNC1A100023233V5	0.119927	0.649636	1.11305	down	ENST00000392097	ENSG00000213062	AL021068.1	lncRNA	;FANTOM5CAT:Complete5End;	DHS_promoter		Reliable		Yes	chr1:169455314-169456224:+	chr1	+	169455314	169456224			pituitary_gland		GENCODE	novel transcript	911	TCCTGCCAGAAGCTCTTGGAAACATTTTGGAACTATCTTGCTTTTCTGTATGTTATGATC	conserved	conserved	heart conduction disease;vein disease				intergenic							5.58497	5.24197	5.96296	5.22812	4.79798	5.58384	5.82492	5.03755	5.38198
ASHG19LNC1A104020635V5	0.246955	0.738196	1.08881	down	ENST00000457058	ENSG00000235020	AL390783.1	lncRNA	;FANTOM5CAT:Complete5End;BIGTranscriptome:FullLength;	DHS_enhancer	e_lncRNA	Reliable		No	chr10:18523097-18550123:-	chr10	-	18523097	18550123			brain_gray_matter		GENCODE	novel transcript	248	TGGAACCAAGATATCTTAAATAAGAAAAGTGACCCAGACACCTCCATTCAGCACAAAGCA	conserved	conserved	mental depression				natural antisense	ENST00000377319	CACNB2		+	18550009	18828660	5.8864	6.11252	5.62041	5.2913	5.43033	5.60129	5.2481	5.7594	4.87951
ASHG19LNC1A104020635V5	0.246955	0.738196	1.08881	down	ENST00000457058	ENSG00000235020	AL390783.1	lncRNA	;FANTOM5CAT:Complete5End;BIGTranscriptome:FullLength;	DHS_enhancer	e_lncRNA	Reliable		No	chr10:18523097-18550123:-	chr10	-	18523097	18550123			brain_gray_matter		GENCODE	novel transcript	248	TGGAACCAAGATATCTTAAATAAGAAAAGTGACCCAGACACCTCCATTCAGCACAAAGCA	conserved	conserved	mental depression				natural antisense	ENST00000352115	CACNB2		+	18429666	18828653	5.8864	6.11252	5.62041	5.2913	5.43033	5.60129	5.2481	5.7594	4.87951
ASHG19LNC1A104020635V5	0.246955	0.738196	1.08881	down	ENST00000457058	ENSG00000235020	AL390783.1	lncRNA	;FANTOM5CAT:Complete5End;BIGTranscriptome:FullLength;	DHS_enhancer	e_lncRNA	Reliable		No	chr10:18523097-18550123:-	chr10	-	18523097	18550123			brain_gray_matter		GENCODE	novel transcript	248	TGGAACCAAGATATCTTAAATAAGAAAAGTGACCCAGACACCTCCATTCAGCACAAAGCA	conserved	conserved	mental depression				natural antisense	ENST00000377328	CACNB2		+	18429666	18828653	5.8864	6.11252	5.62041	5.2913	5.43033	5.60129	5.2481	5.7594	4.87951
ASHG19LNC1A104020635V5	0.246955	0.738196	1.08881	down	ENST00000457058	ENSG00000235020	AL390783.1	lncRNA	;FANTOM5CAT:Complete5End;BIGTranscriptome:FullLength;	DHS_enhancer	e_lncRNA	Reliable		No	chr10:18523097-18550123:-	chr10	-	18523097	18550123			brain_gray_matter		GENCODE	novel transcript	248	TGGAACCAAGATATCTTAAATAAGAAAAGTGACCCAGACACCTCCATTCAGCACAAAGCA	conserved	conserved	mental depression				natural antisense	ENST00000282343	CACNB2		+	18429887	18829692	5.8864	6.11252	5.62041	5.2913	5.43033	5.60129	5.2481	5.7594	4.87951
ASHG19LNC1A104020635V5	0.246955	0.738196	1.08881	down	ENST00000457058	ENSG00000235020	AL390783.1	lncRNA	;FANTOM5CAT:Complete5End;BIGTranscriptome:FullLength;	DHS_enhancer	e_lncRNA	Reliable		No	chr10:18523097-18550123:-	chr10	-	18523097	18550123			brain_gray_matter		GENCODE	novel transcript	248	TGGAACCAAGATATCTTAAATAAGAAAAGTGACCCAGACACCTCCATTCAGCACAAAGCA	conserved	conserved	mental depression				natural antisense	ENST00000396576	CACNB2		+	18549698	18830798	5.8864	6.11252	5.62041	5.2913	5.43033	5.60129	5.2481	5.7594	4.87951
ASHG19LNC1A104020635V5	0.246955	0.738196	1.08881	down	ENST00000457058	ENSG00000235020	AL390783.1	lncRNA	;FANTOM5CAT:Complete5End;BIGTranscriptome:FullLength;	DHS_enhancer	e_lncRNA	Reliable		No	chr10:18523097-18550123:-	chr10	-	18523097	18550123			brain_gray_matter		GENCODE	novel transcript	248	TGGAACCAAGATATCTTAAATAAGAAAAGTGACCCAGACACCTCCATTCAGCACAAAGCA	conserved	conserved	mental depression				natural antisense	ENST00000617363	CACNB2		+	18549698	18830791	5.8864	6.11252	5.62041	5.2913	5.43033	5.60129	5.2481	5.7594	4.87951
ASHG19LNC1A104020635V5	0.246955	0.738196	1.08881	down	ENST00000457058	ENSG00000235020	AL390783.1	lncRNA	;FANTOM5CAT:Complete5End;BIGTranscriptome:FullLength;	DHS_enhancer	e_lncRNA	Reliable		No	chr10:18523097-18550123:-	chr10	-	18523097	18550123			brain_gray_matter		GENCODE	novel transcript	248	TGGAACCAAGATATCTTAAATAAGAAAAGTGACCCAGACACCTCCATTCAGCACAAAGCA	conserved	conserved	mental depression				natural antisense	ENST00000615785	CACNB2		+	18549698	18830791	5.8864	6.11252	5.62041	5.2913	5.43033	5.60129	5.2481	5.7594	4.87951
ASHG19LNC1A104020635V5	0.246955	0.738196	1.08881	down	ENST00000457058	ENSG00000235020	AL390783.1	lncRNA	;FANTOM5CAT:Complete5End;BIGTranscriptome:FullLength;	DHS_enhancer	e_lncRNA	Reliable		No	chr10:18523097-18550123:-	chr10	-	18523097	18550123			brain_gray_matter		GENCODE	novel transcript	248	TGGAACCAAGATATCTTAAATAAGAAAAGTGACCCAGACACCTCCATTCAGCACAAAGCA	conserved	conserved	mental depression				natural antisense	NM_201593	CACNB2		+	18429606	18830688	5.8864	6.11252	5.62041	5.2913	5.43033	5.60129	5.2481	5.7594	4.87951
ASHG19LNC1A104020635V5	0.246955	0.738196	1.08881	down	ENST00000457058	ENSG00000235020	AL390783.1	lncRNA	;FANTOM5CAT:Complete5End;BIGTranscriptome:FullLength;	DHS_enhancer	e_lncRNA	Reliable		No	chr10:18523097-18550123:-	chr10	-	18523097	18550123			brain_gray_matter		GENCODE	novel transcript	248	TGGAACCAAGATATCTTAAATAAGAAAAGTGACCCAGACACCTCCATTCAGCACAAAGCA	conserved	conserved	mental depression				natural antisense	ENST00000324631	CACNB2		+	18429606	18832486	5.8864	6.11252	5.62041	5.2913	5.43033	5.60129	5.2481	5.7594	4.87951
ASHG19LNC1A104020635V5	0.246955	0.738196	1.08881	down	ENST00000457058	ENSG00000235020	AL390783.1	lncRNA	;FANTOM5CAT:Complete5End;BIGTranscriptome:FullLength;	DHS_enhancer	e_lncRNA	Reliable		No	chr10:18523097-18550123:-	chr10	-	18523097	18550123			brain_gray_matter		GENCODE	novel transcript	248	TGGAACCAAGATATCTTAAATAAGAAAAGTGACCCAGACACCTCCATTCAGCACAAAGCA	conserved	conserved	mental depression				natural antisense	ENST00000643096	CACNB2		+	18429742	18828598	5.8864	6.11252	5.62041	5.2913	5.43033	5.60129	5.2481	5.7594	4.87951
ASHG19LNC1A104020635V5	0.246955	0.738196	1.08881	down	ENST00000457058	ENSG00000235020	AL390783.1	lncRNA	;FANTOM5CAT:Complete5End;BIGTranscriptome:FullLength;	DHS_enhancer	e_lncRNA	Reliable		No	chr10:18523097-18550123:-	chr10	-	18523097	18550123			brain_gray_matter		GENCODE	novel transcript	248	TGGAACCAAGATATCTTAAATAAGAAAAGTGACCCAGACACCTCCATTCAGCACAAAGCA	conserved	conserved	mental depression				natural antisense	ENST00000645287	CACNB2		+	18429742	18828653	5.8864	6.11252	5.62041	5.2913	5.43033	5.60129	5.2481	5.7594	4.87951
ASHGV40016394V5	0.585731	0.889518	1.05621	down	ENST00000366408	ENSG00000203601	LINC00970	lncRNA	;BIGTranscriptome:FullLength;			Gold	Yes	Yes	chr1:168873143-169056243:-	chr1	-	168873143	169056243					GENCODE	long intergenic non-protein coding RNA 970 [Source:HGNC Symbol;Acc:HGNC:48730]	1129	TAATCCTCTTTTAAGAAGAAGGGGTATATATTTACCTAGGGAATTCCCTAGAGGAGAAGA						NR_104091	intergenic							4.46059	5.98705	3.21636	3.04859	4.04936	5.05072	3.71162	4.31879	4.14288
ASHG19LNC1A100093030V5	0.431599	0.83	1.032	down	ENST00000619086	ENSG00000276900	AC023157.3	lncRNA	;FANTOM5CAT:Complete5End;	DHS_promoter	p_lncRNA_divergent	Reliable		Yes	chr12:31882051-31884138:+	chr12	+	31882051	31884138			eosinophil	Chromatin;Nucleous;Nucleoplasm	GENCODE	novel transcript, antisense to AMN1	2088	CCATAGACAGTATGAATGGGTGGGTCTCTGTTCCAATAAAACCTTATCCTAAACACTGAA	unconserved	unconserved					natural antisense	ENST00000535408	AMN1		-	31841941	31882055	7.37087	7.75316	7.50204	7.25186	6.80868	7.47182	7.38903	7.25245	7.24226
ASHG19LNC1A100093030V5	0.431599	0.83	1.032	down	ENST00000619086	ENSG00000276900	AC023157.3	lncRNA	;FANTOM5CAT:Complete5End;	DHS_promoter	p_lncRNA_divergent	Reliable		Yes	chr12:31882051-31884138:+	chr12	+	31882051	31884138			eosinophil	Chromatin;Nucleous;Nucleoplasm	GENCODE	novel transcript, antisense to AMN1	2088	CCATAGACAGTATGAATGGGTGGGTCTCTGTTCCAATAAAACCTTATCCTAAACACTGAA	unconserved	unconserved					natural antisense	NM_001278411	AMN1		-	31824071	31882108	7.37087	7.75316	7.50204	7.25186	6.80868	7.47182	7.38903	7.25245	7.24226
ASHG19LNC1A100093030V5	0.431599	0.83	1.032	down	ENST00000619086	ENSG00000276900	AC023157.3	lncRNA	;FANTOM5CAT:Complete5End;	DHS_promoter	p_lncRNA_divergent	Reliable		Yes	chr12:31882051-31884138:+	chr12	+	31882051	31884138			eosinophil	Chromatin;Nucleous;Nucleoplasm	GENCODE	novel transcript, antisense to AMN1	2088	CCATAGACAGTATGAATGGGTGGGTCTCTGTTCCAATAAAACCTTATCCTAAACACTGAA	unconserved	unconserved					natural antisense	ENST00000281471	AMN1		-	31824071	31882108	7.37087	7.75316	7.50204	7.25186	6.80868	7.47182	7.38903	7.25245	7.24226
ASHG19LNC1A100060667V5	0.800088	0.954873	1.00842	down	ENST00000572466	ENSG00000263033	AC007220.1	lncRNA	;BIGTranscriptome:FullLength;			Reliable		Yes	chr16:11290034-11318826:+	chr16	+	11290034	11318826			CD1a_positive_Langerhans_cell	Nucleus	GENCODE	novel transcript	1055	TTCCCTCCCCGCCTCCTTCCCCTGCTCCTTCCATTCCACAAACATTTATTGAGCACCCGC							intergenic							15.9493	16.1909	15.7431	16.4974	16.2241	16.2902	16.3026	15.9856	16.1555
ASHG19LNC1A105242363V5	0.160867	0.682531	1.07228	down	ENST00000535200	ENSG00000255857	PXN-AS1	lncRNA	;FANTOM5CAT:Complete5End;BIGTranscriptome:FullLength;	DHS_promoter	p_lncRNA_divergent	Reliable		Yes	chr12:120639174-120650941:+	chr12	+	120639174	120650941			common_myeloid_progenitor	Nucleous	GENCODE	PXN antisense RNA 1 [Source:HGNC Symbol;Acc:HGNC:44123]	1170	TGCCCAGGGTCATGCAGCTACTGAGGTCACAGCCTGGATTCATACACAGGTCTGACTCCT	unconserved	conserved					natural antisense	ENST00000637617	PXN		-	120650117	120703432	6.69269	6.24173	6.72783	6.47622	6.59632	6.74018	7.08	6.47999	6.64832
ASHG19LNC1A105242363V5	0.160867	0.682531	1.07228	down	ENST00000535200	ENSG00000255857	PXN-AS1	lncRNA	;FANTOM5CAT:Complete5End;BIGTranscriptome:FullLength;	DHS_promoter	p_lncRNA_divergent	Reliable		Yes	chr12:120639174-120650941:+	chr12	+	120639174	120650941			common_myeloid_progenitor	Nucleous	GENCODE	PXN antisense RNA 1 [Source:HGNC Symbol;Acc:HGNC:44123]	1170	TGCCCAGGGTCATGCAGCTACTGAGGTCACAGCCTGGATTCATACACAGGTCTGACTCCT	unconserved	conserved					natural antisense	ENST00000228307	PXN		-	120648250	120703574	6.69269	6.24173	6.72783	6.47622	6.59632	6.74018	7.08	6.47999	6.64832
ASHG19LNC1A105242363V5	0.160867	0.682531	1.07228	down	ENST00000535200	ENSG00000255857	PXN-AS1	lncRNA	;FANTOM5CAT:Complete5End;BIGTranscriptome:FullLength;	DHS_promoter	p_lncRNA_divergent	Reliable		Yes	chr12:120639174-120650941:+	chr12	+	120639174	120650941			common_myeloid_progenitor	Nucleous	GENCODE	PXN antisense RNA 1 [Source:HGNC Symbol;Acc:HGNC:44123]	1170	TGCCCAGGGTCATGCAGCTACTGAGGTCACAGCCTGGATTCATACACAGGTCTGACTCCT	unconserved	conserved					natural antisense	ENST00000267257	PXN		-	120648242	120703574	6.69269	6.24173	6.72783	6.47622	6.59632	6.74018	7.08	6.47999	6.64832
ASHG19LNC1A105242363V5	0.160867	0.682531	1.07228	down	ENST00000535200	ENSG00000255857	PXN-AS1	lncRNA	;FANTOM5CAT:Complete5End;BIGTranscriptome:FullLength;	DHS_promoter	p_lncRNA_divergent	Reliable		Yes	chr12:120639174-120650941:+	chr12	+	120639174	120650941			common_myeloid_progenitor	Nucleous	GENCODE	PXN antisense RNA 1 [Source:HGNC Symbol;Acc:HGNC:44123]	1170	TGCCCAGGGTCATGCAGCTACTGAGGTCACAGCCTGGATTCATACACAGGTCTGACTCCT	unconserved	conserved					natural antisense	ENST00000424649	PXN		-	120648250	120703574	6.69269	6.24173	6.72783	6.47622	6.59632	6.74018	7.08	6.47999	6.64832
ASHG19LNC1A105242363V5	0.160867	0.682531	1.07228	down	ENST00000535200	ENSG00000255857	PXN-AS1	lncRNA	;FANTOM5CAT:Complete5End;BIGTranscriptome:FullLength;	DHS_promoter	p_lncRNA_divergent	Reliable		Yes	chr12:120639174-120650941:+	chr12	+	120639174	120650941			common_myeloid_progenitor	Nucleous	GENCODE	PXN antisense RNA 1 [Source:HGNC Symbol;Acc:HGNC:44123]	1170	TGCCCAGGGTCATGCAGCTACTGAGGTCACAGCCTGGATTCATACACAGGTCTGACTCCT	unconserved	conserved					natural antisense	ENST00000458477	PXN		-	120648250	120687964	6.69269	6.24173	6.72783	6.47622	6.59632	6.74018	7.08	6.47999	6.64832
ASHG19LNC1A105242363V5	0.160867	0.682531	1.07228	down	ENST00000535200	ENSG00000255857	PXN-AS1	lncRNA	;FANTOM5CAT:Complete5End;BIGTranscriptome:FullLength;	DHS_promoter	p_lncRNA_divergent	Reliable		Yes	chr12:120639174-120650941:+	chr12	+	120639174	120650941			common_myeloid_progenitor	Nucleous	GENCODE	PXN antisense RNA 1 [Source:HGNC Symbol;Acc:HGNC:44123]	1170	TGCCCAGGGTCATGCAGCTACTGAGGTCACAGCCTGGATTCATACACAGGTCTGACTCCT	unconserved	conserved					natural antisense	ENST00000536957	PXN		-	120648251	120664647	6.69269	6.24173	6.72783	6.47622	6.59632	6.74018	7.08	6.47999	6.64832
ASHG19LNC1A100092675V5	0.327723	0.78132	1.04513	down	ENST00000546789	ENSG00000257740	AC073896.3	lncRNA	;FANTOM5CAT:Complete5End;BIGTranscriptome:FullLength;	DHS_promoter	p_lncRNA_divergent	Reliable		Yes	chr12:56702652-56703233:+	chr12	+	56702652	56703233			tongue		GENCODE	novel transcript, antisense to CNPY2	437	CTGAGACAACCATACCTCAAGCTCAGAGTGCTTAAGAATTTTCTGCCAGGTGCGGTGGCT	conserved	conserved					intronic antisense	ENST00000547423	AC073896.1		-	56679746	56709828	5.5999	6.17721	6.01249	5.61683	5.77819	5.91072	6.15239	6.08157	6.06938
ASHG19LNC1A100092675V5	0.327723	0.78132	1.04513	down	ENST00000546789	ENSG00000257740	AC073896.3	lncRNA	;FANTOM5CAT:Complete5End;BIGTranscriptome:FullLength;	DHS_promoter	p_lncRNA_divergent	Reliable		Yes	chr12:56702652-56703233:+	chr12	+	56702652	56703233			tongue		GENCODE	novel transcript, antisense to CNPY2	437	CTGAGACAACCATACCTCAAGCTCAGAGTGCTTAAGAATTTTCTGCCAGGTGCGGTGGCT	conserved	conserved					intronic antisense	ENST00000548360	AC073896.1		-	56693961	56709843	5.5999	6.17721	6.01249	5.61683	5.77819	5.91072	6.15239	6.08157	6.06938
ASHG19LNC1A100092675V5	0.327723	0.78132	1.04513	down	ENST00000546789	ENSG00000257740	AC073896.3	lncRNA	;FANTOM5CAT:Complete5End;BIGTranscriptome:FullLength;	DHS_promoter	p_lncRNA_divergent	Reliable		Yes	chr12:56702652-56703233:+	chr12	+	56702652	56703233			tongue		GENCODE	novel transcript, antisense to CNPY2	437	CTGAGACAACCATACCTCAAGCTCAGAGTGCTTAAGAATTTTCTGCCAGGTGCGGTGGCT	conserved	conserved					intronic antisense	ENST00000549318	AC073896.1		-	56679700	56709727	5.5999	6.17721	6.01249	5.61683	5.77819	5.91072	6.15239	6.08157	6.06938
ASHG19LNC1A100047374V5	0.478941	0.847756	1.05472	down	ENST00000593272	ENSG00000225127	LINC00237	lncRNA	;FANTOM5CAT:Complete5End;BIGTranscriptome:FullLength;	DHS_promoter	p_lncRNA_intergenic	Reliable	Yes	No	chr20:21068245-21086999:-	chr20	-	21068245	21086999		MOMO syndrome	spinal_cord	Cytoplasm	GENCODE	long intergenic non-protein coding RNA 237 [Source:HGNC Symbol;Acc:HGNC:38166]	630	GGAATGCAAACTAAAATGCCAACAAGATGTAATTTTTCTTTCCTTTCCAAATGACAAAAA	conserved	conserved				NR_147212	intergenic							4.24029	3.65777	4.56567	4.76352	4.71402	4.77486	4.64378	4.4885	5.09155
ASHG19LNC1A101678166V5	0.983963	0.996662	1.00231	down	ENST00000525260	ENSG00000254528	AP000757.1	lncRNA	;FANTOM5CAT:Complete5End;	DHS_enhancer	e_lncRNA	Reliable		No	chr11:117704608-117708370:+	chr11	+	117704608	117708370			middle_temporal_gyrus	Cytoplasm	GENCODE	novel transcript, antisense to FXYD6	891	CACCGCTCCCTACAGCTTGTACTCTGCCTCTGACTCTCTTCCAAGAACAATTTGGCAAGT	conserved	unconserved		ENSG00000137726;ENSG00000177103			natural antisense	ENST00000539526	FXYD6		-	117707691	117747746	15.3144	14.4306	15.5273	14.4357	14.0235	14.257	14.2347	13.724	14.2957
ASHG19LNC1A101678166V5	0.983963	0.996662	1.00231	down	ENST00000525260	ENSG00000254528	AP000757.1	lncRNA	;FANTOM5CAT:Complete5End;	DHS_enhancer	e_lncRNA	Reliable		No	chr11:117704608-117708370:+	chr11	+	117704608	117708370			middle_temporal_gyrus	Cytoplasm	GENCODE	novel transcript, antisense to FXYD6	891	CACCGCTCCCTACAGCTTGTACTCTGCCTCTGACTCTCTTCCAAGAACAATTTGGCAAGT	conserved	unconserved		ENSG00000137726;ENSG00000177103			natural antisense	ENST00000526014	FXYD6		-	117707727	117747897	15.3144	14.4306	15.5273	14.4357	14.0235	14.257	14.2347	13.724	14.2957
ASHG19LNC1A101678166V5	0.983963	0.996662	1.00231	down	ENST00000525260	ENSG00000254528	AP000757.1	lncRNA	;FANTOM5CAT:Complete5End;	DHS_enhancer	e_lncRNA	Reliable		No	chr11:117704608-117708370:+	chr11	+	117704608	117708370			middle_temporal_gyrus	Cytoplasm	GENCODE	novel transcript, antisense to FXYD6	891	CACCGCTCCCTACAGCTTGTACTCTGCCTCTGACTCTCTTCCAAGAACAATTTGGCAAGT	conserved	unconserved		ENSG00000137726;ENSG00000177103			natural antisense	ENST00000260282	FXYD6		-	117707693	117747448	15.3144	14.4306	15.5273	14.4357	14.0235	14.257	14.2347	13.724	14.2957
ASHG19LNC1A101678166V5	0.983963	0.996662	1.00231	down	ENST00000525260	ENSG00000254528	AP000757.1	lncRNA	;FANTOM5CAT:Complete5End;	DHS_enhancer	e_lncRNA	Reliable		No	chr11:117704608-117708370:+	chr11	+	117704608	117708370			middle_temporal_gyrus	Cytoplasm	GENCODE	novel transcript, antisense to FXYD6	891	CACCGCTCCCTACAGCTTGTACTCTGCCTCTGACTCTCTTCCAAGAACAATTTGGCAAGT	conserved	unconserved		ENSG00000137726;ENSG00000177103			natural antisense	ENST00000527717	FXYD6		-	117707696	117748201	15.3144	14.4306	15.5273	14.4357	14.0235	14.257	14.2347	13.724	14.2957
ASHG19LNC1A101678166V5	0.983963	0.996662	1.00231	down	ENST00000525260	ENSG00000254528	AP000757.1	lncRNA	;FANTOM5CAT:Complete5End;	DHS_enhancer	e_lncRNA	Reliable		No	chr11:117704608-117708370:+	chr11	+	117704608	117708370			middle_temporal_gyrus	Cytoplasm	GENCODE	novel transcript, antisense to FXYD6	891	CACCGCTCCCTACAGCTTGTACTCTGCCTCTGACTCTCTTCCAAGAACAATTTGGCAAGT	conserved	unconserved		ENSG00000137726;ENSG00000177103			natural antisense	ENST00000532984	FXYD6-FXYD2		-	117690878	117747382	15.3144	14.4306	15.5273	14.4357	14.0235	14.257	14.2347	13.724	14.2957
ASHG19LNC1A101678166V5	0.983963	0.996662	1.00231	down	ENST00000525260	ENSG00000254528	AP000757.1	lncRNA	;FANTOM5CAT:Complete5End;	DHS_enhancer	e_lncRNA	Reliable		No	chr11:117704608-117708370:+	chr11	+	117704608	117708370			middle_temporal_gyrus	Cytoplasm	GENCODE	novel transcript, antisense to FXYD6	891	CACCGCTCCCTACAGCTTGTACTCTGCCTCTGACTCTCTTCCAAGAACAATTTGGCAAGT	conserved	unconserved		ENSG00000137726;ENSG00000177103			natural antisense	ENST00000614497	FXYD6-FXYD2		-	117690937	117747343	15.3144	14.4306	15.5273	14.4357	14.0235	14.257	14.2347	13.724	14.2957
ASHGV40019790V5	0.229054	0.725692	1.11302	down	T140923	G032838	G032838	lncRNA				Reliable		Yes	chr17:7253460-7255307:-	chr17	-	7253460	7255307					RNA-seq: Iyer et al 2015		1847	TTCTTACAGGGTGACGATGTCAGCGTTGGCTGTTTCCATGGCGATGGTCAGAGGGTCCCT							natural antisense	ENST00000158762	ACAP1		+	7239848	7254797	3.24307	5.0323	3.21636	4.32733	4.03257	4.27146	3.74904	3.61036	4.23567
ASHGV40019790V5	0.229054	0.725692	1.11302	down	T140923	G032838	G032838	lncRNA				Reliable		Yes	chr17:7253460-7255307:-	chr17	-	7253460	7255307					RNA-seq: Iyer et al 2015		1847	TTCTTACAGGGTGACGATGTCAGCGTTGGCTGTTTCCATGGCGATGGTCAGAGGGTCCCT							natural antisense	ENST00000576980	KCTD11		+	7255208	7258258	3.24307	5.0323	3.21636	4.32733	4.03257	4.27146	3.74904	3.61036	4.23567
ASHG19LNC1A107091928V5	0.795051	0.954007	1.00967	down	ENST00000533184	ENSG00000179526	SHARPIN	lncRNA	;FANTOM5CAT:Complete5End;	DHS_promoter		Reliable		No	chr8:145158020-145163027:-	chr8	-	145158020	145163027		Dermatitis;Eosinophilia	testis	Ribosome;Cytosol	GENCODE	SHANK associated RH domain interactor [Source:HGNC Symbol;Acc:HGNC:25321]	352	ACAGTCAGCTGTTAATTTGGAGTGGCCCCTGGAGTCAGTTTCCTACACCATCCGAGGCCC							bidirectional	ENST00000398712	SHARPIN		-	145153540	145159093	6.77911	6.49622	6.89532	6.79416	6.58393	6.77929	7.0625	7.09702	7.3773
ASHG19LNC1A107091928V5	0.795051	0.954007	1.00967	down	ENST00000533184	ENSG00000179526	SHARPIN	lncRNA	;FANTOM5CAT:Complete5End;	DHS_promoter		Reliable		No	chr8:145158020-145163027:-	chr8	-	145158020	145163027		Dermatitis;Eosinophilia	testis	Ribosome;Cytosol	GENCODE	SHANK associated RH domain interactor [Source:HGNC Symbol;Acc:HGNC:25321]	352	ACAGTCAGCTGTTAATTTGGAGTGGCCCCTGGAGTCAGTTTCCTACACCATCCGAGGCCC							bidirectional	ENST00000532522	MAF1		+	145159878	145162120	6.77911	6.49622	6.89532	6.79416	6.58393	6.77929	7.0625	7.09702	7.3773
ASHG19LNC1A107091928V5	0.795051	0.954007	1.00967	down	ENST00000533184	ENSG00000179526	SHARPIN	lncRNA	;FANTOM5CAT:Complete5End;	DHS_promoter		Reliable		No	chr8:145158020-145163027:-	chr8	-	145158020	145163027		Dermatitis;Eosinophilia	testis	Ribosome;Cytosol	GENCODE	SHANK associated RH domain interactor [Source:HGNC Symbol;Acc:HGNC:25321]	352	ACAGTCAGCTGTTAATTTGGAGTGGCCCCTGGAGTCAGTTTCCTACACCATCCGAGGCCC							bidirectional	ENST00000534811	MAF1		+	145161504	145162295	6.77911	6.49622	6.89532	6.79416	6.58393	6.77929	7.0625	7.09702	7.3773
ASHG19LNC1A107091928V5	0.795051	0.954007	1.00967	down	ENST00000533184	ENSG00000179526	SHARPIN	lncRNA	;FANTOM5CAT:Complete5End;	DHS_promoter		Reliable		No	chr8:145158020-145163027:-	chr8	-	145158020	145163027		Dermatitis;Eosinophilia	testis	Ribosome;Cytosol	GENCODE	SHANK associated RH domain interactor [Source:HGNC Symbol;Acc:HGNC:25321]	352	ACAGTCAGCTGTTAATTTGGAGTGGCCCCTGGAGTCAGTTTCCTACACCATCCGAGGCCC							bidirectional	ENST00000527572	MAF1		+	145159881	145160898	6.77911	6.49622	6.89532	6.79416	6.58393	6.77929	7.0625	7.09702	7.3773
ASHG19LNC1A107091928V5	0.795051	0.954007	1.00967	down	ENST00000533184	ENSG00000179526	SHARPIN	lncRNA	;FANTOM5CAT:Complete5End;	DHS_promoter		Reliable		No	chr8:145158020-145163027:-	chr8	-	145158020	145163027		Dermatitis;Eosinophilia	testis	Ribosome;Cytosol	GENCODE	SHANK associated RH domain interactor [Source:HGNC Symbol;Acc:HGNC:25321]	352	ACAGTCAGCTGTTAATTTGGAGTGGCCCCTGGAGTCAGTTTCCTACACCATCCGAGGCCC							bidirectional	ENST00000534585	MAF1		+	145159415	145162514	6.77911	6.49622	6.89532	6.79416	6.58393	6.77929	7.0625	7.09702	7.3773
ASHG19LNC1A107091928V5	0.795051	0.954007	1.00967	down	ENST00000533184	ENSG00000179526	SHARPIN	lncRNA	;FANTOM5CAT:Complete5End;	DHS_promoter		Reliable		No	chr8:145158020-145163027:-	chr8	-	145158020	145163027		Dermatitis;Eosinophilia	testis	Ribosome;Cytosol	GENCODE	SHANK associated RH domain interactor [Source:HGNC Symbol;Acc:HGNC:25321]	352	ACAGTCAGCTGTTAATTTGGAGTGGCCCCTGGAGTCAGTTTCCTACACCATCCGAGGCCC							bidirectional	ENST00000322428	MAF1		+	145159402	145162514	6.77911	6.49622	6.89532	6.79416	6.58393	6.77929	7.0625	7.09702	7.3773
ASHG19LNC1A107091928V5	0.795051	0.954007	1.00967	down	ENST00000533184	ENSG00000179526	SHARPIN	lncRNA	;FANTOM5CAT:Complete5End;	DHS_promoter		Reliable		No	chr8:145158020-145163027:-	chr8	-	145158020	145163027		Dermatitis;Eosinophilia	testis	Ribosome;Cytosol	GENCODE	SHANK associated RH domain interactor [Source:HGNC Symbol;Acc:HGNC:25321]	352	ACAGTCAGCTGTTAATTTGGAGTGGCCCCTGGAGTCAGTTTCCTACACCATCCGAGGCCC							bidirectional	ENST00000527058	MAF1		+	145159986	145161784	6.77911	6.49622	6.89532	6.79416	6.58393	6.77929	7.0625	7.09702	7.3773
ASHG19LNC1A107091928V5	0.795051	0.954007	1.00967	down	ENST00000533184	ENSG00000179526	SHARPIN	lncRNA	;FANTOM5CAT:Complete5End;	DHS_promoter		Reliable		No	chr8:145158020-145163027:-	chr8	-	145158020	145163027		Dermatitis;Eosinophilia	testis	Ribosome;Cytosol	GENCODE	SHANK associated RH domain interactor [Source:HGNC Symbol;Acc:HGNC:25321]	352	ACAGTCAGCTGTTAATTTGGAGTGGCCCCTGGAGTCAGTTTCCTACACCATCCGAGGCCC							bidirectional	ENST00000323662	WDR97		+	145162629	145173218	6.77911	6.49622	6.89532	6.79416	6.58393	6.77929	7.0625	7.09702	7.3773
ASHG19LNC1A113865644V5	0.378507	0.805526	1.06453	down	ENST00000521822	ENSG00000105808	RASA4	lncRNA				Reliable		No	chr7:102227894-102232770:-	chr7	-	102227894	102232770				Nucleus;Nucleous;Nucleoplasm	GENCODE	RAS p21 protein activator 4 [Source:HGNC Symbol;Acc:HGNC:23181]	713	ACGCCGGCAGGCCCCAGACTGCCTACCTGCAGTGCAAGGAGTTCCCTTTTGTGTCAGGGT							exon sense-overlapping	ENST00000449970	RASA4		-	102222772	102257203	4.53411	3.65777	4.27315	4.39246	4.09811	4.57735	3.93737	4.8847	5.00154
ASHG19LNC1A113865644V5	0.378507	0.805526	1.06453	down	ENST00000521822	ENSG00000105808	RASA4	lncRNA				Reliable		No	chr7:102227894-102232770:-	chr7	-	102227894	102232770				Nucleus;Nucleous;Nucleoplasm	GENCODE	RAS p21 protein activator 4 [Source:HGNC Symbol;Acc:HGNC:23181]	713	ACGCCGGCAGGCCCCAGACTGCCTACCTGCAGTGCAAGGAGTTCCCTTTTGTGTCAGGGT							exon sense-overlapping	ENST00000262940	RASA4		-	102220093	102257204	4.53411	3.65777	4.27315	4.39246	4.09811	4.57735	3.93737	4.8847	5.00154
ASHG19LNC1A113865644V5	0.378507	0.805526	1.06453	down	ENST00000521822	ENSG00000105808	RASA4	lncRNA				Reliable		No	chr7:102227894-102232770:-	chr7	-	102227894	102232770				Nucleus;Nucleous;Nucleoplasm	GENCODE	RAS p21 protein activator 4 [Source:HGNC Symbol;Acc:HGNC:23181]	713	ACGCCGGCAGGCCCCAGACTGCCTACCTGCAGTGCAAGGAGTTCCCTTTTGTGTCAGGGT							exon sense-overlapping	ENST00000461209	RASA4		-	102222770	102252038	4.53411	3.65777	4.27315	4.39246	4.09811	4.57735	3.93737	4.8847	5.00154
ASHG19LNC1A113865644V5	0.378507	0.805526	1.06453	down	ENST00000521822	ENSG00000105808	RASA4	lncRNA				Reliable		No	chr7:102227894-102232770:-	chr7	-	102227894	102232770				Nucleus;Nucleous;Nucleoplasm	GENCODE	RAS p21 protein activator 4 [Source:HGNC Symbol;Acc:HGNC:23181]	713	ACGCCGGCAGGCCCCAGACTGCCTACCTGCAGTGCAAGGAGTTCCCTTTTGTGTCAGGGT							exon sense-overlapping	ENST00000462172	RASA4		-	102223138	102257176	4.53411	3.65777	4.27315	4.39246	4.09811	4.57735	3.93737	4.8847	5.00154
ASHG19LNC1A113865644V5	0.378507	0.805526	1.06453	down	ENST00000521822	ENSG00000105808	RASA4	lncRNA				Reliable		No	chr7:102227894-102232770:-	chr7	-	102227894	102232770				Nucleus;Nucleous;Nucleoplasm	GENCODE	RAS p21 protein activator 4 [Source:HGNC Symbol;Acc:HGNC:23181]	713	ACGCCGGCAGGCCCCAGACTGCCTACCTGCAGTGCAAGGAGTTCCCTTTTGTGTCAGGGT							exon sense-overlapping	uc011kkz.2	AC105052.1		-	102220093	102232927	4.53411	3.65777	4.27315	4.39246	4.09811	4.57735	3.93737	4.8847	5.00154
ASHG19LNC1A113865644V5	0.378507	0.805526	1.06453	down	ENST00000521822	ENSG00000105808	RASA4	lncRNA				Reliable		No	chr7:102227894-102232770:-	chr7	-	102227894	102232770				Nucleus;Nucleous;Nucleoplasm	GENCODE	RAS p21 protein activator 4 [Source:HGNC Symbol;Acc:HGNC:23181]	713	ACGCCGGCAGGCCCCAGACTGCCTACCTGCAGTGCAAGGAGTTCCCTTTTGTGTCAGGGT							exon sense-overlapping	uc011klc.1	AC105052.1		-	102227551	102234484	4.53411	3.65777	4.27315	4.39246	4.09811	4.57735	3.93737	4.8847	5.00154
ASHG19LNC1A113865644V5	0.378507	0.805526	1.06453	down	ENST00000521822	ENSG00000105808	RASA4	lncRNA				Reliable		No	chr7:102227894-102232770:-	chr7	-	102227894	102232770				Nucleus;Nucleous;Nucleoplasm	GENCODE	RAS p21 protein activator 4 [Source:HGNC Symbol;Acc:HGNC:23181]	713	ACGCCGGCAGGCCCCAGACTGCCTACCTGCAGTGCAAGGAGTTCCCTTTTGTGTCAGGGT							exon sense-overlapping	uc011kld.1	AC105052.1		-	102230606	102389144	4.53411	3.65777	4.27315	4.39246	4.09811	4.57735	3.93737	4.8847	5.00154
ASHG19LNC1A113865644V5	0.378507	0.805526	1.06453	down	ENST00000521822	ENSG00000105808	RASA4	lncRNA				Reliable		No	chr7:102227894-102232770:-	chr7	-	102227894	102232770				Nucleus;Nucleous;Nucleoplasm	GENCODE	RAS p21 protein activator 4 [Source:HGNC Symbol;Acc:HGNC:23181]	713	ACGCCGGCAGGCCCCAGACTGCCTACCTGCAGTGCAAGGAGTTCCCTTTTGTGTCAGGGT							exon sense-overlapping	ENST00000514917	AC093668.1		-	102181948	102232891	4.53411	3.65777	4.27315	4.39246	4.09811	4.57735	3.93737	4.8847	5.00154
ASHG19LNC1A100088722V5	0.312374	0.773811	1.07408	down	ENST00000546696	ENSG00000257519	AC078880.1	lncRNA	;BIGTranscriptome:FullLength;			Reliable		Yes	chr12:115700975-115708401:+	chr12	+	115700975	115708401					GENCODE	novel transcript	553	CACCTCGCACCTGTTACAATTGCTATTACTTTAAAAACAAAACAAAACAAAACAAAACAT							intergenic							6.59366	7.23569	6.99149	6.41749	6.83873	6.38863	6.37695	6.1933	5.98564
ASHGV40044273V5	0.149533	0.674944	1.19218	down	T313859	G073579	G073579	lncRNA				Reliable		Yes	chr6:153474029-153482055:-	chr6	-	153474029	153482055					RNA-seq: Iyer et al 2015		8026	TTTCTCCTATTAACCCAGAAAGTTCCATCTTATTTTGTTCCTCGTTCAAACATCATGGAC							intergenic							4.48592	5.00414	4.47161	5.15039	4.40565	4.63166	4.22845	4.47146	3.64248
ASHG19LNC1A107632417V5	0.279247	0.759257	1.10658	down	ENST00000588535	ENSG00000267026	AL136084.2	lncRNA	;FANTOM5CAT:Complete5End;BIGTranscriptome:FullLength;	DHS_enhancer	e_lncRNA	Reliable		No	chr9:101631664-101634544:-	chr9	-	101631664	101634544			testis		GENCODE	uncharacterized LOC102724684 [Source:NCBI gene;Acc:102724684]	703	CCAGCACTTTGGGAGGCCAAGCTAAGAGGCAACATACATGGCTGGACAGTGAGATTGTGT	conserved	unconserved					intergenic							14.3008	12.6038	14.0953	14.8463	14.0441	14.7895	15.1412	15.2206	14.9421
ASHG19LNC1A110893162V5	0.750111	0.945009	1.04413	down	ENST00000434895	ENSG00000106631	MYL7	lncRNA	;FANTOM5CAT:Complete5End;	DHS_enhancer		Reliable		No	chr7:44178468-44180635:-	chr7	-	44178468	44180635		Hypertrophic Cardiomyopathy	primary_circulatory_organ	Endoplasmic reticulum	GENCODE	myosin light chain 7 [Source:HGNC Symbol;Acc:HGNC:21719]	634	ACAAGGATGACCAACCCTTCCCTGCGCCATGGGAGCCTCCGTACCCACCTTCCCTGTGCA	conserved	conserved					bidirectional	HBMT00001310905	CATG00000092118.1		+	44180567	44181793	11.8391	9.99023	10.0819	11.0003	10.6238	11.8718	12.085	10.7686	10.4889
ASHG19LNC1A110893162V5	0.750111	0.945009	1.04413	down	ENST00000434895	ENSG00000106631	MYL7	lncRNA	;FANTOM5CAT:Complete5End;	DHS_enhancer		Reliable		No	chr7:44178468-44180635:-	chr7	-	44178468	44180635		Hypertrophic Cardiomyopathy	primary_circulatory_organ	Endoplasmic reticulum	GENCODE	myosin light chain 7 [Source:HGNC Symbol;Acc:HGNC:21719]	634	ACAAGGATGACCAACCCTTCCCTGCGCCATGGGAGCCTCCGTACCCACCTTCCCTGTGCA	conserved	conserved					bidirectional	ENST00000458240	MYL7		-	44178465	44180884	11.8391	9.99023	10.0819	11.0003	10.6238	11.8718	12.085	10.7686	10.4889
ASHG19LNC1A110893162V5	0.750111	0.945009	1.04413	down	ENST00000434895	ENSG00000106631	MYL7	lncRNA	;FANTOM5CAT:Complete5End;	DHS_enhancer		Reliable		No	chr7:44178468-44180635:-	chr7	-	44178468	44180635		Hypertrophic Cardiomyopathy	primary_circulatory_organ	Endoplasmic reticulum	GENCODE	myosin light chain 7 [Source:HGNC Symbol;Acc:HGNC:21719]	634	ACAAGGATGACCAACCCTTCCCTGCGCCATGGGAGCCTCCGTACCCACCTTCCCTGTGCA	conserved	conserved					bidirectional	ENST00000446581	MYL7		-	44178463	44180000	11.8391	9.99023	10.0819	11.0003	10.6238	11.8718	12.085	10.7686	10.4889
ASHG19LNC1A110893162V5	0.750111	0.945009	1.04413	down	ENST00000434895	ENSG00000106631	MYL7	lncRNA	;FANTOM5CAT:Complete5End;	DHS_enhancer		Reliable		No	chr7:44178468-44180635:-	chr7	-	44178468	44180635		Hypertrophic Cardiomyopathy	primary_circulatory_organ	Endoplasmic reticulum	GENCODE	myosin light chain 7 [Source:HGNC Symbol;Acc:HGNC:21719]	634	ACAAGGATGACCAACCCTTCCCTGCGCCATGGGAGCCTCCGTACCCACCTTCCCTGTGCA	conserved	conserved					bidirectional	ENST00000223364	MYL7		-	44178463	44180931	11.8391	9.99023	10.0819	11.0003	10.6238	11.8718	12.085	10.7686	10.4889
ASHG19LNC1A110893162V5	0.750111	0.945009	1.04413	down	ENST00000434895	ENSG00000106631	MYL7	lncRNA	;FANTOM5CAT:Complete5End;	DHS_enhancer		Reliable		No	chr7:44178468-44180635:-	chr7	-	44178468	44180635		Hypertrophic Cardiomyopathy	primary_circulatory_organ	Endoplasmic reticulum	GENCODE	myosin light chain 7 [Source:HGNC Symbol;Acc:HGNC:21719]	634	ACAAGGATGACCAACCCTTCCCTGCGCCATGGGAGCCTCCGTACCCACCTTCCCTGTGCA	conserved	conserved					bidirectional	ENST00000431007	MYL7		-	44179936	44180673	11.8391	9.99023	10.0819	11.0003	10.6238	11.8718	12.085	10.7686	10.4889
ASHG19LNC1A110893162V5	0.750111	0.945009	1.04413	down	ENST00000434895	ENSG00000106631	MYL7	lncRNA	;FANTOM5CAT:Complete5End;	DHS_enhancer		Reliable		No	chr7:44178468-44180635:-	chr7	-	44178468	44180635		Hypertrophic Cardiomyopathy	primary_circulatory_organ	Endoplasmic reticulum	GENCODE	myosin light chain 7 [Source:HGNC Symbol;Acc:HGNC:21719]	634	ACAAGGATGACCAACCCTTCCCTGCGCCATGGGAGCCTCCGTACCCACCTTCCCTGTGCA	conserved	conserved					bidirectional	ENST00000447951	MYL7		-	44179117	44180673	11.8391	9.99023	10.0819	11.0003	10.6238	11.8718	12.085	10.7686	10.4889
ASHG19LNC1A110893162V5	0.750111	0.945009	1.04413	down	ENST00000434895	ENSG00000106631	MYL7	lncRNA	;FANTOM5CAT:Complete5End;	DHS_enhancer		Reliable		No	chr7:44178468-44180635:-	chr7	-	44178468	44180635		Hypertrophic Cardiomyopathy	primary_circulatory_organ	Endoplasmic reticulum	GENCODE	myosin light chain 7 [Source:HGNC Symbol;Acc:HGNC:21719]	634	ACAAGGATGACCAACCCTTCCCTGCGCCATGGGAGCCTCCGTACCCACCTTCCCTGTGCA	conserved	conserved					bidirectional	ENST00000457314	MYL7		-	44178468	44180673	11.8391	9.99023	10.0819	11.0003	10.6238	11.8718	12.085	10.7686	10.4889
ASHGV40043725V5	0.706852	0.931955	1.04274	down	T306887	G071717	G071717	lncRNA				Reliable		Yes	chr6:77575477-77579664:-	chr6	-	77575477	77579664					RNA-seq: Iyer et al 2015		4187	TTGACATTGGGTAAAACTTCTGATTTTATGTTCCTCTGACTTCACAATGCAACTCTTTGT							intergenic							3.24307	3.65777	5.17653	5.49541	4.31561	3.69799	3.54753	4.13783	4.6021
ASHG19LNC1A100056695V5	0.200292	0.7101	1.11345	down	ENST00000597230	ENSG00000268516	AC020915.3	lncRNA	;FANTOM5CAT:Complete5End;BIGTranscriptome:FullLength;	DHS_promoter	p_lncRNA_divergent	Reliable		Yes	chr19:58768636-58790174:-	chr19	-	58768636	58790174				Chromatin;Nucleous	GENCODE	uncharacterized LOC105372482 [Source:NCBI gene;Acc:105372482]	2708	TGCTCCCACTCTGTGAAGTGCATTTTTGTTTCAATACAGCTATGCTTTTGTTGCTTCTTT	unconserved	unconserved		ENSG00000083814;ENSG00000198131			natural antisense	ENST00000594384	ZNF544		+	58740280	58772331	9.63069	8.5348	9.50644	8.68214	7.69997	8.37726	9.01055	8.69935	9.21292
ASHG19LNC1A100056695V5	0.200292	0.7101	1.11345	down	ENST00000597230	ENSG00000268516	AC020915.3	lncRNA	;FANTOM5CAT:Complete5End;BIGTranscriptome:FullLength;	DHS_promoter	p_lncRNA_divergent	Reliable		Yes	chr19:58768636-58790174:-	chr19	-	58768636	58790174				Chromatin;Nucleous	GENCODE	uncharacterized LOC105372482 [Source:NCBI gene;Acc:105372482]	2708	TGCTCCCACTCTGTGAAGTGCATTTTTGTTTCAATACAGCTATGCTTTTGTTGCTTCTTT	unconserved	unconserved		ENSG00000083814;ENSG00000198131			natural antisense	ENST00000269829	ZNF544		+	58755329	58775458	9.63069	8.5348	9.50644	8.68214	7.69997	8.37726	9.01055	8.69935	9.21292
ASHG19LNC1A100056695V5	0.200292	0.7101	1.11345	down	ENST00000597230	ENSG00000268516	AC020915.3	lncRNA	;FANTOM5CAT:Complete5End;BIGTranscriptome:FullLength;	DHS_promoter	p_lncRNA_divergent	Reliable		Yes	chr19:58768636-58790174:-	chr19	-	58768636	58790174				Chromatin;Nucleous	GENCODE	uncharacterized LOC105372482 [Source:NCBI gene;Acc:105372482]	2708	TGCTCCCACTCTGTGAAGTGCATTTTTGTTTCAATACAGCTATGCTTTTGTTGCTTCTTT	unconserved	unconserved		ENSG00000083814;ENSG00000198131			natural antisense	ENST00000599953	ZNF544		+	58740831	58774322	9.63069	8.5348	9.50644	8.68214	7.69997	8.37726	9.01055	8.69935	9.21292
ASHG19LNC1A100056695V5	0.200292	0.7101	1.11345	down	ENST00000597230	ENSG00000268516	AC020915.3	lncRNA	;FANTOM5CAT:Complete5End;BIGTranscriptome:FullLength;	DHS_promoter	p_lncRNA_divergent	Reliable		Yes	chr19:58768636-58790174:-	chr19	-	58768636	58790174				Chromatin;Nucleous	GENCODE	uncharacterized LOC105372482 [Source:NCBI gene;Acc:105372482]	2708	TGCTCCCACTCTGTGAAGTGCATTTTTGTTTCAATACAGCTATGCTTTTGTTGCTTCTTT	unconserved	unconserved		ENSG00000083814;ENSG00000198131			natural antisense	ENST00000600220	ZNF544		+	58740831	58774659	9.63069	8.5348	9.50644	8.68214	7.69997	8.37726	9.01055	8.69935	9.21292
ASHG19LNC1A100056695V5	0.200292	0.7101	1.11345	down	ENST00000597230	ENSG00000268516	AC020915.3	lncRNA	;FANTOM5CAT:Complete5End;BIGTranscriptome:FullLength;	DHS_promoter	p_lncRNA_divergent	Reliable		Yes	chr19:58768636-58790174:-	chr19	-	58768636	58790174				Chromatin;Nucleous	GENCODE	uncharacterized LOC105372482 [Source:NCBI gene;Acc:105372482]	2708	TGCTCCCACTCTGTGAAGTGCATTTTTGTTTCAATACAGCTATGCTTTTGTTGCTTCTTT	unconserved	unconserved		ENSG00000083814;ENSG00000198131			natural antisense	ENST00000596652	ZNF544		+	58740831	58774556	9.63069	8.5348	9.50644	8.68214	7.69997	8.37726	9.01055	8.69935	9.21292
ASHG19LNC1A100056695V5	0.200292	0.7101	1.11345	down	ENST00000597230	ENSG00000268516	AC020915.3	lncRNA	;FANTOM5CAT:Complete5End;BIGTranscriptome:FullLength;	DHS_promoter	p_lncRNA_divergent	Reliable		Yes	chr19:58768636-58790174:-	chr19	-	58768636	58790174				Chromatin;Nucleous	GENCODE	uncharacterized LOC105372482 [Source:NCBI gene;Acc:105372482]	2708	TGCTCCCACTCTGTGAAGTGCATTTTTGTTTCAATACAGCTATGCTTTTGTTGCTTCTTT	unconserved	unconserved		ENSG00000083814;ENSG00000198131			natural antisense	ENST00000596929	ZNF544		+	58740831	58788613	9.63069	8.5348	9.50644	8.68214	7.69997	8.37726	9.01055	8.69935	9.21292
ASHG19LNC1A100056695V5	0.200292	0.7101	1.11345	down	ENST00000597230	ENSG00000268516	AC020915.3	lncRNA	;FANTOM5CAT:Complete5End;BIGTranscriptome:FullLength;	DHS_promoter	p_lncRNA_divergent	Reliable		Yes	chr19:58768636-58790174:-	chr19	-	58768636	58790174				Chromatin;Nucleous	GENCODE	uncharacterized LOC105372482 [Source:NCBI gene;Acc:105372482]	2708	TGCTCCCACTCTGTGAAGTGCATTTTTGTTTCAATACAGCTATGCTTTTGTTGCTTCTTT	unconserved	unconserved		ENSG00000083814;ENSG00000198131			natural antisense	ENST00000600044	ZNF544		+	58740831	58774571	9.63069	8.5348	9.50644	8.68214	7.69997	8.37726	9.01055	8.69935	9.21292
ASHG19LNC1A100056695V5	0.200292	0.7101	1.11345	down	ENST00000597230	ENSG00000268516	AC020915.3	lncRNA	;FANTOM5CAT:Complete5End;BIGTranscriptome:FullLength;	DHS_promoter	p_lncRNA_divergent	Reliable		Yes	chr19:58768636-58790174:-	chr19	-	58768636	58790174				Chromatin;Nucleous	GENCODE	uncharacterized LOC105372482 [Source:NCBI gene;Acc:105372482]	2708	TGCTCCCACTCTGTGAAGTGCATTTTTGTTTCAATACAGCTATGCTTTTGTTGCTTCTTT	unconserved	unconserved		ENSG00000083814;ENSG00000198131			natural antisense	ENST00000599227	ZNF544		+	58739960	58775010	9.63069	8.5348	9.50644	8.68214	7.69997	8.37726	9.01055	8.69935	9.21292
ASHG19LNC1A100056695V5	0.200292	0.7101	1.11345	down	ENST00000597230	ENSG00000268516	AC020915.3	lncRNA	;FANTOM5CAT:Complete5End;BIGTranscriptome:FullLength;	DHS_promoter	p_lncRNA_divergent	Reliable		Yes	chr19:58768636-58790174:-	chr19	-	58768636	58790174				Chromatin;Nucleous	GENCODE	uncharacterized LOC105372482 [Source:NCBI gene;Acc:105372482]	2708	TGCTCCCACTCTGTGAAGTGCATTTTTGTTTCAATACAGCTATGCTTTTGTTGCTTCTTT	unconserved	unconserved		ENSG00000083814;ENSG00000198131			natural antisense	ENST00000596825	ZNF544		+	58740341	58775010	9.63069	8.5348	9.50644	8.68214	7.69997	8.37726	9.01055	8.69935	9.21292
ASHG19LNC1A100056695V5	0.200292	0.7101	1.11345	down	ENST00000597230	ENSG00000268516	AC020915.3	lncRNA	;FANTOM5CAT:Complete5End;BIGTranscriptome:FullLength;	DHS_promoter	p_lncRNA_divergent	Reliable		Yes	chr19:58768636-58790174:-	chr19	-	58768636	58790174				Chromatin;Nucleous	GENCODE	uncharacterized LOC105372482 [Source:NCBI gene;Acc:105372482]	2708	TGCTCCCACTCTGTGAAGTGCATTTTTGTTTCAATACAGCTATGCTTTTGTTGCTTCTTT	unconserved	unconserved		ENSG00000083814;ENSG00000198131			natural antisense	ENST00000595981	ZNF544		+	58740834	58788861	9.63069	8.5348	9.50644	8.68214	7.69997	8.37726	9.01055	8.69935	9.21292
ASHG19LNC1A100056695V5	0.200292	0.7101	1.11345	down	ENST00000597230	ENSG00000268516	AC020915.3	lncRNA	;FANTOM5CAT:Complete5End;BIGTranscriptome:FullLength;	DHS_promoter	p_lncRNA_divergent	Reliable		Yes	chr19:58768636-58790174:-	chr19	-	58768636	58790174				Chromatin;Nucleous	GENCODE	uncharacterized LOC105372482 [Source:NCBI gene;Acc:105372482]	2708	TGCTCCCACTCTGTGAAGTGCATTTTTGTTTCAATACAGCTATGCTTTTGTTGCTTCTTT	unconserved	unconserved		ENSG00000083814;ENSG00000198131			natural antisense	NM_001320773	AC020915.5		+	58740280	58775008	9.63069	8.5348	9.50644	8.68214	7.69997	8.37726	9.01055	8.69935	9.21292
ASHG19LNC1A100056695V5	0.200292	0.7101	1.11345	down	ENST00000597230	ENSG00000268516	AC020915.3	lncRNA	;FANTOM5CAT:Complete5End;BIGTranscriptome:FullLength;	DHS_promoter	p_lncRNA_divergent	Reliable		Yes	chr19:58768636-58790174:-	chr19	-	58768636	58790174				Chromatin;Nucleous	GENCODE	uncharacterized LOC105372482 [Source:NCBI gene;Acc:105372482]	2708	TGCTCCCACTCTGTGAAGTGCATTTTTGTTTCAATACAGCTATGCTTTTGTTGCTTCTTT	unconserved	unconserved		ENSG00000083814;ENSG00000198131			natural antisense	NM_001320787	AC020915.5		+	58740280	58775008	9.63069	8.5348	9.50644	8.68214	7.69997	8.37726	9.01055	8.69935	9.21292
ASHG19LNC1A100056695V5	0.200292	0.7101	1.11345	down	ENST00000597230	ENSG00000268516	AC020915.3	lncRNA	;FANTOM5CAT:Complete5End;BIGTranscriptome:FullLength;	DHS_promoter	p_lncRNA_divergent	Reliable		Yes	chr19:58768636-58790174:-	chr19	-	58768636	58790174				Chromatin;Nucleous	GENCODE	uncharacterized LOC105372482 [Source:NCBI gene;Acc:105372482]	2708	TGCTCCCACTCTGTGAAGTGCATTTTTGTTTCAATACAGCTATGCTTTTGTTGCTTCTTT	unconserved	unconserved		ENSG00000083814;ENSG00000198131			natural antisense	NM_001320774	AC020915.5		+	58740280	58775008	9.63069	8.5348	9.50644	8.68214	7.69997	8.37726	9.01055	8.69935	9.21292
ASHG19LNC1A100056695V5	0.200292	0.7101	1.11345	down	ENST00000597230	ENSG00000268516	AC020915.3	lncRNA	;FANTOM5CAT:Complete5End;BIGTranscriptome:FullLength;	DHS_promoter	p_lncRNA_divergent	Reliable		Yes	chr19:58768636-58790174:-	chr19	-	58768636	58790174				Chromatin;Nucleous	GENCODE	uncharacterized LOC105372482 [Source:NCBI gene;Acc:105372482]	2708	TGCTCCCACTCTGTGAAGTGCATTTTTGTTTCAATACAGCTATGCTTTTGTTGCTTCTTT	unconserved	unconserved		ENSG00000083814;ENSG00000198131			natural antisense	NM_001320769	AC020915.5		+	58740280	58775008	9.63069	8.5348	9.50644	8.68214	7.69997	8.37726	9.01055	8.69935	9.21292
ASHG19LNC1A100056695V5	0.200292	0.7101	1.11345	down	ENST00000597230	ENSG00000268516	AC020915.3	lncRNA	;FANTOM5CAT:Complete5End;BIGTranscriptome:FullLength;	DHS_promoter	p_lncRNA_divergent	Reliable		Yes	chr19:58768636-58790174:-	chr19	-	58768636	58790174				Chromatin;Nucleous	GENCODE	uncharacterized LOC105372482 [Source:NCBI gene;Acc:105372482]	2708	TGCTCCCACTCTGTGAAGTGCATTTTTGTTTCAATACAGCTATGCTTTTGTTGCTTCTTT	unconserved	unconserved		ENSG00000083814;ENSG00000198131			natural antisense	NM_001320781	AC020915.5		+	58740280	58775008	9.63069	8.5348	9.50644	8.68214	7.69997	8.37726	9.01055	8.69935	9.21292
ASHG19LNC1A100056695V5	0.200292	0.7101	1.11345	down	ENST00000597230	ENSG00000268516	AC020915.3	lncRNA	;FANTOM5CAT:Complete5End;BIGTranscriptome:FullLength;	DHS_promoter	p_lncRNA_divergent	Reliable		Yes	chr19:58768636-58790174:-	chr19	-	58768636	58790174				Chromatin;Nucleous	GENCODE	uncharacterized LOC105372482 [Source:NCBI gene;Acc:105372482]	2708	TGCTCCCACTCTGTGAAGTGCATTTTTGTTTCAATACAGCTATGCTTTTGTTGCTTCTTT	unconserved	unconserved		ENSG00000083814;ENSG00000198131			natural antisense	NM_001320771	AC020915.5		+	58740047	58775008	9.63069	8.5348	9.50644	8.68214	7.69997	8.37726	9.01055	8.69935	9.21292
ASHG19LNC1A100056695V5	0.200292	0.7101	1.11345	down	ENST00000597230	ENSG00000268516	AC020915.3	lncRNA	;FANTOM5CAT:Complete5End;BIGTranscriptome:FullLength;	DHS_promoter	p_lncRNA_divergent	Reliable		Yes	chr19:58768636-58790174:-	chr19	-	58768636	58790174				Chromatin;Nucleous	GENCODE	uncharacterized LOC105372482 [Source:NCBI gene;Acc:105372482]	2708	TGCTCCCACTCTGTGAAGTGCATTTTTGTTTCAATACAGCTATGCTTTTGTTGCTTCTTT	unconserved	unconserved		ENSG00000083814;ENSG00000198131			natural antisense	NM_001320785	AC020915.5		+	58740047	58775008	9.63069	8.5348	9.50644	8.68214	7.69997	8.37726	9.01055	8.69935	9.21292
ASHG19LNC1A100056695V5	0.200292	0.7101	1.11345	down	ENST00000597230	ENSG00000268516	AC020915.3	lncRNA	;FANTOM5CAT:Complete5End;BIGTranscriptome:FullLength;	DHS_promoter	p_lncRNA_divergent	Reliable		Yes	chr19:58768636-58790174:-	chr19	-	58768636	58790174				Chromatin;Nucleous	GENCODE	uncharacterized LOC105372482 [Source:NCBI gene;Acc:105372482]	2708	TGCTCCCACTCTGTGAAGTGCATTTTTGTTTCAATACAGCTATGCTTTTGTTGCTTCTTT	unconserved	unconserved		ENSG00000083814;ENSG00000198131			natural antisense	NM_014480	AC020915.5		+	58740047	58775008	9.63069	8.5348	9.50644	8.68214	7.69997	8.37726	9.01055	8.69935	9.21292
ASHG19LNC1A100056695V5	0.200292	0.7101	1.11345	down	ENST00000597230	ENSG00000268516	AC020915.3	lncRNA	;FANTOM5CAT:Complete5End;BIGTranscriptome:FullLength;	DHS_promoter	p_lncRNA_divergent	Reliable		Yes	chr19:58768636-58790174:-	chr19	-	58768636	58790174				Chromatin;Nucleous	GENCODE	uncharacterized LOC105372482 [Source:NCBI gene;Acc:105372482]	2708	TGCTCCCACTCTGTGAAGTGCATTTTTGTTTCAATACAGCTATGCTTTTGTTGCTTCTTT	unconserved	unconserved		ENSG00000083814;ENSG00000198131			natural antisense	NM_001320782	AC020915.5		+	58740047	58788858	9.63069	8.5348	9.50644	8.68214	7.69997	8.37726	9.01055	8.69935	9.21292
ASHG19LNC1A100056695V5	0.200292	0.7101	1.11345	down	ENST00000597230	ENSG00000268516	AC020915.3	lncRNA	;FANTOM5CAT:Complete5End;BIGTranscriptome:FullLength;	DHS_promoter	p_lncRNA_divergent	Reliable		Yes	chr19:58768636-58790174:-	chr19	-	58768636	58790174				Chromatin;Nucleous	GENCODE	uncharacterized LOC105372482 [Source:NCBI gene;Acc:105372482]	2708	TGCTCCCACTCTGTGAAGTGCATTTTTGTTTCAATACAGCTATGCTTTTGTTGCTTCTTT	unconserved	unconserved		ENSG00000083814;ENSG00000198131			natural antisense	NM_001320792	AC020915.5		+	58740047	58775008	9.63069	8.5348	9.50644	8.68214	7.69997	8.37726	9.01055	8.69935	9.21292
ASHG19LNC1A100056695V5	0.200292	0.7101	1.11345	down	ENST00000597230	ENSG00000268516	AC020915.3	lncRNA	;FANTOM5CAT:Complete5End;BIGTranscriptome:FullLength;	DHS_promoter	p_lncRNA_divergent	Reliable		Yes	chr19:58768636-58790174:-	chr19	-	58768636	58790174				Chromatin;Nucleous	GENCODE	uncharacterized LOC105372482 [Source:NCBI gene;Acc:105372482]	2708	TGCTCCCACTCTGTGAAGTGCATTTTTGTTTCAATACAGCTATGCTTTTGTTGCTTCTTT	unconserved	unconserved		ENSG00000083814;ENSG00000198131			natural antisense	NM_001320777	AC020915.5		+	58740047	58775008	9.63069	8.5348	9.50644	8.68214	7.69997	8.37726	9.01055	8.69935	9.21292
ASHG19LNC1A100056695V5	0.200292	0.7101	1.11345	down	ENST00000597230	ENSG00000268516	AC020915.3	lncRNA	;FANTOM5CAT:Complete5End;BIGTranscriptome:FullLength;	DHS_promoter	p_lncRNA_divergent	Reliable		Yes	chr19:58768636-58790174:-	chr19	-	58768636	58790174				Chromatin;Nucleous	GENCODE	uncharacterized LOC105372482 [Source:NCBI gene;Acc:105372482]	2708	TGCTCCCACTCTGTGAAGTGCATTTTTGTTTCAATACAGCTATGCTTTTGTTGCTTCTTT	unconserved	unconserved		ENSG00000083814;ENSG00000198131			natural antisense	NM_001320770	AC020915.5		+	58740047	58775008	9.63069	8.5348	9.50644	8.68214	7.69997	8.37726	9.01055	8.69935	9.21292
ASHG19LNC1A100056695V5	0.200292	0.7101	1.11345	down	ENST00000597230	ENSG00000268516	AC020915.3	lncRNA	;FANTOM5CAT:Complete5End;BIGTranscriptome:FullLength;	DHS_promoter	p_lncRNA_divergent	Reliable		Yes	chr19:58768636-58790174:-	chr19	-	58768636	58790174				Chromatin;Nucleous	GENCODE	uncharacterized LOC105372482 [Source:NCBI gene;Acc:105372482]	2708	TGCTCCCACTCTGTGAAGTGCATTTTTGTTTCAATACAGCTATGCTTTTGTTGCTTCTTT	unconserved	unconserved		ENSG00000083814;ENSG00000198131			natural antisense	NM_001320786	AC020915.5		+	58740047	58775008	9.63069	8.5348	9.50644	8.68214	7.69997	8.37726	9.01055	8.69935	9.21292
ASHG19LNC1A100056695V5	0.200292	0.7101	1.11345	down	ENST00000597230	ENSG00000268516	AC020915.3	lncRNA	;FANTOM5CAT:Complete5End;BIGTranscriptome:FullLength;	DHS_promoter	p_lncRNA_divergent	Reliable		Yes	chr19:58768636-58790174:-	chr19	-	58768636	58790174				Chromatin;Nucleous	GENCODE	uncharacterized LOC105372482 [Source:NCBI gene;Acc:105372482]	2708	TGCTCCCACTCTGTGAAGTGCATTTTTGTTTCAATACAGCTATGCTTTTGTTGCTTCTTT	unconserved	unconserved		ENSG00000083814;ENSG00000198131			natural antisense	NM_001320791	AC020915.5		+	58740047	58775008	9.63069	8.5348	9.50644	8.68214	7.69997	8.37726	9.01055	8.69935	9.21292
ASHG19LNC1A100056695V5	0.200292	0.7101	1.11345	down	ENST00000597230	ENSG00000268516	AC020915.3	lncRNA	;FANTOM5CAT:Complete5End;BIGTranscriptome:FullLength;	DHS_promoter	p_lncRNA_divergent	Reliable		Yes	chr19:58768636-58790174:-	chr19	-	58768636	58790174				Chromatin;Nucleous	GENCODE	uncharacterized LOC105372482 [Source:NCBI gene;Acc:105372482]	2708	TGCTCCCACTCTGTGAAGTGCATTTTTGTTTCAATACAGCTATGCTTTTGTTGCTTCTTT	unconserved	unconserved		ENSG00000083814;ENSG00000198131			natural antisense	NM_001320767	AC020915.5		+	58740047	58775008	9.63069	8.5348	9.50644	8.68214	7.69997	8.37726	9.01055	8.69935	9.21292
ASHG19LNC1A100056695V5	0.200292	0.7101	1.11345	down	ENST00000597230	ENSG00000268516	AC020915.3	lncRNA	;FANTOM5CAT:Complete5End;BIGTranscriptome:FullLength;	DHS_promoter	p_lncRNA_divergent	Reliable		Yes	chr19:58768636-58790174:-	chr19	-	58768636	58790174				Chromatin;Nucleous	GENCODE	uncharacterized LOC105372482 [Source:NCBI gene;Acc:105372482]	2708	TGCTCCCACTCTGTGAAGTGCATTTTTGTTTCAATACAGCTATGCTTTTGTTGCTTCTTT	unconserved	unconserved		ENSG00000083814;ENSG00000198131			natural antisense	uc010yhx.2	AC020915.5		+	58740070	58775008	9.63069	8.5348	9.50644	8.68214	7.69997	8.37726	9.01055	8.69935	9.21292
ASHG19LNC1A100056695V5	0.200292	0.7101	1.11345	down	ENST00000597230	ENSG00000268516	AC020915.3	lncRNA	;FANTOM5CAT:Complete5End;BIGTranscriptome:FullLength;	DHS_promoter	p_lncRNA_divergent	Reliable		Yes	chr19:58768636-58790174:-	chr19	-	58768636	58790174				Chromatin;Nucleous	GENCODE	uncharacterized LOC105372482 [Source:NCBI gene;Acc:105372482]	2708	TGCTCCCACTCTGTGAAGTGCATTTTTGTTTCAATACAGCTATGCTTTTGTTGCTTCTTT	unconserved	unconserved		ENSG00000083814;ENSG00000198131			natural antisense	uc010yhy.2	AC020915.5		+	58740070	58775008	9.63069	8.5348	9.50644	8.68214	7.69997	8.37726	9.01055	8.69935	9.21292
ASHGV40033251V5	0.604835	0.89556	1.04294	down	ENST00000443783	ENSG00000234300	LINC00229	lncRNA	;FANTOM5CAT:Complete5End;BIGTranscriptome:FullLength;	DHS_enhancer	e_lncRNA	Gold		Yes	chr22:45002819-45021299:-	chr22	-	45002819	45021299			testis		GENCODE	long intergenic non-protein coding RNA 229 [Source:HGNC Symbol;Acc:HGNC:13240]	500	TGTTCTATGGACCTCAAAGGGCAAGAGACACCTTAAAATGTTTGCTGGATGGCTGTAGGA	unconserved	conserved				NR_044991	intergenic							3.24307	3.65777	4.26555	3.83063	3.62474	3.72915	3.89498	3.66358	3.55905
ASHG19LNC1A106392182V5	0.513248	0.861643	1.04374	down	ENST00000476001	ENSG00000235109	ZSCAN31	lncRNA	;FANTOM5CAT:Complete5End;	DHS_promoter		Reliable		No	chr6:28304677-28321981:-	chr6	-	28304677	28321981		Psychotic Disorders;Schizophrenia;Nonorganic psychosis	thyroid_gland	Nucleus;Cytoplasm;Cytosol;Insoluble Fraction	GENCODE	zinc finger and SCAN domain containing 31 [Source:HGNC Symbol;Acc:HGNC:14097]	552	ACTGGACTCGGATGTCAACTTTGGGATTCCAGAAGACAGAGGTTTGAGTGTAAAACACAA	unconserved	conserved	lung cancer;bipolar disorder;schizophrenia;Bipolar affective disorder				bidirectional	ENST00000252211	ZKSCAN3		+	28317691	28336954	4.82784	4.76411	4.43898	5.90862	5.55453	5.24508	5.07179	4.42771	5.32484
ASHG19LNC1A106392182V5	0.513248	0.861643	1.04374	down	ENST00000476001	ENSG00000235109	ZSCAN31	lncRNA	;FANTOM5CAT:Complete5End;	DHS_promoter		Reliable		No	chr6:28304677-28321981:-	chr6	-	28304677	28321981		Psychotic Disorders;Schizophrenia;Nonorganic psychosis	thyroid_gland	Nucleus;Cytoplasm;Cytosol;Insoluble Fraction	GENCODE	zinc finger and SCAN domain containing 31 [Source:HGNC Symbol;Acc:HGNC:14097]	552	ACTGGACTCGGATGTCAACTTTGGGATTCCAGAAGACAGAGGTTTGAGTGTAAAACACAA	unconserved	conserved	lung cancer;bipolar disorder;schizophrenia;Bipolar affective disorder				bidirectional	ENST00000377255	ZKSCAN3		+	28317727	28336947	4.82784	4.76411	4.43898	5.90862	5.55453	5.24508	5.07179	4.42771	5.32484
ASHG19LNC1A106392182V5	0.513248	0.861643	1.04374	down	ENST00000476001	ENSG00000235109	ZSCAN31	lncRNA	;FANTOM5CAT:Complete5End;	DHS_promoter		Reliable		No	chr6:28304677-28321981:-	chr6	-	28304677	28321981		Psychotic Disorders;Schizophrenia;Nonorganic psychosis	thyroid_gland	Nucleus;Cytoplasm;Cytosol;Insoluble Fraction	GENCODE	zinc finger and SCAN domain containing 31 [Source:HGNC Symbol;Acc:HGNC:14097]	552	ACTGGACTCGGATGTCAACTTTGGGATTCCAGAAGACAGAGGTTTGAGTGTAAAACACAA	unconserved	conserved	lung cancer;bipolar disorder;schizophrenia;Bipolar affective disorder				bidirectional	ENST00000341464	ZKSCAN3		+	28317727	28334523	4.82784	4.76411	4.43898	5.90862	5.55453	5.24508	5.07179	4.42771	5.32484
ASHG19LNC1A106392182V5	0.513248	0.861643	1.04374	down	ENST00000476001	ENSG00000235109	ZSCAN31	lncRNA	;FANTOM5CAT:Complete5End;	DHS_promoter		Reliable		No	chr6:28304677-28321981:-	chr6	-	28304677	28321981		Psychotic Disorders;Schizophrenia;Nonorganic psychosis	thyroid_gland	Nucleus;Cytoplasm;Cytosol;Insoluble Fraction	GENCODE	zinc finger and SCAN domain containing 31 [Source:HGNC Symbol;Acc:HGNC:14097]	552	ACTGGACTCGGATGTCAACTTTGGGATTCCAGAAGACAGAGGTTTGAGTGTAAAACACAA	unconserved	conserved	lung cancer;bipolar disorder;schizophrenia;Bipolar affective disorder				bidirectional	ENST00000426756	ZSCAN31		-	28297141	28309528	4.82784	4.76411	4.43898	5.90862	5.55453	5.24508	5.07179	4.42771	5.32484
ASHG19LNC1A106392182V5	0.513248	0.861643	1.04374	down	ENST00000476001	ENSG00000235109	ZSCAN31	lncRNA	;FANTOM5CAT:Complete5End;	DHS_promoter		Reliable		No	chr6:28304677-28321981:-	chr6	-	28304677	28321981		Psychotic Disorders;Schizophrenia;Nonorganic psychosis	thyroid_gland	Nucleus;Cytoplasm;Cytosol;Insoluble Fraction	GENCODE	zinc finger and SCAN domain containing 31 [Source:HGNC Symbol;Acc:HGNC:14097]	552	ACTGGACTCGGATGTCAACTTTGGGATTCCAGAAGACAGAGGTTTGAGTGTAAAACACAA	unconserved	conserved	lung cancer;bipolar disorder;schizophrenia;Bipolar affective disorder				bidirectional	ENST00000434036	ZSCAN31		-	28297227	28321981	4.82784	4.76411	4.43898	5.90862	5.55453	5.24508	5.07179	4.42771	5.32484
ASHG19LNC1A106392182V5	0.513248	0.861643	1.04374	down	ENST00000476001	ENSG00000235109	ZSCAN31	lncRNA	;FANTOM5CAT:Complete5End;	DHS_promoter		Reliable		No	chr6:28304677-28321981:-	chr6	-	28304677	28321981		Psychotic Disorders;Schizophrenia;Nonorganic psychosis	thyroid_gland	Nucleus;Cytoplasm;Cytosol;Insoluble Fraction	GENCODE	zinc finger and SCAN domain containing 31 [Source:HGNC Symbol;Acc:HGNC:14097]	552	ACTGGACTCGGATGTCAACTTTGGGATTCCAGAAGACAGAGGTTTGAGTGTAAAACACAA	unconserved	conserved	lung cancer;bipolar disorder;schizophrenia;Bipolar affective disorder				bidirectional	ENST00000439628	ZSCAN31		-	28297409	28321981	4.82784	4.76411	4.43898	5.90862	5.55453	5.24508	5.07179	4.42771	5.32484
ASHG19LNC1A106392182V5	0.513248	0.861643	1.04374	down	ENST00000476001	ENSG00000235109	ZSCAN31	lncRNA	;FANTOM5CAT:Complete5End;	DHS_promoter		Reliable		No	chr6:28304677-28321981:-	chr6	-	28304677	28321981		Psychotic Disorders;Schizophrenia;Nonorganic psychosis	thyroid_gland	Nucleus;Cytoplasm;Cytosol;Insoluble Fraction	GENCODE	zinc finger and SCAN domain containing 31 [Source:HGNC Symbol;Acc:HGNC:14097]	552	ACTGGACTCGGATGTCAACTTTGGGATTCCAGAAGACAGAGGTTTGAGTGTAAAACACAA	unconserved	conserved	lung cancer;bipolar disorder;schizophrenia;Bipolar affective disorder				bidirectional	ENST00000426434	ZSCAN31		-	28294552	28321981	4.82784	4.76411	4.43898	5.90862	5.55453	5.24508	5.07179	4.42771	5.32484
ASHG19LNC1A106392182V5	0.513248	0.861643	1.04374	down	ENST00000476001	ENSG00000235109	ZSCAN31	lncRNA	;FANTOM5CAT:Complete5End;	DHS_promoter		Reliable		No	chr6:28304677-28321981:-	chr6	-	28304677	28321981		Psychotic Disorders;Schizophrenia;Nonorganic psychosis	thyroid_gland	Nucleus;Cytoplasm;Cytosol;Insoluble Fraction	GENCODE	zinc finger and SCAN domain containing 31 [Source:HGNC Symbol;Acc:HGNC:14097]	552	ACTGGACTCGGATGTCAACTTTGGGATTCCAGAAGACAGAGGTTTGAGTGTAAAACACAA	unconserved	conserved	lung cancer;bipolar disorder;schizophrenia;Bipolar affective disorder				bidirectional	ENST00000446222	ZSCAN31		-	28297151	28321963	4.82784	4.76411	4.43898	5.90862	5.55453	5.24508	5.07179	4.42771	5.32484
ASHG19LNC1A106392182V5	0.513248	0.861643	1.04374	down	ENST00000476001	ENSG00000235109	ZSCAN31	lncRNA	;FANTOM5CAT:Complete5End;	DHS_promoter		Reliable		No	chr6:28304677-28321981:-	chr6	-	28304677	28321981		Psychotic Disorders;Schizophrenia;Nonorganic psychosis	thyroid_gland	Nucleus;Cytoplasm;Cytosol;Insoluble Fraction	GENCODE	zinc finger and SCAN domain containing 31 [Source:HGNC Symbol;Acc:HGNC:14097]	552	ACTGGACTCGGATGTCAACTTTGGGATTCCAGAAGACAGAGGTTTGAGTGTAAAACACAA	unconserved	conserved	lung cancer;bipolar disorder;schizophrenia;Bipolar affective disorder				bidirectional	ENST00000444081	ZSCAN31		-	28297388	28321842	4.82784	4.76411	4.43898	5.90862	5.55453	5.24508	5.07179	4.42771	5.32484
ASHG19LNC1A106392182V5	0.513248	0.861643	1.04374	down	ENST00000476001	ENSG00000235109	ZSCAN31	lncRNA	;FANTOM5CAT:Complete5End;	DHS_promoter		Reliable		No	chr6:28304677-28321981:-	chr6	-	28304677	28321981		Psychotic Disorders;Schizophrenia;Nonorganic psychosis	thyroid_gland	Nucleus;Cytoplasm;Cytosol;Insoluble Fraction	GENCODE	zinc finger and SCAN domain containing 31 [Source:HGNC Symbol;Acc:HGNC:14097]	552	ACTGGACTCGGATGTCAACTTTGGGATTCCAGAAGACAGAGGTTTGAGTGTAAAACACAA	unconserved	conserved	lung cancer;bipolar disorder;schizophrenia;Bipolar affective disorder				bidirectional	ENST00000414429	ZSCAN31		-	28292517	28324048	4.82784	4.76411	4.43898	5.90862	5.55453	5.24508	5.07179	4.42771	5.32484
ASHG19LNC1A106392182V5	0.513248	0.861643	1.04374	down	ENST00000476001	ENSG00000235109	ZSCAN31	lncRNA	;FANTOM5CAT:Complete5End;	DHS_promoter		Reliable		No	chr6:28304677-28321981:-	chr6	-	28304677	28321981		Psychotic Disorders;Schizophrenia;Nonorganic psychosis	thyroid_gland	Nucleus;Cytoplasm;Cytosol;Insoluble Fraction	GENCODE	zinc finger and SCAN domain containing 31 [Source:HGNC Symbol;Acc:HGNC:14097]	552	ACTGGACTCGGATGTCAACTTTGGGATTCCAGAAGACAGAGGTTTGAGTGTAAAACACAA	unconserved	conserved	lung cancer;bipolar disorder;schizophrenia;Bipolar affective disorder				bidirectional	ENST00000396838	ZSCAN31		-	28292514	28321972	4.82784	4.76411	4.43898	5.90862	5.55453	5.24508	5.07179	4.42771	5.32484
ASHG19LNC1A100503994V5	0.275464	0.757472	1.10255	down	ENST00000584003	ENSG00000266357	LINC02074	lncRNA	;BIGTranscriptome:FullLength;			Reliable		Yes	chr17:72060496-72150351:-	chr17	-	72060496	72150351			testis		GENCODE	long intergenic non-protein coding RNA 2074 [Source:HGNC Symbol;Acc:HGNC:52920]	573	TCAACTTGAGGCTGTGGAAGCATGGCACCAGCATCTTCTTGGCTTCTGATGAGGCCTCAG							intergenic							6.7046	6.42334	6.95459	6.77715	6.2809	6.85835	6.90712	7.36415	7.46003
ASHG19LNC1A109504337V5	0.415437	0.824397	1.10498	down	ENST00000467721	ENSG00000176124	DLEU1	lncRNA	;FANTOM5CAT:Complete5End;	DHS_promoter		Reliable	Yes	No	chr13:50656307-51102670:+	chr13	+	50656307	51102670	chronic lymphocytic leukemia	chronic lymphocytic leukemia;lymphocytic leukemia;lymphoma;myeloma		Cytosol;Cytoplasm	GENCODE	deleted in lymphocytic leukemia 1 [Source:HGNC Symbol;Acc:HGNC:13747]	1455	ACCAGAGCCTTCCCTTCCCTTCCTCTCCCACAGATGGAAATTTGAATGCTGGGGCTCAGT	conserved	conserved					intergenic							14.7955	15.548	14.3822	15.4797	15.1311	15.1838	15.239	14.8198	14.9625
ASHG19LNC1A104463114V5	0.0239467	0.538009	1.09917	down	ENST00000598649	ENSG00000267761	MIR4527HG	lncRNA	;FANTOM5CAT:Complete5End;BIGTranscriptome:FullLength;	DHS_promoter	p_lncRNA_intergenic	Reliable		No	chr18:44812096-45101104:+	chr18	+	44812096	45101104			fibroblast_of_lymphatic_vessel		GENCODE	MIR4527 host gene [Source:HGNC Symbol;Acc:HGNC:31724]	329	TTCCTGAGGCCTCCCCAACCATGCAGAACTCACTTTAAAATGGAAGCACCAACGCTGGCA	unconserved	conserved		ENSG00000134049			intergenic							9.94384	9.42395	10.0474	10.197	9.64743	10.1539	10.5076	10.4874	10.3595
ASHG19LNC1A100036066V5	0.150476	0.675194	1.06692	down	ENST00000512398	ENSG00000248790	AC097103.1	lncRNA	;BIGTranscriptome:FullLength;			Reliable		Yes	chr3:139185272-139185637:+	chr3	+	139185272	139185637					GENCODE	novel transcript	273	CTTGTTGTGAGGATCAAATTTGATGGTGTTTGTGAAGAGCTTTGCCCAGTGGCTGGCAGC							intronic antisense	ENST00000232217	RBP2		-	139171726	139195358	5.42707	5.87854	5.37683	5.3786	5.62723	5.25305	5.36995	5.29217	5.71498
ASHG19LNC1A100036066V5	0.150476	0.675194	1.06692	down	ENST00000512398	ENSG00000248790	AC097103.1	lncRNA	;BIGTranscriptome:FullLength;			Reliable		Yes	chr3:139185272-139185637:+	chr3	+	139185272	139185637					GENCODE	novel transcript	273	CTTGTTGTGAGGATCAAATTTGATGGTGTTTGTGAAGAGCTTTGCCCAGTGGCTGGCAGC							intronic antisense	ENST00000511956	RBP2		-	139173614	139199565	5.42707	5.87854	5.37683	5.3786	5.62723	5.25305	5.36995	5.29217	5.71498
ASHG19LNC1A105151351V5	0.684681	0.923534	1.04704	down	ENST00000448433	ENSG00000204091	TDRG1	lncRNA	Refseq:Complete3End;FANTOM5CAT:Complete5End;BIGTranscriptome:FullLength;			Reliable		No	chr6:40346076-40347624:+	chr6	+	40346076	40347624		testicular cancer;esophageal squamous cell carcinoma;aplastic anemia;gastric cancer	testis	Cytosol	GENCODE	testis development related 1 [Source:HGNC Symbol;Acc:HGNC:43642]	1015	GCTGCCCGTCCTCGCCTAGAAGAATTCCATTCTCCCATCCCAGGAAGGAGAGTGCCCTGC	unconserved	conserved		ENSG00000156564		NM_001359096	exon sense-overlapping	NM_001359095	TDRG1		+	40346076	40347638	11.7346	12.5582	11.4749	12.2313	12.8479	12.2231	11.0492	11.3337	10.966
ASHG19LNC1A100015901V5	0.513824	0.862065	1.05298	down	ENST00000558730	ENSG00000259283	AC109462.1	lncRNA	;BIGTranscriptome:FullLength;			Reliable		Yes	chr16:55293881-55367500:-	chr16	-	55293881	55367500					GENCODE	novel transcript, antisense to IRX6	763	TGTTGATTATCTGCAGCATCGCCACCTTGCAGTTAGTCACTGGAGTCCTCTCAGAATAGG							natural antisense	ENST00000290552	IRX6		+	55357672	55364672	4.45835	4.84378	4.17512	4.14527	4.87608	4.70892	4.52167	5.07947	4.57848
ASHG19LNC1A100015901V5	0.513824	0.862065	1.05298	down	ENST00000558730	ENSG00000259283	AC109462.1	lncRNA	;BIGTranscriptome:FullLength;			Reliable		Yes	chr16:55293881-55367500:-	chr16	-	55293881	55367500					GENCODE	novel transcript, antisense to IRX6	763	TGTTGATTATCTGCAGCATCGCCACCTTGCAGTTAGTCACTGGAGTCCTCTCAGAATAGG							natural antisense	uc002ehx.3	IRX6		+	55358471	55364664	4.45835	4.84378	4.17512	4.14527	4.87608	4.70892	4.52167	5.07947	4.57848
ASHG19LNC1A103709030V5	0.441986	0.833082	1.05882	down	ENST00000470206	ENSG00000078061	ARAF	lncRNA	;FANTOM5CAT:Complete5End;	DHS_promoter		Reliable		No	chrX:47429385-47431307:+	chrX	+	47429385	47431307		Mammary Neoplasms	eosinophil	Cytosol;Ribosome	GENCODE	A-Raf proto-oncogene, serine/threonine kinase [Source:HGNC Symbol;Acc:HGNC:646]	646	CCAAGATTGAGCGGAGTGCCTCGGAACCCTCCTTGCACCGCACCCAGCCAATCAATGTTC	conserved	conserved					bidirectional	ENST00000295987	SYN1		-	47431297	47479342	6.98381	7.57338	6.85835	6.92171	7.29569	7.06584	6.86195	6.88414	6.77466
ASHG19LNC1A103709030V5	0.441986	0.833082	1.05882	down	ENST00000470206	ENSG00000078061	ARAF	lncRNA	;FANTOM5CAT:Complete5End;	DHS_promoter		Reliable		No	chrX:47429385-47431307:+	chrX	+	47429385	47431307		Mammary Neoplasms	eosinophil	Cytosol;Ribosome	GENCODE	A-Raf proto-oncogene, serine/threonine kinase [Source:HGNC Symbol;Acc:HGNC:646]	646	CCAAGATTGAGCGGAGTGCCTCGGAACCCTCCTTGCACCGCACCCAGCCAATCAATGTTC	conserved	conserved					bidirectional	ENST00000340666	SYN1		-	47431300	47479256	6.98381	7.57338	6.85835	6.92171	7.29569	7.06584	6.86195	6.88414	6.77466
ASHG19LNC1A103709030V5	0.441986	0.833082	1.05882	down	ENST00000470206	ENSG00000078061	ARAF	lncRNA	;FANTOM5CAT:Complete5End;	DHS_promoter		Reliable		No	chrX:47429385-47431307:+	chrX	+	47429385	47431307		Mammary Neoplasms	eosinophil	Cytosol;Ribosome	GENCODE	A-Raf proto-oncogene, serine/threonine kinase [Source:HGNC Symbol;Acc:HGNC:646]	646	CCAAGATTGAGCGGAGTGCCTCGGAACCCTCCTTGCACCGCACCCAGCCAATCAATGTTC	conserved	conserved					bidirectional	ENST00000290277	ARAF		+	47420499	47431319	6.98381	7.57338	6.85835	6.92171	7.29569	7.06584	6.86195	6.88414	6.77466
ASHG19LNC1A103709030V5	0.441986	0.833082	1.05882	down	ENST00000470206	ENSG00000078061	ARAF	lncRNA	;FANTOM5CAT:Complete5End;	DHS_promoter		Reliable		No	chrX:47429385-47431307:+	chrX	+	47429385	47431307		Mammary Neoplasms	eosinophil	Cytosol;Ribosome	GENCODE	A-Raf proto-oncogene, serine/threonine kinase [Source:HGNC Symbol;Acc:HGNC:646]	646	CCAAGATTGAGCGGAGTGCCTCGGAACCCTCCTTGCACCGCACCCAGCCAATCAATGTTC	conserved	conserved					bidirectional	ENST00000377045	ARAF		+	47420516	47431299	6.98381	7.57338	6.85835	6.92171	7.29569	7.06584	6.86195	6.88414	6.77466
ASHG19LNC1A100071644V5	0.47245	0.845066	1.1068	down	ENST00000449551	ENSG00000227248	FAM155A-IT1	lncRNA	Refseq:Complete3End;FANTOM5CAT:Complete5End;BIGTranscriptome:FullLength;			Gold		Yes	chr13:108440690-108487799:-	chr13	-	108440690	108487799			middle_temporal_gyrus		GENCODE	FAM155A intronic transcript 1 [Source:HGNC Symbol;Acc:HGNC:41503]	819	ACACATTTGGAAAAGTGCATTTATTCAACAAGATCCACCAGTGCAGGAAGAAGAGAGAGA	conserved	unconserved	obesity			NR_046848	intron sense-overlapping	ENST00000375915	FAM155A		-	107815858	108519083	9.67734	9.82464	9.57571	10.0843	11.44	10.6966	10.0786	10.9924	9.46419
ASHG19LNC1A100754595V5	0.123569	0.65437	1.17171	down	ENST00000475913	ENSG00000176124	DLEU1	lncRNA				Gold	Yes	No	chr13:50760016-51066897:+	chr13	+	50760016	51066897	chronic lymphocytic leukemia	chronic lymphocytic leukemia;lymphocytic leukemia;lymphoma;myeloma		Cytosol;Cytoplasm	GENCODE	deleted in lymphocytic leukemia 1 [Source:HGNC Symbol;Acc:HGNC:13747]	534	GGGAGTGACCCGATTTTCCAGGTATTCTCCACTGGTTGAATGCAAATGGAAGCCAGAGGA							intergenic							8.49902	8.14287	8.80206	8.77312	8.04163	8.42009	8.7097	8.94809	8.81169
ASHG19LNC1A109163513V5	0.686111	0.924093	1.03291	down	ENST00000434437	ENSG00000229922	LINC02528	lncRNA	;FANTOM5CAT:Complete5End;BIGTranscriptome:FullLength;			Reliable		Yes	chr6:138266503-138272711:+	chr6	+	138266503	138272711				Cytoplasm	GENCODE	long intergenic non-protein coding RNA 2528 [Source:HGNC Symbol;Acc:HGNC:53554]	535	GTTCTGAACATGGCTATCCCTGCCTTTTCATCTTGTCAGCAGATTTCTTCAGCAGCTGCT	conserved	conserved			ENST00000434437.1_smProtein_68:301;Length(aa):78;Molecular_weight:8675.9407;Amino_acid_sequence:MAIPAFSSCQQISSAAALQICNGPFKHFSFTVSTMLSFVSRCHWSSIAEESEFLFLILVCYFSSSCSSCIIHQWYYV		intergenic							6.06297	6.44864	6.25964	6.26319	6.27343	6.27414	6.14832	6.6989	6.60741
ASHGV40033290V5	0.989055	0.997641	1.00104	down	T235560	G054178	G054178	lncRNA				Reliable		Yes	chr22:47536671-47540552:-	chr22	-	47536671	47540552					RNA-seq: Iyer et al 2015		1508	AGTGCTGGAGGAGGGGCCTTTGGACATCACCAACTAAAGGCTTGATTCGGAGTGTGGCCA							intronic antisense	ENST00000406733	TBC1D22A		+	47169824	47569735	6.83485	6.78514	6.43155	7.63817	7.50743	7.1867	6.77058	6.37477	6.50284
ASHGV40033290V5	0.989055	0.997641	1.00104	down	T235560	G054178	G054178	lncRNA				Reliable		Yes	chr22:47536671-47540552:-	chr22	-	47536671	47540552					RNA-seq: Iyer et al 2015		1508	AGTGCTGGAGGAGGGGCCTTTGGACATCACCAACTAAAGGCTTGATTCGGAGTGTGGCCA							intronic antisense	ENST00000355704	TBC1D22A		+	47158578	47569729	6.83485	6.78514	6.43155	7.63817	7.50743	7.1867	6.77058	6.37477	6.50284
ASHGV40033290V5	0.989055	0.997641	1.00104	down	T235560	G054178	G054178	lncRNA				Reliable		Yes	chr22:47536671-47540552:-	chr22	-	47536671	47540552					RNA-seq: Iyer et al 2015		1508	AGTGCTGGAGGAGGGGCCTTTGGACATCACCAACTAAAGGCTTGATTCGGAGTGTGGCCA							intronic antisense	ENST00000407381	TBC1D22A		+	47158569	47569726	6.83485	6.78514	6.43155	7.63817	7.50743	7.1867	6.77058	6.37477	6.50284
ASHGV40033290V5	0.989055	0.997641	1.00104	down	T235560	G054178	G054178	lncRNA				Reliable		Yes	chr22:47536671-47540552:-	chr22	-	47536671	47540552					RNA-seq: Iyer et al 2015		1508	AGTGCTGGAGGAGGGGCCTTTGGACATCACCAACTAAAGGCTTGATTCGGAGTGTGGCCA							intronic antisense	ENST00000337137	TBC1D22A		+	47158518	47571336	6.83485	6.78514	6.43155	7.63817	7.50743	7.1867	6.77058	6.37477	6.50284
ASHGV40033290V5	0.989055	0.997641	1.00104	down	T235560	G054178	G054178	lncRNA				Reliable		Yes	chr22:47536671-47540552:-	chr22	-	47536671	47540552					RNA-seq: Iyer et al 2015		1508	AGTGCTGGAGGAGGGGCCTTTGGACATCACCAACTAAAGGCTTGATTCGGAGTGTGGCCA							intronic antisense	ENST00000380995	TBC1D22A		+	47158514	47571342	6.83485	6.78514	6.43155	7.63817	7.50743	7.1867	6.77058	6.37477	6.50284
ASHG19LNC1A105214022V5	0.22259	0.721211	1.07937	down	ENST00000608431	ENSG00000237945	LINC00649	lncRNA	;BIGTranscriptome:FullLength;			Reliable		No	chr21:35318114-35323600:+	chr21	+	35318114	35323600					GENCODE	long intergenic non-protein coding RNA 649 [Source:HGNC Symbol;Acc:HGNC:44305]	260	GGCCAGGAGTTTGAGACCAGCCTGAACAACATACCACAGGTTGAAGATGACAGTAGATCC							intergenic							15.7399	15.428	15.548	16.0966	15.984	16.2694	16.2694	16.1499	15.984
ASHG19LNC1A100011111V5	0.401742	0.817711	1.04604	down	ENST00000611797	ENSG00000233334	FAM53B-AS1	lncRNA				Gold		No	chr10:126392613-126394269:+	chr10	+	126392613	126394269					GENCODE	FAM53B antisense RNA 1 [Source:HGNC Symbol;Acc:HGNC:49499]	417	CCCTCTAGACCACGAGCTTCTCAAGGGTGAGGAGTACAGGGCCTGGCTCCAGCTCATCCT							intronic antisense	ENST00000280780	FAM53B		-	126355759	126432838	5.04839	5.71409	5.3984	5.18983	5.75801	5.29789	5.62324	5.77527	5.38919
ASHG19LNC1A100011111V5	0.401742	0.817711	1.04604	down	ENST00000611797	ENSG00000233334	FAM53B-AS1	lncRNA				Gold		No	chr10:126392613-126394269:+	chr10	+	126392613	126394269					GENCODE	FAM53B antisense RNA 1 [Source:HGNC Symbol;Acc:HGNC:49499]	417	CCCTCTAGACCACGAGCTTCTCAAGGGTGAGGAGTACAGGGCCTGGCTCCAGCTCATCCT							intronic antisense	ENST00000337318	FAM53B		-	126307861	126432619	5.04839	5.71409	5.3984	5.18983	5.75801	5.29789	5.62324	5.77527	5.38919
ASHG19LNC1A100011111V5	0.401742	0.817711	1.04604	down	ENST00000611797	ENSG00000233334	FAM53B-AS1	lncRNA				Gold		No	chr10:126392613-126394269:+	chr10	+	126392613	126394269					GENCODE	FAM53B antisense RNA 1 [Source:HGNC Symbol;Acc:HGNC:49499]	417	CCCTCTAGACCACGAGCTTCTCAAGGGTGAGGAGTACAGGGCCTGGCTCCAGCTCATCCT							intronic antisense	ENST00000392754	FAM53B		-	126310240	126431539	5.04839	5.71409	5.3984	5.18983	5.75801	5.29789	5.62324	5.77527	5.38919
ASHG19LNC1A111504606V5	0.112026	0.642157	1.47724	down	ENST00000425537	ENSG00000176256	HMGB4	lncRNA	Refseq:Complete3End;FANTOM5CAT:Complete5End;			Gold		No	chr1:34329678-34330392:+	chr1	+	34329678	34330392			testis		GENCODE	high mobility group box 4 [Source:HGNC Symbol;Acc:HGNC:24954]	630	AGTCTCTCCTGTCCACGTTACTGAATCCAGAAAAAAGAAACAAATTCAAGGAGCAGCAGC	conserved	conserved				NM_001352984	bidirectional	ENST00000373381	CSMD2		-	33979599	34630875	12.4203	12.505	13.2746	10.7014	9.8796	9.99153	9.50052	9.87768	10.499
ASHG19LNC1A111504606V5	0.112026	0.642157	1.47724	down	ENST00000425537	ENSG00000176256	HMGB4	lncRNA	Refseq:Complete3End;FANTOM5CAT:Complete5End;			Gold		No	chr1:34329678-34330392:+	chr1	+	34329678	34330392			testis		GENCODE	high mobility group box 4 [Source:HGNC Symbol;Acc:HGNC:24954]	630	AGTCTCTCCTGTCCACGTTACTGAATCCAGAAAAAAGAAACAAATTCAAGGAGCAGCAGC	conserved	conserved				NM_001352984	bidirectional	ENST00000373388	CSMD2		-	33979599	34631443	12.4203	12.505	13.2746	10.7014	9.8796	9.99153	9.50052	9.87768	10.499
ASHG19LNC1A111504606V5	0.112026	0.642157	1.47724	down	ENST00000425537	ENSG00000176256	HMGB4	lncRNA	Refseq:Complete3End;FANTOM5CAT:Complete5End;			Gold		No	chr1:34329678-34330392:+	chr1	+	34329678	34330392			testis		GENCODE	high mobility group box 4 [Source:HGNC Symbol;Acc:HGNC:24954]	630	AGTCTCTCCTGTCCACGTTACTGAATCCAGAAAAAAGAAACAAATTCAAGGAGCAGCAGC	conserved	conserved				NM_001352984	bidirectional	ENST00000619121	CSMD2		-	33979599	34631443	12.4203	12.505	13.2746	10.7014	9.8796	9.99153	9.50052	9.87768	10.499
ASHG19LNC1A111504606V5	0.112026	0.642157	1.47724	down	ENST00000425537	ENSG00000176256	HMGB4	lncRNA	Refseq:Complete3End;FANTOM5CAT:Complete5End;			Gold		No	chr1:34329678-34330392:+	chr1	+	34329678	34330392			testis		GENCODE	high mobility group box 4 [Source:HGNC Symbol;Acc:HGNC:24954]	630	AGTCTCTCCTGTCCACGTTACTGAATCCAGAAAAAAGAAACAAATTCAAGGAGCAGCAGC	conserved	conserved				NM_001352984	bidirectional	ENST00000519684	HMGB4		+	34326076	34330392	12.4203	12.505	13.2746	10.7014	9.8796	9.99153	9.50052	9.87768	10.499
ASHG19LNC1A111504606V5	0.112026	0.642157	1.47724	down	ENST00000425537	ENSG00000176256	HMGB4	lncRNA	Refseq:Complete3End;FANTOM5CAT:Complete5End;			Gold		No	chr1:34329678-34330392:+	chr1	+	34329678	34330392			testis		GENCODE	high mobility group box 4 [Source:HGNC Symbol;Acc:HGNC:24954]	630	AGTCTCTCCTGTCCACGTTACTGAATCCAGAAAAAAGAAACAAATTCAAGGAGCAGCAGC	conserved	conserved				NM_001352984	bidirectional	ENST00000522796	HMGB4		+	34326101	34330392	12.4203	12.505	13.2746	10.7014	9.8796	9.99153	9.50052	9.87768	10.499
ASHG19LNC1A100092882V5	0.722914	0.936012	1.02594	down	ENST00000581911	ENSG00000266765	AC137735.1	lncRNA	;BIGTranscriptome:FullLength;			Reliable		Yes	chr17:71890888-71908017:-	chr17	-	71890888	71908017			Langerhans_cell		GENCODE	novel transcript	419	AACCCTATCTGTCCCCAAGCTTTTCTTTATGTAAGATAATAAACCCTTATTGTTAATGTT							intergenic							6.89187	7.21969	6.86169	7.72708	7.30142	7.12581	7.02458	6.7125	6.5594
ASHGV40044671V5	0.826849	0.961311	1.01986	down	T028524	G006392	G006392	lncRNA				Reliable		Yes	chr1:203965886-203978554:+	chr1	+	203965886	203978554					RNA-seq: Iyer et al 2015		1764	AGATAAACAAAAACAAGATAAATAAATGAAATAGGCTGGGCCGGTGGCTCACGCCTGTAA							intergenic							9.95614	9.04598	10.2953	10.9416	10.08	10.9059	11.3367	11.7572	11.4349
ASHG19LNC1A100016066V5	0.302833	0.768501	1.09408	down	ENST00000590167	ENSG00000267027	AC011524.1	lncRNA	;BIGTranscriptome:FullLength;			Reliable		Yes	chr19:29440344-29441107:-	chr19	-	29440344	29441107					GENCODE	novel transcript	240	GCCAGGAGATCAAGACCAGATTGGACAGCACAGCAAGACCCTGTCTCTACCAAACACTTT							intergenic							13.8754	13.6147	13.8485	14.4113	14.3997	14.8396	14.8863	15.0622	14.5796
ASHGV40001234V5	0.930928	0.984882	1.00668	down	ENST00000457577	ENSG00000232732	AC097717.1	lncRNA	;FANTOM5CAT:Complete5End;BIGTranscriptome:FullLength;	DHS_promoter	p_lncRNA_divergent	Gold		No	chr2:200732303-200775805:-	chr2	-	200732303	200775805			testis		GENCODE	novel transcript	740	GAAAGTAACAGCTCTCAATTGATTAGCTGAGGTATGTACTGTGTGACTTAAATATTGAGT	conserved	conserved					intergenic							3.24307	3.65777	3.21636	4.20903	4.08061	5.89246	4.08858	3.50222	4.14059
ASHGV40037032V5	0.651481	0.912151	1.03023	down	TCONS_00006375	XLOC_002995	XLOC_002995	lncRNA				Reliable		Yes	chr3:195362628-195363268:+	chr3	+	195362628	195363268					RNA-seq: Cabili et al 2011		543	TCTTCTTGATGTTATAGGGTTGATAGAGAGGAGTGGAGTGATATCGGACACCCAGCTTCA							intergenic							6.54137	6.70685	6.11346	5.54558	6.23064	6.0503	5.51707	5.18316	5.59682
ASHG19LNC1A100028712V5	0.759055	0.947537	1.05735	down	ENCT00000016272	CATG00000031115	CATG00000031115.1	lncRNA	;FANTOM5CAT:Complete5End;	DHS_promoter	p_lncRNA_divergent	Reliable		Yes	chr1:202311305-202312860:+	chr1	+	202311305	202312860					FANTOM5CAT	query_DPI = chr1:202311298..202311311,+;max_hit_DPIClstrID = chr1:202311054..202311071,-, on up stream;divergent transcription with these coding genes: ENSG00000077152.5	1556	GTCCTTTCAATACCTGTCTTTATTTTCTTCCTGCCCCAATTGTAATTGTATCTCAATTAC	unconserved	unconserved					intergenic							7.99105	7.06218	8.71318	8.37605	6.92181	7.30805	7.92118	7.21162	7.7811
ASHG19LNC1A108235996V5	0.554538	0.876716	1.04688	down	ENST00000470226	ENSG00000163817	SLC6A20	lncRNA	;FANTOM5CAT:Complete5End;	DHS_promoter		Reliable		No	chr3:45831793-45837852:-	chr3	-	45831793	45837852		Eye Abnormalities;Disorder of eye;Mental Retardation;Mesothelioma;Prolinuria;Iminoglycinuria;Glycinuria;Low intelligence;HYPERGLYCINURIA (disorder);Mental deficiency;Hydroxyprolinuria;NEPHROLITHIASIS, CALCIUM OXALATE;Poor school performance;Intellectual Disability;Dull intelligence;Autosomal recessive predisposition;Calcium oxalate kidney stones	retina	Ribosome;Nucleus	GENCODE	solute carrier family 6 member 20 [Source:HGNC Symbol;Acc:HGNC:30927]	380	CCTGAGGCCTCCCCAGCCATGCTTCCTGTACAGCCTGTGGAACTGTTGACTGGGTTTGAC							bidirectional	MICT00000241525	CATG00000059978.1		+	45837462	45852623	11.2304	10.4424	11.4888	12.0256	11.1265	11.968	12.5193	12.4659	12.4214
ASHG19LNC1A108235996V5	0.554538	0.876716	1.04688	down	ENST00000470226	ENSG00000163817	SLC6A20	lncRNA	;FANTOM5CAT:Complete5End;	DHS_promoter		Reliable		No	chr3:45831793-45837852:-	chr3	-	45831793	45837852		Eye Abnormalities;Disorder of eye;Mental Retardation;Mesothelioma;Prolinuria;Iminoglycinuria;Glycinuria;Low intelligence;HYPERGLYCINURIA (disorder);Mental deficiency;Hydroxyprolinuria;NEPHROLITHIASIS, CALCIUM OXALATE;Poor school performance;Intellectual Disability;Dull intelligence;Autosomal recessive predisposition;Calcium oxalate kidney stones	retina	Ribosome;Nucleus	GENCODE	solute carrier family 6 member 20 [Source:HGNC Symbol;Acc:HGNC:30927]	380	CCTGAGGCCTCCCCAGCCATGCTTCCTGTACAGCCTGTGGAACTGTTGACTGGGTTTGAC							bidirectional	ENST00000456124	SLC6A20		-	45797496	45837975	11.2304	10.4424	11.4888	12.0256	11.1265	11.968	12.5193	12.4659	12.4214
ASHG19LNC1A108235996V5	0.554538	0.876716	1.04688	down	ENST00000470226	ENSG00000163817	SLC6A20	lncRNA	;FANTOM5CAT:Complete5End;	DHS_promoter		Reliable		No	chr3:45831793-45837852:-	chr3	-	45831793	45837852		Eye Abnormalities;Disorder of eye;Mental Retardation;Mesothelioma;Prolinuria;Iminoglycinuria;Glycinuria;Low intelligence;HYPERGLYCINURIA (disorder);Mental deficiency;Hydroxyprolinuria;NEPHROLITHIASIS, CALCIUM OXALATE;Poor school performance;Intellectual Disability;Dull intelligence;Autosomal recessive predisposition;Calcium oxalate kidney stones	retina	Ribosome;Nucleus	GENCODE	solute carrier family 6 member 20 [Source:HGNC Symbol;Acc:HGNC:30927]	380	CCTGAGGCCTCCCCAGCCATGCTTCCTGTACAGCCTGTGGAACTGTTGACTGGGTTTGAC							bidirectional	ENST00000353278	SLC6A20		-	45796942	45837962	11.2304	10.4424	11.4888	12.0256	11.1265	11.968	12.5193	12.4659	12.4214
ASHG19LNC1A108235996V5	0.554538	0.876716	1.04688	down	ENST00000470226	ENSG00000163817	SLC6A20	lncRNA	;FANTOM5CAT:Complete5End;	DHS_promoter		Reliable		No	chr3:45831793-45837852:-	chr3	-	45831793	45837852		Eye Abnormalities;Disorder of eye;Mental Retardation;Mesothelioma;Prolinuria;Iminoglycinuria;Glycinuria;Low intelligence;HYPERGLYCINURIA (disorder);Mental deficiency;Hydroxyprolinuria;NEPHROLITHIASIS, CALCIUM OXALATE;Poor school performance;Intellectual Disability;Dull intelligence;Autosomal recessive predisposition;Calcium oxalate kidney stones	retina	Ribosome;Nucleus	GENCODE	solute carrier family 6 member 20 [Source:HGNC Symbol;Acc:HGNC:30927]	380	CCTGAGGCCTCCCCAGCCATGCTTCCTGTACAGCCTGTGGAACTGTTGACTGGGTTTGAC							bidirectional	ENST00000413781	SLC6A20		-	45812709	45838027	11.2304	10.4424	11.4888	12.0256	11.1265	11.968	12.5193	12.4659	12.4214
ASHG19LNC1A108235996V5	0.554538	0.876716	1.04688	down	ENST00000470226	ENSG00000163817	SLC6A20	lncRNA	;FANTOM5CAT:Complete5End;	DHS_promoter		Reliable		No	chr3:45831793-45837852:-	chr3	-	45831793	45837852		Eye Abnormalities;Disorder of eye;Mental Retardation;Mesothelioma;Prolinuria;Iminoglycinuria;Glycinuria;Low intelligence;HYPERGLYCINURIA (disorder);Mental deficiency;Hydroxyprolinuria;NEPHROLITHIASIS, CALCIUM OXALATE;Poor school performance;Intellectual Disability;Dull intelligence;Autosomal recessive predisposition;Calcium oxalate kidney stones	retina	Ribosome;Nucleus	GENCODE	solute carrier family 6 member 20 [Source:HGNC Symbol;Acc:HGNC:30927]	380	CCTGAGGCCTCCCCAGCCATGCTTCCTGTACAGCCTGTGGAACTGTTGACTGGGTTTGAC							bidirectional	ENST00000358525	SLC6A20		-	45796942	45838027	11.2304	10.4424	11.4888	12.0256	11.1265	11.968	12.5193	12.4659	12.4214
ASHG19LNC1A102471392V5	0.565287	0.880925	1.04043	down	ENST00000548030	ENSG00000257346	AC011603.1	lncRNA	;FANTOM5CAT:Complete5End;BIGTranscriptome:FullLength;			Reliable		No	chr12:49485991-49487095:+	chr12	+	49485991	49487095			testis		GENCODE	novel transcript, antisense to DHH	275	CCCATCTCTAGTTCTAACATTCAAGATCACTGGCCAGGCTGGATGAAGTGGCTCACACCT	conserved	conserved					intronic antisense	ENST00000266991	DHH		-	49483204	49488584	5.85388	6.75687	6.87438	6.02299	5.44429	5.96631	6.13509	6.22369	6.31729
ASHG19LNC1A102471392V5	0.565287	0.880925	1.04043	down	ENST00000548030	ENSG00000257346	AC011603.1	lncRNA	;FANTOM5CAT:Complete5End;BIGTranscriptome:FullLength;			Reliable		No	chr12:49485991-49487095:+	chr12	+	49485991	49487095			testis		GENCODE	novel transcript, antisense to DHH	275	CCCATCTCTAGTTCTAACATTCAAGATCACTGGCCAGGCTGGATGAAGTGGCTCACACCT	conserved	conserved					intronic antisense	ENST00000649637	DHH		-	49480439	49488602	5.85388	6.75687	6.87438	6.02299	5.44429	5.96631	6.13509	6.22369	6.31729
ASHGV40015115V5	0.516509	0.862894	1.04506	down	T105978	G025030	G025030	lncRNA				Reliable		Yes	chr14:65544658-65550558:+	chr14	+	65544658	65550558					RNA-seq: Iyer et al 2015		5900	GAGGTACTGCTGGACTCAACAACTGACATCTGTTTTATTTTGTACTAGTTATTTTAGAGA							natural antisense	ENST00000556979	MAX		-	65544005	65569235	3.24307	3.65777	4.98207	4.91813	5.60918	5.21956	5.18265	5.09194	4.7665
ASHGV40015115V5	0.516509	0.862894	1.04506	down	T105978	G025030	G025030	lncRNA				Reliable		Yes	chr14:65544658-65550558:+	chr14	+	65544658	65550558					RNA-seq: Iyer et al 2015		5900	GAGGTACTGCTGGACTCAACAACTGACATCTGTTTTATTTTGTACTAGTTATTTTAGAGA							natural antisense	ENST00000555667	MAX		-	65544019	65569235	3.24307	3.65777	4.98207	4.91813	5.60918	5.21956	5.18265	5.09194	4.7665
ASHGV40015115V5	0.516509	0.862894	1.04506	down	T105978	G025030	G025030	lncRNA				Reliable		Yes	chr14:65544658-65550558:+	chr14	+	65544658	65550558					RNA-seq: Iyer et al 2015		5900	GAGGTACTGCTGGACTCAACAACTGACATCTGTTTTATTTTGTACTAGTTATTTTAGAGA							natural antisense	ENST00000556443	MAX		-	65544492	65569235	3.24307	3.65777	4.98207	4.91813	5.60918	5.21956	5.18265	5.09194	4.7665
ASHGV40015115V5	0.516509	0.862894	1.04506	down	T105978	G025030	G025030	lncRNA				Reliable		Yes	chr14:65544658-65550558:+	chr14	+	65544658	65550558					RNA-seq: Iyer et al 2015		5900	GAGGTACTGCTGGACTCAACAACTGACATCTGTTTTATTTTGTACTAGTTATTTTAGAGA							natural antisense	ENST00000557746	MAX		-	65544103	65569235	3.24307	3.65777	4.98207	4.91813	5.60918	5.21956	5.18265	5.09194	4.7665
ASHGV40015115V5	0.516509	0.862894	1.04506	down	T105978	G025030	G025030	lncRNA				Reliable		Yes	chr14:65544658-65550558:+	chr14	+	65544658	65550558					RNA-seq: Iyer et al 2015		5900	GAGGTACTGCTGGACTCAACAACTGACATCTGTTTTATTTTGTACTAGTTATTTTAGAGA							natural antisense	ENST00000555419	MAX		-	65542804	65569057	3.24307	3.65777	4.98207	4.91813	5.60918	5.21956	5.18265	5.09194	4.7665
ASHGV40015115V5	0.516509	0.862894	1.04506	down	T105978	G025030	G025030	lncRNA				Reliable		Yes	chr14:65544658-65550558:+	chr14	+	65544658	65550558					RNA-seq: Iyer et al 2015		5900	GAGGTACTGCTGGACTCAACAACTGACATCTGTTTTATTTTGTACTAGTTATTTTAGAGA							natural antisense	ENST00000556892	MAX		-	65543327	65569413	3.24307	3.65777	4.98207	4.91813	5.60918	5.21956	5.18265	5.09194	4.7665
ASHGV40015115V5	0.516509	0.862894	1.04506	down	T105978	G025030	G025030	lncRNA				Reliable		Yes	chr14:65544658-65550558:+	chr14	+	65544658	65550558					RNA-seq: Iyer et al 2015		5900	GAGGTACTGCTGGACTCAACAACTGACATCTGTTTTATTTTGTACTAGTTATTTTAGAGA							natural antisense	ENST00000557277	MAX		-	65543180	65569408	3.24307	3.65777	4.98207	4.91813	5.60918	5.21956	5.18265	5.09194	4.7665
ASHGV40015115V5	0.516509	0.862894	1.04506	down	T105978	G025030	G025030	lncRNA				Reliable		Yes	chr14:65544658-65550558:+	chr14	+	65544658	65550558					RNA-seq: Iyer et al 2015		5900	GAGGTACTGCTGGACTCAACAACTGACATCTGTTTTATTTTGTACTAGTTATTTTAGAGA							natural antisense	ENST00000358664	MAX		-	65542262	65569188	3.24307	3.65777	4.98207	4.91813	5.60918	5.21956	5.18265	5.09194	4.7665
ASHGV40015115V5	0.516509	0.862894	1.04506	down	T105978	G025030	G025030	lncRNA				Reliable		Yes	chr14:65544658-65550558:+	chr14	+	65544658	65550558					RNA-seq: Iyer et al 2015		5900	GAGGTACTGCTGGACTCAACAACTGACATCTGTTTTATTTTGTACTAGTTATTTTAGAGA							natural antisense	ENST00000555932	MAX		-	65541876	65569188	3.24307	3.65777	4.98207	4.91813	5.60918	5.21956	5.18265	5.09194	4.7665
ASHGV40015115V5	0.516509	0.862894	1.04506	down	T105978	G025030	G025030	lncRNA				Reliable		Yes	chr14:65544658-65550558:+	chr14	+	65544658	65550558					RNA-seq: Iyer et al 2015		5900	GAGGTACTGCTGGACTCAACAACTGACATCTGTTTTATTTTGTACTAGTTATTTTAGAGA							natural antisense	ENST00000246163	MAX		-	65550462	65569227	3.24307	3.65777	4.98207	4.91813	5.60918	5.21956	5.18265	5.09194	4.7665
ASHGV40015115V5	0.516509	0.862894	1.04506	down	T105978	G025030	G025030	lncRNA				Reliable		Yes	chr14:65544658-65550558:+	chr14	+	65544658	65550558					RNA-seq: Iyer et al 2015		5900	GAGGTACTGCTGGACTCAACAACTGACATCTGTTTTATTTTGTACTAGTTATTTTAGAGA							natural antisense	ENST00000284165	MAX		-	65541920	65569206	3.24307	3.65777	4.98207	4.91813	5.60918	5.21956	5.18265	5.09194	4.7665
ASHGV40015115V5	0.516509	0.862894	1.04506	down	T105978	G025030	G025030	lncRNA				Reliable		Yes	chr14:65544658-65550558:+	chr14	+	65544658	65550558					RNA-seq: Iyer et al 2015		5900	GAGGTACTGCTGGACTCAACAACTGACATCTGTTTTATTTTGTACTAGTTATTTTAGAGA							natural antisense	ENST00000618858	MAX		-	65541842	65569262	3.24307	3.65777	4.98207	4.91813	5.60918	5.21956	5.18265	5.09194	4.7665
ASHGV40015115V5	0.516509	0.862894	1.04506	down	T105978	G025030	G025030	lncRNA				Reliable		Yes	chr14:65544658-65550558:+	chr14	+	65544658	65550558					RNA-seq: Iyer et al 2015		5900	GAGGTACTGCTGGACTCAACAACTGACATCTGTTTTATTTTGTACTAGTTATTTTAGAGA							natural antisense	NM_001271068	MAX		-	65550457	65569262	3.24307	3.65777	4.98207	4.91813	5.60918	5.21956	5.18265	5.09194	4.7665
ASHGV40015115V5	0.516509	0.862894	1.04506	down	T105978	G025030	G025030	lncRNA				Reliable		Yes	chr14:65544658-65550558:+	chr14	+	65544658	65550558					RNA-seq: Iyer et al 2015		5900	GAGGTACTGCTGGACTCAACAACTGACATCTGTTTTATTTTGTACTAGTTATTTTAGAGA							natural antisense	NM_001271069	MAX		-	65472819	65569262	3.24307	3.65777	4.98207	4.91813	5.60918	5.21956	5.18265	5.09194	4.7665
ASHGV40015115V5	0.516509	0.862894	1.04506	down	T105978	G025030	G025030	lncRNA				Reliable		Yes	chr14:65544658-65550558:+	chr14	+	65544658	65550558					RNA-seq: Iyer et al 2015		5900	GAGGTACTGCTGGACTCAACAACTGACATCTGTTTTATTTTGTACTAGTTATTTTAGAGA							natural antisense	ENST00000341653	MAX		-	65472892	65569105	3.24307	3.65777	4.98207	4.91813	5.60918	5.21956	5.18265	5.09194	4.7665
ASHGV40015115V5	0.516509	0.862894	1.04506	down	T105978	G025030	G025030	lncRNA				Reliable		Yes	chr14:65544658-65550558:+	chr14	+	65544658	65550558					RNA-seq: Iyer et al 2015		5900	GAGGTACTGCTGGACTCAACAACTGACATCTGTTTTATTTTGTACTAGTTATTTTAGAGA							natural antisense	ENST00000358402	MAX		-	65541842	65569222	3.24307	3.65777	4.98207	4.91813	5.60918	5.21956	5.18265	5.09194	4.7665
ASHGV40009269V5	0.90812	0.980381	1.00972	down	TCONS_00019507	XLOC_009306	XLOC_009306	lncRNA				Reliable		Yes	chr11:121760050-121777195:+	chr11	+	121760050	121777195					RNA-seq: Cabili et al 2011		324	AAGAAAATGTTCCTTATCTTGTAAATTCCTTCGCTAATGGAATCTTCCAGCCCACCCTGG							intergenic							3.24307	4.81744	4.70642	4.46555	4.69639	4.54005	3.90166	4.74142	4.37435
ASHGV40036214V5	0.804074	0.95624	1.02397	down	TCONS_00006125	XLOC_002727	XLOC_002727	lncRNA				Reliable		Yes	chr3:88387590-88517304:+	chr3	+	88387590	88517304					RNA-seq: Cabili et al 2011		3270	TTTAATTATGGGCTCTTAAGTCACCTGTTCATCATGGCTATCTACACAAATGAAATGAGT							exon sense-overlapping	ENST00000637986	CSNKA2IP		+	88387563	88516712	4.96814	4.78625	4.85405	4.33394	4.63036	3.92597	4.45753	4.28037	4.49314
ASHG19LNC1A103687857V5	0.669452	0.918499	1.02597	down	MICT00000184311	CATG00000047589	CATG00000047589.1	lncRNA	;FANTOM5CAT:Complete5End;	DHS_promoter	p_lncRNA_divergent	Reliable		Yes	chr2:9982235-9983805:-	chr2	-	9982235	9983805					FANTOM5CAT	query_DPI = chr2:9983791..9983815,-;max_hit_DPIClstrID = chr2:9983555..9983641,+, on dn stream;divergent transcription with these coding genes: ENSG00000115750.12	1448	CCAGCCGGGGCAACAAAGCGAGACCCCTTCTCTGCATAAGAACTGGTTTGTGTCCTGGGG	conserved	conserved					natural antisense	uc002qzy.4	TAF1B		+	9983571	10059985	14.0098	14.0893	13.7054	14.8924	15.3254	15.2603	15.114	15.239	14.7866
ASHG19LNC1A103687857V5	0.669452	0.918499	1.02597	down	MICT00000184311	CATG00000047589	CATG00000047589.1	lncRNA	;FANTOM5CAT:Complete5End;	DHS_promoter	p_lncRNA_divergent	Reliable		Yes	chr2:9982235-9983805:-	chr2	-	9982235	9983805					FANTOM5CAT	query_DPI = chr2:9983791..9983815,-;max_hit_DPIClstrID = chr2:9983555..9983641,+, on dn stream;divergent transcription with these coding genes: ENSG00000115750.12	1448	CCAGCCGGGGCAACAAAGCGAGACCCCTTCTCTGCATAAGAACTGGTTTGTGTCCTGGGG	conserved	conserved					natural antisense	uc010exc.2	TAF1B		+	9983571	10053714	14.0098	14.0893	13.7054	14.8924	15.3254	15.2603	15.114	15.239	14.7866
ASHG19LNC1A103687857V5	0.669452	0.918499	1.02597	down	MICT00000184311	CATG00000047589	CATG00000047589.1	lncRNA	;FANTOM5CAT:Complete5End;	DHS_promoter	p_lncRNA_divergent	Reliable		Yes	chr2:9982235-9983805:-	chr2	-	9982235	9983805					FANTOM5CAT	query_DPI = chr2:9983791..9983815,-;max_hit_DPIClstrID = chr2:9983555..9983641,+, on dn stream;divergent transcription with these coding genes: ENSG00000115750.12	1448	CCAGCCGGGGCAACAAAGCGAGACCCCTTCTCTGCATAAGAACTGGTTTGTGTCCTGGGG	conserved	conserved					natural antisense	uc010yja.2	TAF1B		+	9983571	10074545	14.0098	14.0893	13.7054	14.8924	15.3254	15.2603	15.114	15.239	14.7866
ASHG19LNC1A103687857V5	0.669452	0.918499	1.02597	down	MICT00000184311	CATG00000047589	CATG00000047589.1	lncRNA	;FANTOM5CAT:Complete5End;	DHS_promoter	p_lncRNA_divergent	Reliable		Yes	chr2:9982235-9983805:-	chr2	-	9982235	9983805					FANTOM5CAT	query_DPI = chr2:9983791..9983815,-;max_hit_DPIClstrID = chr2:9983555..9983641,+, on dn stream;divergent transcription with these coding genes: ENSG00000115750.12	1448	CCAGCCGGGGCAACAAAGCGAGACCCCTTCTCTGCATAAGAACTGGTTTGTGTCCTGGGG	conserved	conserved					natural antisense	NM_001318976	TAF1B		+	9983571	10074546	14.0098	14.0893	13.7054	14.8924	15.3254	15.2603	15.114	15.239	14.7866
ASHG19LNC1A103687857V5	0.669452	0.918499	1.02597	down	MICT00000184311	CATG00000047589	CATG00000047589.1	lncRNA	;FANTOM5CAT:Complete5End;	DHS_promoter	p_lncRNA_divergent	Reliable		Yes	chr2:9982235-9983805:-	chr2	-	9982235	9983805					FANTOM5CAT	query_DPI = chr2:9983791..9983815,-;max_hit_DPIClstrID = chr2:9983555..9983641,+, on dn stream;divergent transcription with these coding genes: ENSG00000115750.12	1448	CCAGCCGGGGCAACAAAGCGAGACCCCTTCTCTGCATAAGAACTGGTTTGTGTCCTGGGG	conserved	conserved					natural antisense	ENST00000263663	TAF1B		+	9983483	10074545	14.0098	14.0893	13.7054	14.8924	15.3254	15.2603	15.114	15.239	14.7866
ASHG19LNC1A103687857V5	0.669452	0.918499	1.02597	down	MICT00000184311	CATG00000047589	CATG00000047589.1	lncRNA	;FANTOM5CAT:Complete5End;	DHS_promoter	p_lncRNA_divergent	Reliable		Yes	chr2:9982235-9983805:-	chr2	-	9982235	9983805					FANTOM5CAT	query_DPI = chr2:9983791..9983815,-;max_hit_DPIClstrID = chr2:9983555..9983641,+, on dn stream;divergent transcription with these coding genes: ENSG00000115750.12	1448	CCAGCCGGGGCAACAAAGCGAGACCCCTTCTCTGCATAAGAACTGGTTTGTGTCCTGGGG	conserved	conserved					natural antisense	ENST00000625239	TAF1B		+	9983572	9986242	14.0098	14.0893	13.7054	14.8924	15.3254	15.2603	15.114	15.239	14.7866
ASHGV40046364V5	0.353084	0.795481	1.07519	down	NR_120512	ENSG00000228878	SEPT7-AS1	lncRNA				Gold		No	chr7:35794574-35840235:-	chr7	-	35794574	35840235					Refseq		717	ATACTCCAAATCTCCATGCAGGGTTACAGACCTATTTCAGCTGGCTCCATTTACTCTGAG						NR_120512	intergenic							4.76669	5.45497	4.26381	4.24789	4.79672	5.25928	4.43745	4.69809	4.53529
ASHG19LNC1A114162385V5	0.724518	0.936551	1.07315	down	ENST00000567888	ENSG00000260778	AC009065.4	lncRNA	;FANTOM5CAT:Complete5End;BIGTranscriptome:FullLength;	DHS_promoter	p_lncRNA_divergent	Reliable		No	chr16:2318624-2323040:+	chr16	+	2318624	2323040			pineal_body	Nucleus	GENCODE	uncharacterized LOC106660606 [Source:NCBI gene;Acc:106660606]	274	CAAAATCCACTGGTGGCGTTTGGGGTGTTCCCGTGGACGCGGCCTCCCGGCAGGCGGACC	conserved	conserved					intergenic							12.7178	13.4378	12.9324	13.0877	13.2889	13.6406	12.93	13.9228	13.3731
ASHG19LNC1A100028147V5	0.652861	0.912359	1.02731	down	ENST00000557070	ENSG00000258859	LINC02296	lncRNA	;FANTOM5CAT:Complete5End;BIGTranscriptome:FullLength;	DHS_enhancer	e_lncRNA	Reliable		Yes	chr14:87819414-88039366:-	chr14	-	87819414	88039366			cerebral_cortex		GENCODE	long intergenic non-protein coding RNA 2296 [Source:HGNC Symbol;Acc:HGNC:53212]	544	GTGCTCACCTGAAACTTATTTTCTCCTTCACGTTCCAAACTCATGACTTGCTTGTGGCAG	conserved	conserved					intergenic							6.97309	6.54178	5.83115	6.68617	7.0095	6.7918	6.56444	6.29291	6.07682
ASHG19LNC1A100007790V5	0.0697004	0.600178	1.25529	down	ENST00000555157	ENSG00000258949	AL049870.3	lncRNA	Refseq:Complete3End;FANTOM5CAT:Complete5End;BIGTranscriptome:FullLength;	DHS_promoter		Reliable		Yes	chr14:45368111-45381066:-	chr14	-	45368111	45381066			testis		GENCODE	uncharacterized LOC101927418 [Source:NCBI gene;Acc:101927418]	360	TGCTGCATCCTCCCAAACACAACATGAACTCAACACTTAATAAAGCTGCAGTCCTACGTG	unconserved	conserved				NR_110050	natural antisense	ENST00000325192	C14orf28		+	45366498	45376460	11.712	12.9379	12.7585	11.4569	11.5562	10.7109	10.3724	9.97843	10.7308
ASHG19LNC1A100007790V5	0.0697004	0.600178	1.25529	down	ENST00000555157	ENSG00000258949	AL049870.3	lncRNA	Refseq:Complete3End;FANTOM5CAT:Complete5End;BIGTranscriptome:FullLength;	DHS_promoter		Reliable		Yes	chr14:45368111-45381066:-	chr14	-	45368111	45381066			testis		GENCODE	uncharacterized LOC101927418 [Source:NCBI gene;Acc:101927418]	360	TGCTGCATCCTCCCAAACACAACATGAACTCAACACTTAATAAAGCTGCAGTCCTACGTG	unconserved	conserved				NR_110050	natural antisense	ENST00000557112	C14orf28		+	45366538	45374772	11.712	12.9379	12.7585	11.4569	11.5562	10.7109	10.3724	9.97843	10.7308
ASHG19LNC1A107175785V5	0.81674	0.95942	1.01657	down	NR_147976	ENSG00000228400	AC079154.1	lncRNA	;FANTOM5CAT:Complete5End;	DHS_promoter	p_lncRNA_divergent	Reliable		No	chr2:124769512-124782751:-	chr2	-	124769512	124782751			nervous_system		Refseq		3205	ACAACTATGAAGGCTCATGAAAACTCATGATTTAAAGATCACATTTCTCCACCTGGACTG	conserved	conserved				NR_147976	exon sense-overlapping	uc002tnn.1	AX747402		-	124769622	124771990	4.78784	3.65777	4.91182	4.35629	4.79772	4.92912	4.41218	4.40363	4.58224
ASHG19LNC1A107170516V5	0.181037	0.70031	1.14334	down	ENST00000441249	ENSG00000226571	AL592429.2	lncRNA	;FANTOM5CAT:Complete5End;BIGTranscriptome:FullLength;	DHS_enhancer	e_lncRNA	Reliable		No	chr6:139592499-139608444:+	chr6	+	139592499	139608444			B_cell		GENCODE	novel transcript	914	TCCCTCCCCAGTCCATGGAAAAACTGTCTTCCCTGGTGCCAAAAAGGTTGACGGCTGTTC	unconserved	conserved	Human immunodeficiency virus infectious disease;Abnormality of circulating protein level				natural antisense	NM_153235	TXLNB		-	139561199	139613208	15.6957	14.8111	15.7934	14.988	14.4206	14.3887	14.6837	14.4287	14.8656
ASHG19LNC1A107170516V5	0.181037	0.70031	1.14334	down	ENST00000441249	ENSG00000226571	AL592429.2	lncRNA	;FANTOM5CAT:Complete5End;BIGTranscriptome:FullLength;	DHS_enhancer	e_lncRNA	Reliable		No	chr6:139592499-139608444:+	chr6	+	139592499	139608444			B_cell		GENCODE	novel transcript	914	TCCCTCCCCAGTCCATGGAAAAACTGTCTTCCCTGGTGCCAAAAAGGTTGACGGCTGTTC	unconserved	conserved	Human immunodeficiency virus infectious disease;Abnormality of circulating protein level				natural antisense	ENST00000358430	TXLNB		-	139561198	139613276	15.6957	14.8111	15.7934	14.988	14.4206	14.3887	14.6837	14.4287	14.8656
ASHGV40001061V5	0.811163	0.958052	1.01418	down	ENST00000448898	ENSG00000228675	AC006482.1	lncRNA	;BIGTranscriptome:FullLength;			Gold		Yes	chr7:17719173-17720283:+	chr7	+	17719173	17720283					GENCODE	novel transcript	273	AGCAGAGCAGACCTGCCCAAAACTGTGTAAATACTGCTGGACTGGATGGAACACAGGATG							intergenic							4.88205	6.86417	5.62299	5.68293	6.36638	6.18413	5.78929	5.59725	5.16571
ASHGV40014343V5	0.880233	0.974545	1.01851	down	T107830	G025443	G025443	lncRNA				Reliable		Yes	chr14:77711689-77723257:-	chr14	-	77711689	77723257					RNA-seq: Iyer et al 2015		10926	ATGGACGTGGCCTAATAAGAACCAAAGGCCTAACTATGTAATAGAGAGGAAGAGAGACAC							natural antisense	uc010asq.1	TMEM63C		+	77648102	77725838	5.5935	6.14111	5.23186	4.94706	6.84943	6.54856	5.12366	5.50035	5.37512
ASHGV40014343V5	0.880233	0.974545	1.01851	down	T107830	G025443	G025443	lncRNA				Reliable		Yes	chr14:77711689-77723257:-	chr14	-	77711689	77723257					RNA-seq: Iyer et al 2015		10926	ATGGACGTGGCCTAATAAGAACCAAAGGCCTAACTATGTAATAGAGAGGAAGAGAGACAC							natural antisense	ENST00000298351	TMEM63C		+	77648170	77725838	5.5935	6.14111	5.23186	4.94706	6.84943	6.54856	5.12366	5.50035	5.37512
ASHG19LNC1A100593390V5	0.40591	0.819875	1.03908	down	ENST00000470606	ENSG00000122034	GTF3A	lncRNA	;FANTOM5CAT:Complete5End;			Reliable		No	chr13:27999548-28009825:+	chr13	+	27999548	28009825		HIV Infections		Cytosol;Endoplasmic reticulum;Nucleus;Cytoplasm	GENCODE	general transcription factor IIIA [Source:HGNC Symbol;Acc:HGNC:4662]	1919	CCTGCCGCTGTGCAAGGTTCTGTGGCTCCGCCCCTGGTGAGACCATTTGTTTGTGACTAT	conserved	conserved					bidirectional	NM_001166261	MTIF3		-	28009776	28024334	6.85135	6.61992	6.96215	6.8211	6.67586	6.78482	6.63193	6.71823	6.57227
ASHG19LNC1A100593390V5	0.40591	0.819875	1.03908	down	ENST00000470606	ENSG00000122034	GTF3A	lncRNA	;FANTOM5CAT:Complete5End;			Reliable		No	chr13:27999548-28009825:+	chr13	+	27999548	28009825		HIV Infections		Cytosol;Endoplasmic reticulum;Nucleus;Cytoplasm	GENCODE	general transcription factor IIIA [Source:HGNC Symbol;Acc:HGNC:4662]	1919	CCTGCCGCTGTGCAAGGTTCTGTGGCTCCGCCCCTGGTGAGACCATTTGTTTGTGACTAT	conserved	conserved					bidirectional	ENST00000405591	MTIF3		-	28009787	28014612	6.85135	6.61992	6.96215	6.8211	6.67586	6.78482	6.63193	6.71823	6.57227
ASHG19LNC1A100593390V5	0.40591	0.819875	1.03908	down	ENST00000470606	ENSG00000122034	GTF3A	lncRNA	;FANTOM5CAT:Complete5End;			Reliable		No	chr13:27999548-28009825:+	chr13	+	27999548	28009825		HIV Infections		Cytosol;Endoplasmic reticulum;Nucleus;Cytoplasm	GENCODE	general transcription factor IIIA [Source:HGNC Symbol;Acc:HGNC:4662]	1919	CCTGCCGCTGTGCAAGGTTCTGTGGCTCCGCCCCTGGTGAGACCATTTGTTTGTGACTAT	conserved	conserved					bidirectional	NM_001166263	MTIF3		-	28009776	28024739	6.85135	6.61992	6.96215	6.8211	6.67586	6.78482	6.63193	6.71823	6.57227
ASHG19LNC1A100593390V5	0.40591	0.819875	1.03908	down	ENST00000470606	ENSG00000122034	GTF3A	lncRNA	;FANTOM5CAT:Complete5End;			Reliable		No	chr13:27999548-28009825:+	chr13	+	27999548	28009825		HIV Infections		Cytosol;Endoplasmic reticulum;Nucleus;Cytoplasm	GENCODE	general transcription factor IIIA [Source:HGNC Symbol;Acc:HGNC:4662]	1919	CCTGCCGCTGTGCAAGGTTCTGTGGCTCCGCCCCTGGTGAGACCATTTGTTTGTGACTAT	conserved	conserved					bidirectional	ENST00000381116	MTIF3		-	28009780	28024701	6.85135	6.61992	6.96215	6.8211	6.67586	6.78482	6.63193	6.71823	6.57227
ASHG19LNC1A100593390V5	0.40591	0.819875	1.03908	down	ENST00000470606	ENSG00000122034	GTF3A	lncRNA	;FANTOM5CAT:Complete5End;			Reliable		No	chr13:27999548-28009825:+	chr13	+	27999548	28009825		HIV Infections		Cytosol;Endoplasmic reticulum;Nucleus;Cytoplasm	GENCODE	general transcription factor IIIA [Source:HGNC Symbol;Acc:HGNC:4662]	1919	CCTGCCGCTGTGCAAGGTTCTGTGGCTCCGCCCCTGGTGAGACCATTTGTTTGTGACTAT	conserved	conserved					bidirectional	NM_001166262	MTIF3		-	28009776	28024326	6.85135	6.61992	6.96215	6.8211	6.67586	6.78482	6.63193	6.71823	6.57227
ASHG19LNC1A100593390V5	0.40591	0.819875	1.03908	down	ENST00000470606	ENSG00000122034	GTF3A	lncRNA	;FANTOM5CAT:Complete5End;			Reliable		No	chr13:27999548-28009825:+	chr13	+	27999548	28009825		HIV Infections		Cytosol;Endoplasmic reticulum;Nucleus;Cytoplasm	GENCODE	general transcription factor IIIA [Source:HGNC Symbol;Acc:HGNC:4662]	1919	CCTGCCGCTGTGCAAGGTTCTGTGGCTCCGCCCCTGGTGAGACCATTTGTTTGTGACTAT	conserved	conserved					bidirectional	ENST00000381120	MTIF3		-	28009780	28024711	6.85135	6.61992	6.96215	6.8211	6.67586	6.78482	6.63193	6.71823	6.57227
ASHG19LNC1A100593390V5	0.40591	0.819875	1.03908	down	ENST00000470606	ENSG00000122034	GTF3A	lncRNA	;FANTOM5CAT:Complete5End;			Reliable		No	chr13:27999548-28009825:+	chr13	+	27999548	28009825		HIV Infections		Cytosol;Endoplasmic reticulum;Nucleus;Cytoplasm	GENCODE	general transcription factor IIIA [Source:HGNC Symbol;Acc:HGNC:4662]	1919	CCTGCCGCTGTGCAAGGTTCTGTGGCTCCGCCCCTGGTGAGACCATTTGTTTGTGACTAT	conserved	conserved					bidirectional	ENST00000381140	GTF3A		+	27998681	28009825	6.85135	6.61992	6.96215	6.8211	6.67586	6.78482	6.63193	6.71823	6.57227
ASHG19LNC1A100593390V5	0.40591	0.819875	1.03908	down	ENST00000470606	ENSG00000122034	GTF3A	lncRNA	;FANTOM5CAT:Complete5End;			Reliable		No	chr13:27999548-28009825:+	chr13	+	27999548	28009825		HIV Infections		Cytosol;Endoplasmic reticulum;Nucleus;Cytoplasm	GENCODE	general transcription factor IIIA [Source:HGNC Symbol;Acc:HGNC:4662]	1919	CCTGCCGCTGTGCAAGGTTCTGTGGCTCCGCCCCTGGTGAGACCATTTGTTTGTGACTAT	conserved	conserved					bidirectional	ENST00000640289	GTF3A		+	27998875	28009734	6.85135	6.61992	6.96215	6.8211	6.67586	6.78482	6.63193	6.71823	6.57227
ASHGV40009552V5	0.843388	0.965764	1.01432	down	T073233	G016818	G016818	lncRNA				Reliable		Yes	chr12:8768156-8770798:-	chr12	-	8768156	8770798					RNA-seq: Iyer et al 2015		1688	CATCTGAGGATACAACTTAAAGGGATTAGATTTCAAATGCCTGCACCTTCCAGTTGACGC							intergenic							4.19529	5.2446	4.39927	5.29056	5.05877	4.68599	5.25681	5.19217	4.96103
ASHG19LNC1A104061908V5	0.0430197	0.562082	1.16752	down	ENST00000567574	ENSG00000260019	LINC01992	lncRNA	;BIGTranscriptome:FullLength;			Gold		Yes	chr17:26256574-26301249:-	chr17	-	26256574	26301249			nervous_system		GENCODE	long intergenic non-protein coding RNA 1992 [Source:HGNC Symbol;Acc:HGNC:52824]	1340	CTGGTCTCCAGAATTTTCCAGTGGCTAGAATTCCAAGATCAAGGTGTCAGCAGCATGGTT							intergenic							7.11863	9.51989	8.47449	6.99197	7.03027	7.06751	6.96351	7.24708	7.05114
ASHG19LNC1A100024631V5	0.412823	0.822768	1.05549	down	BIG-lncRNA-1261.1	BIG-lncRNA-1261	BIG-lncRNA-1261	lncRNA	;BIGTranscriptome:FullLength;			Reliable		Yes	chr12:108963900-108966256:-	chr12	-	108963900	108966256					CAFE		312	GAGGTAGTCAAGGAAGTGACCATGTCCTCGAGATGCAGCATCCGTGATGACTGTACAGTC							intergenic							4.90792	4.96993	5.62893	5.19331	5.19863	5.34477	5.09012	5.25143	5.53912
ASHG19LNC1A100076823V5	0.0121972	0.48779	1.24251	down	ENST00000599382	ENSG00000267838	AC245884.8	lncRNA				Reliable		Yes	chr19:54949847-54950726:-	chr19	-	54949847	54950726				Nucleus;Nucleous;Nucleoplasm	GENCODE	novel transcript	880	TTAGCTGATCAAAGTGGTATCGTTGTAACAGGCAGCTCTAAATAGAAGTCTTCAGAAGCC							intergenic							6.11306	5.96502	6.20969	4.71484	5.39119	5.52824	5.74304	6.11863	6.16398
ASHGV40012798V5	0.34974	0.793434	1.0806	down	T097231	G022841	G022841	lncRNA				Reliable		Yes	chr13:88325787-88327175:-	chr13	-	88325787	88327175					RNA-seq: Iyer et al 2015		1279	CAGTGAAAGCAAAACGTTTACCTTGAAATTTCAGTTCTCCGCTGGATCAAATCCGCACAT							natural antisense	ENST00000325089	SLITRK5		+	88324870	88348527	3.24307	5.68402	3.21636	3.80125	4.43631	3.84475	4.35557	3.92271	4.51816
ASHGV40012798V5	0.34974	0.793434	1.0806	down	T097231	G022841	G022841	lncRNA				Reliable		Yes	chr13:88325787-88327175:-	chr13	-	88325787	88327175					RNA-seq: Iyer et al 2015		1279	CAGTGAAAGCAAAACGTTTACCTTGAAATTTCAGTTCTCCGCTGGATCAAATCCGCACAT							natural antisense	uc010tic.1	SLITRK5		+	88325500	88330562	3.24307	5.68402	3.21636	3.80125	4.43631	3.84475	4.35557	3.92271	4.51816
ASHGV40013108V5	0.364139	0.799994	1.08415	down	BC042735	BC042735	BC042735	lncRNA				Reliable		Yes	chr13:25497105-25498565:+	chr13	+	25497105	25498565					RNAdb		1499	TGCCCAAAAGTCTCATCATTCTTCCTAAAATGTGTATCTTTAAGGATAGTCGCAATATCC							intergenic							3.24307	3.65777	4.15528	4.38813	3.7416	3.38975	3.37564	3.90644	3.80587
ASHG19LNC1A100007672V5	0.020445	0.525433	1.31098	down	ENST00000528133	ENSG00000254676	AP000873.4	lncRNA	;FANTOM5CAT:Complete5End;BIGTranscriptome:FullLength;			Reliable		Yes	chr11:82891186-82895562:+	chr11	+	82891186	82895562			eosinophil	Nucleus	GENCODE	novel transcript, sense overlapping PCF11	905	CCAGGATATATGTATGAGTTTAACATCTATGTAGAGATTAAAATGTAGAAGCATGTCTAA	conserved	conserved					exon sense-overlapping	ENST00000530906	PCF11		+	82882293	82892969	4.62239	4.81855	4.52625	3.28211	2.63419	3.03787	4.6789	4.56343	4.40048
ASHG19LNC1A100007672V5	0.020445	0.525433	1.31098	down	ENST00000528133	ENSG00000254676	AP000873.4	lncRNA	;FANTOM5CAT:Complete5End;BIGTranscriptome:FullLength;			Reliable		Yes	chr11:82891186-82895562:+	chr11	+	82891186	82895562			eosinophil	Nucleus	GENCODE	novel transcript, sense overlapping PCF11	905	CCAGGATATATGTATGAGTTTAACATCTATGTAGAGATTAAAATGTAGAAGCATGTCTAA	conserved	conserved					exon sense-overlapping	NM_001346413	PCF11		+	82868137	82896835	4.62239	4.81855	4.52625	3.28211	2.63419	3.03787	4.6789	4.56343	4.40048
ASHG19LNC1A100007672V5	0.020445	0.525433	1.31098	down	ENST00000528133	ENSG00000254676	AP000873.4	lncRNA	;FANTOM5CAT:Complete5End;BIGTranscriptome:FullLength;			Reliable		Yes	chr11:82891186-82895562:+	chr11	+	82891186	82895562			eosinophil	Nucleus	GENCODE	novel transcript, sense overlapping PCF11	905	CCAGGATATATGTATGAGTTTAACATCTATGTAGAGATTAAAATGTAGAAGCATGTCTAA	conserved	conserved					exon sense-overlapping	NM_001346414	PCF11		+	82868137	82896835	4.62239	4.81855	4.52625	3.28211	2.63419	3.03787	4.6789	4.56343	4.40048
ASHG19LNC1A100007672V5	0.020445	0.525433	1.31098	down	ENST00000528133	ENSG00000254676	AP000873.4	lncRNA	;FANTOM5CAT:Complete5End;BIGTranscriptome:FullLength;			Reliable		Yes	chr11:82891186-82895562:+	chr11	+	82891186	82895562			eosinophil	Nucleus	GENCODE	novel transcript, sense overlapping PCF11	905	CCAGGATATATGTATGAGTTTAACATCTATGTAGAGATTAAAATGTAGAAGCATGTCTAA	conserved	conserved					exon sense-overlapping	NM_001346415	PCF11		+	82868137	82896835	4.62239	4.81855	4.52625	3.28211	2.63419	3.03787	4.6789	4.56343	4.40048
ASHG19LNC1A100007672V5	0.020445	0.525433	1.31098	down	ENST00000528133	ENSG00000254676	AP000873.4	lncRNA	;FANTOM5CAT:Complete5End;BIGTranscriptome:FullLength;			Reliable		Yes	chr11:82891186-82895562:+	chr11	+	82891186	82895562			eosinophil	Nucleus	GENCODE	novel transcript, sense overlapping PCF11	905	CCAGGATATATGTATGAGTTTAACATCTATGTAGAGATTAAAATGTAGAAGCATGTCTAA	conserved	conserved					exon sense-overlapping	ENST00000298281	PCF11		+	82868030	82898493	4.62239	4.81855	4.52625	3.28211	2.63419	3.03787	4.6789	4.56343	4.40048
ASHG19LNC1A107215592V5	0.642403	0.910219	1.0526	down	ENST00000524052	ENSG00000253549	CA3-AS1	lncRNA	;FANTOM5CAT:Complete5End;BIGTranscriptome:FullLength;	DHS_promoter	p_lncRNA_divergent	Reliable		No	chr8:86368852-86375283:-	chr8	-	86368852	86375283			major_salivary_gland		GENCODE	CA3 antisense RNA 1 [Source:HGNC Symbol;Acc:HGNC:51657]	430	GACCTGAGACACTGTGCTTACAGGGCCTACTGGGTTGATTCTAAAGAAGAAAGAAAATCT	conserved	conserved	serum zinc measurement			NR_121633	intergenic							5.61639	5.80334	7.18488	5.02562	5.81211	5.25956	5.17879	8.84399	4.27538
ASHGV40059404V5	0.897222	0.978327	1.00763	down	TCONS_00010158	XLOC_004624	XLOC_004624	lncRNA				Reliable		Yes	chr5:162180832-162181273:+	chr5	+	162180832	162181273					RNA-seq: Cabili et al 2011		252	CCGCAGCCTGGACCGCAACAATTATACAAACTCCCAATATCCTTTTAACAAATTCATTGT							intergenic							8.9456	9.1365	8.41863	8.80154	9.28631	8.74961	8.42843	8.25987	8.23912
ASHG19LNC1A104090614V5	0.405018	0.819586	1.14532	down	ENCT00000461550	CATG00000109981	CATG00000109981.1	lncRNA	;FANTOM5CAT:Complete5End;	DHS_promoter	p_lncRNA_divergent	Reliable		Yes	chr9:134245502-134248820:-	chr9	-	134245502	134248820					FANTOM5CAT	query_DPI = chr9:134248790..134248832,-;max_hit_DPIClstrID = chr9:134249025..134249063,+, on up stream;divergent transcription with these coding genes: ENSG00000130723.13	3319	AAACTCCCTGTCCTCGACATAATTCTCTGTAGGAGAAGGAACCTCTGTGGGAATGAGCTT	unconserved	unconserved					intergenic							10.1289	10.732	11.1155	9.74571	8.81367	8.46926	8.3638	7.66304	9.51638
ASHG19LNC1A102485668V5	0.881684	0.975253	1.02144	down	ENST00000605707	ENSG00000271086	NAMA	lncRNA				Gold		No	chr9:102128699-102134794:-	chr9	-	102128699	102134794	papillary thyroid carcinoma	papillary thyroid carcinoma			GENCODE	non-protein coding RNA, associated with MAP kinase pathway and growth arrest [Source:NCBI gene;Acc:100996569]	1748	TCCCATTTCCTTTTGCAGCCTCCTTCCTTGGTTCACAATGACAGTCCAACTTCTGCCAGT							intergenic							11.2138	9.12686	11.1747	10.9716	8.88826	9.645	10.4626	9.7164	10.7616
ASHG19LNC1A100447803V5	0.303993	0.768706	1.06749	down	ENST00000444665	ENSG00000228852	AC092802.2	lncRNA	;BIGTranscriptome:FullLength;			Reliable		No	chr1:95708781-95729610:-	chr1	-	95708781	95729610					GENCODE	novel transcript, antisense to RWDD3	371	CTGGACACAGATTTGCTTGGCTTCACCCTCTGATGTGTTCCACACCACTTCATGCCACTT							natural antisense	ENST00000263893	RWDD3		+	95699767	95712779	5.98244	5.89993	6.1419	5.85111	5.71996	5.7227	6.19455	6.05923	6.15427
ASHG19LNC1A100447803V5	0.303993	0.768706	1.06749	down	ENST00000444665	ENSG00000228852	AC092802.2	lncRNA	;BIGTranscriptome:FullLength;			Reliable		No	chr1:95708781-95729610:-	chr1	-	95708781	95729610					GENCODE	novel transcript, antisense to RWDD3	371	CTGGACACAGATTTGCTTGGCTTCACCCTCTGATGTGTTCCACACCACTTCATGCCACTT							natural antisense	ENST00000370202	RWDD3		+	95699711	95712781	5.98244	5.89993	6.1419	5.85111	5.71996	5.7227	6.19455	6.05923	6.15427
ASHG19LNC1A100447803V5	0.303993	0.768706	1.06749	down	ENST00000444665	ENSG00000228852	AC092802.2	lncRNA	;BIGTranscriptome:FullLength;			Reliable		No	chr1:95708781-95729610:-	chr1	-	95708781	95729610					GENCODE	novel transcript, antisense to RWDD3	371	CTGGACACAGATTTGCTTGGCTTCACCCTCTGATGTGTTCCACACCACTTCATGCCACTT							natural antisense	ENST00000604203	TMEM56-RWDD3		+	95616933	95712781	5.98244	5.89993	6.1419	5.85111	5.71996	5.7227	6.19455	6.05923	6.15427
ASHG19LNC1A100447803V5	0.303993	0.768706	1.06749	down	ENST00000444665	ENSG00000228852	AC092802.2	lncRNA	;BIGTranscriptome:FullLength;			Reliable		No	chr1:95708781-95729610:-	chr1	-	95708781	95729610					GENCODE	novel transcript, antisense to RWDD3	371	CTGGACACAGATTTGCTTGGCTTCACCCTCTGATGTGTTCCACACCACTTCATGCCACTT							natural antisense	NM_001199682	TMEM56-RWDD3		+	95699711	95712781	5.98244	5.89993	6.1419	5.85111	5.71996	5.7227	6.19455	6.05923	6.15427
ASHG19LNC1A100447803V5	0.303993	0.768706	1.06749	down	ENST00000444665	ENSG00000228852	AC092802.2	lncRNA	;BIGTranscriptome:FullLength;			Reliable		No	chr1:95708781-95729610:-	chr1	-	95708781	95729610					GENCODE	novel transcript, antisense to RWDD3	371	CTGGACACAGATTTGCTTGGCTTCACCCTCTGATGTGTTCCACACCACTTCATGCCACTT							natural antisense	uc009wdt.3	TMEM56-RWDD3		+	95699711	95710509	5.98244	5.89993	6.1419	5.85111	5.71996	5.7227	6.19455	6.05923	6.15427
ASHG19LNC1A100447803V5	0.303993	0.768706	1.06749	down	ENST00000444665	ENSG00000228852	AC092802.2	lncRNA	;BIGTranscriptome:FullLength;			Reliable		No	chr1:95708781-95729610:-	chr1	-	95708781	95729610					GENCODE	novel transcript, antisense to RWDD3	371	CTGGACACAGATTTGCTTGGCTTCACCCTCTGATGTGTTCCACACCACTTCATGCCACTT							natural antisense	NM_001278247	TMEM56-RWDD3		+	95699711	95712781	5.98244	5.89993	6.1419	5.85111	5.71996	5.7227	6.19455	6.05923	6.15427
ASHG19LNC1A100447803V5	0.303993	0.768706	1.06749	down	ENST00000444665	ENSG00000228852	AC092802.2	lncRNA	;BIGTranscriptome:FullLength;			Reliable		No	chr1:95708781-95729610:-	chr1	-	95708781	95729610					GENCODE	novel transcript, antisense to RWDD3	371	CTGGACACAGATTTGCTTGGCTTCACCCTCTGATGTGTTCCACACCACTTCATGCCACTT							natural antisense	uc010oty.2	TMEM56-RWDD3		+	95699711	95710509	5.98244	5.89993	6.1419	5.85111	5.71996	5.7227	6.19455	6.05923	6.15427
ASHG19LNC1A100447803V5	0.303993	0.768706	1.06749	down	ENST00000444665	ENSG00000228852	AC092802.2	lncRNA	;BIGTranscriptome:FullLength;			Reliable		No	chr1:95708781-95729610:-	chr1	-	95708781	95729610					GENCODE	novel transcript, antisense to RWDD3	371	CTGGACACAGATTTGCTTGGCTTCACCCTCTGATGTGTTCCACACCACTTCATGCCACTT							natural antisense	ENST00000604534	TMEM56-RWDD3		+	95583479	95710511	5.98244	5.89993	6.1419	5.85111	5.71996	5.7227	6.19455	6.05923	6.15427
ASHGV40008737V5	0.993401	0.998395	1.00092	down	ENST00000527519	ENSG00000255236	AP002992.1	lncRNA	;FANTOM5CAT:Complete5End;BIGTranscriptome:FullLength;	DHS_promoter	p_lncRNA_divergent	Gold		No	chr11:67889520-67897985:+	chr11	+	67889520	67897985			mast_cell	Nucleus	GENCODE	novel transcript	491	AGTTTCCCTGTCCGTGGTACTGAGGATGCTCGGGCCTAGAAGTTCAGGGCTGGAGGCCCA	conserved	unconserved		ENSG00000172932			intergenic							7.20799	8.29272	7.38416	7.14904	8.01567	7.35231	7.20757	7.61542	7.09039
ASHG19LNC1A102095265V5	0.138162	0.665499	1.13233	down	ENST00000637345	ENSG00000283462	AC008505.1	lncRNA	;FANTOM5CAT:Complete5End;	DHS_promoter	p_lncRNA_intergenic	Reliable		No	chr5:103216022-103227061:-	chr5	-	103216022	103227061			nervous_system		GENCODE	uncharacterized LOC101930276 [Source:NCBI gene;Acc:101930276]	1766	CGTGAATTTCCTGGAGTTTCCATAAGTTCCTAATGTAAGACATCAGACCCTAAAGAACCA	conserved	conserved					intergenic							6.12409	5.59091	5.23412	5.12054	4.56658	5.16021	5.51493	4.33184	5.40175
ASHG19LNC1A100085136V5	0.00159993	0.432155	1.3672	down	ENST00000612531	ENSG00000273824	AC008033.3	lncRNA				Reliable		Yes	chr12:68820111-68821517:-	chr12	-	68820111	68821517				Nucleus;Insoluble Fraction	GENCODE	novel transcript	1407	CATGAAAATCATATGTTTGTATCTGAAGTGTCACTGATGGCATTTATATGAAAAAGGTTA							intergenic							3.24307	3.65777	3.21636	3.33565	3.73497	3.98841	3.52691	4.07822	4.06971
ASHGV40050741V5	0.219892	0.719734	1.13694	down	TCONS_00014735	XLOC_006820	XLOC_006820	lncRNA				Reliable		Yes	chr8:64366194-64369530:+	chr8	+	64366194	64369530					RNA-seq: Cabili et al 2011		585	CTGCCTGCATGTGGATTCATTTTAGCAGTTTATCAATTTGGACAGGGAATTTTGAATAAA							intergenic							6.2241	5.47402	6.39953	5.64094	5.42732	5.29605	5.73987	5.24197	6.0186
ASHGV40037715V5	0.151534	0.676631	1.20322	down	NR_034075	ENSG00000138674	SEC31A	lncRNA				Gold		No	chr4:83814605-83822069:-	chr4	-	83814605	83822069		Diffuse Large B-Cell Lymphoma	eosinophil	Cytosol;Nucleus;Ribosome;Insoluble Fraction;Cell Membrane	Refseq		2318	GTAAGCATAGTACTGGCTGCTATGGAAAAAGTTACATAAACATTCATGTATCTTGTGATG					NONHSAT097185_smProtein_1610:1873;Length(aa):88;Molecular_weight:10206.8399;Amino_acid_sequence:MVTCLSWECFEKLSQSFSRKIPEKDQRVLHHNNVPAHPSHQTRPFCKSFDGKSLGIHPTVLVWHLLTFCFLILKKFFRAVHFSQVNV	NR_034075	bidirectional	ENST00000503210	SEC31A		-	83800041	83822319	6.73558	5.28011	6.53318	5.6841	4.57424	5.96683	6.46244	6.22539	6.83855
ASHGV40037715V5	0.151534	0.676631	1.20322	down	NR_034075	ENSG00000138674	SEC31A	lncRNA				Gold		No	chr4:83814605-83822069:-	chr4	-	83814605	83822069		Diffuse Large B-Cell Lymphoma	eosinophil	Cytosol;Nucleus;Ribosome;Insoluble Fraction;Cell Membrane	Refseq		2318	GTAAGCATAGTACTGGCTGCTATGGAAAAAGTTACATAAACATTCATGTATCTTGTGATG					NONHSAT097185_smProtein_1610:1873;Length(aa):88;Molecular_weight:10206.8399;Amino_acid_sequence:MVTCLSWECFEKLSQSFSRKIPEKDQRVLHHNNVPAHPSHQTRPFCKSFDGKSLGIHPTVLVWHLLTFCFLILKKFFRAVHFSQVNV	NR_034075	bidirectional	ENST00000507051	SEC31A		-	83803055	83821722	6.73558	5.28011	6.53318	5.6841	4.57424	5.96683	6.46244	6.22539	6.83855
ASHGV40037715V5	0.151534	0.676631	1.20322	down	NR_034075	ENSG00000138674	SEC31A	lncRNA				Gold		No	chr4:83814605-83822069:-	chr4	-	83814605	83822069		Diffuse Large B-Cell Lymphoma	eosinophil	Cytosol;Nucleus;Ribosome;Insoluble Fraction;Cell Membrane	Refseq		2318	GTAAGCATAGTACTGGCTGCTATGGAAAAAGTTACATAAACATTCATGTATCTTGTGATG					NONHSAT097185_smProtein_1610:1873;Length(aa):88;Molecular_weight:10206.8399;Amino_acid_sequence:MVTCLSWECFEKLSQSFSRKIPEKDQRVLHHNNVPAHPSHQTRPFCKSFDGKSLGIHPTVLVWHLLTFCFLILKKFFRAVHFSQVNV	NR_034075	bidirectional	ENST00000506495	SEC31A		-	83803010	83821722	6.73558	5.28011	6.53318	5.6841	4.57424	5.96683	6.46244	6.22539	6.83855
ASHGV40037715V5	0.151534	0.676631	1.20322	down	NR_034075	ENSG00000138674	SEC31A	lncRNA				Gold		No	chr4:83814605-83822069:-	chr4	-	83814605	83822069		Diffuse Large B-Cell Lymphoma	eosinophil	Cytosol;Nucleus;Ribosome;Insoluble Fraction;Cell Membrane	Refseq		2318	GTAAGCATAGTACTGGCTGCTATGGAAAAAGTTACATAAACATTCATGTATCTTGTGATG					NONHSAT097185_smProtein_1610:1873;Length(aa):88;Molecular_weight:10206.8399;Amino_acid_sequence:MVTCLSWECFEKLSQSFSRKIPEKDQRVLHHNNVPAHPSHQTRPFCKSFDGKSLGIHPTVLVWHLLTFCFLILKKFFRAVHFSQVNV	NR_034075	bidirectional	ENST00000355196	SEC31A		-	83740164	83821691	6.73558	5.28011	6.53318	5.6841	4.57424	5.96683	6.46244	6.22539	6.83855
ASHGV40037715V5	0.151534	0.676631	1.20322	down	NR_034075	ENSG00000138674	SEC31A	lncRNA				Gold		No	chr4:83814605-83822069:-	chr4	-	83814605	83822069		Diffuse Large B-Cell Lymphoma	eosinophil	Cytosol;Nucleus;Ribosome;Insoluble Fraction;Cell Membrane	Refseq		2318	GTAAGCATAGTACTGGCTGCTATGGAAAAAGTTACATAAACATTCATGTATCTTGTGATG					NONHSAT097185_smProtein_1610:1873;Length(aa):88;Molecular_weight:10206.8399;Amino_acid_sequence:MVTCLSWECFEKLSQSFSRKIPEKDQRVLHHNNVPAHPSHQTRPFCKSFDGKSLGIHPTVLVWHLLTFCFLILKKFFRAVHFSQVNV	NR_034075	bidirectional	ENST00000507676	SEC31A		-	83801960	83821691	6.73558	5.28011	6.53318	5.6841	4.57424	5.96683	6.46244	6.22539	6.83855
ASHGV40037715V5	0.151534	0.676631	1.20322	down	NR_034075	ENSG00000138674	SEC31A	lncRNA				Gold		No	chr4:83814605-83822069:-	chr4	-	83814605	83822069		Diffuse Large B-Cell Lymphoma	eosinophil	Cytosol;Nucleus;Ribosome;Insoluble Fraction;Cell Membrane	Refseq		2318	GTAAGCATAGTACTGGCTGCTATGGAAAAAGTTACATAAACATTCATGTATCTTGTGATG					NONHSAT097185_smProtein_1610:1873;Length(aa):88;Molecular_weight:10206.8399;Amino_acid_sequence:MVTCLSWECFEKLSQSFSRKIPEKDQRVLHHNNVPAHPSHQTRPFCKSFDGKSLGIHPTVLVWHLLTFCFLILKKFFRAVHFSQVNV	NR_034075	bidirectional	ENST00000302236	THAP9		+	83821905	83841122	6.73558	5.28011	6.53318	5.6841	4.57424	5.96683	6.46244	6.22539	6.83855
ASHG19LNC1A101227564V5	0.767628	0.948713	1.02141	down	ENST00000440609	ENSG00000225421	AC019330.1	lncRNA	;BIGTranscriptome:FullLength;			Reliable		No	chr2:199417919-199637080:-	chr2	-	199417919	199637080					GENCODE	uncharacterized LOC105373831 [Source:NCBI gene;Acc:105373831]	504	GCAGGTTCATTCTGCCGCCATATACGTAACATTCTAAGGTCTGCTTTTTATAAGACATAA							intergenic							5.46682	6.3581	5.96553	5.78886	5.91527	5.68897	5.57178	5.13359	5.19401
ASHG19LNC1A100069087V5	0.246352	0.737954	1.09484	down	ENCT00000158352	CATG00000027120	CATG00000027120.1	lncRNA	;FANTOM5CAT:Complete5End;	DHS_enhancer	e_lncRNA	Reliable		Yes	chr16:31398262-31399205:+	chr16	+	31398262	31399205					FANTOM5CAT	long non-coding RNA and at least 2000 nt from coding related gene on both strand;standalone;mono_exonic	944	AATATGGGCGCACAAATATCTCTTCAAGACCATGCTTTCAATTCTCTTGGGTATACACCC	unconserved	unconserved					intergenic							5.80245	5.57252	6.28758	5.57912	4.57487	5.41448	5.62731	5.88209	5.98353
ASHG19LNC1A100047017V5	0.0438199	0.562436	1.27763	down	ENST00000527158	ENSG00000184209	SNRNP35	lncRNA	;FANTOM5CAT:Complete5End;	DHS_promoter		Gold		No	chr12:123942666-123957701:+	chr12	+	123942666	123957701			eosinophil	Nucleus;Cytoplasm;Chromatin;Insoluble Fraction	GENCODE	small nuclear ribonucleoprotein U11/U12 subunit 35 [Source:HGNC Symbol;Acc:HGNC:30852]	2161	TGAGTATTTCTAATTTAAATAGTTCTGTATTTGTTTAATGTCAGTCAGGAAACTGTGGCC						NR_104103	bidirectional	ENST00000526639	SNRNP35		+	123942188	123951483	4.83481	3.65777	5.22698	4.2092	2.63419	3.94118	4.85504	4.82118	4.38681
ASHG19LNC1A100047017V5	0.0438199	0.562436	1.27763	down	ENST00000527158	ENSG00000184209	SNRNP35	lncRNA	;FANTOM5CAT:Complete5End;	DHS_promoter		Gold		No	chr12:123942666-123957701:+	chr12	+	123942666	123957701			eosinophil	Nucleus;Cytoplasm;Chromatin;Insoluble Fraction	GENCODE	small nuclear ribonucleoprotein U11/U12 subunit 35 [Source:HGNC Symbol;Acc:HGNC:30852]	2161	TGAGTATTTCTAATTTAAATAGTTCTGTATTTGTTTAATGTCAGTCAGGAAACTGTGGCC						NR_104103	bidirectional	ENST00000412157	SNRNP35		+	123944070	123950846	4.83481	3.65777	5.22698	4.2092	2.63419	3.94118	4.85504	4.82118	4.38681
ASHG19LNC1A100047017V5	0.0438199	0.562436	1.27763	down	ENST00000527158	ENSG00000184209	SNRNP35	lncRNA	;FANTOM5CAT:Complete5End;	DHS_promoter		Gold		No	chr12:123942666-123957701:+	chr12	+	123942666	123957701			eosinophil	Nucleus;Cytoplasm;Chromatin;Insoluble Fraction	GENCODE	small nuclear ribonucleoprotein U11/U12 subunit 35 [Source:HGNC Symbol;Acc:HGNC:30852]	2161	TGAGTATTTCTAATTTAAATAGTTCTGTATTTGTTTAATGTCAGTCAGGAAACTGTGGCC						NR_104103	bidirectional	ENST00000350887	SNRNP35		+	123949053	123950937	4.83481	3.65777	5.22698	4.2092	2.63419	3.94118	4.85504	4.82118	4.38681
ASHG19LNC1A100047017V5	0.0438199	0.562436	1.27763	down	ENST00000527158	ENSG00000184209	SNRNP35	lncRNA	;FANTOM5CAT:Complete5End;	DHS_promoter		Gold		No	chr12:123942666-123957701:+	chr12	+	123942666	123957701			eosinophil	Nucleus;Cytoplasm;Chromatin;Insoluble Fraction	GENCODE	small nuclear ribonucleoprotein U11/U12 subunit 35 [Source:HGNC Symbol;Acc:HGNC:30852]	2161	TGAGTATTTCTAATTTAAATAGTTCTGTATTTGTTTAATGTCAGTCAGGAAACTGTGGCC						NR_104103	bidirectional	uc001ufd.2	RILPL1		-	123955909	124004773	4.83481	3.65777	5.22698	4.2092	2.63419	3.94118	4.85504	4.82118	4.38681
ASHG19LNC1A100047017V5	0.0438199	0.562436	1.27763	down	ENST00000527158	ENSG00000184209	SNRNP35	lncRNA	;FANTOM5CAT:Complete5End;	DHS_promoter		Gold		No	chr12:123942666-123957701:+	chr12	+	123942666	123957701			eosinophil	Nucleus;Cytoplasm;Chromatin;Insoluble Fraction	GENCODE	small nuclear ribonucleoprotein U11/U12 subunit 35 [Source:HGNC Symbol;Acc:HGNC:30852]	2161	TGAGTATTTCTAATTTAAATAGTTCTGTATTTGTTTAATGTCAGTCAGGAAACTGTGGCC						NR_104103	bidirectional	NM_001319244	RILPL1		-	123955635	124004773	4.83481	3.65777	5.22698	4.2092	2.63419	3.94118	4.85504	4.82118	4.38681
ASHG19LNC1A100047017V5	0.0438199	0.562436	1.27763	down	ENST00000527158	ENSG00000184209	SNRNP35	lncRNA	;FANTOM5CAT:Complete5End;	DHS_promoter		Gold		No	chr12:123942666-123957701:+	chr12	+	123942666	123957701			eosinophil	Nucleus;Cytoplasm;Chromatin;Insoluble Fraction	GENCODE	small nuclear ribonucleoprotein U11/U12 subunit 35 [Source:HGNC Symbol;Acc:HGNC:30852]	2161	TGAGTATTTCTAATTTAAATAGTTCTGTATTTGTTTAATGTCAGTCAGGAAACTGTGGCC						NR_104103	bidirectional	ENST00000636882	RILPL1		-	123956363	124018265	4.83481	3.65777	5.22698	4.2092	2.63419	3.94118	4.85504	4.82118	4.38681
ASHG19LNC1A100047017V5	0.0438199	0.562436	1.27763	down	ENST00000527158	ENSG00000184209	SNRNP35	lncRNA	;FANTOM5CAT:Complete5End;	DHS_promoter		Gold		No	chr12:123942666-123957701:+	chr12	+	123942666	123957701			eosinophil	Nucleus;Cytoplasm;Chromatin;Insoluble Fraction	GENCODE	small nuclear ribonucleoprotein U11/U12 subunit 35 [Source:HGNC Symbol;Acc:HGNC:30852]	2161	TGAGTATTTCTAATTTAAATAGTTCTGTATTTGTTTAATGTCAGTCAGGAAACTGTGGCC						NR_104103	bidirectional	ENST00000376874	RILPL1		-	123954601	124018265	4.83481	3.65777	5.22698	4.2092	2.63419	3.94118	4.85504	4.82118	4.38681
ASHG19LNC1A100047017V5	0.0438199	0.562436	1.27763	down	ENST00000527158	ENSG00000184209	SNRNP35	lncRNA	;FANTOM5CAT:Complete5End;	DHS_promoter		Gold		No	chr12:123942666-123957701:+	chr12	+	123942666	123957701			eosinophil	Nucleus;Cytoplasm;Chromatin;Insoluble Fraction	GENCODE	small nuclear ribonucleoprotein U11/U12 subunit 35 [Source:HGNC Symbol;Acc:HGNC:30852]	2161	TGAGTATTTCTAATTTAAATAGTTCTGTATTTGTTTAATGTCAGTCAGGAAACTGTGGCC						NR_104103	bidirectional	NM_001319302	RILPL1		-	123955635	124009505	4.83481	3.65777	5.22698	4.2092	2.63419	3.94118	4.85504	4.82118	4.38681
ASHG19LNC1A100039690V5	0.0623503	0.59288	1.06862	down	ENST00000435271	ENSG00000231132	AC022537.1	lncRNA	;BIGTranscriptome:FullLength;			Reliable		Yes	chr10:53004654-53005566:-	chr10	-	53004654	53005566					GENCODE	novel transcript	446	GTATATCCAAAGGCTCAGGAATGTAGTCCCAGTATTCACAAAGGAAAACGCTTCCACTGT							intronic antisense	ENST00000373985	PRKG1		+	52750854	54058110	5.31923	5.92334	5.74525	6.00312	5.95189	5.81228	5.8864	5.99498	5.52124
ASHG19LNC1A100039690V5	0.0623503	0.59288	1.06862	down	ENST00000435271	ENSG00000231132	AC022537.1	lncRNA	;BIGTranscriptome:FullLength;			Reliable		Yes	chr10:53004654-53005566:-	chr10	-	53004654	53005566					GENCODE	novel transcript	446	GTATATCCAAAGGCTCAGGAATGTAGTCCCAGTATTCACAAAGGAAAACGCTTCCACTGT							intronic antisense	uc010qhp.2	PRKG1		+	52750911	53227711	5.31923	5.92334	5.74525	6.00312	5.95189	5.81228	5.8864	5.99498	5.52124
ASHG19LNC1A100039690V5	0.0623503	0.59288	1.06862	down	ENST00000435271	ENSG00000231132	AC022537.1	lncRNA	;BIGTranscriptome:FullLength;			Reliable		Yes	chr10:53004654-53005566:-	chr10	-	53004654	53005566					GENCODE	novel transcript	446	GTATATCCAAAGGCTCAGGAATGTAGTCCCAGTATTCACAAAGGAAAACGCTTCCACTGT							intronic antisense	ENST00000646535	PRKG1		+	52834234	54055274	5.31923	5.92334	5.74525	6.00312	5.95189	5.81228	5.8864	5.99498	5.52124
ASHG19LNC1A100039690V5	0.0623503	0.59288	1.06862	down	ENST00000435271	ENSG00000231132	AC022537.1	lncRNA	;BIGTranscriptome:FullLength;			Reliable		Yes	chr10:53004654-53005566:-	chr10	-	53004654	53005566					GENCODE	novel transcript	446	GTATATCCAAAGGCTCAGGAATGTAGTCCCAGTATTCACAAAGGAAAACGCTTCCACTGT							intronic antisense	ENST00000373980	PRKG1		+	52834234	54058110	5.31923	5.92334	5.74525	6.00312	5.95189	5.81228	5.8864	5.99498	5.52124
ASHG19LNC1A100039690V5	0.0623503	0.59288	1.06862	down	ENST00000435271	ENSG00000231132	AC022537.1	lncRNA	;BIGTranscriptome:FullLength;			Reliable		Yes	chr10:53004654-53005566:-	chr10	-	53004654	53005566					GENCODE	novel transcript	446	GTATATCCAAAGGCTCAGGAATGTAGTCCCAGTATTCACAAAGGAAAACGCTTCCACTGT							intronic antisense	ENST00000373976	PRKG1		+	52834330	53822616	5.31923	5.92334	5.74525	6.00312	5.95189	5.81228	5.8864	5.99498	5.52124
ASHG19LNC1A100039690V5	0.0623503	0.59288	1.06862	down	ENST00000435271	ENSG00000231132	AC022537.1	lncRNA	;BIGTranscriptome:FullLength;			Reliable		Yes	chr10:53004654-53005566:-	chr10	-	53004654	53005566					GENCODE	novel transcript	446	GTATATCCAAAGGCTCAGGAATGTAGTCCCAGTATTCACAAAGGAAAACGCTTCCACTGT							intronic antisense	ENST00000401604	PRKG1		+	52750651	54058110	5.31923	5.92334	5.74525	6.00312	5.95189	5.81228	5.8864	5.99498	5.52124
ASHG19LNC1A100039690V5	0.0623503	0.59288	1.06862	down	ENST00000435271	ENSG00000231132	AC022537.1	lncRNA	;BIGTranscriptome:FullLength;			Reliable		Yes	chr10:53004654-53005566:-	chr10	-	53004654	53005566					GENCODE	novel transcript	446	GTATATCCAAAGGCTCAGGAATGTAGTCCCAGTATTCACAAAGGAAAACGCTTCCACTGT							intronic antisense	ENST00000645324	PRKG1		+	52834064	53822622	5.31923	5.92334	5.74525	6.00312	5.95189	5.81228	5.8864	5.99498	5.52124
ASHG19LNC1A100039690V5	0.0623503	0.59288	1.06862	down	ENST00000435271	ENSG00000231132	AC022537.1	lncRNA	;BIGTranscriptome:FullLength;			Reliable		Yes	chr10:53004654-53005566:-	chr10	-	53004654	53005566					GENCODE	novel transcript	446	GTATATCCAAAGGCTCAGGAATGTAGTCCCAGTATTCACAAAGGAAAACGCTTCCACTGT							intronic antisense	ENST00000643582	PRKG1		+	52834270	53670965	5.31923	5.92334	5.74525	6.00312	5.95189	5.81228	5.8864	5.99498	5.52124
ASHG19LNC1A100039690V5	0.0623503	0.59288	1.06862	down	ENST00000435271	ENSG00000231132	AC022537.1	lncRNA	;BIGTranscriptome:FullLength;			Reliable		Yes	chr10:53004654-53005566:-	chr10	-	53004654	53005566					GENCODE	novel transcript	446	GTATATCCAAAGGCTCAGGAATGTAGTCCCAGTATTCACAAAGGAAAACGCTTCCACTGT							intronic antisense	ENST00000643704	PRKG1		+	52834270	53669220	5.31923	5.92334	5.74525	6.00312	5.95189	5.81228	5.8864	5.99498	5.52124
ASHG19LNC1A100068309V5	0.58284	0.888304	1.045	down	ENST00000502684	ENSG00000251670	AC113346.2	lncRNA	;FANTOM5CAT:Complete5End;BIGTranscriptome:FullLength;	DHS_promoter	p_lncRNA_intergenic	Reliable		Yes	chr5:174178307-174277728:+	chr5	+	174178307	174277728			testis		GENCODE	novel transcript	457	TGGGTGTTACTGCTCATCCTGTCAAAACCAAAACTTTGCTCTCCTCTGACGGAGCTGAGT	conserved	conserved					intergenic							6.7174	7.77232	6.56108	7.31081	6.83977	6.39526	6.46465	6.73404	6.68231
ASHGV40043222V5	0.496174	0.854292	1.0544	down	ENST00000421692	ZNRD1-AS1	ZNRD1-AS1	lncRNA				Gold		No	chr6:30003206-30028966:-	chr6	-	30003206	30028966					GENCODE		1706	AGTTCATGGTACCATGAAAGCAGATAACCAGGAGATCTAACAGGTCCACTACCACTATTC							intergenic							4.79162	5.45007	5.60356	5.71173	5.3811	5.35158	5.88752	6.08924	4.98397
ASHGV40031657V5	0.600012	0.894336	1.02566	down	TCONS_00000953	XLOC_000211	XLOC_000211	lncRNA				Reliable		Yes	chr1:56441022-56483498:+	chr1	+	56441022	56483498					RNA-seq: Cabili et al 2011		224	TTCTGTGCTGAGGCAGAAAAGAGGAAAGCTGGACCACACCCAGCCAGGACTACACGTGCA							intergenic							6.49282	6.49341	6.0954	6.37358	6.62803	6.34495	5.94142	6.20361	6.27598
ASHGV40057064V5	0.84099	0.96513	1.01453	down	ENST00000505329	ENSG00000248872	LINC02431	lncRNA	;FANTOM5CAT:Complete5End;BIGTranscriptome:FullLength;			Gold		No	chr4:171961753-171980314:+	chr4	+	171961753	171980314			testis	Cytoplasm	GENCODE	long intergenic non-protein coding RNA 2431 [Source:HGNC Symbol;Acc:HGNC:53362]	1788	ACCAAGAAATTTCCCATGCTGTCACTAAGAATCAGGTATTCCTCCTGCTTTCTGCTAAAG	unconserved	unconserved				NR_038838	intergenic							5.81702	6.08847	6.06116	5.89978	5.84273	5.56393	5.64812	5.93815	6.32589
ASHGV40058384V5	0.948819	0.988232	1.00365	down	T159510	G036776	G036776	lncRNA				Reliable		Yes	chr18:15164296-15171471:+	chr18	+	15164296	15171471					RNA-seq: Iyer et al 2015		3360	AAACAAAGATGAGATAATTTACGGGCAACCGAAGAGCATAAACCAAAGTAGATATCTATC							intergenic							5.94936	6.36541	6.20527	6.04383	6.00784	6.07698	6.03216	5.6926	5.95266
ASHG19LNC1A107579184V5	0.83625	0.963685	1.01882	down	ENST00000444792	ENSG00000230990	AL049649.1	lncRNA	;BIGTranscriptome:FullLength;			Reliable		Yes	chr20:11214818-11282173:-	chr20	-	11214818	11282173			testis		GENCODE	putative novel transcript.	1105	TGAGCAGTACCCAGACAGCCGACAGAAAGAGCCCAGGAGACAGACAGAGGAAAAAGGGTG							intergenic							8.74128	8.52453	8.20506	8.71489	8.94455	8.50045	8.70311	8.39257	8.4889
ASHGV40030421V5	0.117728	0.648313	1.21771	down	NR_130701	LOC728323	LOC728323	lncRNA	Refseq:FullLength;			Gold		No	chr2:243030783-243102476:+	chr2	+	243030783	243102476					Refseq		1419	TTAAATAGCGAAGATGGAGAAATACTCAATAATGAAGAGCATGAATATGCATCCAAAAAA						NR_130701	intergenic							10.4005	9.48633	9.9317	10.2249	9.61866	10.3498	10.6825	10.8129	10.5199
ASHGV40052238V5	0.549044	0.875203	1.04804	down	ENST00000450292	ENSG00000225050	AL355592.1	lncRNA	;BIGTranscriptome:FullLength;			Gold		Yes	chr9:121450030-121468238:-	chr9	-	121450030	121468238			testis		GENCODE	novel transcript	386	CTGAGAACAGTAGAACTGACCAGATGACTCTAACCTCATGAATAAATCCAAGTGTTTTTT							intergenic							4.33437	5.04746	5.14604	4.92459	5.20049	4.1444	5.53912	4.57848	4.39123
ASHG19LNC1A100028028V5	0.679598	0.921423	1.02929	down	ENST00000530039	ENSG00000255032	AC104241.1	lncRNA	;BIGTranscriptome:FullLength;			Reliable		Yes	chr11:44740942-44758242:-	chr11	-	44740942	44758242					GENCODE	novel transcript	628	CCGTAAGATTGTGGGCTCCTTGAAGGCAATGTCTATTTTAGTCCTCTTTGTCCCTACCAT							natural antisense	ENST00000533202	TSPAN18		+	44748361	44931431	6.40348	6.67951	6.59	6.87657	6.80537	6.33693	6.59407	6.67594	6.92008
ASHG19LNC1A100028028V5	0.679598	0.921423	1.02929	down	ENST00000530039	ENSG00000255032	AC104241.1	lncRNA	;BIGTranscriptome:FullLength;			Reliable		Yes	chr11:44740942-44758242:-	chr11	-	44740942	44758242					GENCODE	novel transcript	628	CCGTAAGATTGTGGGCTCCTTGAAGGCAATGTCTATTTTAGTCCTCTTTGTCCCTACCAT							natural antisense	ENST00000533080	TSPAN18		+	44748653	44941546	6.40348	6.67951	6.59	6.87657	6.80537	6.33693	6.59407	6.67594	6.92008
ASHG19LNC1A100028028V5	0.679598	0.921423	1.02929	down	ENST00000530039	ENSG00000255032	AC104241.1	lncRNA	;BIGTranscriptome:FullLength;			Reliable		Yes	chr11:44740942-44758242:-	chr11	-	44740942	44758242					GENCODE	novel transcript	628	CCGTAAGATTGTGGGCTCCTTGAAGGCAATGTCTATTTTAGTCCTCTTTGTCCCTACCAT							natural antisense	ENST00000520999	TSPAN18		+	44748724	44940872	6.40348	6.67951	6.59	6.87657	6.80537	6.33693	6.59407	6.67594	6.92008
ASHG19LNC1A100028028V5	0.679598	0.921423	1.02929	down	ENST00000530039	ENSG00000255032	AC104241.1	lncRNA	;BIGTranscriptome:FullLength;			Reliable		Yes	chr11:44740942-44758242:-	chr11	-	44740942	44758242					GENCODE	novel transcript	628	CCGTAAGATTGTGGGCTCCTTGAAGGCAATGTCTATTTTAGTCCTCTTTGTCCCTACCAT							natural antisense	ENST00000520358	TSPAN18		+	44748662	44952883	6.40348	6.67951	6.59	6.87657	6.80537	6.33693	6.59407	6.67594	6.92008
ASHG19LNC1A100028028V5	0.679598	0.921423	1.02929	down	ENST00000530039	ENSG00000255032	AC104241.1	lncRNA	;BIGTranscriptome:FullLength;			Reliable		Yes	chr11:44740942-44758242:-	chr11	-	44740942	44758242					GENCODE	novel transcript	628	CCGTAAGATTGTGGGCTCCTTGAAGGCAATGTCTATTTTAGTCCTCTTTGTCCCTACCAT							natural antisense	ENST00000533786	TSPAN18		+	44748015	44940869	6.40348	6.67951	6.59	6.87657	6.80537	6.33693	6.59407	6.67594	6.92008
ASHG19LNC1A100076603V5	0.0888289	0.619985	1.44575	down	ENST00000560221	ENSG00000259424	IRAIN	lncRNA	;FANTOM5CAT:Complete5End;BIGTranscriptome:FullLength;	DHS_promoter	p_lncRNA_divergent	Gold		Yes	chr15:99190180-99190600:-	chr15	-	99190180	99190600			middle_temporal_gyrus		GENCODE	IGF1R antisense imprinted non-protein coding RNA [Source:HGNC Symbol;Acc:HGNC:50365]	334	ATGTGTCGCCCTTAATGTGGTCCGGTTTCATGACTCAGGCTAATTGATGCCAGTAATAAA	conserved	conserved					intergenic							12.2594	12.5005	13.266	10.5968	10.2459	10.1352	9.51308	10.0039	9.83017
ASHGV40020017V5	0.645505	0.911234	1.05749	down	T143991	G033488	G033488	lncRNA				Reliable		Yes	chr17:20894274-20896111:-	chr17	-	20894274	20896111					RNA-seq: Iyer et al 2015		1258	TGATGTCCTTTCTCTGTGCTGTTAAGTACGGCCTTCTAGAACTTTCTTTGTGGACACAGC							intergenic							7.25657	6.17267	7.24183	6.31797	5.61265	5.95266	6.68701	6.64292	7.08283
ASHG19LNC1A103678515V5	0.50541	0.857498	1.07457	down	ENST00000614137	ENSG00000278254	AC004852.2	lncRNA				Gold		No	chr7:9136901-9229487:-	chr7	-	9136901	9229487			pineal_body		GENCODE	novel transcript	1370	TGAGCAGCACTGACTTACGATGGGGAAGAAAACACTTGTCTCTTCTTTGATGCTGACTCA							intergenic							6.69049	7.50612	6.93808	7.62022	8.14504	7.34097	7.35476	8.21301	8.04398
ASHG19LNC1A100052489V5	0.375005	0.804522	1.05427	down	ENST00000570515	ENSG00000262362	AC004233.1	lncRNA	;FANTOM5CAT:Complete5End;BIGTranscriptome:FullLength;	DHS_promoter	p_lncRNA_divergent	Reliable		Yes	chr16:3053432-3055102:-	chr16	-	3053432	3055102			reticulocyte		GENCODE	novel transcript, sense overlapping CLDN6	608	CTCCGCCTCCTGGTTCAAACGAGTCTCCTGCCTCAGCCTCCTGAGCAGATGGGATTACGG	conserved	unconserved					intergenic							15.464	14.769	15.5173	15.0401	15.2058	14.9785	15.084	14.769	14.8672
ASHG19LNC1A100052954V5	0.340524	0.788567	1.07403	down	ENCT00000148836	CATG00000024906	CATG00000024906.1	lncRNA	;FANTOM5CAT:Complete5End;	DHS_promoter	p_lncRNA_divergent	Reliable		Yes	chr15:50716114-50716506:-	chr15	-	50716114	50716506					FANTOM5CAT	query_DPI = chr15:50716498..50716530,-;max_hit_DPIClstrID = chr15:50716576..50716624,+, on up stream;divergent transcription with these coding genes: ENSG00000138592.9	393	GAAGCCAAGCCTTTGGTCAAAGAAAAACAAGTATTATCCTAAAACATATTTTATGTACAA	conserved	unconserved		ENSG00000138600			intergenic							4.86674	5.03388	4.87822	4.20601	4.39807	4.79257	4.61999	4.12658	3.66468
ASHG19LNC1A107647847V5	0.582282	0.888035	1.04588	down	FTMT25500007841	CATG00000020104	CATG00000020104.1	lncRNA	;FANTOM5CAT:Complete5End;	DHS_enhancer	e_lncRNA	Reliable		Yes	chr14:98680328-98709132:+	chr14	+	98680328	98709132					FANTOM5CAT	long non-coding RNA and at least 2000 nt from coding related gene on both strand;standalone;multi_exonic	1425	ACCCTGATTTCTATTTCACTCGAGCCAGTAATAAAATATTGTTTTCCTGTTTTATCATCG	conserved	conserved					intergenic							4.69402	3.65777	4.12515	4.71378	4.94347	4.33572	3.32932	4.09641	3.65733
ASHG19LNC1A100016561V5	0.561511	0.879549	1.03736	down	FTMT28200002247	CATG00000057028	CATG00000057028.1	lncRNA	;FANTOM5CAT:Complete5End;	DHS_enhancer	e_lncRNA	Reliable		Yes	chr21:47476072-47476503:-	chr21	-	47476072	47476503					FANTOM5CAT	long non-coding RNA and at least 2000 nt from coding related gene on both strand;with antisense partner;mono_exonic	432	CTGATGGTTGTGCACAAAAGAAACGGCAGACCAACGCGTCCTGTGCCAAAGCTGGAGGGG	conserved	unconserved					intergenic							6.0097	6.20023	5.88024	6.03556	6.26002	5.93994	6.1357	6.30508	6.27751
ASHG19LNC1A104366326V5	0.799752	0.954799	1.02156	down	ENST00000608178	ENSG00000196951	SCOC-AS1	lncRNA	;FANTOM5CAT:Complete5End;BIGTranscriptome:FullLength;	DHS_promoter	p_lncRNA_divergent	Reliable		No	chr4:141281836-141294535:-	chr4	-	141281836	141294535			pineal_body	Cytoplasm	GENCODE	SCOC antisense RNA 1 [Source:HGNC Symbol;Acc:HGNC:50601]	453	TGCTGTTCTGAATTTGTATCTTAAGGGAAATACTACAAAATGTCGCAGAAGGTGCTGGAT	unconserved	conserved					intronic antisense	NM_001153690	SCOC		+	141264615	141303710	5.8101	5.04545	6.07364	4.7284	4.20866	5.73748	5.23699	4.83378	5.74066
ASHG19LNC1A104366326V5	0.799752	0.954799	1.02156	down	ENST00000608178	ENSG00000196951	SCOC-AS1	lncRNA	;FANTOM5CAT:Complete5End;BIGTranscriptome:FullLength;	DHS_promoter	p_lncRNA_divergent	Reliable		No	chr4:141281836-141294535:-	chr4	-	141281836	141294535			pineal_body	Cytoplasm	GENCODE	SCOC antisense RNA 1 [Source:HGNC Symbol;Acc:HGNC:50601]	453	TGCTGTTCTGAATTTGTATCTTAAGGGAAATACTACAAAATGTCGCAGAAGGTGCTGGAT	unconserved	conserved					intronic antisense	ENST00000394203	SCOC		+	141264615	141303710	5.8101	5.04545	6.07364	4.7284	4.20866	5.73748	5.23699	4.83378	5.74066
ASHG19LNC1A104366326V5	0.799752	0.954799	1.02156	down	ENST00000608178	ENSG00000196951	SCOC-AS1	lncRNA	;FANTOM5CAT:Complete5End;BIGTranscriptome:FullLength;	DHS_promoter	p_lncRNA_divergent	Reliable		No	chr4:141281836-141294535:-	chr4	-	141281836	141294535			pineal_body	Cytoplasm	GENCODE	SCOC antisense RNA 1 [Source:HGNC Symbol;Acc:HGNC:50601]	453	TGCTGTTCTGAATTTGTATCTTAAGGGAAATACTACAAAATGTCGCAGAAGGTGCTGGAT	unconserved	conserved					intronic antisense	ENST00000338517	SCOC		+	141264597	141303708	5.8101	5.04545	6.07364	4.7284	4.20866	5.73748	5.23699	4.83378	5.74066
ASHG19LNC1A104366326V5	0.799752	0.954799	1.02156	down	ENST00000608178	ENSG00000196951	SCOC-AS1	lncRNA	;FANTOM5CAT:Complete5End;BIGTranscriptome:FullLength;	DHS_promoter	p_lncRNA_divergent	Reliable		No	chr4:141281836-141294535:-	chr4	-	141281836	141294535			pineal_body	Cytoplasm	GENCODE	SCOC antisense RNA 1 [Source:HGNC Symbol;Acc:HGNC:50601]	453	TGCTGTTCTGAATTTGTATCTTAAGGGAAATACTACAAAATGTCGCAGAAGGTGCTGGAT	unconserved	conserved					intronic antisense	NM_001153635	SCOC		+	141264597	141303710	5.8101	5.04545	6.07364	4.7284	4.20866	5.73748	5.23699	4.83378	5.74066
ASHG19LNC1A104366326V5	0.799752	0.954799	1.02156	down	ENST00000608178	ENSG00000196951	SCOC-AS1	lncRNA	;FANTOM5CAT:Complete5End;BIGTranscriptome:FullLength;	DHS_promoter	p_lncRNA_divergent	Reliable		No	chr4:141281836-141294535:-	chr4	-	141281836	141294535			pineal_body	Cytoplasm	GENCODE	SCOC antisense RNA 1 [Source:HGNC Symbol;Acc:HGNC:50601]	453	TGCTGTTCTGAATTTGTATCTTAAGGGAAATACTACAAAATGTCGCAGAAGGTGCTGGAT	unconserved	conserved					intronic antisense	ENST00000394205	SCOC		+	141178440	141303710	5.8101	5.04545	6.07364	4.7284	4.20866	5.73748	5.23699	4.83378	5.74066
ASHG19LNC1A104366326V5	0.799752	0.954799	1.02156	down	ENST00000608178	ENSG00000196951	SCOC-AS1	lncRNA	;FANTOM5CAT:Complete5End;BIGTranscriptome:FullLength;	DHS_promoter	p_lncRNA_divergent	Reliable		No	chr4:141281836-141294535:-	chr4	-	141281836	141294535			pineal_body	Cytoplasm	GENCODE	SCOC antisense RNA 1 [Source:HGNC Symbol;Acc:HGNC:50601]	453	TGCTGTTCTGAATTTGTATCTTAAGGGAAATACTACAAAATGTCGCAGAAGGTGCTGGAT	unconserved	conserved					intronic antisense	ENST00000506322	SCOC		+	141264755	141302434	5.8101	5.04545	6.07364	4.7284	4.20866	5.73748	5.23699	4.83378	5.74066
ASHG19LNC1A104262325V5	0.98994	0.997804	1.00106	down	ENST00000381786	ENSG00000163009	C2orf48	lncRNA	;FANTOM5CAT:Complete5End;			Reliable		Yes	chr2:10281509-10351851:+	chr2	+	10281509	10351851			frontal_cortex	Nucleus;Chromatin;Insoluble Fraction;Nucleous	GENCODE	chromosome 2 open reading frame 48 [Source:HGNC Symbol;Acc:HGNC:26322]	1897	TCAAGAATGCATGTGCTTAAGGATTCCAAGATCACACGGAGGAGGGTGCTGGGAGACCGT	conserved	conserved				NM_182626	intergenic							4.38162	3.65777	5.09041	4.5124	5.1495	5.10108	4.82977	4.77418	5.27842
ASHG19LNC1ABL100000069V5	0.616632	0.900912	1.02765	down	HSALNT0288899	ENSG00000249647	C5orf66-AS2	lncRNA	;BIGTranscriptome:FullLength;			Gold	Yes	No	chr5:134571923-134583867-	chr5	-	134571923	134583867					LncBook		2164	CAGGGGTGTTCACTTTGTGGCTCCTTCCAATAAGTCAAGCAAGATGGAAACATTCGAGCG							intergenic							6.36371	6.07022	6.53668	6.25889	6.61511	6.20769	6.16383	6.31552	6.45719
ASHG19LNC1A100032611V5	0.0137285	0.496684	1.23924	down	ENST00000621276	ENSG00000276188	AC069234.4	lncRNA				Reliable		Yes	chr12:121146915-121147326:+	chr12	+	121146915	121147326				Nucleous;Nucleoplasm	GENCODE	novel transcript	412	CTGCCTTTGCAAAACAAACACTGCTTTAACTTACCTTCTATGCTAAATATATTAATAAAC							intergenic							6.36208	5.38772	6.34992	5.56678	4.86568	5.05837	5.82477	5.25888	5.26977
ASHG19LNC1ABL100000429V5	0.12794	0.65831	1.13868	down	HSALNT0289319	ENSG00000284776	AL121900.2	lncRNA				Gold	Yes	No	chr20:18548072-18550204+	chr20	+	18548072	18550204			middle_temporal_gyrus		LncBook		495	GTCGTCAGGTAGACCAAAAGGATGGCTCAGCAAGTGAAGTACCCAGTGAACTCTCTGAAC							exon sense-overlapping	ENST00000411646	SMIM26		+	18548064	18550207	8.85895	7.53213	8.81676	8.51921	7.85851	8.71064	9.49432	9.00946	9.35418
ASHG19LNC1ABL100000429V5	0.12794	0.65831	1.13868	down	HSALNT0289319	ENSG00000284776	AL121900.2	lncRNA				Gold	Yes	No	chr20:18548072-18550204+	chr20	+	18548072	18550204			middle_temporal_gyrus		LncBook		495	GTCGTCAGGTAGACCAAAAGGATGGCTCAGCAAGTGAAGTACCCAGTGAACTCTCTGAAC							exon sense-overlapping	ENST00000435844	SMIM26		+	18547991	18550207	8.85895	7.53213	8.81676	8.51921	7.85851	8.71064	9.49432	9.00946	9.35418
ASHG19LNC1ABL100000429V5	0.12794	0.65831	1.13868	down	HSALNT0289319	ENSG00000284776	AL121900.2	lncRNA				Gold	Yes	No	chr20:18548072-18550204+	chr20	+	18548072	18550204			middle_temporal_gyrus		LncBook		495	GTCGTCAGGTAGACCAAAAGGATGGCTCAGCAAGTGAAGTACCCAGTGAACTCTCTGAAC							exon sense-overlapping	ENST00000608034	SMIM26		+	18548091	18549799	8.85895	7.53213	8.81676	8.51921	7.85851	8.71064	9.49432	9.00946	9.35418
ASHG19LNC1ABL100000429V5	0.12794	0.65831	1.13868	down	HSALNT0289319	ENSG00000284776	AL121900.2	lncRNA				Gold	Yes	No	chr20:18548072-18550204+	chr20	+	18548072	18550204			middle_temporal_gyrus		LncBook		495	GTCGTCAGGTAGACCAAAAGGATGGCTCAGCAAGTGAAGTACCCAGTGAACTCTCTGAAC							exon sense-overlapping	ENST00000618693	AL121900.2		+	18548097	18724860	8.85895	7.53213	8.81676	8.51921	7.85851	8.71064	9.49432	9.00946	9.35418
ASHG19LNC1A100076943V5	0.0683215	0.598912	1.27003	down	ENST00000619646	ENSG00000276790	AC068234.2	lncRNA				Reliable		Yes	chr17:45356892-45357413:-	chr17	-	45356892	45357413					GENCODE	novel transcript, antisense to ITGB3	522	CTGACAGTCCTAATGGTTTGTTATGAGTTTCCTTAGAAAAATTAAACACTGAAAAACAAA							intronic antisense	ENST00000571680	ITGB3		+	45331219	45368853	5.12463	3.65777	5.697	4.90656	4.1629	5.77076	5.16201	4.72827	4.6053
ASHG19LNC1A100076943V5	0.0683215	0.598912	1.27003	down	ENST00000619646	ENSG00000276790	AC068234.2	lncRNA				Reliable		Yes	chr17:45356892-45357413:-	chr17	-	45356892	45357413					GENCODE	novel transcript, antisense to ITGB3	522	CTGACAGTCCTAATGGTTTGTTATGAGTTTCCTTAGAAAAATTAAACACTGAAAAACAAA							intronic antisense	ENST00000559488	ITGB3		+	45331212	45389182	5.12463	3.65777	5.697	4.90656	4.1629	5.77076	5.16201	4.72827	4.6053
ASHGV40002983V5	0.338746	0.787831	1.16832	down	ENST00000419979	ENSG00000230910	AL391807.1	lncRNA	Refseq:Complete3End;FANTOM5CAT:Complete5End;BIGTranscriptome:FullLength;	DHS_promoter	p_lncRNA_divergent	Gold		No	chr6:69342555-69344216:-	chr6	-	69342555	69344216			nervous_system	Nucleus	GENCODE	uncharacterized LOC101928307 [Source:NCBI gene;Acc:101928307]	534	GCTACAAAAGGCTACTGAGCTGGCCTGATGATGATCCTTCTGAGATATATTTATAGCAGA	conserved	conserved	type 2 diabetes mellitus			NR_125872	intergenic							9.40642	7.62771	9.17891	9.083	6.42294	9.18496	10.2514	10.3292	10.2409
ASHG19LNC1A103215856V5	0.583229	0.888564	1.0405	down	ENST00000419836	ENSG00000228636	AL358214.1	lncRNA	;FANTOM5CAT:Complete5End;BIGTranscriptome:FullLength;			Reliable		No	chr10:9800746-9801200:-	chr10	-	9800746	9801200			testis		GENCODE	novel transcript	344	CAAACCGGCCAACACCTTGATCTTGGACTTCCAGCCTCCAGAACTGTCCGCAGCTTGGGC	unconserved	conserved					intergenic							12.0067	11.344	11.8688	12.5638	12.4713	13.1735	13.1388	13.3233	12.7458
ASHGV40059341V5	0.165833	0.688091	1.13116	down	TCONS_00006402	XLOC_003026	XLOC_003026	lncRNA				Reliable		Yes	chr3:5671631-5675990:-	chr3	-	5671631	5675990					RNA-seq: Cabili et al 2011		891	TATACATAAACCACTTAATGCCCCGCACACGGGAACTAACTTTCTCAAGCTACTAGGCTG							intergenic							5.07757	3.65777	4.28337	3.99555	3.58784	4.948	3.58636	4.17037	3.82636
ASHGV40046144V5	0.359782	0.79815	1.14716	down	T318362	G074547	G074547	lncRNA				Reliable		Yes	chr7:7151712-7154323:-	chr7	-	7151712	7154323					RNA-seq: Iyer et al 2015		2611	ATCCAGTTGTACTGTCATTCCAGGTAGAAGTGACTTTTATCTATACTTGGCTAAGCTTAA							intergenic							4.88564	5.00209	4.80103	4.48522	4.68473	3.6908	4.60732	5.7175	4.66732
ASHG19LNC1A104857134V5	0.100042	0.627728	1.30831	down	ENST00000569473	ENSG00000261441	AC124068.2	lncRNA	;FANTOM5CAT:Complete5End;	DHS_promoter	p_lncRNA_divergent	Reliable		Yes	chr15:89878284-89879392:+	chr15	+	89878284	89879392			substantia_nigra	Cytosol;Nucleous;Nucleoplasm	GENCODE	novel transcript, antisense to POLG	1109	TTCCAGTCTCCGCATCCGTCTTGTGTTGCTCCAGGTGCTTCAACAGCTCTCAGCGCTCGG	conserved	conserved	osteoporosis				intergenic							12.0437	12.3633	13.4713	9.6714	9.25378	9.20073	8.97473	9.78618	10.3164
ASHG19LNC1A104836143V5	0.00662353	0.462519	1.14889	down	ENST00000602315	ENSG00000249669	CARMN	lncRNA	Refseq:Complete3End;FANTOM5CAT:Complete5End;BIGTranscriptome:FullLength;	DHS_enhancer	e_lncRNA	Reliable		No	chr5:148786443-148812398:+	chr5	+	148786443	148812398			uterus	Nucleus	GENCODE	cardiac mesoderm enhancer-associated non-coding RNA [Source:HGNC Symbol;Acc:HGNC:42872]	2706	GCCTGGAAGTGGCTGGATGTGGGAACTTCAGCACTGCCGTACTCTTGGGAAATTTGTCCA	conserved	unconserved				NR_105060	intergenic							4.74541	5.55035	4.47022	4.95417	5.33905	5.01394	5.08333	5.1144	5.17293
ASHGV40045022V5	0.675064	0.9205	1.02083	down	T303215	G070791	G070791	lncRNA				Reliable		Yes	chr6:40603874-40607773:+	chr6	+	40603874	40607773					RNA-seq: Iyer et al 2015		2854	TCAAGGAGAAGCCACACATAGAAACAATTCATCGGTAATTGAGAGTTGGCCAAACATTTG							intergenic							5.62169	5.28588	5.36783	5.55903	5.83328	5.7435	5.521	4.92665	4.46781
ASHG19LNC1A108446713V5	0.937113	0.986074	1.0044	down	ENCT00000254535	CATG00000051782	CATG00000051782.1	lncRNA	;FANTOM5CAT:Complete5End;	DHS_enhancer	e_lncRNA	Reliable		Yes	chr2:228672101-228682933:-	chr2	-	228672101	228682933					FANTOM5CAT	query_DPI = chr2:228682919..228682948,-;max_hit_DPIClstrID = chr2:228682100..228682116,+, on dn stream;divergent transcription with these coding genes: ENSG00000115009.7	10833	CCCTCCATGATGTGCAAGTGAAACCTCCAACCCCAGCAAGGTTCTTTCTGTTCTTGGGCT	unconserved	conserved					natural antisense	ENST00000646475	CCL20		+	228670455	228678703	7.72595	8.1524	7.51231	7.20572	7.96663	7.86616	7.22928	7.06537	6.96242
ASHG19LNC1A108446713V5	0.937113	0.986074	1.0044	down	ENCT00000254535	CATG00000051782	CATG00000051782.1	lncRNA	;FANTOM5CAT:Complete5End;	DHS_enhancer	e_lncRNA	Reliable		Yes	chr2:228672101-228682933:-	chr2	-	228672101	228682933					FANTOM5CAT	query_DPI = chr2:228682919..228682948,-;max_hit_DPIClstrID = chr2:228682100..228682116,+, on dn stream;divergent transcription with these coding genes: ENSG00000115009.7	10833	CCCTCCATGATGTGCAAGTGAAACCTCCAACCCCAGCAAGGTTCTTTCTGTTCTTGGGCT	unconserved	conserved					natural antisense	ENST00000409189	CCL20		+	228678558	228682280	7.72595	8.1524	7.51231	7.20572	7.96663	7.86616	7.22928	7.06537	6.96242
ASHG19LNC1A108446713V5	0.937113	0.986074	1.0044	down	ENCT00000254535	CATG00000051782	CATG00000051782.1	lncRNA	;FANTOM5CAT:Complete5End;	DHS_enhancer	e_lncRNA	Reliable		Yes	chr2:228672101-228682933:-	chr2	-	228672101	228682933					FANTOM5CAT	query_DPI = chr2:228682919..228682948,-;max_hit_DPIClstrID = chr2:228682100..228682116,+, on dn stream;divergent transcription with these coding genes: ENSG00000115009.7	10833	CCCTCCATGATGTGCAAGTGAAACCTCCAACCCCAGCAAGGTTCTTTCTGTTCTTGGGCT	unconserved	conserved					natural antisense	ENST00000358813	CCL20		+	228678570	228682250	7.72595	8.1524	7.51231	7.20572	7.96663	7.86616	7.22928	7.06537	6.96242
ASHGV40040699V5	0.702854	0.930069	1.03638	down	TCONS_00010444	XLOC_004964	XLOC_004964	lncRNA				Reliable		Yes	chr5:116256538-116260291:-	chr5	-	116256538	116260291					RNA-seq: Cabili et al 2011		1119	TCCCTGAATAGCAGTAAAAACAAAATCAATAGGCACGAGAGGAGCAGGCTTCAATGCAAC							intergenic							5.72969	6.17363	5.1566	5.47	5.8105	5.59591	5.54653	5.76765	5.42301
ASHG19LNC1A100097120V5	0.458856	0.840469	1.05044	down	ENST00000640504	ENSG00000283959	AP002851.1	lncRNA				Reliable		Yes	chr8:103668692-103699346:+	chr8	+	103668692	103699346			eosinophil		GENCODE	vegetative cell wall protein gp1-like [Source:NCBI gene;Acc:101927245]	2130	CAGTTTGTCCTGTGGAGCACGCTCTTGGCAGAGTTTGGCATTGTTTGTTATCAGGGGGTT							intergenic							5.32253	5.23383	5.013	5.20265	4.84749	5.3801	5.39735	5.3256	5.59051
ASHG19LNC1A105092915V5	0.648175	0.911533	1.03465	down	ENST00000442692	ENSG00000162341	TPCN2	lncRNA	;FANTOM5CAT:Complete5End;	DHS_promoter		Reliable		No	chr11:68822630-68858072:+	chr11	+	68822630	68858072			classical_monocyte	Nucleus;Nucleous;Nucleoplasm	GENCODE	two pore segment channel 2 [Source:HGNC Symbol;Acc:HGNC:20820]	4376	TGGGATTGTCATTCTTCACTTCAGCACAGTTCTAGTCCTGCTTCTCTGGAGTAGGGTTGT							bidirectional	MICT00000062560	CATG00000005989.1		-	68830976	68832568	7.0669	6.85927	6.82184	6.46739	6.82083	6.4452	6.90132	6.70152	7.33217
ASHG19LNC1A105092915V5	0.648175	0.911533	1.03465	down	ENST00000442692	ENSG00000162341	TPCN2	lncRNA	;FANTOM5CAT:Complete5End;	DHS_promoter		Reliable		No	chr11:68822630-68858072:+	chr11	+	68822630	68858072			classical_monocyte	Nucleus;Nucleous;Nucleoplasm	GENCODE	two pore segment channel 2 [Source:HGNC Symbol;Acc:HGNC:20820]	4376	TGGGATTGTCATTCTTCACTTCAGCACAGTTCTAGTCCTGCTTCTCTGGAGTAGGGTTGT							bidirectional	MICT00000062561	CATG00000005989.1		-	68830976	68832682	7.0669	6.85927	6.82184	6.46739	6.82083	6.4452	6.90132	6.70152	7.33217
ASHG19LNC1A105092915V5	0.648175	0.911533	1.03465	down	ENST00000442692	ENSG00000162341	TPCN2	lncRNA	;FANTOM5CAT:Complete5End;	DHS_promoter		Reliable		No	chr11:68822630-68858072:+	chr11	+	68822630	68858072			classical_monocyte	Nucleus;Nucleous;Nucleoplasm	GENCODE	two pore segment channel 2 [Source:HGNC Symbol;Acc:HGNC:20820]	4376	TGGGATTGTCATTCTTCACTTCAGCACAGTTCTAGTCCTGCTTCTCTGGAGTAGGGTTGT							bidirectional	ENST00000294309	TPCN2		+	68816365	68855992	7.0669	6.85927	6.82184	6.46739	6.82083	6.4452	6.90132	6.70152	7.33217
ASHG19LNC1A105092915V5	0.648175	0.911533	1.03465	down	ENST00000442692	ENSG00000162341	TPCN2	lncRNA	;FANTOM5CAT:Complete5End;	DHS_promoter		Reliable		No	chr11:68822630-68858072:+	chr11	+	68822630	68858072			classical_monocyte	Nucleus;Nucleous;Nucleoplasm	GENCODE	two pore segment channel 2 [Source:HGNC Symbol;Acc:HGNC:20820]	4376	TGGGATTGTCATTCTTCACTTCAGCACAGTTCTAGTCCTGCTTCTCTGGAGTAGGGTTGT							bidirectional	ENST00000542467	TPCN2		+	68816429	68855671	7.0669	6.85927	6.82184	6.46739	6.82083	6.4452	6.90132	6.70152	7.33217
ASHG19LNC1A105092915V5	0.648175	0.911533	1.03465	down	ENST00000442692	ENSG00000162341	TPCN2	lncRNA	;FANTOM5CAT:Complete5End;	DHS_promoter		Reliable		No	chr11:68822630-68858072:+	chr11	+	68822630	68858072			classical_monocyte	Nucleus;Nucleous;Nucleoplasm	GENCODE	two pore segment channel 2 [Source:HGNC Symbol;Acc:HGNC:20820]	4376	TGGGATTGTCATTCTTCACTTCAGCACAGTTCTAGTCCTGCTTCTCTGGAGTAGGGTTGT							bidirectional	ENST00000637504	TPCN2		+	68816400	68903784	7.0669	6.85927	6.82184	6.46739	6.82083	6.4452	6.90132	6.70152	7.33217
ASHG19LNC1A105092915V5	0.648175	0.911533	1.03465	down	ENST00000442692	ENSG00000162341	TPCN2	lncRNA	;FANTOM5CAT:Complete5End;	DHS_promoter		Reliable		No	chr11:68822630-68858072:+	chr11	+	68822630	68858072			classical_monocyte	Nucleus;Nucleous;Nucleoplasm	GENCODE	two pore segment channel 2 [Source:HGNC Symbol;Acc:HGNC:20820]	4376	TGGGATTGTCATTCTTCACTTCAGCACAGTTCTAGTCCTGCTTCTCTGGAGTAGGGTTGT							bidirectional	ENST00000637342	TPCN2		+	68816443	68903732	7.0669	6.85927	6.82184	6.46739	6.82083	6.4452	6.90132	6.70152	7.33217
ASHG19LNC1A100035190V5	0.848617	0.967341	1.00766	down	ENST00000379317	ENSG00000205231	TTLL10-AS1	lncRNA	;FANTOM5CAT:Complete5End;BIGTranscriptome:FullLength;	DHS_enhancer	e_lncRNA	Reliable		Yes	chr1:1108436-1114935:-	chr1	-	1108436	1114935			testis		GENCODE	TTLL10 antisense RNA 1 [Source:HGNC Symbol;Acc:HGNC:41159]	3532	GGAAAAACACCGAGGAACATCACGATTACCTTCTGCGGGAACAAGGGCCAAACAAACGGC	unconserved	unconserved					natural antisense	ENST00000379289	TTLL10		+	1109286	1133313	6.6616	6.89729	6.34766	6.89834	7.37739	7.02656	6.66595	6.63075	6.57446
ASHG19LNC1A100035190V5	0.848617	0.967341	1.00766	down	ENST00000379317	ENSG00000205231	TTLL10-AS1	lncRNA	;FANTOM5CAT:Complete5End;BIGTranscriptome:FullLength;	DHS_enhancer	e_lncRNA	Reliable		Yes	chr1:1108436-1114935:-	chr1	-	1108436	1114935			testis		GENCODE	TTLL10 antisense RNA 1 [Source:HGNC Symbol;Acc:HGNC:41159]	3532	GGAAAAACACCGAGGAACATCACGATTACCTTCTGCGGGAACAAGGGCCAAACAAACGGC	unconserved	unconserved					natural antisense	ENST00000379290	TTLL10		+	1109283	1133315	6.6616	6.89729	6.34766	6.89834	7.37739	7.02656	6.66595	6.63075	6.57446
ASHG19LNC1A104466978V5	0.111845	0.642157	1.19598	down	ENST00000489575	ENSG00000274944	GJA9-MYCBP	lncRNA	Refseq:Complete3End;FANTOM5CAT:Complete5End;	DHS_promoter		Gold		No	chr1:39330201-39347274:-	chr1	-	39330201	39347274					GENCODE	GJA9-MYCBP readthrough [Source:NCBI gene;Acc:100527950]	477	TGGTTTGCTTCTCAGATTTACCTAAACTAAGAAAGCATCACTTAGGAGCTGCTACTCCAG	conserved	conserved				NR_037637	exon sense-overlapping	ENST00000357771	GJA9		-	39340223	39347259	6.50949	6.46012	6.0745	4.90533	3.2478	4.86796	5.32175	5.12514	4.95085
ASHG19LNC1A104466978V5	0.111845	0.642157	1.19598	down	ENST00000489575	ENSG00000274944	GJA9-MYCBP	lncRNA	Refseq:Complete3End;FANTOM5CAT:Complete5End;	DHS_promoter		Gold		No	chr1:39330201-39347274:-	chr1	-	39330201	39347274					GENCODE	GJA9-MYCBP readthrough [Source:NCBI gene;Acc:100527950]	477	TGGTTTGCTTCTCAGATTTACCTAAACTAAGAAAGCATCACTTAGGAGCTGCTACTCCAG	conserved	conserved				NR_037637	exon sense-overlapping	ENST00000360786	GJA9		-	39340123	39342023	6.50949	6.46012	6.0745	4.90533	3.2478	4.86796	5.32175	5.12514	4.95085
ASHG19LNC1A104466978V5	0.111845	0.642157	1.19598	down	ENST00000489575	ENSG00000274944	GJA9-MYCBP	lncRNA	Refseq:Complete3End;FANTOM5CAT:Complete5End;	DHS_promoter		Gold		No	chr1:39330201-39347274:-	chr1	-	39330201	39347274					GENCODE	GJA9-MYCBP readthrough [Source:NCBI gene;Acc:100527950]	477	TGGTTTGCTTCTCAGATTTACCTAAACTAAGAAAGCATCACTTAGGAGCTGCTACTCCAG	conserved	conserved				NR_037637	exon sense-overlapping	ENST00000494695	MYCBP		-	39329908	39339040	6.50949	6.46012	6.0745	4.90533	3.2478	4.86796	5.32175	5.12514	4.95085
ASHG19LNC1A104466978V5	0.111845	0.642157	1.19598	down	ENST00000489575	ENSG00000274944	GJA9-MYCBP	lncRNA	Refseq:Complete3End;FANTOM5CAT:Complete5End;	DHS_promoter		Gold		No	chr1:39330201-39347274:-	chr1	-	39330201	39347274					GENCODE	GJA9-MYCBP readthrough [Source:NCBI gene;Acc:100527950]	477	TGGTTTGCTTCTCAGATTTACCTAAACTAAGAAAGCATCACTTAGGAGCTGCTACTCCAG	conserved	conserved				NR_037637	exon sense-overlapping	ENST00000397572	MYCBP		-	39328636	39339777	6.50949	6.46012	6.0745	4.90533	3.2478	4.86796	5.32175	5.12514	4.95085
ASHG19LNC1A104466978V5	0.111845	0.642157	1.19598	down	ENST00000489575	ENSG00000274944	GJA9-MYCBP	lncRNA	Refseq:Complete3End;FANTOM5CAT:Complete5End;	DHS_promoter		Gold		No	chr1:39330201-39347274:-	chr1	-	39330201	39347274					GENCODE	GJA9-MYCBP readthrough [Source:NCBI gene;Acc:100527950]	477	TGGTTTGCTTCTCAGATTTACCTAAACTAAGAAAGCATCACTTAGGAGCTGCTACTCCAG	conserved	conserved				NR_037637	exon sense-overlapping	ENST00000621281	GJA9-MYCBP		-	39330201	39347274	6.50949	6.46012	6.0745	4.90533	3.2478	4.86796	5.32175	5.12514	4.95085
ASHG19LNC1A100016551V5	0.900055	0.978564	1.01224	down	FTMT28000001910	CATG00000053156	CATG00000053156.1	lncRNA	;FANTOM5CAT:Complete5End;	DHS_enhancer	e_lncRNA	Reliable		Yes	chr20:35964393-35966508:+	chr20	+	35964393	35966508					FANTOM5CAT	long non-coding RNA and at least 2000 nt from coding related gene on both strand;with antisense partner;mono_exonic	2116	AAGTGTCTTAACTTCCTCCCTGTCCGAAAATTCAGTCCTTTGCTCTAGAACATGGCACAT	unconserved	unconserved					intergenic							10.2836	10.9272	10.4527	10.7208	10.5017	9.23821	8.98096	9.70939	9.36975
ASHG19LNC1A100011912V5	0.846921	0.966701	1.01239	down	ENST00000571512	ENSG00000262558	AC129507.3	lncRNA	;BIGTranscriptome:FullLength;			Reliable		Yes	chr17:204528-206673:+	chr17	+	204528	206673			small_intestine		GENCODE	novel transcript, antisense to RPH3AL	913	GCCATACTGAGTCCTCCTGGGGTCTTGCCAGAGTTCCTGTGCAATAAACCCACTGTCTGG							intronic antisense	ENST00000573780	RPH3AL		-	131560	236045	6.94887	6.89602	7.123	7.31571	7.28908	6.829	7.04585	7.10472	7.27718
ASHG19LNC1A100011912V5	0.846921	0.966701	1.01239	down	ENST00000571512	ENSG00000262558	AC129507.3	lncRNA	;BIGTranscriptome:FullLength;			Reliable		Yes	chr17:204528-206673:+	chr17	+	204528	206673			small_intestine		GENCODE	novel transcript, antisense to RPH3AL	913	GCCATACTGAGTCCTCCTGGGGTCTTGCCAGAGTTCCTGTGCAATAAACCCACTGTCTGG							intronic antisense	ENST00000575130	RPH3AL		-	169232	236024	6.94887	6.89602	7.123	7.31571	7.28908	6.829	7.04585	7.10472	7.27718
ASHG19LNC1A100015906V5	0.971466	0.993913	1.00453	down	ENST00000561155	ENSG00000259180	AC012378.1	lncRNA	;FANTOM5CAT:Complete5End;BIGTranscriptome:FullLength;			Reliable		Yes	chr15:55972583-55973661:+	chr15	+	55972583	55973661					GENCODE	novel transcript, antisense to PRTG	364	GTCTTCAGTCCAGGTTTTCTTCTACTACATTTAAACAAACTTAACCTTTGAAATAAAAAC	conserved	conserved					natural antisense	ENST00000389286	PRTG		-	55903744	56035177	5.60998	5.09616	5.58362	5.28214	4.71976	5.31745	4.88934	5.30474	5.21756
ASHG19LNC1A100023671V5	0.538508	0.871373	1.10541	down	ENST00000454183	ENSG00000239587	AC018730.1	lncRNA	;BIGTranscriptome:FullLength;			Reliable		Yes	chr2:105481865-105483954:-	chr2	-	105481865	105483954			male_genital_duct		GENCODE	novel transcript, antisense to POU3F3	327	TCCATCTCAATGTCCATTCCATTATTTTGTAGCTACAATAAAGAAACATGGGCAGCAGTG							intergenic							4.87833	5.4208	4.96436	4.79174	6.0385	3.8255	4.71353	4.47562	3.38653
ASHG19LNC1A100088835V5	0.774371	0.9502	1.02523	down	ENST00000564485	ENSG00000260979	AC022167.3	lncRNA	;FANTOM5CAT:Complete5End;BIGTranscriptome:FullLength;	DHS_promoter	p_lncRNA_divergent	Reliable		Yes	chr16:9056563-9060847:+	chr16	+	9056563	9060847			blood	Cytoplasm	GENCODE	novel transcript	427	GCTTTCACCCCTGCAACTGTTTACTGCCTGCTAGGAGCTCAGAGCCTCTGGGATACAGGC	conserved	conserved					natural antisense	ENST00000569230	USP7		-	9014300	9058371	6.58484	6.23527	6.59357	6.4195	6.47327	6.14623	6.19909	6.56247	6.69698
ASHG19LNC1A100088835V5	0.774371	0.9502	1.02523	down	ENST00000564485	ENSG00000260979	AC022167.3	lncRNA	;FANTOM5CAT:Complete5End;BIGTranscriptome:FullLength;	DHS_promoter	p_lncRNA_divergent	Reliable		Yes	chr16:9056563-9060847:+	chr16	+	9056563	9060847			blood	Cytoplasm	GENCODE	novel transcript	427	GCTTTCACCCCTGCAACTGTTTACTGCCTGCTAGGAGCTCAGAGCCTCTGGGATACAGGC	conserved	conserved					natural antisense	ENST00000344836	USP7		-	8985951	9057341	6.58484	6.23527	6.59357	6.4195	6.47327	6.14623	6.19909	6.56247	6.69698
ASHGV40056787V5	0.00968475	0.479915	1.26691	down	NR_104218	ENSG00000124208	TMEM189-UBE2V1	lncRNA	Refseq:Complete3End;			Gold		No	chr20:48711956-48729735:-	chr20	-	48711956	48729735				Cytoplasm	Refseq		1372	AACTTGATGTAGGAGTCAAGAAATTGATTTCCATACTGTGACACACACTTCAGACAAGCA						NR_104218	exon sense-overlapping	ENST00000341698	TMEM189-UBE2V1		-	48697661	48770174	5.69083	3.65777	4.58107	2.99709	3.51052	3.84035	4.09222	4.16906	4.58259
ASHGV40056787V5	0.00968475	0.479915	1.26691	down	NR_104218	ENSG00000124208	TMEM189-UBE2V1	lncRNA	Refseq:Complete3End;			Gold		No	chr20:48711956-48729735:-	chr20	-	48711956	48729735				Cytoplasm	Refseq		1372	AACTTGATGTAGGAGTCAAGAAATTGATTTCCATACTGTGACACACACTTCAGACAAGCA						NR_104218	exon sense-overlapping	NM_001257397	TMEM189-UBE2V1		-	48697661	48729735	5.69083	3.65777	4.58107	2.99709	3.51052	3.84035	4.09222	4.16906	4.58259
ASHGV40056787V5	0.00968475	0.479915	1.26691	down	NR_104218	ENSG00000124208	TMEM189-UBE2V1	lncRNA	Refseq:Complete3End;			Gold		No	chr20:48711956-48729735:-	chr20	-	48711956	48729735				Cytoplasm	Refseq		1372	AACTTGATGTAGGAGTCAAGAAATTGATTTCCATACTGTGACACACACTTCAGACAAGCA						NR_104218	exon sense-overlapping	NM_001282577	TMEM189-UBE2V1		-	48697661	48729735	5.69083	3.65777	4.58107	2.99709	3.51052	3.84035	4.09222	4.16906	4.58259
ASHGV40056787V5	0.00968475	0.479915	1.26691	down	NR_104218	ENSG00000124208	TMEM189-UBE2V1	lncRNA	Refseq:Complete3End;			Gold		No	chr20:48711956-48729735:-	chr20	-	48711956	48729735				Cytoplasm	Refseq		1372	AACTTGATGTAGGAGTCAAGAAATTGATTTCCATACTGTGACACACACTTCAGACAAGCA						NR_104218	exon sense-overlapping	NM_001257399	TMEM189-UBE2V1		-	48697661	48729735	5.69083	3.65777	4.58107	2.99709	3.51052	3.84035	4.09222	4.16906	4.58259
ASHGV40056787V5	0.00968475	0.479915	1.26691	down	NR_104218	ENSG00000124208	TMEM189-UBE2V1	lncRNA	Refseq:Complete3End;			Gold		No	chr20:48711956-48729735:-	chr20	-	48711956	48729735				Cytoplasm	Refseq		1372	AACTTGATGTAGGAGTCAAGAAATTGATTTCCATACTGTGACACACACTTCAGACAAGCA						NR_104218	exon sense-overlapping	NM_001257395	TMEM189-UBE2V1		-	48697661	48729735	5.69083	3.65777	4.58107	2.99709	3.51052	3.84035	4.09222	4.16906	4.58259
ASHGV40056787V5	0.00968475	0.479915	1.26691	down	NR_104218	ENSG00000124208	TMEM189-UBE2V1	lncRNA	Refseq:Complete3End;			Gold		No	chr20:48711956-48729735:-	chr20	-	48711956	48729735				Cytoplasm	Refseq		1372	AACTTGATGTAGGAGTCAAGAAATTGATTTCCATACTGTGACACACACTTCAGACAAGCA						NR_104218	exon sense-overlapping	NM_001257393	TMEM189-UBE2V1		-	48697661	48732496	5.69083	3.65777	4.58107	2.99709	3.51052	3.84035	4.09222	4.16906	4.58259
ASHGV40056787V5	0.00968475	0.479915	1.26691	down	NR_104218	ENSG00000124208	TMEM189-UBE2V1	lncRNA	Refseq:Complete3End;			Gold		No	chr20:48711956-48729735:-	chr20	-	48711956	48729735				Cytoplasm	Refseq		1372	AACTTGATGTAGGAGTCAAGAAATTGATTTCCATACTGTGACACACACTTCAGACAAGCA						NR_104218	exon sense-overlapping	ENST00000371657	UBE2V1		-	48697661	48729676	5.69083	3.65777	4.58107	2.99709	3.51052	3.84035	4.09222	4.16906	4.58259
ASHGV40056787V5	0.00968475	0.479915	1.26691	down	NR_104218	ENSG00000124208	TMEM189-UBE2V1	lncRNA	Refseq:Complete3End;			Gold		No	chr20:48711956-48729735:-	chr20	-	48711956	48729735				Cytoplasm	Refseq		1372	AACTTGATGTAGGAGTCAAGAAATTGATTTCCATACTGTGACACACACTTCAGACAAGCA						NR_104218	exon sense-overlapping	ENST00000625172	UBE2V1		-	48697661	48729735	5.69083	3.65777	4.58107	2.99709	3.51052	3.84035	4.09222	4.16906	4.58259
ASHGV40056787V5	0.00968475	0.479915	1.26691	down	NR_104218	ENSG00000124208	TMEM189-UBE2V1	lncRNA	Refseq:Complete3End;			Gold		No	chr20:48711956-48729735:-	chr20	-	48711956	48729735				Cytoplasm	Refseq		1372	AACTTGATGTAGGAGTCAAGAAATTGATTTCCATACTGTGACACACACTTCAGACAAGCA						NR_104218	exon sense-overlapping	ENST00000617119	UBE2V1		-	48697661	48729735	5.69083	3.65777	4.58107	2.99709	3.51052	3.84035	4.09222	4.16906	4.58259
ASHGV40056787V5	0.00968475	0.479915	1.26691	down	NR_104218	ENSG00000124208	TMEM189-UBE2V1	lncRNA	Refseq:Complete3End;			Gold		No	chr20:48711956-48729735:-	chr20	-	48711956	48729735				Cytoplasm	Refseq		1372	AACTTGATGTAGGAGTCAAGAAATTGATTTCCATACTGTGACACACACTTCAGACAAGCA						NR_104218	exon sense-overlapping	ENST00000557021	UBE2V1		-	48697661	48729735	5.69083	3.65777	4.58107	2.99709	3.51052	3.84035	4.09222	4.16906	4.58259
ASHGV40056787V5	0.00968475	0.479915	1.26691	down	NR_104218	ENSG00000124208	TMEM189-UBE2V1	lncRNA	Refseq:Complete3End;			Gold		No	chr20:48711956-48729735:-	chr20	-	48711956	48729735				Cytoplasm	Refseq		1372	AACTTGATGTAGGAGTCAAGAAATTGATTTCCATACTGTGACACACACTTCAGACAAGCA						NR_104218	exon sense-overlapping	ENST00000371677	UBE2V1		-	48697661	48732491	5.69083	3.65777	4.58107	2.99709	3.51052	3.84035	4.09222	4.16906	4.58259
ASHGV40056787V5	0.00968475	0.479915	1.26691	down	NR_104218	ENSG00000124208	TMEM189-UBE2V1	lncRNA	Refseq:Complete3End;			Gold		No	chr20:48711956-48729735:-	chr20	-	48711956	48729735				Cytoplasm	Refseq		1372	AACTTGATGTAGGAGTCAAGAAATTGATTTCCATACTGTGACACACACTTCAGACAAGCA						NR_104218	exon sense-overlapping	ENST00000415862	UBE2V1		-	48697661	48732491	5.69083	3.65777	4.58107	2.99709	3.51052	3.84035	4.09222	4.16906	4.58259
ASHGV40056787V5	0.00968475	0.479915	1.26691	down	NR_104218	ENSG00000124208	TMEM189-UBE2V1	lncRNA	Refseq:Complete3End;			Gold		No	chr20:48711956-48729735:-	chr20	-	48711956	48729735				Cytoplasm	Refseq		1372	AACTTGATGTAGGAGTCAAGAAATTGATTTCCATACTGTGACACACACTTCAGACAAGCA						NR_104218	exon sense-overlapping	ENST00000340309	UBE2V1		-	48697661	48732491	5.69083	3.65777	4.58107	2.99709	3.51052	3.84035	4.09222	4.16906	4.58259
ASHGV40056787V5	0.00968475	0.479915	1.26691	down	NR_104218	ENSG00000124208	TMEM189-UBE2V1	lncRNA	Refseq:Complete3End;			Gold		No	chr20:48711956-48729735:-	chr20	-	48711956	48729735				Cytoplasm	Refseq		1372	AACTTGATGTAGGAGTCAAGAAATTGATTTCCATACTGTGACACACACTTCAGACAAGCA						NR_104218	exon sense-overlapping	ENST00000371674	UBE2V1		-	48697661	48729710	5.69083	3.65777	4.58107	2.99709	3.51052	3.84035	4.09222	4.16906	4.58259
ASHGV40016206V5	0.755146	0.946176	1.02034	down	ENST00000560872	ENSG00000259234	ANKRD34C-AS1	lncRNA	;FANTOM5CAT:Complete5End;BIGTranscriptome:FullLength;			Gold		No	chr15:79484049-79576167:-	chr15	-	79484049	79576167			nervous_system		GENCODE	ANKRD34C antisense RNA 1 [Source:HGNC Symbol;Acc:HGNC:48618]	573	AAATGTGCCTCCTTGTGTTCTCCCAGTGATGTGATAAAGGTGGCATCTCACTGAAAAGGA	conserved	conserved	refractive error			NR_038997	natural antisense	NM_001146341	ANKRD34C		+	79575146	79590581	16.0651	15.0366	15.945	15.9918	15.1107	15.4605	15.7208	15.4182	15.7965
ASHG19LNC1A100044410V5	0.668383	0.917862	1.02829	down	ENST00000557025	ENSG00000258970	AC104002.1	lncRNA	;FANTOM5CAT:Complete5End;BIGTranscriptome:FullLength;			Reliable		Yes	chr15:27663942-27665881:-	chr15	-	27663942	27665881			testis		GENCODE	novel transcript, antisense to GABRG3	380	CACTTCCTGAGACTTGATACTCATGCCTGCAGACTCTGGGTCCTGACTTAAATAGTTTTA	unconserved	unconserved					intronic antisense	ENST00000555083	GABRG3		+	27216540	27726483	6.03556	5.43958	6.24524	5.64651	5.26941	5.72099	5.5447	6.07	6.34458
ASHG19LNC1A100044410V5	0.668383	0.917862	1.02829	down	ENST00000557025	ENSG00000258970	AC104002.1	lncRNA	;FANTOM5CAT:Complete5End;BIGTranscriptome:FullLength;			Reliable		Yes	chr15:27663942-27665881:-	chr15	-	27663942	27665881			testis		GENCODE	novel transcript, antisense to GABRG3	380	CACTTCCTGAGACTTGATACTCATGCCTGCAGACTCTGGGTCCTGACTTAAATAGTTTTA	unconserved	unconserved					intronic antisense	ENST00000554696	GABRG3		+	27516689	27772661	6.03556	5.43958	6.24524	5.64651	5.26941	5.72099	5.5447	6.07	6.34458
ASHG19LNC1A100044410V5	0.668383	0.917862	1.02829	down	ENST00000557025	ENSG00000258970	AC104002.1	lncRNA	;FANTOM5CAT:Complete5End;BIGTranscriptome:FullLength;			Reliable		Yes	chr15:27663942-27665881:-	chr15	-	27663942	27665881			testis		GENCODE	novel transcript, antisense to GABRG3	380	CACTTCCTGAGACTTGATACTCATGCCTGCAGACTCTGGGTCCTGACTTAAATAGTTTTA	unconserved	unconserved					intronic antisense	ENST00000615808	GABRG3		+	27216429	27787137	6.03556	5.43958	6.24524	5.64651	5.26941	5.72099	5.5447	6.07	6.34458
ASHG19LNC1A100044410V5	0.668383	0.917862	1.02829	down	ENST00000557025	ENSG00000258970	AC104002.1	lncRNA	;FANTOM5CAT:Complete5End;BIGTranscriptome:FullLength;			Reliable		Yes	chr15:27663942-27665881:-	chr15	-	27663942	27665881			testis		GENCODE	novel transcript, antisense to GABRG3	380	CACTTCCTGAGACTTGATACTCATGCCTGCAGACTCTGGGTCCTGACTTAAATAGTTTTA	unconserved	unconserved					intronic antisense	ENST00000333743	GABRG3		+	27571955	27778127	6.03556	5.43958	6.24524	5.64651	5.26941	5.72099	5.5447	6.07	6.34458
ASHGV40000004V5	0.31817	0.777935	1.11451	down	AY927492	AY927492	AY927492	lncRNA				Reliable		Yes	chr14:105281910-105282244:+	chr14	+	105281910	105282244					RNAdb		503	CCCTCTTCGAATCCCGCCTGCGCAACTCCCACCCGCCTTCTCCGAGCTGATGCCAAGGCC							exon sense-overlapping	HBMT00000439166	CATG00000020274.1		+	105281713	105282330	11.9844	12.7291	11.6662	12.4778	12.9524	12.3073	11.9495	11.7868	11.6694
ASHG19LNC1A113512767V5	0.0852158	0.616841	1.27138	down	ENST00000614896	ENSG00000249669	CARMN	lncRNA				Reliable		No	chr5:148786396-148803987:+	chr5	+	148786396	148803987				Nucleus	GENCODE	cardiac mesoderm enhancer-associated non-coding RNA [Source:HGNC Symbol;Acc:HGNC:42872]	536	CAGCTCATATAAGGCTGGCTCCCGTCTCCAGGCCCCAAGGAGCCACACCTGGACCAGACC							intergenic							9.5244	11.0302	11.2089	8.66495	8.05453	7.53526	7.44759	7.78723	7.93748
ASHG19LNC1A101650180V5	0.989209	0.997641	1.00076	down	ENST00000513055	ENSG00000237187	NR2F1-AS1	lncRNA	;FANTOM5CAT:Complete5End;BIGTranscriptome:FullLength;	DHS_promoter	p_lncRNA_divergent	Reliable		No	chr5:92889467-92921354:-	chr5	-	92889467	92921354			middle_temporal_gyrus		GENCODE	NR2F1 antisense RNA 1 [Source:HGNC Symbol;Acc:HGNC:48622]	645	CCTGCGGACGCTCCTCTTGAAGAAACTTTTGCAGCCCTCGCAGCAGGTAGATGAAACTCA	conserved	conserved					natural antisense	ENST00000644230	NR2F1		+	92918930	92930317	5.94914	5.86498	6.26587	5.99178	5.84337	5.5258	6.11884	6.0663	5.94761
ASHG19LNC1A101650180V5	0.989209	0.997641	1.00076	down	ENST00000513055	ENSG00000237187	NR2F1-AS1	lncRNA	;FANTOM5CAT:Complete5End;BIGTranscriptome:FullLength;	DHS_promoter	p_lncRNA_divergent	Reliable		No	chr5:92889467-92921354:-	chr5	-	92889467	92921354			middle_temporal_gyrus		GENCODE	NR2F1 antisense RNA 1 [Source:HGNC Symbol;Acc:HGNC:48622]	645	CCTGCGGACGCTCCTCTTGAAGAAACTTTTGCAGCCCTCGCAGCAGGTAGATGAAACTCA	conserved	conserved					natural antisense	ENST00000615873	NR2F1		+	92920730	92929778	5.94914	5.86498	6.26587	5.99178	5.84337	5.5258	6.11884	6.0663	5.94761
ASHG19LNC1A101650180V5	0.989209	0.997641	1.00076	down	ENST00000513055	ENSG00000237187	NR2F1-AS1	lncRNA	;FANTOM5CAT:Complete5End;BIGTranscriptome:FullLength;	DHS_promoter	p_lncRNA_divergent	Reliable		No	chr5:92889467-92921354:-	chr5	-	92889467	92921354			middle_temporal_gyrus		GENCODE	NR2F1 antisense RNA 1 [Source:HGNC Symbol;Acc:HGNC:48622]	645	CCTGCGGACGCTCCTCTTGAAGAAACTTTTGCAGCCCTCGCAGCAGGTAGATGAAACTCA	conserved	conserved					natural antisense	ENST00000647447	NR2F1		+	92920730	92929548	5.94914	5.86498	6.26587	5.99178	5.84337	5.5258	6.11884	6.0663	5.94761
ASHG19LNC1A101650180V5	0.989209	0.997641	1.00076	down	ENST00000513055	ENSG00000237187	NR2F1-AS1	lncRNA	;FANTOM5CAT:Complete5End;BIGTranscriptome:FullLength;	DHS_promoter	p_lncRNA_divergent	Reliable		No	chr5:92889467-92921354:-	chr5	-	92889467	92921354			middle_temporal_gyrus		GENCODE	NR2F1 antisense RNA 1 [Source:HGNC Symbol;Acc:HGNC:48622]	645	CCTGCGGACGCTCCTCTTGAAGAAACTTTTGCAGCCCTCGCAGCAGGTAGATGAAACTCA	conserved	conserved					natural antisense	ENST00000327111	NR2F1		+	92919043	92930321	5.94914	5.86498	6.26587	5.99178	5.84337	5.5258	6.11884	6.0663	5.94761
ASHG19LNC1A107584057V5	0.91659	0.98233	1.0071	down	ENST00000609610	ENSG00000232675	AL121830.1	lncRNA	;BIGTranscriptome:FullLength;			Reliable		No	chr20:19673936-19674851:-	chr20	-	19673936	19674851					GENCODE	novel transcript, antisense to SLC24A3	827	AGCAGGTCCCAGCTAAGATTAATGAATCCACAGTCAACATGAAGACGTGTGAGCAGGAGA							natural antisense	ENST00000613834	SLC24A3		+	19193487	19703543	7.10703	7.03175	6.89982	7.3659	7.12899	7.12745	6.92144	6.8806	6.90212
ASHG19LNC1A107584057V5	0.91659	0.98233	1.0071	down	ENST00000609610	ENSG00000232675	AL121830.1	lncRNA	;BIGTranscriptome:FullLength;			Reliable		No	chr20:19673936-19674851:-	chr20	-	19673936	19674851					GENCODE	novel transcript, antisense to SLC24A3	827	AGCAGGTCCCAGCTAAGATTAATGAATCCACAGTCAACATGAAGACGTGTGAGCAGGAGA							natural antisense	ENST00000328041	SLC24A3		+	19193290	19703581	7.10703	7.03175	6.89982	7.3659	7.12899	7.12745	6.92144	6.8806	6.90212
ASHG19LNC1A105588238V5	0.0419371	0.557462	1.04582	down	ENST00000609661	ENSG00000229373	LINC00452	lncRNA	;BIGTranscriptome:FullLength;			Reliable		No	chr13:114591279-114626485:+	chr13	+	114591279	114626485			perirenal_fat	Nucleus	GENCODE	long intergenic non-protein coding RNA 452 [Source:HGNC Symbol;Acc:HGNC:42800]	2896	CTGGTGTCTCCCATCAGAGGGCTGAGCGTGCGTTCGAGCTTCTCCTGCATCATGACCAGG							intergenic							17.3362	17.1326	17.2147	17.4003	17.4104	17.3908	17.4874	17.2147	17.4104
ASHG19LNC1ABL100000739V5	0.401735	0.817711	1.10222	down	compmerge.3290.pooled.chr10	ENSG00000226900	AL451069.1	lncRNA	;FANTOM5CAT:Complete5End;BIGTranscriptome:FullLength;;CLSFL			Reliable		No	hg38:chr10:132510759-132518291-	chr10	-	132510759	132518291			cardiac_chamber	Cytoplasm	CLSFL		1578	ATTATTTTCTCACAGTCTGTGGCTTGTCTTTTCATCGATTTAATGATGTCTTTGGAAGAC	conserved	unconserved		ENSG00000130640;ENSG00000151640			intergenic							8.98159	7.87083	9.20501	8.80049	8.07625	8.60074	9.02626	9.26293	9.29072
ASHGV40026836V5	0.703233	0.930282	1.03472	down	ENST00000431020	ENSG00000230923	LINC00309	lncRNA	;BIGTranscriptome:FullLength;			Gold		Yes	chr2:64412212-64432619:-	chr2	-	64412212	64432619			eosinophil	Nucleus	GENCODE	long intergenic non-protein coding RNA 309 [Source:HGNC Symbol;Acc:HGNC:25279]	3307	GAAGTTGAGTTGTGCCTTTAGGAATATTTTCCCACTACATCACTGTAATGAGTGTTACAA						NR_033837	intergenic							3.24307	3.65777	3.21636	4.55287	4.98012	3.80167	4.78119	3.88696	4.22861
ASHG19LNC1A114480856V5	0.0291092	0.539225	1.2529	down	ENST00000559150	ENSG00000248905	FMN1	lncRNA	;FANTOM5CAT:Complete5End;	DHS_enhancer		Gold		No	chr15:33356627-33360233:-	chr15	-	33356627	33360233			mast_cell		GENCODE	formin 1 [Source:HGNC Symbol;Acc:HGNC:3768]	888	GGCTCAGTCGATCCTGACCTGACCACAGCCTGACTGAGCAGGATGACAGGACTCCTGGCA	conserved	conserved	cognitive disorder;auditory system disease;Viral hepatitis				exon sense-overlapping	ENST00000559047	FMN1		-	33066511	33447115	5.66195	6.55633	6.14265	6.50699	5.27025	5.89863	5.79661	5.96145	5.6091
ASHG19LNC1A114480856V5	0.0291092	0.539225	1.2529	down	ENST00000559150	ENSG00000248905	FMN1	lncRNA	;FANTOM5CAT:Complete5End;	DHS_enhancer		Gold		No	chr15:33356627-33360233:-	chr15	-	33356627	33360233			mast_cell		GENCODE	formin 1 [Source:HGNC Symbol;Acc:HGNC:3768]	888	GGCTCAGTCGATCCTGACCTGACCACAGCCTGACTGAGCAGGATGACAGGACTCCTGGCA	conserved	conserved	cognitive disorder;auditory system disease;Viral hepatitis				exon sense-overlapping	ENST00000334528	FMN1		-	33057747	33360085	5.66195	6.55633	6.14265	6.50699	5.27025	5.89863	5.79661	5.96145	5.6091
ASHG19LNC1A114480856V5	0.0291092	0.539225	1.2529	down	ENST00000559150	ENSG00000248905	FMN1	lncRNA	;FANTOM5CAT:Complete5End;	DHS_enhancer		Gold		No	chr15:33356627-33360233:-	chr15	-	33356627	33360233			mast_cell		GENCODE	formin 1 [Source:HGNC Symbol;Acc:HGNC:3768]	888	GGCTCAGTCGATCCTGACCTGACCACAGCCTGACTGAGCAGGATGACAGGACTCCTGGCA	conserved	conserved	cognitive disorder;auditory system disease;Viral hepatitis				exon sense-overlapping	ENST00000561249	FMN1		-	33066352	33447241	5.66195	6.55633	6.14265	6.50699	5.27025	5.89863	5.79661	5.96145	5.6091
ASHG19LNC1A114480856V5	0.0291092	0.539225	1.2529	down	ENST00000559150	ENSG00000248905	FMN1	lncRNA	;FANTOM5CAT:Complete5End;	DHS_enhancer		Gold		No	chr15:33356627-33360233:-	chr15	-	33356627	33360233			mast_cell		GENCODE	formin 1 [Source:HGNC Symbol;Acc:HGNC:3768]	888	GGCTCAGTCGATCCTGACCTGACCACAGCCTGACTGAGCAGGATGACAGGACTCCTGGCA	conserved	conserved	cognitive disorder;auditory system disease;Viral hepatitis				exon sense-overlapping	ENST00000616417	FMN1		-	33057746	33486934	5.66195	6.55633	6.14265	6.50699	5.27025	5.89863	5.79661	5.96145	5.6091
ASHG19LNC1A114480856V5	0.0291092	0.539225	1.2529	down	ENST00000559150	ENSG00000248905	FMN1	lncRNA	;FANTOM5CAT:Complete5End;	DHS_enhancer		Gold		No	chr15:33356627-33360233:-	chr15	-	33356627	33360233			mast_cell		GENCODE	formin 1 [Source:HGNC Symbol;Acc:HGNC:3768]	888	GGCTCAGTCGATCCTGACCTGACCACAGCCTGACTGAGCAGGATGACAGGACTCCTGGCA	conserved	conserved	cognitive disorder;auditory system disease;Viral hepatitis				exon sense-overlapping	ENST00000558197	FMN1		-	33354868	33360363	5.66195	6.55633	6.14265	6.50699	5.27025	5.89863	5.79661	5.96145	5.6091
ASHG19LNC1A113839750V5	0.67875	0.921399	1.03891	down	ENST00000571219	ENSG00000262155	LINC02175	lncRNA	Refseq:Complete3End;FANTOM5CAT:Complete5End;BIGTranscriptome:FullLength;	DHS_promoter	p_lncRNA_intergenic	Gold		Yes	chr16:25078258-25080264:+	chr16	+	25078258	25080264			testis	Nucleus	GENCODE	long intergenic non-protein coding RNA 2175 [Source:HGNC Symbol;Acc:HGNC:27550]	1875	AGAGCAAGGGAAGAGTCCCAGCTGCTCTGGAGTTTGAGGCAGGAGGATGGCTTGAACCCA	unconserved	unconserved				NR_135197	intergenic							12.6342	11.4764	12.5663	13.6132	13.2327	14.0348	14.1908	14.5272	14.0893
ASHGV40013922V5	0.79969	0.954799	1.0513	down	T102504	G024116	G024116	lncRNA				Reliable		Yes	chr14:31562686-31566059:-	chr14	-	31562686	31566059					RNA-seq: Iyer et al 2015		3010	TAAAACCGGGCAGGGCATGGTGGCTCACATCTGTAATCACAGCTCAGTCTCCTGGGGACT							natural antisense	ENST00000622409	AP4S1		+	31494312	31565655	13.5181	12.2516	13.4962	14.353	13.5456	14.4656	14.859	14.9625	14.7093
ASHGV40013922V5	0.79969	0.954799	1.0513	down	T102504	G024116	G024116	lncRNA				Reliable		Yes	chr14:31562686-31566059:-	chr14	-	31562686	31566059					RNA-seq: Iyer et al 2015		3010	TAAAACCGGGCAGGGCATGGTGGCTCACATCTGTAATCACAGCTCAGTCTCCTGGGGACT							natural antisense	ENST00000616371	AP4S1		+	31495849	31565655	13.5181	12.2516	13.4962	14.353	13.5456	14.4656	14.859	14.9625	14.7093
ASHGV40013922V5	0.79969	0.954799	1.0513	down	T102504	G024116	G024116	lncRNA				Reliable		Yes	chr14:31562686-31566059:-	chr14	-	31562686	31566059					RNA-seq: Iyer et al 2015		3010	TAAAACCGGGCAGGGCATGGTGGCTCACATCTGTAATCACAGCTCAGTCTCCTGGGGACT							natural antisense	ENST00000542754	AP4S1		+	31494672	31565656	13.5181	12.2516	13.4962	14.353	13.5456	14.4656	14.859	14.9625	14.7093
ASHG19LNC1A100092144V5	0.654423	0.912833	1.03817	down	ENST00000427080	ENSG00000235007	AL161785.2	lncRNA	;BIGTranscriptome:FullLength;			Reliable		Yes	chr9:132020633-132022125:+	chr9	+	132020633	132022125			embryonic_stem_cell	Nucleus	GENCODE	novel transcript	966	GATTGGGATGCAGACATTTTGGAGGCATTGTTCTGCCGACCACGCCATCCTGACAGTTTT							intergenic							3.24307	3.65777	4.17827	4.04558	4.31333	4.75682	4.28227	4.21496	4.46542
ASHGV40049661V5	0.257409	0.746352	1.14157	down	NR_036611	LOC100500773	LOC100500773	lncRNA	Refseq:FullLength;			Gold		Yes	chr8:96959212-96960576:-	chr8	-	96959212	96960576					Refseq		1365	ACCAATGTCCTGCCAGTTTAAGGGTATTTTGTAGAAGTGAACTTTGAGTTACTATGCAAA						NR_036611	intergenic							10.6497	8.33969	10.4675	10.3012	8.96901	9.91019	11.2283	10.911	11.3083
ASHG19LNC1A100068396V5	0.105355	0.633291	1.11876	down	ENST00000533938	ENSG00000255142	AP006621.2	lncRNA	;BIGTranscriptome:FullLength;			Reliable		Yes	chr11:781645-782105:+	chr11	+	781645	782105			middle_temporal_gyrus		GENCODE	novel transcript	284	CACGCAGACCCAGAAGCAGGAAGCAGACAGTAAGTGACAGCCGCTAAGACGCAGGGAGGC							intergenic							8.76687	9.79745	8.70124	9.20501	9.41088	8.99676	8.95597	8.67655	8.52432
ASHGV40031960V5	0.753372	0.94566	1.03498	down	T012123	G002566	G002566	lncRNA				Reliable		Yes	chr1:60989019-60993002:+	chr1	+	60989019	60993002					RNA-seq: Iyer et al 2015		3882	TCTGTCAGTACTTTATGAACTTGAACGACCCATTTAACCTCTCTTGCTCTCATTCTTCTC							intergenic							7.04864	7.68986	6.85145	6.14296	6.92959	6.40881	6.43677	6.1184	6.68422
ASHG19LNC1A109589242V5	0.111642	0.642157	1.12946	down	ENST00000599378	ENSG00000239665	AL157392.3	lncRNA	;FANTOM5CAT:Complete5End;			Reliable		No	chr10:13678997-13686980:+	chr10	+	13678997	13686980			substantia_nigra	Nucleus;Chromatin	GENCODE	novel transcript	509	CAGTCTTGATGCTGTGTCTCACAATTTATTCTACTGATGATGGACATAGCCCTAATTTGT	unconserved	conserved					bidirectional	NM_001318338	FRMD4A		-	13685706	13749567	5.42923	4.92407	5.68694	4.8028	5.05495	5.0788	4.91405	5.54268	5.534
ASHG19LNC1A109589242V5	0.111642	0.642157	1.12946	down	ENST00000599378	ENSG00000239665	AL157392.3	lncRNA	;FANTOM5CAT:Complete5End;			Reliable		No	chr10:13678997-13686980:+	chr10	+	13678997	13686980			substantia_nigra	Nucleus;Chromatin	GENCODE	novel transcript	509	CAGTCTTGATGCTGTGTCTCACAATTTATTCTACTGATGATGGACATAGCCCTAATTTGT	unconserved	conserved					bidirectional	NM_001318337	FRMD4A		-	13685706	14014369	5.42923	4.92407	5.68694	4.8028	5.05495	5.0788	4.91405	5.54268	5.534
ASHG19LNC1A109589242V5	0.111642	0.642157	1.12946	down	ENST00000599378	ENSG00000239665	AL157392.3	lncRNA	;FANTOM5CAT:Complete5End;			Reliable		No	chr10:13678997-13686980:+	chr10	+	13678997	13686980			substantia_nigra	Nucleus;Chromatin	GENCODE	novel transcript	509	CAGTCTTGATGCTGTGTCTCACAATTTATTCTACTGATGATGGACATAGCCCTAATTTGT	unconserved	conserved					bidirectional	ENST00000357447	FRMD4A		-	13685706	14372883	5.42923	4.92407	5.68694	4.8028	5.05495	5.0788	4.91405	5.54268	5.534
ASHG19LNC1A109589242V5	0.111642	0.642157	1.12946	down	ENST00000599378	ENSG00000239665	AL157392.3	lncRNA	;FANTOM5CAT:Complete5End;			Reliable		No	chr10:13678997-13686980:+	chr10	+	13678997	13686980			substantia_nigra	Nucleus;Chromatin	GENCODE	novel transcript	509	CAGTCTTGATGCTGTGTCTCACAATTTATTCTACTGATGATGGACATAGCCCTAATTTGT	unconserved	conserved					bidirectional	NM_001318336	FRMD4A		-	13685706	14050532	5.42923	4.92407	5.68694	4.8028	5.05495	5.0788	4.91405	5.54268	5.534
ASHG19LNC1A109589242V5	0.111642	0.642157	1.12946	down	ENST00000599378	ENSG00000239665	AL157392.3	lncRNA	;FANTOM5CAT:Complete5End;			Reliable		No	chr10:13678997-13686980:+	chr10	+	13678997	13686980			substantia_nigra	Nucleus;Chromatin	GENCODE	novel transcript	509	CAGTCTTGATGCTGTGTCTCACAATTTATTCTACTGATGATGGACATAGCCCTAATTTGT	unconserved	conserved					bidirectional	ENST00000601460	AL157392.5		+	13652047	13697929	5.42923	4.92407	5.68694	4.8028	5.05495	5.0788	4.91405	5.54268	5.534
ASHGV40046693V5	0.173777	0.696988	1.10997	down	TCONS_l2_00026700	XLOC_l2_013898	XLOC_l2_013898	lncRNA				Reliable		Yes	chr7:76684552-76702721:-	chr7	-	76684552	76702721					RNA-seq: Cabili et al 2011		12085	AAAGGAAATAGGTTGAAGGCTTTTCACTCCATAAGTAACAAATATATTATTGGGGAGGTG							exon sense-overlapping	NM_001351348	SPDYE18		-	76682050	76690198	8.15557	7.5832	8.51855	8.14718	7.44047	8.08088	8.28468	8.9364	8.44977
ASHG19LNC1A100883144V5	0.140315	0.665499	1.20785	down	ENST00000618132	ENSG00000251562	MALAT1	lncRNA				Reliable		No	chr11:65271476-65272319:+	chr11	+	65271476	65272319	bladder cancer;breast cancer;cervical cancer;clear cell renal cell carcinoma;colon cancer;colorectal cancer;endometrial stromal sarcoma;esophageal squamous cell carcinoma;fibrosarcoma;gallbladder cancer;gastric cancer;glioma;hepatocellular carcinoma;laryngeal squamous cell carcinoma;liver cancer;lung adenocarcinoma;lung cancer;melanoma;multiple myeloma;nasopharyngeal carcinoma;neuroblastoma;non-s…	B-cell neoplasms;bladder cancer;breast cancer;cancer;cervical cancer;colon cancer;colorectal cancer;decreased myogenesis;diabetes mellitus;endometrial cancer;gallbladder cancer;hepatocellular carcinoma;kidney cancer;laryngeal squamous cell carcinoma;liver cancer;lung adenocarcinoma;lung cancer;nasopharyngeal carcinoma;neuroblastoma;non-small cell lung cancer;osteosarcoma;pancreatic cancer;prostat…		Cytosol;Cytoplasm;Nucleus;Ribosome;Exosome;Insoluble Fraction	GENCODE	metastasis associated lung adenocarcinoma transcript 1 [Source:HGNC Symbol;Acc:HGNC:29665]	725	CCTTCTGTTCTAACTTCACAGAGAATGCAGTTGTCTTGACTTCAGGTCTGTCTGTTCTGT							intergenic							10.644	11.1622	11.1529	11.8084	11.7257	11.428	11.0767	11.3518	10.5679
ASHG19LNC1A100097013V5	0.241258	0.735019	1.1442	down	ENST00000606037	ENSG00000272457	AC113194.1	lncRNA				Reliable		Yes	chr8:54788710-54789209:-	chr8	-	54788710	54789209			neuronal_stem_cell		GENCODE	novel transcript, antisense to RGS20	500	ATGACTCCTGTACCAAAAATTTCTGAGACTCTTTAGAATTAAAGTCACAGTTCAAATAGA							intronic antisense	ENST00000344277	RGS20		+	54764460	54871863	5.66477	5.24654	5.48616	4.64647	5.04929	4.68201	4.92824	5.31225	3.978
ASHG19LNC1A100097013V5	0.241258	0.735019	1.1442	down	ENST00000606037	ENSG00000272457	AC113194.1	lncRNA				Reliable		Yes	chr8:54788710-54789209:-	chr8	-	54788710	54789209			neuronal_stem_cell		GENCODE	novel transcript, antisense to RGS20	500	ATGACTCCTGTACCAAAAATTTCTGAGACTCTTTAGAATTAAAGTCACAGTTCAAATAGA							intronic antisense	ENST00000297313	RGS20		+	54764368	54871863	5.66477	5.24654	5.48616	4.64647	5.04929	4.68201	4.92824	5.31225	3.978
ASHG19LNC1A106419690V5	0.128287	0.658471	1.07564	down	ENST00000521996	ENSG00000251136	AF117829.1	lncRNA	;FANTOM5CAT:Complete5End;BIGTranscriptome:FullLength;	DHS_promoter	p_lncRNA_divergent	Reliable		No	chr8:90733132-90737158:-	chr8	-	90733132	90737158			eosinophil	Nucleus	GENCODE	uncharacterized LOC101929709 [Source:NCBI gene;Acc:101929709]	915	GCCAAGCAATACAGGTGGCTTCTTTCAAGAAGTTGGAAAAGTGGTAATATTTTATGTTAT	conserved	conserved	leprosy;Granulomatosis	ENSG00000104320			intergenic							6.54439	6.64847	6.7265	6.63727	6.38878	6.61815	6.35298	6.5907	6.41092
ASHG19LNC1A100004117V5	0.0875565	0.619369	1.11539	down	uc003dtq.3	AF090939	AF090939	lncRNA				Reliable		Yes	chr3:99652069-99654107:+	chr3	+	99652069	99654107					knownGene	Homo sapiens clone HQ0641 PRO0641 mRNA, complete cds.	2039	TGCATACTAGGGTAAAGAAAAATTTTGTAATAGCAACAGTGGTTTGGGATTTTCAGGGTA							bidirectional	ENST00000398326	FILIP1L		-	99616971	99833357	6.42025	6.72793	7.20431	6.4443	6.02101	6.76574	6.69146	7.00688	6.86852
ASHG19LNC1A100004117V5	0.0875565	0.619369	1.11539	down	uc003dtq.3	AF090939	AF090939	lncRNA				Reliable		Yes	chr3:99652069-99654107:+	chr3	+	99652069	99654107					knownGene	Homo sapiens clone HQ0641 PRO0641 mRNA, complete cds.	2039	TGCATACTAGGGTAAAGAAAAATTTTGTAATAGCAACAGTGGTTTGGGATTTTCAGGGTA							bidirectional	ENST00000331335	FILIP1L		-	99566772	99833357	6.42025	6.72793	7.20431	6.4443	6.02101	6.76574	6.69146	7.00688	6.86852
ASHG19LNC1A100004117V5	0.0875565	0.619369	1.11539	down	uc003dtq.3	AF090939	AF090939	lncRNA				Reliable		Yes	chr3:99652069-99654107:+	chr3	+	99652069	99654107					knownGene	Homo sapiens clone HQ0641 PRO0641 mRNA, complete cds.	2039	TGCATACTAGGGTAAAGAAAAATTTTGTAATAGCAACAGTGGTTTGGGATTTTCAGGGTA							bidirectional	ENST00000354552	FILIP1L		-	99551988	99833357	6.42025	6.72793	7.20431	6.4443	6.02101	6.76574	6.69146	7.00688	6.86852
ASHG19LNC1A100004117V5	0.0875565	0.619369	1.11539	down	uc003dtq.3	AF090939	AF090939	lncRNA				Reliable		Yes	chr3:99652069-99654107:+	chr3	+	99652069	99654107					knownGene	Homo sapiens clone HQ0641 PRO0641 mRNA, complete cds.	2039	TGCATACTAGGGTAAAGAAAAATTTTGTAATAGCAACAGTGGTTTGGGATTTTCAGGGTA							bidirectional	ENST00000421999	CMSS1		+	99536678	99900576	6.42025	6.72793	7.20431	6.4443	6.02101	6.76574	6.69146	7.00688	6.86852
ASHG19LNC1A100004117V5	0.0875565	0.619369	1.11539	down	uc003dtq.3	AF090939	AF090939	lncRNA				Reliable		Yes	chr3:99652069-99654107:+	chr3	+	99652069	99654107					knownGene	Homo sapiens clone HQ0641 PRO0641 mRNA, complete cds.	2039	TGCATACTAGGGTAAAGAAAAATTTTGTAATAGCAACAGTGGTTTGGGATTTTCAGGGTA							bidirectional	ENST00000463526	CMSS1		+	99536681	99879299	6.42025	6.72793	7.20431	6.4443	6.02101	6.76574	6.69146	7.00688	6.86852
ASHGV40037285V5	0.893319	0.977671	1.02163	down	T262073	G060281	G060281	lncRNA				Reliable		Yes	chr4:19544857-19545415:-	chr4	-	19544857	19545415					RNA-seq: Iyer et al 2015		558	TTTTCCTCTCTTGCTGTGCTTGAAAACTTGAGTCCATGACATGATTGAGCTCAAGGCAGC							intergenic							5.45089	5.24245	5.85815	5.28157	4.72912	5.04682	5.18666	5.57504	5.64595
ASHGV40015317V5	0.562008	0.879805	1.04164	down	T108991	G025801	G025801	lncRNA				Reliable		Yes	chr14:91747986-91755047:+	chr14	+	91747986	91755047					RNA-seq: Iyer et al 2015		1075	AGATATCTGCCCGGCTACATGATGAATGATACCTTTTGTTCTAAAACAACAAAAGTGGTT							natural antisense	ENST00000556726	CCDC88C		-	91737667	91755675	4.42294	5.06992	4.67407	4.98934	5.14708	4.75694	5.07481	4.53289	4.64613
ASHGV40015317V5	0.562008	0.879805	1.04164	down	T108991	G025801	G025801	lncRNA				Reliable		Yes	chr14:91747986-91755047:+	chr14	+	91747986	91755047					RNA-seq: Iyer et al 2015		1075	AGATATCTGCCCGGCTACATGATGAATGATACCTTTTGTTCTAAAACAACAAAAGTGGTT							natural antisense	ENST00000331194	CCDC88C		-	91737669	91752034	4.42294	5.06992	4.67407	4.98934	5.14708	4.75694	5.07481	4.53289	4.64613
ASHGV40015317V5	0.562008	0.879805	1.04164	down	T108991	G025801	G025801	lncRNA				Reliable		Yes	chr14:91747986-91755047:+	chr14	+	91747986	91755047					RNA-seq: Iyer et al 2015		1075	AGATATCTGCCCGGCTACATGATGAATGATACCTTTTGTTCTAAAACAACAAAAGTGGTT							natural antisense	ENST00000389857	CCDC88C		-	91737669	91884121	4.42294	5.06992	4.67407	4.98934	5.14708	4.75694	5.07481	4.53289	4.64613
ASHG19LNC1A100024303V5	0.986025	0.996948	1.00083	down	ENST00000577227	ENSG00000265337	AC079336.3	lncRNA	;BIGTranscriptome:FullLength;			Reliable		Yes	chr17:30856026-30857067:-	chr17	-	30856026	30857067					GENCODE	novel transcript, sense intronic MYO1D	475	CATGAGTCCCACCATCTAATGCCTACAGGAAGTAAACCAGAAGTCTCATCCGAGGACACC							intron sense-overlapping	ENST00000318217	MYO1D		-	30819540	31204195	6.29603	6.2866	6.31502	5.67126	6.31135	6.12615	6.18609	5.93045	5.81756
ASHG19LNC1A100024303V5	0.986025	0.996948	1.00083	down	ENST00000577227	ENSG00000265337	AC079336.3	lncRNA	;BIGTranscriptome:FullLength;			Reliable		Yes	chr17:30856026-30857067:-	chr17	-	30856026	30857067					GENCODE	novel transcript, sense intronic MYO1D	475	CATGAGTCCCACCATCTAATGCCTACAGGAAGTAAACCAGAAGTCTCATCCGAGGACACC							intron sense-overlapping	ENST00000394649	MYO1D		-	30819627	31190061	6.29603	6.2866	6.31502	5.67126	6.31135	6.12615	6.18609	5.93045	5.81756
ASHG19LNC1A104479181V5	0.552	0.875908	1.03188	down	ENCT00000240664	CATG00000048060	CATG00000048060.1	lncRNA	;FANTOM5CAT:Complete5End;	DHS_promoter	p_lncRNA_divergent	Reliable		Yes	chr2:32286728-32288495:-	chr2	-	32286728	32288495					FANTOM5CAT	query_DPI = chr2:32288438..32288455,-;max_hit_DPIClstrID = chr2:32289003..32289089,+, on up stream;divergent transcription with these coding genes: ENSG00000021574.7	1768	CCAGAGCTGCTGGGTTCCTGACTGGTCACTTGGTTATGTAATCTATCCAATACACTAATC	conserved	unconserved					intergenic							6.36166	6.17208	6.85203	6.52672	5.96448	6.39637	6.70348	6.41757	6.91123
ASHG19LNC1A100012074V5	0.00605385	0.460029	1.26703	down	ENST00000606160	ENSG00000272428	AL450270.1	lncRNA				Reliable		Yes	chr6:133861922-133862312:+	chr6	+	133861922	133862312					GENCODE	novel transcript	391	GTGACATGTTTACAGTGTTGAAGGAAATCAGGTGTTTTCATGCTAAATGAAAATAAAATT							intergenic							5.3916	3.65777	5.5821	4.06449	4.30838	4.79482	4.14477	4.85196	4.46307
ASHG19LNC1A100008301V5	0.888749	0.976702	1.00731	down	uc001agf.1	AK094692	AK094692	lncRNA				Reliable		Yes	chr1:1535819-1543166:+	chr1	+	1535819	1543166					knownGene	Homo sapiens cDNA FLJ37373 fis, clone BRAMY2024849.	1048	TGATTTCCTTCTTAAGCAGAGCTGAGTCTCTGTCTCTGTCCACACCAGTGCCTCCTGGGC							intergenic							6.93163	6.73717	7.23643	6.85574	6.21086	6.65488	6.84633	7.04438	7.49787
ASHG19LNC1A102724070V5	0.947324	0.987855	1.00266	down	ENST00000333139	ENSG00000184224	C11orf72	lncRNA	;FANTOM5CAT:Complete5End;	DHS_promoter		Reliable		Yes	chr11:67370351-67374177:-	chr11	-	67370351	67374177			putamen		GENCODE	chromosome 11 open reading frame 72 (putative) [Source:HGNC Symbol;Acc:HGNC:26915]	2431	ACCTCGCATGTCGCCTTCTGCTGGGTCCTGGAGGTCTTGGAAGCCTGATGAACTCGTCTT	conserved	unconserved				NR_130935	intronic antisense	ENST00000647561	NDUFV1		+	67373124	67380025	8.27089	7.73717	8.35408	8.60641	8.03451	8.37747	8.80555	8.76053	8.83804
ASHG19LNC1A107158459V5	0.991624	0.998317	1.00077	down	ENST00000585582	ENSG00000224743	TEX26-AS1	lncRNA	;BIGTranscriptome:FullLength;			Reliable		No	chr13:31502795-31505679:-	chr13	-	31502795	31505679					GENCODE	TEX26 antisense RNA 1 [Source:HGNC Symbol;Acc:HGNC:42784]	853	CTGTCACTGCAGGCCCTTAGGGATCCCAGGTGATTCACAGAGTTTGAGACGGACAGCTCT							intergenic							3.24307	3.65777	3.21636	4.09536	4.23161	4.64983	4.39261	3.53467	3.70156
ASHGV40001004V5	0.0232694	0.538009	1.16795	down	NR_045129	TXLNGY	TXLNGY	lncRNA	Refseq:FullLength;			Gold		No	chrY:21729243-21752309:+	chrY	+	21729243	21752309					Refseq		863	AAAGTCTTAGGAAAAGAAGTTTTATTATTGATGCAAGCCCTAAACACTCTTTCGACTCCA						NR_045129	natural antisense	ENST00000599485	AC009977.1		-	21737895	21738068	7.07129	6.17035	7.39137	6.46277	6.8319	6.83417	6.93875	6.72042	6.91371
ASHG19LNC1A108776405V5	0.633081	0.907194	1.03847	down	ENST00000452511	ENSG00000231876	AC009158.1	lncRNA	;FANTOM5CAT:Complete5End;BIGTranscriptome:FullLength;	DHS_enhancer	e_lncRNA	Reliable		Yes	chr16:26329467-26334302:+	chr16	+	26329467	26334302			testis		GENCODE	uncharacterized LOC102723536 [Source:NCBI gene;Acc:102723536]	895	CCATGCTTCATGATTCTATCCAGGTGTCCCACATATGAGAGCCAATTCCAAAGAAATAAC	conserved	conserved					intergenic							4.59174	5.30602	5.32763	4.83311	5.03513	5.41544	4.89069	4.62671	4.482
ASHG19LNC1A106009654V5	0.62042	0.902563	1.03657	down	ENST00000493123	ENSG00000242428	C3orf67-AS1	lncRNA	;FANTOM5CAT:Complete5End;BIGTranscriptome:FullLength;	DHS_enhancer	e_lncRNA	Reliable		No	chr3:58810163-59003363:+	chr3	+	58810163	59003363			nervous_system		GENCODE	C3orf67 antisense RNA 1 [Source:HGNC Symbol;Acc:HGNC:41063]	570	CCTGCCATGTTAAAAGGAATTTTGAAATTGCCTGGTGGACTAGAAATGAAGCAAAACACA	conserved	conserved					natural antisense	ENST00000486145	C3orf67		-	58703092	58817451	5.51266	3.65777	5.02797	5.1295	5.3266	5.81334	5.63645	5.00188	4.41771
ASHG19LNC1A106009654V5	0.62042	0.902563	1.03657	down	ENST00000493123	ENSG00000242428	C3orf67-AS1	lncRNA	;FANTOM5CAT:Complete5End;BIGTranscriptome:FullLength;	DHS_enhancer	e_lncRNA	Reliable		No	chr3:58810163-59003363:+	chr3	+	58810163	59003363			nervous_system		GENCODE	C3orf67 antisense RNA 1 [Source:HGNC Symbol;Acc:HGNC:41063]	570	CCTGCCATGTTAAAAGGAATTTTGAAATTGCCTGGTGGACTAGAAATGAAGCAAAACACA	conserved	conserved					natural antisense	NM_001351531	C3orf67		-	58727733	59035758	5.51266	3.65777	5.02797	5.1295	5.3266	5.81334	5.63645	5.00188	4.41771
ASHG19LNC1A106009654V5	0.62042	0.902563	1.03657	down	ENST00000493123	ENSG00000242428	C3orf67-AS1	lncRNA	;FANTOM5CAT:Complete5End;BIGTranscriptome:FullLength;	DHS_enhancer	e_lncRNA	Reliable		No	chr3:58810163-59003363:+	chr3	+	58810163	59003363			nervous_system		GENCODE	C3orf67 antisense RNA 1 [Source:HGNC Symbol;Acc:HGNC:41063]	570	CCTGCCATGTTAAAAGGAATTTTGAAATTGCCTGGTGGACTAGAAATGAAGCAAAACACA	conserved	conserved					natural antisense	NM_001351530	C3orf67		-	58727733	59035758	5.51266	3.65777	5.02797	5.1295	5.3266	5.81334	5.63645	5.00188	4.41771
ASHG19LNC1A106009654V5	0.62042	0.902563	1.03657	down	ENST00000493123	ENSG00000242428	C3orf67-AS1	lncRNA	;FANTOM5CAT:Complete5End;BIGTranscriptome:FullLength;	DHS_enhancer	e_lncRNA	Reliable		No	chr3:58810163-59003363:+	chr3	+	58810163	59003363			nervous_system		GENCODE	C3orf67 antisense RNA 1 [Source:HGNC Symbol;Acc:HGNC:41063]	570	CCTGCCATGTTAAAAGGAATTTTGAAATTGCCTGGTGGACTAGAAATGAAGCAAAACACA	conserved	conserved					natural antisense	NM_001351533	C3orf67		-	58868073	59035758	5.51266	3.65777	5.02797	5.1295	5.3266	5.81334	5.63645	5.00188	4.41771
ASHG19LNC1A106009654V5	0.62042	0.902563	1.03657	down	ENST00000493123	ENSG00000242428	C3orf67-AS1	lncRNA	;FANTOM5CAT:Complete5End;BIGTranscriptome:FullLength;	DHS_enhancer	e_lncRNA	Reliable		No	chr3:58810163-59003363:+	chr3	+	58810163	59003363			nervous_system		GENCODE	C3orf67 antisense RNA 1 [Source:HGNC Symbol;Acc:HGNC:41063]	570	CCTGCCATGTTAAAAGGAATTTTGAAATTGCCTGGTGGACTAGAAATGAAGCAAAACACA	conserved	conserved					natural antisense	NM_001351534	C3orf67		-	58899296	59035758	5.51266	3.65777	5.02797	5.1295	5.3266	5.81334	5.63645	5.00188	4.41771
ASHG19LNC1A106009654V5	0.62042	0.902563	1.03657	down	ENST00000493123	ENSG00000242428	C3orf67-AS1	lncRNA	;FANTOM5CAT:Complete5End;BIGTranscriptome:FullLength;	DHS_enhancer	e_lncRNA	Reliable		No	chr3:58810163-59003363:+	chr3	+	58810163	59003363			nervous_system		GENCODE	C3orf67 antisense RNA 1 [Source:HGNC Symbol;Acc:HGNC:41063]	570	CCTGCCATGTTAAAAGGAATTTTGAAATTGCCTGGTGGACTAGAAATGAAGCAAAACACA	conserved	conserved					natural antisense	ENST00000482387	C3orf67		-	58727737	59035776	5.51266	3.65777	5.02797	5.1295	5.3266	5.81334	5.63645	5.00188	4.41771
ASHG19LNC1A106009654V5	0.62042	0.902563	1.03657	down	ENST00000493123	ENSG00000242428	C3orf67-AS1	lncRNA	;FANTOM5CAT:Complete5End;BIGTranscriptome:FullLength;	DHS_enhancer	e_lncRNA	Reliable		No	chr3:58810163-59003363:+	chr3	+	58810163	59003363			nervous_system		GENCODE	C3orf67 antisense RNA 1 [Source:HGNC Symbol;Acc:HGNC:41063]	570	CCTGCCATGTTAAAAGGAATTTTGAAATTGCCTGGTGGACTAGAAATGAAGCAAAACACA	conserved	conserved					natural antisense	ENST00000491845	C3orf67		-	58899296	59035717	5.51266	3.65777	5.02797	5.1295	5.3266	5.81334	5.63645	5.00188	4.41771
ASHG19LNC1A106009654V5	0.62042	0.902563	1.03657	down	ENST00000493123	ENSG00000242428	C3orf67-AS1	lncRNA	;FANTOM5CAT:Complete5End;BIGTranscriptome:FullLength;	DHS_enhancer	e_lncRNA	Reliable		No	chr3:58810163-59003363:+	chr3	+	58810163	59003363			nervous_system		GENCODE	C3orf67 antisense RNA 1 [Source:HGNC Symbol;Acc:HGNC:41063]	570	CCTGCCATGTTAAAAGGAATTTTGAAATTGCCTGGTGGACTAGAAATGAAGCAAAACACA	conserved	conserved					natural antisense	ENST00000472469	C3orf67		-	58846954	59035738	5.51266	3.65777	5.02797	5.1295	5.3266	5.81334	5.63645	5.00188	4.41771
ASHG19LNC1A106009654V5	0.62042	0.902563	1.03657	down	ENST00000493123	ENSG00000242428	C3orf67-AS1	lncRNA	;FANTOM5CAT:Complete5End;BIGTranscriptome:FullLength;	DHS_enhancer	e_lncRNA	Reliable		No	chr3:58810163-59003363:+	chr3	+	58810163	59003363			nervous_system		GENCODE	C3orf67 antisense RNA 1 [Source:HGNC Symbol;Acc:HGNC:41063]	570	CCTGCCATGTTAAAAGGAATTTTGAAATTGCCTGGTGGACTAGAAATGAAGCAAAACACA	conserved	conserved					natural antisense	ENST00000295966	C3orf67		-	58727733	59035810	5.51266	3.65777	5.02797	5.1295	5.3266	5.81334	5.63645	5.00188	4.41771
ASHGV40043957V5	0.196048	0.707865	1.12205	down	T309647	G072542	G072542	lncRNA				Reliable		Yes	chr6:111599872-111611508:-	chr6	-	111599872	111611508					RNA-seq: Iyer et al 2015		8975	GTAGAAGCAAAATGTCACTTTCCCTTGCTTCAGTAAGACTAAGAACTTCCTATATCATTC							intergenic							3.24307	5.30838	4.82475	4.53194	3.55415	4.84792	3.82856	4.19644	4.29106
ASHG19LNC1A100052566V5	0.105548	0.633291	1.14019	down	ENST00000588784	ENSG00000267575	AC006504.5	lncRNA	;FANTOM5CAT:Complete5End;	DHS_promoter		Reliable		Yes	chr19:28284932-28287332:+	chr19	+	28284932	28287332			pineal_body	Insoluble Fraction;Cell Membrane	GENCODE	uncharacterized LOC101927151 [Source:NCBI gene;Acc:101927151]	2401	CAACACTATATAATTCATTCATGTAACCAAAAACCACTTGTACCCAAATGATATTGACAT	unconserved	unconserved	major depressive disorder				intergenic							10.6343	10.2836	10.5292	10.7402	10.5765	11.2713	11.2051	11.5448	10.8074
ASHG19LNC1A107238683V5	0.147712	0.673135	1.10563	down	ENST00000622355	ENSG00000273637	AL139260.2	lncRNA				Reliable		Yes	chr1:39305005-39340166:-	chr1	-	39305005	39340166			neuron_projection_bundle		GENCODE	novel transcript	2171	AGACAATGAAAAATGGTGGTGTTTCATAAGATGTCACCCAACGAGACCCTCTTTTTGGAA							exon sense-overlapping	ENST00000373001	RRAGC		-	39303870	39325495	6.61247	6.11773	6.7523	6.0355	5.95729	6.31333	6.88658	6.46976	7.18679
ASHG19LNC1A107238683V5	0.147712	0.673135	1.10563	down	ENST00000622355	ENSG00000273637	AL139260.2	lncRNA				Reliable		Yes	chr1:39305005-39340166:-	chr1	-	39305005	39340166			neuron_projection_bundle		GENCODE	novel transcript	2171	AGACAATGAAAAATGGTGGTGTTTCATAAGATGTCACCCAACGAGACCCTCTTTTTGGAA							exon sense-overlapping	ENST00000360786	GJA9		-	39340123	39342023	6.61247	6.11773	6.7523	6.0355	5.95729	6.31333	6.88658	6.46976	7.18679
ASHG19LNC1A107238683V5	0.147712	0.673135	1.10563	down	ENST00000622355	ENSG00000273637	AL139260.2	lncRNA				Reliable		Yes	chr1:39305005-39340166:-	chr1	-	39305005	39340166			neuron_projection_bundle		GENCODE	novel transcript	2171	AGACAATGAAAAATGGTGGTGTTTCATAAGATGTCACCCAACGAGACCCTCTTTTTGGAA							exon sense-overlapping	ENST00000494695	MYCBP		-	39329908	39339040	6.61247	6.11773	6.7523	6.0355	5.95729	6.31333	6.88658	6.46976	7.18679
ASHG19LNC1A107238683V5	0.147712	0.673135	1.10563	down	ENST00000622355	ENSG00000273637	AL139260.2	lncRNA				Reliable		Yes	chr1:39305005-39340166:-	chr1	-	39305005	39340166			neuron_projection_bundle		GENCODE	novel transcript	2171	AGACAATGAAAAATGGTGGTGTTTCATAAGATGTCACCCAACGAGACCCTCTTTTTGGAA							exon sense-overlapping	ENST00000397572	MYCBP		-	39328636	39339777	6.61247	6.11773	6.7523	6.0355	5.95729	6.31333	6.88658	6.46976	7.18679
ASHG19LNC1A107238683V5	0.147712	0.673135	1.10563	down	ENST00000622355	ENSG00000273637	AL139260.2	lncRNA				Reliable		Yes	chr1:39305005-39340166:-	chr1	-	39305005	39340166			neuron_projection_bundle		GENCODE	novel transcript	2171	AGACAATGAAAAATGGTGGTGTTTCATAAGATGTCACCCAACGAGACCCTCTTTTTGGAA							exon sense-overlapping	NM_001271851	AL139260.2		-	39303869	39325495	6.61247	6.11773	6.7523	6.0355	5.95729	6.31333	6.88658	6.46976	7.18679
ASHG19LNC1A107238683V5	0.147712	0.673135	1.10563	down	ENST00000622355	ENSG00000273637	AL139260.2	lncRNA				Reliable		Yes	chr1:39305005-39340166:-	chr1	-	39305005	39340166			neuron_projection_bundle		GENCODE	novel transcript	2171	AGACAATGAAAAATGGTGGTGTTTCATAAGATGTCACCCAACGAGACCCTCTTTTTGGAA							exon sense-overlapping	ENST00000621281	GJA9-MYCBP		-	39330201	39347274	6.61247	6.11773	6.7523	6.0355	5.95729	6.31333	6.88658	6.46976	7.18679
ASHGV40054772V5	0.681848	0.922137	1.03021	down	T372492	G087835	G087835	lncRNA				Reliable		Yes	chrX:24390733-24414706:+	chrX	+	24390733	24414706					RNA-seq: Iyer et al 2015		1484	CGGGATTACTCACTGAAATTGACATGTCTGTTCAATCCTTTTGCTCCCTCCAAATTTTTC							intergenic							5.443	5.98818	5.3522	5.67274	5.68181	5.25342	5.27971	5.86159	5.99234
ASHG19LNC1A100010913V5	0.051977	0.575988	1.23073	down	ENST00000427833	ENSG00000226047	AL807761.3	lncRNA	;BIGTranscriptome:FullLength;			Reliable		Yes	chr9:109879740-109883986:-	chr9	-	109879740	109883986					GENCODE	novel transcript	329	ATCAAGTCCTACTTTCTTCATTGATACGGCAATATCAAATAAATAGTCATAACACTCACA							intergenic							6.03505	3.65777	6.3352	4.36569	3.23331	4.19125	4.99499	4.80617	4.9188
ASHG19LNC1A106447730V5	0.770644	0.94952	1.03066	down	NR_104322	ENSG00000281131	SCHLAP1	lncRNA				Reliable		No	chr2:181556831-181781666:+	chr2	+	181556831	181781666		Neoplasm Metastasis;Prostatic Neoplasms	testis		Refseq		1675	TCACCTTTCTCTCAGTTTCTTCTACGCCAGGTGTGTGCTTAGCTCCATGACAAAAGGTGA						NR_104322	intergenic							5.97679	5.85894	5.98307	5.94071	6.02332	5.53241	5.78465	6.20089	6.08197
ASHGV40036647V5	0.960649	0.991703	1.00307	down	ENST00000490465	ENSG00000241131	LINC02032	lncRNA	Refseq:Complete3End;FANTOM5CAT:Complete5End;BIGTranscriptome:FullLength;			Gold		Yes	chr3:147795946-147805816:+	chr3	+	147795946	147805816			testis		GENCODE	long intergenic non-protein coding RNA 2032 [Source:HGNC Symbol;Acc:HGNC:52866]	391	TCAGAGAGGGTTCAACATTAACAACGTCTGTAAAAACAGAATCACAGCTGTCAAGAAGAG	conserved	conserved				NR_134937	intergenic							5.00677	5.49735	4.67801	5.23243	5.9272	5.47172	5.42043	5.18285	4.54161
ASHG19LNC1ABL100000677V5	0.890407	0.977179	1.01116	down	compmerge.2776.pooled.chr19	ENSG00000268686	AC010643.1	lncRNA	;FANTOM5CAT:Complete5End;BIGTranscriptome:FullLength;;CLSFL	DHS_enhancer	e_lncRNA	Reliable		No	hg38:chr19:49375728-49388091-	chr19	-	49375728	49388091			testis	Cell Membrane	CLSFL		1249	AAATCTGAATGAGCTTGAAAGCAGCTTCTTCCCAGAGCCTCCCAATGAGAGCTCGGGTGG	unconserved	conserved					bidirectional	ENST00000200453	PPP1R15A		+	49375649	49379314	7.17058	8.88052	7.5854	7.31995	7.52	6.85882	6.49759	7.06441	7.03309
ASHG19LNC1ABL100000677V5	0.890407	0.977179	1.01116	down	compmerge.2776.pooled.chr19	ENSG00000268686	AC010643.1	lncRNA	;FANTOM5CAT:Complete5End;BIGTranscriptome:FullLength;;CLSFL	DHS_enhancer	e_lncRNA	Reliable		No	hg38:chr19:49375728-49388091-	chr19	-	49375728	49388091			testis	Cell Membrane	CLSFL		1249	AAATCTGAATGAGCTTGAAAGCAGCTTCTTCCCAGAGCCTCCCAATGAGAGCTCGGGTGG	unconserved	conserved					bidirectional	ENST00000600406	PPP1R15A		+	49377575	49379299	7.17058	8.88052	7.5854	7.31995	7.52	6.85882	6.49759	7.06441	7.03309
ASHG19LNC1ABL100000677V5	0.890407	0.977179	1.01116	down	compmerge.2776.pooled.chr19	ENSG00000268686	AC010643.1	lncRNA	;FANTOM5CAT:Complete5End;BIGTranscriptome:FullLength;;CLSFL	DHS_enhancer	e_lncRNA	Reliable		No	hg38:chr19:49375728-49388091-	chr19	-	49375728	49388091			testis	Cell Membrane	CLSFL		1249	AAATCTGAATGAGCTTGAAAGCAGCTTCTTCCCAGAGCCTCCCAATGAGAGCTCGGGTGG	unconserved	conserved					bidirectional	ENST00000221399	TULP2		-	49384222	49401990	7.17058	8.88052	7.5854	7.31995	7.52	6.85882	6.49759	7.06441	7.03309
ASHG19LNC1ABL100000677V5	0.890407	0.977179	1.01116	down	compmerge.2776.pooled.chr19	ENSG00000268686	AC010643.1	lncRNA	;FANTOM5CAT:Complete5End;BIGTranscriptome:FullLength;;CLSFL	DHS_enhancer	e_lncRNA	Reliable		No	hg38:chr19:49375728-49388091-	chr19	-	49375728	49388091			testis	Cell Membrane	CLSFL		1249	AAATCTGAATGAGCTTGAAAGCAGCTTCTTCCCAGAGCCTCCCAATGAGAGCTCGGGTGG	unconserved	conserved					bidirectional	ENST00000522341	TULP2		-	49384228	49385382	7.17058	8.88052	7.5854	7.31995	7.52	6.85882	6.49759	7.06441	7.03309
ASHG19LNC1A104059287V5	0.013536	0.496684	1.33684	down	ENST00000555246	ENSG00000258700	LINC00871	lncRNA				Reliable		No	chr14:46410146-46916578:+	chr14	+	46410146	46916578				Nucleus	GENCODE	long intergenic non-protein coding RNA 871 [Source:HGNC Symbol;Acc:HGNC:47038]	408	AGGCCTCCCCAGAAGCAGAAGCCTGTATACTCGGCAGAAGTGTGCTTATTGAAATACTCA							intergenic							11.6314	12.3344	12.5562	10.4307	10.5839	11.0755	10.1874	10.1739	10.9134
ASHG19LNC1A100067890V5	0.286497	0.762118	1.02059	down	ENST00000447206	ENSG00000230839	AL121760.1	lncRNA	;FANTOM5CAT:Complete5End;BIGTranscriptome:FullLength;	DHS_promoter	p_lncRNA_divergent	Reliable		Yes	chr20:1784662-1798252:-	chr20	-	1784662	1798252			middle_temporal_gyrus		GENCODE	novel transcript	346	GCCTCCTCAACGCTGCCTCCCACAGTGCTTGGACAAAATAATTACAGCAAGATGCGGGCA	conserved	conserved	azoospermia				intergenic							16.8992	16.8992	16.8241	16.9586	16.8812	16.8812	16.9022	16.6836	16.9772
ASHG19LNC1A108848715V5	0.0351644	0.546576	1.23433	down	ENCT00000406437	CATG00000094439	CATG00000094439.1	lncRNA	;FANTOM5CAT:Complete5End;	DHS_promoter	p_lncRNA_divergent	Reliable		Yes	chr7:144533199-144536319:+	chr7	+	144533199	144536319					FANTOM5CAT	query_DPI = chr7:144533243..144533262,+;max_hit_DPIClstrID = chr7:144533074..144533153,-, on up stream;divergent transcription with these coding genes: ENSG00000196511.9	3121	CCACTGTGCTGCTTCTAGTCCTGCTACCGGTGTCCTCCCTGAGCCGTCGGGTTAAAAGCT	conserved	conserved					natural antisense	ENST00000552881	TPK1		-	144288517	144533488	12.3432	11.9879	13.0402	10.7448	10.2881	10.2379	10.6056	10.8219	11.6162
ASHG19LNC1A100070210V5	0.792053	0.953127	1.02377	down	ENST00000463084	ENSG00000134871	COL4A2	lncRNA	;FANTOM5CAT:Complete5End;	DHS_promoter		Reliable		No	chr13:111159791-111164480:+	chr13	+	111159791	111164480		Epilepsy;Hemiplegia;Liver Cirrhosis, Experimental;Muscle Spasticity;Nephrotic Syndrome;Seizures;Small cell carcinoma of lung;Intracranial Hemorrhages;Global developmental delay;Variable expressivity;Cognitive delay;Highly variable severity;PORENCEPHALY, FAMILIAL;Dilated ventricles (finding);PORENCEPHALY 2;Mental and motor retardation;Porencephaly	fibroblast_of_choroid_plexus	Cytosol	GENCODE	collagen type IV alpha 2 chain [Source:HGNC Symbol;Acc:HGNC:2203]	679	CTATCTTAGTCTCCAGAAGCAATAAAGCTACATGGAAGGGAGAAGGGCCAGGACTCCTTC							bidirectional	FTMT25000007258	CATG00000018064.1		-	111163820	111164908	5.62835	7.24634	5.83192	5.62406	5.59298	5.71629	5.61212	5.77804	4.86101
ASHG19LNC1A100070210V5	0.792053	0.953127	1.02377	down	ENST00000463084	ENSG00000134871	COL4A2	lncRNA	;FANTOM5CAT:Complete5End;	DHS_promoter		Reliable		No	chr13:111159791-111164480:+	chr13	+	111159791	111164480		Epilepsy;Hemiplegia;Liver Cirrhosis, Experimental;Muscle Spasticity;Nephrotic Syndrome;Seizures;Small cell carcinoma of lung;Intracranial Hemorrhages;Global developmental delay;Variable expressivity;Cognitive delay;Highly variable severity;PORENCEPHALY, FAMILIAL;Dilated ventricles (finding);PORENCEPHALY 2;Mental and motor retardation;Porencephaly	fibroblast_of_choroid_plexus	Cytosol	GENCODE	collagen type IV alpha 2 chain [Source:HGNC Symbol;Acc:HGNC:2203]	679	CTATCTTAGTCTCCAGAAGCAATAAAGCTACATGGAAGGGAGAAGGGCCAGGACTCCTTC							bidirectional	ENST00000360467	COL4A2		+	110959583	111165556	5.62835	7.24634	5.83192	5.62406	5.59298	5.71629	5.61212	5.77804	4.86101
ASHG19LNC1A100070210V5	0.792053	0.953127	1.02377	down	ENST00000463084	ENSG00000134871	COL4A2	lncRNA	;FANTOM5CAT:Complete5End;	DHS_promoter		Reliable		No	chr13:111159791-111164480:+	chr13	+	111159791	111164480		Epilepsy;Hemiplegia;Liver Cirrhosis, Experimental;Muscle Spasticity;Nephrotic Syndrome;Seizures;Small cell carcinoma of lung;Intracranial Hemorrhages;Global developmental delay;Variable expressivity;Cognitive delay;Highly variable severity;PORENCEPHALY, FAMILIAL;Dilated ventricles (finding);PORENCEPHALY 2;Mental and motor retardation;Porencephaly	fibroblast_of_choroid_plexus	Cytosol	GENCODE	collagen type IV alpha 2 chain [Source:HGNC Symbol;Acc:HGNC:2203]	679	CTATCTTAGTCTCCAGAAGCAATAAAGCTACATGGAAGGGAGAAGGGCCAGGACTCCTTC							bidirectional	ENST00000480609	COL4A2		+	111158815	111160677	5.62835	7.24634	5.83192	5.62406	5.59298	5.71629	5.61212	5.77804	4.86101
ASHG19LNC1A108721864V5	0.471731	0.844891	1.05012	down	ENST00000431669	ENSG00000197085	NPSR1-AS1	lncRNA				Gold		No	chr7:34682839-34911194:-	chr7	-	34682839	34911194			neuronal_stem_cell		GENCODE	NPSR1 antisense RNA 1 [Source:HGNC Symbol;Acc:HGNC:22128]	369	GTCACTGCAATCTTCATGCCCATCAGTTTCTTGTGAGAAGAAAACAAGTTTAGGAAAACT							bidirectional	ENST00000381553	NPSR1		+	34697851	34819452	5.30172	5.00364	5.02632	5.55793	5.80953	5.51337	5.86504	5.17061	5.60363
ASHG19LNC1A108721864V5	0.471731	0.844891	1.05012	down	ENST00000431669	ENSG00000197085	NPSR1-AS1	lncRNA				Gold		No	chr7:34682839-34911194:-	chr7	-	34682839	34911194			neuronal_stem_cell		GENCODE	NPSR1 antisense RNA 1 [Source:HGNC Symbol;Acc:HGNC:22128]	369	GTCACTGCAATCTTCATGCCCATCAGTTTCTTGTGAGAAGAAAACAAGTTTAGGAAAACT							bidirectional	ENST00000381539	NPSR1		+	34698021	34889280	5.30172	5.00364	5.02632	5.55793	5.80953	5.51337	5.86504	5.17061	5.60363
ASHG19LNC1A108721864V5	0.471731	0.844891	1.05012	down	ENST00000431669	ENSG00000197085	NPSR1-AS1	lncRNA				Gold		No	chr7:34682839-34911194:-	chr7	-	34682839	34911194			neuronal_stem_cell		GENCODE	NPSR1 antisense RNA 1 [Source:HGNC Symbol;Acc:HGNC:22128]	369	GTCACTGCAATCTTCATGCCCATCAGTTTCTTGTGAGAAGAAAACAAGTTTAGGAAAACT							bidirectional	ENST00000381542	NPSR1		+	34697897	34889590	5.30172	5.00364	5.02632	5.55793	5.80953	5.51337	5.86504	5.17061	5.60363
ASHG19LNC1A108721864V5	0.471731	0.844891	1.05012	down	ENST00000431669	ENSG00000197085	NPSR1-AS1	lncRNA				Gold		No	chr7:34682839-34911194:-	chr7	-	34682839	34911194			neuronal_stem_cell		GENCODE	NPSR1 antisense RNA 1 [Source:HGNC Symbol;Acc:HGNC:22128]	369	GTCACTGCAATCTTCATGCCCATCAGTTTCTTGTGAGAAGAAAACAAGTTTAGGAAAACT							bidirectional	uc011kar.1	NPSR1		+	34697897	34917944	5.30172	5.00364	5.02632	5.55793	5.80953	5.51337	5.86504	5.17061	5.60363
ASHG19LNC1A108721864V5	0.471731	0.844891	1.05012	down	ENST00000431669	ENSG00000197085	NPSR1-AS1	lncRNA				Gold		No	chr7:34682839-34911194:-	chr7	-	34682839	34911194			neuronal_stem_cell		GENCODE	NPSR1 antisense RNA 1 [Source:HGNC Symbol;Acc:HGNC:22128]	369	GTCACTGCAATCTTCATGCCCATCAGTTTCTTGTGAGAAGAAAACAAGTTTAGGAAAACT							bidirectional	ENST00000531252	NPSR1		+	34697897	34917944	5.30172	5.00364	5.02632	5.55793	5.80953	5.51337	5.86504	5.17061	5.60363
ASHG19LNC1A108721864V5	0.471731	0.844891	1.05012	down	ENST00000431669	ENSG00000197085	NPSR1-AS1	lncRNA				Gold		No	chr7:34682839-34911194:-	chr7	-	34682839	34911194			neuronal_stem_cell		GENCODE	NPSR1 antisense RNA 1 [Source:HGNC Symbol;Acc:HGNC:22128]	369	GTCACTGCAATCTTCATGCCCATCAGTTTCTTGTGAGAAGAAAACAAGTTTAGGAAAACT							bidirectional	ENST00000360581	NPSR1		+	34697897	34889590	5.30172	5.00364	5.02632	5.55793	5.80953	5.51337	5.86504	5.17061	5.60363
ASHG19LNC1A108721864V5	0.471731	0.844891	1.05012	down	ENST00000431669	ENSG00000197085	NPSR1-AS1	lncRNA				Gold		No	chr7:34682839-34911194:-	chr7	-	34682839	34911194			neuronal_stem_cell		GENCODE	NPSR1 antisense RNA 1 [Source:HGNC Symbol;Acc:HGNC:22128]	369	GTCACTGCAATCTTCATGCCCATCAGTTTCTTGTGAGAAGAAAACAAGTTTAGGAAAACT							bidirectional	ENST00000359791	NPSR1		+	34697897	34917944	5.30172	5.00364	5.02632	5.55793	5.80953	5.51337	5.86504	5.17061	5.60363
ASHG19LNC1A108721864V5	0.471731	0.844891	1.05012	down	ENST00000431669	ENSG00000197085	NPSR1-AS1	lncRNA				Gold		No	chr7:34682839-34911194:-	chr7	-	34682839	34911194			neuronal_stem_cell		GENCODE	NPSR1 antisense RNA 1 [Source:HGNC Symbol;Acc:HGNC:22128]	369	GTCACTGCAATCTTCATGCCCATCAGTTTCTTGTGAGAAGAAAACAAGTTTAGGAAAACT							bidirectional	ENST00000465305	NPSR1		+	34697897	34725768	5.30172	5.00364	5.02632	5.55793	5.80953	5.51337	5.86504	5.17061	5.60363
ASHG19LNC1A108721864V5	0.471731	0.844891	1.05012	down	ENST00000431669	ENSG00000197085	NPSR1-AS1	lncRNA				Gold		No	chr7:34682839-34911194:-	chr7	-	34682839	34911194			neuronal_stem_cell		GENCODE	NPSR1 antisense RNA 1 [Source:HGNC Symbol;Acc:HGNC:22128]	369	GTCACTGCAATCTTCATGCCCATCAGTTTCTTGTGAGAAGAAAACAAGTTTAGGAAAACT							bidirectional	ENST00000399077	AC005493.1		-	34685709	34699772	5.30172	5.00364	5.02632	5.55793	5.80953	5.51337	5.86504	5.17061	5.60363
ASHG19LNC1A100015200V5	0.421313	0.827565	1.05838	down	ENST00000419422	ENSG00000232445	AC006329.1	lncRNA	;FANTOM5CAT:Complete5End;BIGTranscriptome:FullLength;	DHS_promoter	p_lncRNA_intergenic	Gold		Yes	chr7:100951627-100954266:+	chr7	+	100951627	100954266			embryonic_stem_cell	Cytoplasm	GENCODE	novel transcript	705	CTCAATTCAAATATTTAATGGGTTGTACTCTGGCCATTCAGGTGAACAAAATCTGCTGGG	unconserved	unconserved				NR_110115	intergenic							5.18018	3.65777	5.44341	4.73263	4.18226	4.56854	5.11307	4.98647	5.04725
ASHGV40049954V5	0.142341	0.666241	1.31667	down	ENST00000626977	ENSG00000280543	ASAP1-IT2	lncRNA				Gold		Yes	chr8:131094984-131097014:-	chr8	-	131094984	131097014				Nucleus;Nucleous;Nucleoplasm	GENCODE	ASAP1 intronic transcript 2 [Source:HGNC Symbol;Acc:HGNC:48917]	2031	AGATTTGATATCTAGCCCTGAAGACTCATCATTGAGCACAGTGCTAGAAAGAAATGCCTA						NR_045385	intron sense-overlapping	ENST00000519483	ASAP1		-	131066987	131130768	5.25814	5.79112	6.01989	5.10204	4.33857	4.73344	7.70022	9.4279	4.78613
ASHGV40049954V5	0.142341	0.666241	1.31667	down	ENST00000626977	ENSG00000280543	ASAP1-IT2	lncRNA				Gold		Yes	chr8:131094984-131097014:-	chr8	-	131094984	131097014				Nucleus;Nucleous;Nucleoplasm	GENCODE	ASAP1 intronic transcript 2 [Source:HGNC Symbol;Acc:HGNC:48917]	2031	AGATTTGATATCTAGCCCTGAAGACTCATCATTGAGCACAGTGCTAGAAAGAAATGCCTA						NR_045385	intron sense-overlapping	ENST00000357668	ASAP1		-	131064353	131455906	5.25814	5.79112	6.01989	5.10204	4.33857	4.73344	7.70022	9.4279	4.78613
ASHGV40049954V5	0.142341	0.666241	1.31667	down	ENST00000626977	ENSG00000280543	ASAP1-IT2	lncRNA				Gold		Yes	chr8:131094984-131097014:-	chr8	-	131094984	131097014				Nucleus;Nucleous;Nucleoplasm	GENCODE	ASAP1 intronic transcript 2 [Source:HGNC Symbol;Acc:HGNC:48917]	2031	AGATTTGATATCTAGCCCTGAAGACTCATCATTGAGCACAGTGCTAGAAAGAAATGCCTA						NR_045385	intron sense-overlapping	NM_001362926	ASAP1		-	131064351	131455906	5.25814	5.79112	6.01989	5.10204	4.33857	4.73344	7.70022	9.4279	4.78613
ASHGV40049954V5	0.142341	0.666241	1.31667	down	ENST00000626977	ENSG00000280543	ASAP1-IT2	lncRNA				Gold		Yes	chr8:131094984-131097014:-	chr8	-	131094984	131097014				Nucleus;Nucleous;Nucleoplasm	GENCODE	ASAP1 intronic transcript 2 [Source:HGNC Symbol;Acc:HGNC:48917]	2031	AGATTTGATATCTAGCCCTGAAGACTCATCATTGAGCACAGTGCTAGAAAGAAATGCCTA						NR_045385	intron sense-overlapping	ENST00000518721	ASAP1		-	131065088	131455906	5.25814	5.79112	6.01989	5.10204	4.33857	4.73344	7.70022	9.4279	4.78613
ASHGV40049954V5	0.142341	0.666241	1.31667	down	ENST00000626977	ENSG00000280543	ASAP1-IT2	lncRNA				Gold		Yes	chr8:131094984-131097014:-	chr8	-	131094984	131097014				Nucleus;Nucleous;Nucleoplasm	GENCODE	ASAP1 intronic transcript 2 [Source:HGNC Symbol;Acc:HGNC:48917]	2031	AGATTTGATATCTAGCCCTGAAGACTCATCATTGAGCACAGTGCTAGAAAGAAATGCCTA						NR_045385	intron sense-overlapping	NM_001362925	ASAP1		-	131064351	131455906	5.25814	5.79112	6.01989	5.10204	4.33857	4.73344	7.70022	9.4279	4.78613
ASHGV40049954V5	0.142341	0.666241	1.31667	down	ENST00000626977	ENSG00000280543	ASAP1-IT2	lncRNA				Gold		Yes	chr8:131094984-131097014:-	chr8	-	131094984	131097014				Nucleus;Nucleous;Nucleoplasm	GENCODE	ASAP1 intronic transcript 2 [Source:HGNC Symbol;Acc:HGNC:48917]	2031	AGATTTGATATCTAGCCCTGAAGACTCATCATTGAGCACAGTGCTAGAAAGAAATGCCTA						NR_045385	intron sense-overlapping	NM_001362924	ASAP1		-	131064351	131455906	5.25814	5.79112	6.01989	5.10204	4.33857	4.73344	7.70022	9.4279	4.78613
ASHGV40049954V5	0.142341	0.666241	1.31667	down	ENST00000626977	ENSG00000280543	ASAP1-IT2	lncRNA				Gold		Yes	chr8:131094984-131097014:-	chr8	-	131094984	131097014				Nucleus;Nucleous;Nucleoplasm	GENCODE	ASAP1 intronic transcript 2 [Source:HGNC Symbol;Acc:HGNC:48917]	2031	AGATTTGATATCTAGCCCTGAAGACTCATCATTGAGCACAGTGCTAGAAAGAAATGCCTA						NR_045385	intron sense-overlapping	ENST00000524124	ASAP1		-	131064350	131193108	5.25814	5.79112	6.01989	5.10204	4.33857	4.73344	7.70022	9.4279	4.78613
ASHGV40044763V5	0.614169	0.900391	1.05021	down	T299453	G070002	G070002	lncRNA				Reliable		Yes	chr6:27063014-27065940:+	chr6	+	27063014	27065940					RNA-seq: Iyer et al 2015		2926	CTTAGATTCTCAAGACAAATCGAGGGACCAACATTGAAGAAACGTGTAGCACTGACGACA							intergenic							4.67432	4.95211	5.06417	4.79482	5.36277	5.42124	5.06497	4.77884	4.10218
ASHG19LNC1A100592142V5	0.373297	0.803914	1.06215	down	ENST00000453892	ENSG00000126005	MMP24OS	lncRNA	;BIGTranscriptome:FullLength;			Reliable		No	chr20:33843840-33859859:-	chr20	-	33843840	33859859				Cytosol;Nucleous	GENCODE	MMP24 opposite strand [Source:HGNC Symbol;Acc:HGNC:44421]	422	AGTGTGACTTGGCAGCTGGTGATTCTGCTGTGCCCTACAGTTTGAGAACCATGGAAGCTT							bidirectional	uc010zuv.2	EDEM2		-	33705828	33865960	5.97026	4.79425	5.85864	5.99155	5.83393	6.04002	6.0517	6.15678	6.20888
ASHG19LNC1A100592142V5	0.373297	0.803914	1.06215	down	ENST00000453892	ENSG00000126005	MMP24OS	lncRNA	;BIGTranscriptome:FullLength;			Reliable		No	chr20:33843840-33859859:-	chr20	-	33843840	33859859				Cytosol;Nucleous	GENCODE	MMP24 opposite strand [Source:HGNC Symbol;Acc:HGNC:44421]	422	AGTGTGACTTGGCAGCTGGTGATTCTGCTGTGCCCTACAGTTTGAGAACCATGGAAGCTT							bidirectional	NM_001355008	EDEM2		-	33703160	33865981	5.97026	4.79425	5.85864	5.99155	5.83393	6.04002	6.0517	6.15678	6.20888
ASHG19LNC1A100592142V5	0.373297	0.803914	1.06215	down	ENST00000453892	ENSG00000126005	MMP24OS	lncRNA	;BIGTranscriptome:FullLength;			Reliable		No	chr20:33843840-33859859:-	chr20	-	33843840	33859859				Cytosol;Nucleous	GENCODE	MMP24 opposite strand [Source:HGNC Symbol;Acc:HGNC:44421]	422	AGTGTGACTTGGCAGCTGGTGATTCTGCTGTGCCCTACAGTTTGAGAACCATGGAAGCTT							bidirectional	ENST00000246186	MMP24		+	33814457	33864803	5.97026	4.79425	5.85864	5.99155	5.83393	6.04002	6.0517	6.15678	6.20888
ASHG19LNC1ABL100000379V5	0.128026	0.658431	1.1819	down	HSALNT0289245	ENSG00000228372	SMIM10L2B-AS1	lncRNA	;BIGTranscriptome:FullLength;			Gold	Yes	No	chrX:134254548-134257529+	chrX	+	134254548	134257529					LncBook		415	CCTGAATAAGGGTCCCTCTTCTGTGCTGTCTTCCTGAAGCCATCTGTGGAGTCAAGCAGT							intergenic							10.9956	11.5038	12.0325	9.92292	8.99616	9.38976	9.45856	9.85292	10.2489
ASHG19LNC1A107136427V5	0.517151	0.863473	1.05672	down	ENST00000584621	ENSG00000196295	GARS-DT	lncRNA	;FANTOM5CAT:Complete5End;BIGTranscriptome:FullLength;	DHS_promoter	p_lncRNA_divergent	Gold		No	chr7:30597712-30612704:-	chr7	-	30597712	30612704				Nucleus	GENCODE	GARS divergent transcript [Source:HGNC Symbol;Acc:HGNC:48951]	2437	AGCTGCTGCACGTTATGAGTGTGTTCCTGGCATGACTGCTTCTAACAACTGGGTCTCGCT	conserved	unconserved		ENSG00000106113			intergenic							8.37336	7.51325	8.95079	8.07714	7.22666	8.07797	8.88214	8.77208	9.03479
ASHGV40009528V5	0.638768	0.909116	1.03854	down	ENST00000544657	ENSG00000256967	AC018653.3	lncRNA	;FANTOM5CAT:Complete5End;BIGTranscriptome:FullLength;	DHS_promoter	p_lncRNA_divergent	Gold		Yes	chr12:7281675-7282848:-	chr12	-	7281675	7282848			middle_frontal_gyrus	Nucleus;Nucleous	GENCODE	novel transcript	749	CCAGGAGGGGTGGCACCGCGTCACCCCGCCCCCCAACTCTGCCATAACCTGTTTCCACAG	conserved	conserved					bidirectional	ENST00000541953	CLSTN3		+	7282294	7287941	13.9055	14.2604	14.1553	13.5683	14.4224	14.0865	13.9645	14.3855	14.1722
ASHGV40009528V5	0.638768	0.909116	1.03854	down	ENST00000544657	ENSG00000256967	AC018653.3	lncRNA	;FANTOM5CAT:Complete5End;BIGTranscriptome:FullLength;	DHS_promoter	p_lncRNA_divergent	Gold		Yes	chr12:7281675-7282848:-	chr12	-	7281675	7282848			middle_frontal_gyrus	Nucleus;Nucleous	GENCODE	novel transcript	749	CCAGGAGGGGTGGCACCGCGTCACCCCGCCCCCCAACTCTGCCATAACCTGTTTCCACAG	conserved	conserved					bidirectional	ENST00000266546	CLSTN3		+	7282795	7311541	13.9055	14.2604	14.1553	13.5683	14.4224	14.0865	13.9645	14.3855	14.1722
ASHGV40009528V5	0.638768	0.909116	1.03854	down	ENST00000544657	ENSG00000256967	AC018653.3	lncRNA	;FANTOM5CAT:Complete5End;BIGTranscriptome:FullLength;	DHS_promoter	p_lncRNA_divergent	Gold		Yes	chr12:7281675-7282848:-	chr12	-	7281675	7282848			middle_frontal_gyrus	Nucleus;Nucleous	GENCODE	novel transcript	749	CCAGGAGGGGTGGCACCGCGTCACCCCGCCCCCCAACTCTGCCATAACCTGTTTCCACAG	conserved	conserved					bidirectional	NM_001329454	RBP5		-	7276277	7282610	13.9055	14.2604	14.1553	13.5683	14.4224	14.0865	13.9645	14.3855	14.1722
ASHGV40054699V5	0.662981	0.916307	1.03491	down	T371471	G087596	G087596	lncRNA				Reliable		Yes	chrX:13170022-13182969:+	chrX	+	13170022	13182969					RNA-seq: Iyer et al 2015		8714	AGGAATCAAAGAAAACAACACTCAGAACACATCAGCCAGTTCTCTGCTGAAGCTCTCAGG							intergenic							7.85117	7.56443	6.68202	6.79663	7.35846	7.01299	6.70442	6.5253	6.32466
ASHG19LNC1A107192721V5	0.403572	0.818817	1.04406	down	ENST00000445997	ENSG00000237339	LINC01502	lncRNA	;FANTOM5CAT:Complete5End;BIGTranscriptome:FullLength;			Reliable		Yes	chr9:138466797-138478958:+	chr9	+	138466797	138478958			chorion	Cytoplasm	GENCODE	long intergenic non-protein coding RNA 1502 [Source:HGNC Symbol;Acc:HGNC:51183]	2471	TTATGTTAAAAATGAATGTAAGATGGGACAGTCCAGTTGCAGGAAAATGAGCTCAGGGCT	unconserved	unconserved				NR_034017	intergenic							5.21646	5.04694	5.09022	4.53207	4.5851	4.17168	4.48401	4.91347	4.98691
ASHG19LNC1A100096432V5	0.512965	0.861444	1.02873	down	ENST00000502300	ENSG00000249451	AC021491.1	lncRNA	;FANTOM5CAT:Complete5End;BIGTranscriptome:FullLength;	DHS_promoter	p_lncRNA_divergent	Reliable		Yes	chr17:48580773-48585689:-	chr17	-	48580773	48585689			testis		GENCODE	novel transcript	349	ACCAGCCTGGGCCACATAGTAAGACCCCGTCTGTACTAAAAATAAACATTTTGAAAATTA	unconserved	unconserved					intergenic							14.9075	14.6472	14.7143	15.3999	15.7053	15.7864	15.6835	15.682	15.3144
ASHG19LNC1A102837514V5	0.474161	0.845717	1.04511	down	ENST00000608622	ENSG00000236830	CBR3-AS1	lncRNA	;FANTOM5CAT:Complete5End;BIGTranscriptome:FullLength;	DHS_promoter	p_lncRNA_divergent	Reliable		No	chr21:37505071-37528615:-	chr21	-	37505071	37528615	esophageal squamous cell carcinoma;prostate cancer	esophageal squamous cell carcinoma;prostate cancer;hepatocellular carcinoma	major_salivary_gland		GENCODE	CBR3 antisense RNA 1 [Source:HGNC Symbol;Acc:HGNC:43664]	586	CCCCCAACTTGGACACCCCATAAGGTTCCCAGATGATGTGACAGCTACTGGTCTCCAGCC	unconserved	conserved					natural antisense	ENST00000290354	CBR3		+	37507210	37518864	7.01807	7.38855	6.62986	6.66794	7.04842	6.64645	5.92163	6.01034	6.37063
ASHG19LNC1A109597460V5	0.868665	0.971768	1.01749	down	ENST00000514863	ENSG00000249988	AC092546.1	lncRNA	;BIGTranscriptome:FullLength;			Reliable		No	chr4:14166079-14244437:+	chr4	+	14166079	14244437					GENCODE	novel transcript	317	CCCTTGGGGTCACTGGATTTTGCACCATCAGATACATTTTGATATTAGAAGATAAAGAGA							intergenic							6.01823	5.01859	5.43622	4.65614	4.91148	5.29705	5.22901	4.56854	4.82532
ASHG19LNC1A100064154V5	0.0090998	0.475386	1.43125	down	ENST00000499322	ENSG00000245213	AC105285.1	lncRNA	Refseq:Complete3End;FANTOM5CAT:Complete5End;BIGTranscriptome:FullLength;	DHS_promoter	p_lncRNA_divergent	Gold		No	chr4:174065387-174090306:-	chr4	-	174065387	174090306			thymus		GENCODE	uncharacterized LOC101930370 [Source:NCBI gene;Acc:101930370]	1866	GTATTGTTTGCAATCTGTCATTATTCTTAGTGTAAAATTAAACTTCAACAGAGTACCTGT	conserved	conserved				NR_134241	natural antisense	ENST00000265000	GALNT7		+	174089904	174245118	5.80294	4.9608	6.23686	4.75906	3.48668	5.00008	4.68765	5.24526	4.64339
ASHG19LNC1A100064154V5	0.0090998	0.475386	1.43125	down	ENST00000499322	ENSG00000245213	AC105285.1	lncRNA	Refseq:Complete3End;FANTOM5CAT:Complete5End;BIGTranscriptome:FullLength;	DHS_promoter	p_lncRNA_divergent	Gold		No	chr4:174065387-174090306:-	chr4	-	174065387	174090306			thymus		GENCODE	uncharacterized LOC101930370 [Source:NCBI gene;Acc:101930370]	1866	GTATTGTTTGCAATCTGTCATTATTCTTAGTGTAAAATTAAACTTCAACAGAGTACCTGT	conserved	conserved				NR_134241	natural antisense	ENST00000512285	GALNT7		+	174089962	174219522	5.80294	4.9608	6.23686	4.75906	3.48668	5.00008	4.68765	5.24526	4.64339
ASHG19LNC1A109599136V5	0.745369	0.943475	1.06305	down	ENST00000514532	ENSG00000248587	GDNF-AS1	lncRNA	;BIGTranscriptome:FullLength;			Gold	Yes	No	chr5:37870009-37874996:+	chr5	+	37870009	37874996		Alzheimer's disease		Nucleus	GENCODE	GDNF antisense RNA 1 [Source:HGNC Symbol;Acc:HGNC:43592]	2913	TTTCCTTCTTTCTTAGTACTGGAATACCTGAGTTTTGGCTGGGCACAGAACTGTCTGGAA						NR_103442	intergenic							6.5253	6.22084	9.18013	4.77145	4.06002	3.74321	4.88227	5.58166	7.94049
ASHGV40025462V5	0.372798	0.803769	1.05811	down	ENST00000591143	ENSG00000267014	LINC01532	lncRNA	Refseq:Complete3End;FANTOM5CAT:Complete5End;BIGTranscriptome:FullLength;	DHS_enhancer	e_lncRNA	Gold		Yes	chr19:29493462-29504862:+	chr19	+	29493462	29504862			nervous_system		GENCODE	long intergenic non-protein coding RNA 1532 [Source:HGNC Symbol;Acc:HGNC:51272]	1948	GAGGAAGCTCGGCTTAAATACAAACAGTGTTGAGAGTGGAATTAAAGGATTGCCATTGCA	conserved	conserved				NR_040036	intergenic							5.83839	6.78482	6.40793	6.31738	6.42979	6.29472	6.34086	6.38376	6.02438
ASHG19LNC1A102462375V5	0.209275	0.713807	1.05715	down	ENST00000510172	ENSG00000251165	F11-AS1	lncRNA	;BIGTranscriptome:FullLength;			Reliable		No	chr4:187344882-187347447:-	chr4	-	187344882	187347447				Nucleus	GENCODE	F11 antisense RNA 1 [Source:HGNC Symbol;Acc:HGNC:27725]	162	CAACTGAAGCCCGTGACGTCTCATCCTTGCAGTTGGAGATAAACCTTGCTATGCTGGAGA							intergenic							5.95649	5.48029	6.08678	6.22913	6.34621	5.93755	5.76941	6.31015	5.67632
ASHG19LNC1A102224487V5	0.0929265	0.623159	1.11269	down	ENST00000414590	ENSG00000143195	ILDR2	lncRNA	;BIGTranscriptome:FullLength;			Reliable		No	chr1:166864948-166877317:-	chr1	-	166864948	166877317				Cytosol;Ribosome	GENCODE	immunoglobulin like domain containing receptor 2 [Source:HGNC Symbol;Acc:HGNC:18131]	562	TGAGTGTCTGAAGTTCATCATGCCACATTTCCCAGTGTAAAGAAGTTCAGAACTAAATGG							intergenic							5.33198	5.11685	6.05712	5.4208	5.51232	5.48785	5.89606	5.57167	5.52041
ASHG19LNC1A100104571V5	0.644345	0.911064	1.04009	down	ENST00000351010	ENSG00000070808	CAMK2A	lncRNA	;FANTOM5CAT:Complete5End;	DHS_promoter		Reliable		No	chr5:149601337-149624891:-	chr5	-	149601337	149624891		Alcoholic Intoxication, Chronic;Bipolar Disorder;Mental Depression;Depressive disorder;Hepatolenticular Degeneration;Hyperalgesia;Unipolar Depression;Cocaine-Related Disorders;Major Depressive Disorder	nervous_system	Endoplasmic reticulum;Nucleus	GENCODE	calcium/calmodulin dependent protein kinase II alpha [Source:HGNC Symbol;Acc:HGNC:1460]	1557	CTGCTCCCTGCAGTCTGCCCTCCGGCTGCGTGTGGATGCTGCTCGTCCTCGCCCTGTGGG							bidirectional	ENST00000524041	SLC6A7		+	149569648	149602351	10.9813	12.4832	12.0228	10.0488	10.0707	9.53526	9.52207	9.46699	9.85584
ASHG19LNC1A100104571V5	0.644345	0.911064	1.04009	down	ENST00000351010	ENSG00000070808	CAMK2A	lncRNA	;FANTOM5CAT:Complete5End;	DHS_promoter		Reliable		No	chr5:149601337-149624891:-	chr5	-	149601337	149624891		Alcoholic Intoxication, Chronic;Bipolar Disorder;Mental Depression;Depressive disorder;Hepatolenticular Degeneration;Hyperalgesia;Unipolar Depression;Cocaine-Related Disorders;Major Depressive Disorder	nervous_system	Endoplasmic reticulum;Nucleus	GENCODE	calcium/calmodulin dependent protein kinase II alpha [Source:HGNC Symbol;Acc:HGNC:1460]	1557	CTGCTCCCTGCAGTCTGCCCTCCGGCTGCGTGTGGATGCTGCTCGTCCTCGCCCTGTGGG							bidirectional	ENST00000398376	CAMK2A		-	149602254	149669192	10.9813	12.4832	12.0228	10.0488	10.0707	9.53526	9.52207	9.46699	9.85584
ASHG19LNC1A100104571V5	0.644345	0.911064	1.04009	down	ENST00000351010	ENSG00000070808	CAMK2A	lncRNA	;FANTOM5CAT:Complete5End;	DHS_promoter		Reliable		No	chr5:149601337-149624891:-	chr5	-	149601337	149624891		Alcoholic Intoxication, Chronic;Bipolar Disorder;Mental Depression;Depressive disorder;Hepatolenticular Degeneration;Hyperalgesia;Unipolar Depression;Cocaine-Related Disorders;Major Depressive Disorder	nervous_system	Endoplasmic reticulum;Nucleus	GENCODE	calcium/calmodulin dependent protein kinase II alpha [Source:HGNC Symbol;Acc:HGNC:1460]	1557	CTGCTCCCTGCAGTCTGCCCTCCGGCTGCGTGTGGATGCTGCTCGTCCTCGCCCTGTGGG							bidirectional	NM_001363989	CAMK2A		-	149599054	149669693	10.9813	12.4832	12.0228	10.0488	10.0707	9.53526	9.52207	9.46699	9.85584
ASHG19LNC1A100104571V5	0.644345	0.911064	1.04009	down	ENST00000351010	ENSG00000070808	CAMK2A	lncRNA	;FANTOM5CAT:Complete5End;	DHS_promoter		Reliable		No	chr5:149601337-149624891:-	chr5	-	149601337	149624891		Alcoholic Intoxication, Chronic;Bipolar Disorder;Mental Depression;Depressive disorder;Hepatolenticular Degeneration;Hyperalgesia;Unipolar Depression;Cocaine-Related Disorders;Major Depressive Disorder	nervous_system	Endoplasmic reticulum;Nucleus	GENCODE	calcium/calmodulin dependent protein kinase II alpha [Source:HGNC Symbol;Acc:HGNC:1460]	1557	CTGCTCCCTGCAGTCTGCCCTCCGGCTGCGTGTGGATGCTGCTCGTCCTCGCCCTGTGGG							bidirectional	NM_001363990	CAMK2A		-	149599054	149669693	10.9813	12.4832	12.0228	10.0488	10.0707	9.53526	9.52207	9.46699	9.85584
ASHG19LNC1A100104571V5	0.644345	0.911064	1.04009	down	ENST00000351010	ENSG00000070808	CAMK2A	lncRNA	;FANTOM5CAT:Complete5End;	DHS_promoter		Reliable		No	chr5:149601337-149624891:-	chr5	-	149601337	149624891		Alcoholic Intoxication, Chronic;Bipolar Disorder;Mental Depression;Depressive disorder;Hepatolenticular Degeneration;Hyperalgesia;Unipolar Depression;Cocaine-Related Disorders;Major Depressive Disorder	nervous_system	Endoplasmic reticulum;Nucleus	GENCODE	calcium/calmodulin dependent protein kinase II alpha [Source:HGNC Symbol;Acc:HGNC:1460]	1557	CTGCTCCCTGCAGTCTGCCCTCCGGCTGCGTGTGGATGCTGCTCGTCCTCGCCCTGTGGG							bidirectional	ENST00000348628	CAMK2A		-	149599054	149669854	10.9813	12.4832	12.0228	10.0488	10.0707	9.53526	9.52207	9.46699	9.85584
ASHG19LNC1A107637580V5	0.851617	0.967863	1.02611	down	ENST00000606916	ENSG00000272329	AL353581.1	lncRNA	;BIGTranscriptome:FullLength;			Gold		No	chr13:97600272-97601838:+	chr13	+	97600272	97601838					GENCODE	novel transcript	1224	AATGTCTTCTGATTTTCTTCTTTTTCCAAGTATATACATCTCCTCATCAAAGTTCAGACT							intergenic							5.56401	3.65777	5.5976	5.29002	4.55856	4.73216	4.74519	5.20709	5.16339
ASHG19LNC1A100056477V5	0.0835823	0.616231	1.27352	down	ENST00000560400	ENSG00000259623	AC125257.1	lncRNA	;FANTOM5CAT:Complete5End;	DHS_enhancer	e_lncRNA	Reliable		Yes	chr17:40004770-40007699:-	chr17	-	40004770	40007699			common_myeloid_progenitor	Insoluble Fraction;Cell Membrane	GENCODE	novel transcript, sense overlapping to KLHL11	2930	GAAGCTATCTTGTTCTCTGTTAAAGCTACTAATTGTCTCAGTGTAAGTTTTAAATAAACA	unconserved	conserved		ENSG00000187595			intergenic							10.7259	8.94809	10.675	9.97712	9.09624	10.0763	10.7366	10.6584	10.8062
ASHG19LNC1A110038978V5	0.000746248	0.432155	1.36196	down	ENST00000505451	ENSG00000168228	ZCCHC4	lncRNA	;FANTOM5CAT:Complete5End;	DHS_promoter		Gold		No	chr4:25314407-25354163:+	chr4	+	25314407	25354163				Insoluble Fraction	GENCODE	zinc finger CCHC-type containing 4 [Source:HGNC Symbol;Acc:HGNC:22917]	1504	TCCCGAATTTGTCAGTTTTTTCCAAGCTTCCAGATGCTGGATTACCAGGGCATATAGAAA						NM_001318148	exon sense-overlapping	ENST00000612982	ZCCHC4		+	25314440	25351307	5.42541	5.17529	5.2069	4.98153	4.02746	4.51328	5.05424	3.45789	4.76566
[truncated: 45,429 more rows]
[truncated: 91 more columns]
