# Supplementary material for: Aberrant expression of long non-coding RNAs and their regulatory role in chromatin-mediated gene expression changes in the prefrontal cortex of major depressive disorder subjects
Source: Mol Psychiatry. 2025 Dec 18;31(5):2698–710. doi: 10.1038/s41380-025-03396-0 (PMC13099372; doi:10.1038/s41380-025-03396-0)
Supplement: Supplementary file 4 — Table S4 [file 41380_2025_3396_MOESM4_ESM.xlsx]

## Sheet: Sheet1
Table S4: The Expression Profile of 60 lncRNAs Identified from PIRCH-Seq Results
lncRNA	Chromosome	Start	FoldChange	lncRNA	Chromosome	Start	FoldChange
AC091043.1	chr18	19668021	8.64764	HAS2-AS1	chr8	122653676	1.65424
G089327	chrX	97563236	5.23818	AC018467.1	chr2	23253475	1.65262
LINC00613	chr4	136788145	3.59376	SNHG16	chr17	74553874	1.6501
AC009950.1	chr2	231036760	2.8519	AL096855.1	chr1	8485698	1.63378
LINC01684	chr21	25801095	2.76945	CATG00000049227.1	chr2	85816159	1.62764
XLOC_006831	chr8	70270872	2.68182	LINC02508	chr4	188776555	1.62386
SOX9-AS1	chr17	70078062	2.6145	LINC01471	chr3	127480697	1.61451
XLOC_012724	chr18	73931072	2.44536	LINC00365	chr13	30681736	1.61331
AC010547.2	chr16	71573737	2.10488	XLOC_009639	chr12	8177707	1.60255
STXBP5-AS1	chr6	147181793	2.10243	G005259	chr1	165100696	1.5968
ICAM2	chr17	62079992	2.1001	DLGAP4-AS1	chr20	35198895	1.5833
WASIR2	chr16	72910	1.9745	AC092941.1	chr3	187715210	1.58207
AC008760.1	chr19	6748304	1.95888	AC116609.2	chr2	741977	1.5734
G026078	chr14	99681640	1.945	CATG00000102235.1	chr8	37958395	1.57261
LINC00615	chr12	91311800	1.89075	G051618	chr21	17962464	1.56521
AC006372.1	chr7	157294016	1.80902	LINC01924	chr18	61771325	1.56424
CATG00000002630.1	chr11	64902095	1.80115	GPRC5D-AS1	chr12	13080692	1.56353
XLOC_006736	chr8	21465110	1.79459	XLOC_011701	chr16	34685256	1.5635
AC012668.3	chr2	216542747	1.78086	LINC01900	chr18	19605985	1.54761
LINC01358	chr1	59486148	1.77964	G056644	chr3	94068373	1.5403
ACSF3	chr16	89160217	1.75244	LINC01485	chr5	173216278	1.53599
G022416	chr13	68937973	1.74102	LINC02575	chr21	45905459	1.53436
LINC01141	chr1	20724598	1.72976	SNHG26	chr7	22854256	1.52183
AC092140.1	chr16	56443232	1.72666	AC005165.1	chr7	25632971	1.52172
XLOC_011375	chr15	98105174	1.71977	G003105	chr1	85230449	1.51818
AC090592.1	chr11	25756356	1.6836	IQCH-AS1	chr15	67807260	1.51214
CEBPA-DT	chr19	33793763	1.67247	AL022068.1	chr6	19596630	1.50987
BC042374	chr3	122597948	1.66238	AL109924.5	chr6	169399496	1.50779
G044507	chr2	86064139	1.6607	AC084871.1	chr4	185734773	1.50541
AC008957.1	chr5	36702732	1.65799	G049958	chr20	29624751	1.50285
