# Supplementary material for: Aberrant expression of long non-coding RNAs and their regulatory role in chromatin-mediated gene expression changes in the prefrontal cortex of major depressive disorder subjects
Source: Mol Psychiatry. 2025 Dec 18;31(5):2698–710. doi: 10.1038/s41380-025-03396-0 (PMC13099372; doi:10.1038/s41380-025-03396-0)
Supplement: Supplementary file 5 — Table S5 [file 41380_2025_3396_MOESM5_ESM.xlsx]

## Sheet: Sheet1
Table S5: PIRCH-Seq Derieved lncRNAs Reported in GTEx Database with dlPFC Specific Expression
Gene stable ID	Transcript stable ID	Gene start (bp)	Gene end (bp)	Strand	Transcript start (bp)	Transcript end (bp)	Gene name
ENSG00000163597	ENST00000661348	76557191	76714384	1	76557191	76565363	SNHG16
ENSG00000196243	ENST00000546725	90918023	90948669	1	90918023	90948669	LINC00615
ENSG00000224511	ENST00000413591	30099909	30108934	-1	30103178	30108934	LINC00365
ENSG00000228412	ENST00000636202	19306534	19839080	-1	19324988	19690876	LNC-LBCS
ENSG00000228649	ENST00000415611	22853869	22913785	1	22854126	22861438	SNHG26
ENSG00000228709	ENST00000622854	44485463	44495519	1	44485463	44495519	LINC02575
ENSG00000231439	ENST00000527434	22845	25191	1	22845	25191	WASIR2
ENSG00000232907	ENST00000439595	36507702	36573410	-1	36507702	36573275	DLGAP4-AS1
ENSG00000232912	ENST00000449895	8424645	8435013	1	8424645	8434838	RERE-AS1
ENSG00000233452	ENST00000662679	146824501	147204677	-1	146824539	147174053	STXBP5-AS1
ENSG00000234899	ENST00000662263	72067099	72237203	-1	72067099	72120805	SOX9-AS1
ENSG00000236963	ENST00000426428	20360579	20439489	-1	20360579	20428782	LINC01141
ENSG00000237484	ENST00000453784	24209060	24547942	1	24428740	24490307	LINC01684
ENSG00000239921	ENST00000461398	127480690	127537817	-1	127480690	127536960	LINC01471
ENSG00000247498	ENST00000543515	12927682	13022056	1	12927682	12980566	GPRC5D-AS1
ENSG00000248330	ENST00000505952	135866983	135913680	-1	135866983	135867908	LINC00613
ENSG00000248690	ENST00000518865	121639293	121994185	1	121639293	121644406	HAS2-AS1
ENSG00000251619	ENST00000505178	188721162	188785968	1	188757678	188779343	LINC02508
ENSG00000254211	ENST00000520324	173778527	173809039	-1	173786790	173788413	LINC01485
ENSG00000254456	ENST00000526327	25734757	25782017	1	25734757	25782017	LINC02699
ENSG00000259673	ENST00000559298	67290636	67521898	-1	67403619	67521636	IQCH-AS1
ENSG00000265758	ENST00000716234	21980943	22098794	1	21981023	22034674	LINC01900
ENSG00000267134	ENST00000649298	64041555	64423601	1	64041555	64159293	LINC01924
ENSG00000267296	ENST00000718467	33301754	33305254	1	33301754	33305053	CEBPA-DT
