# Supplementary material for: Aberrant expression of long non-coding RNAs and their regulatory role in chromatin-mediated gene expression changes in the prefrontal cortex of major depressive disorder subjects
Source: Mol Psychiatry. 2025 Dec 18;31(5):2698–710. doi: 10.1038/s41380-025-03396-0 (PMC13099372; doi:10.1038/s41380-025-03396-0)
Supplement: Supplementary file 6 — Table S6 [file 41380_2025_3396_MOESM6_ESM.xlsx]

## Sheet: Upregulated mRNAs
Table S6: Microarray-Based mRNA Expression Profile of Upregulated Genes in the dlPFC of MDD and Control Subjects
ProbeName	P-value	FDR	Fold Change	Regulation	Transcript_ID	GeneID	GeneSymbol	type	DHS_type	Canonical	Locus	chrom	strand	txStart	txEnd	CancerName	DiseaseName	TF	associated_cell_or_tissue	Subcellular_Localization	source	description	RNAlength	Sequence	TIR_conservation	exon_conservation	TraitName	eQTL_cis_correlated_mRNA_geneID	refseqID	[10, M](normalized)	[11, M](normalized)	[12, M](normalized)	[13, M](normalized)	[14, M](normalized)	[15, M](normalized)	[16, M](normalized)	[23, M](normalized)	[24, M](normalized)	[25, M](normalized)	[26, M](normalized)	[27, M](normalized)	[34, M](normalized)	[35, M](normalized)	[36, M](normalized)	[37, M](normalized)	[38, M](normalized)	[39, M](normalized)	[40, M](normalized)	[41, M](normalized)
ASHG19AP1B142266208V5	0.299266	0.709078	1.07495	up	ENST00000328596	ENSG00000186891	TNFRSF18	protein_coding	DHS_promoter	Yes	chr1:1138888-1141951:-	chr1	-	1138888	1141951		Leishmaniasis		thymocyte	Ribosome	GENCODE	TNF receptor superfamily member 18 [Source:HGNC Symbol;Acc:HGNC:11914]	851	GCGATCGGCAGAGGAGAAGGGGCGGCTGGGAGACCTGTGGGTGTGAGCCTGGCCGTCCTC	unconserved	unconserved			NM_148901	7.58381	7.88052	7.66475	8.62577	8.29733	8.40636	8.33628	8.21845	8.21808	7.4876	7.86123	8.53906	8.53675	8.47642	8.41011	8.37385	7.9594	8.27111	8.18323	8.51637
ASHG19AP1B111009200V5	0.533592	0.831155	1.03221	up	ENST00000434736	ENSG00000132297	HHLA1	protein_coding		Yes	chr8:133081922-133123406:-	chr8	-	133081922	133123406						GENCODE	HERV-H LTR-associating 1 [Source:HGNC Symbol;Acc:HGNC:4904]	2369	CTGCATGAGCCAGAGGAGTCCCAGGACAGAGGACATGAGTTCTTTCATAAATCCCTACCA						4.67174	5.15794	5.53315	5.72013	5.60794	5.84257	5.3419	6.02012	5.25107	5.40755	4.98664	5.40595	5.52133	5.4248	5.50861	5.18359	4.95746	5.51029	5.76985	5.30567
ASHG19AP1B100028499V5	0.234677	0.672728	1.09716	up	ENST00000541313	ENSG00000256097	LINC00696	protein_coding		Yes	chr3:52097076-52097567:-	chr3	-	52097076	52097567						GENCODE		492	CCATCTCTGTCATGGAAGTGGAAAAGGCGTTTGGTAGCACGAATGTTCTGTGGAAGACAG					NR_027331	4.46128	4.804	4.90792	5.33684	5.91039	5.91938	4.94823	4.75078	4.90029	4.83708	4.57647	5.39693	5.0135	5.39867	5.47285	5.20223	4.67048	5.56169	6.14607	5.04188
ASHG19AP1B111762899V5	0.491989	0.809614	1.08986	up	ENST00000370251	ENSG00000063587	ZNF275	protein_coding	DHS_promoter	Yes	chrX:152599613-152618384:+	chrX	+	152599613	152618384			Yes	male_genital_duct	Ribosome;Cytosol;Insoluble Fraction;Cell Membrane	GENCODE	zinc finger protein 275 [Source:HGNC Symbol;Acc:HGNC:13069]	6320	TCCGTGTGTGTCTCTTTTGGGCGTTCCTGTTTTAAATCCTGCCTTGGTCCCTCACCTGGC					NM_001080485	11.5783	9.04649	11.5775	10.7241	9.45637	9.73333	10.7054	10.194	10.6738	11.0854	11.1864	10.6526	11.2227	11.2063	11.247	11.0149	11.084	10.5403	9.51491	9.21872
ASHG19AP1B125338581V5	0.2665	0.690365	1.04197	up	ENST00000425368	ENSG00000243649	CFB	protein_coding		Yes	chr6:31913486-31919861:+	chr6	+	31913486	31919861		Lupus Erythematosus, Systemic;Myasthenia Gravis;Peritonitis;Pneumonia;Age related macular degeneration;Macular Degeneration, Age-Related, 1;Increased susceptibility to Neisseria meningitidis infections;HEMOLYTIC UREMIC SYNDROME, ATYPICAL, SUSCEPTIBILITY TO, 4;Atypical Hemolytic Uremic Syndrome;Decreased serum complement factor B		liver	Nucleus;Cell Membrane;Nucleous	GENCODE	complement factor B [Source:HGNC Symbol;Acc:HGNC:1037]	2862	TTGGCAGCAAAGGGTGGGACTTCTGCAGTTTCTGTTTCCTTGACTGGCAGCTCAGCGGGG	conserved	conserved	larynx cancer;complement deficiency		NM_001710	6.8591	6.59507	6.69613	7.17735	7.52848	7.30482	6.7484	7.00269	6.89435	7.02758	7.07092	6.92548	6.80492	6.97807	6.73059	6.85071	6.6815	6.62339	6.72695	6.73449
ASHG19AP1B117833592V5	0.102186	0.554435	1.05822	up	ENST00000368073	ENSG00000132716	DCAF8	protein_coding	DHS_promoter	Yes	chr1:160185505-160232241:-	chr1	-	160185505	160232241		Absent reflex;Reflex, Deep Tendon, Absent;Axonal neuropathy;Absent tendon reflex;Distal muscle weakness;Gait, Drop Foot;Decreased tendon reflex;Congenital pes cavus;Cardiomyopathies;Hammer Toe;Peripheral axonal neuropathy;Onion bulb formation;Distal amyotrophy;Decreased distal vibration sense;Decreased motor NCV;Distal limb muscle weakness due to peripheral neuropathy;GIANT AXONAL NEUROPATHY 2, A…			Nucleus;Cytosol;Insoluble Fraction;Cell Membrane	GENCODE	DDB1 and CUL4 associated factor 8 [Source:HGNC Symbol;Acc:HGNC:24891]	4106	CCGCCGACCCGAAGTCATCGCTGGGAGTACTGGTTGCCCTTTCCTCAGTCCTTCAGTGAA					NR_028103	7.95329	8.27494	8.0716	8.65395	8.65581	8.72261	8.27147	8.39845	8.32153	8.33608	8.25222	8.28806	8.31086	8.43597	8.21378	8.17435	8.02979	8.4137	8.68707	8.3622
ASHG19AP1B142035524V5	0.825677	0.946787	1.01196	up	ENST00000417807	ENSG00000105341	DMAC2	protein_coding	DHS_promoter	Yes	chr19:41937893-41945444:-	chr19	-	41937893	41945444					Ribosome;Cytoplasm;Insoluble Fraction	GENCODE	distal membrane arm assembly complex 2 [Source:HGNC Symbol;Acc:HGNC:25496]	1065	ACCGAAGGATGAATTCCCTGCGCCTGGTCGCCCCCATGTGGAATGGGCGTATCAGGGGCA					NM_001167867	5.26111	5.80865	4.94487	5.45194	5.61422	5.04413	5.10233	5.42516	5.74655	5.74082	5.73124	5.55233	5.39079	5.3429	5.59397	5.20305	5.20502	5.13121	6.0174	5.85013
ASHG19AP1B100267415V5	0.200489	0.644389	1.11093	up	ENST00000367296	ENSG00000134369	NAV1	protein_coding	DHS_promoter	Yes	chr1:201617377-201796097:+	chr1	+	201617377	201796097		Schizophrenia			Nucleus;Cytoplasm;Cytosol;Insoluble Fraction;Cell Membrane	GENCODE	neuron navigator 1 [Source:HGNC Symbol;Acc:HGNC:15989]	13091	ACTGACAGGCAGGCAGGCCGCGGGCTGGGATCCGGACACCAAAGCAAAAGCACCGCTGGG					NM_020443	4.77732	5.37101	4.32822	5.16855	5.34936	4.93558	5.44051	5.17568	4.71999	4.83311	4.78336	4.85803	5.47025	5.43656	5.0625	5.01085	5.12384	5.51477	6.19341	5.90954
ASHG19AP1B131009932V5	0.456086	0.792724	1.05842	up	ENST00000338033	ENSG00000181085	MAPK15	protein_coding	DHS_enhancer	Yes	chr8:144798429-144804628:+	chr8	+	144798429	144804628		Bladder Neoplasm		medulla_oblongata	Nucleus;Nucleous;Nucleoplasm	GENCODE	mitogen-activated protein kinase 15 [Source:HGNC Symbol;Acc:HGNC:24667]	1961	CTGTGCTGCACCAGCTGGGGTCCCGGCCACGACAGACGCTGGATGCCCTCCTACCGCCAG					NM_139021	5.56729	5.90355	5.26657	6.26744	6.43717	6.09868	6.29359	6.02116	6.0489	6.08435	6.11244	5.98774	6.13306	6.38217	6.02713	5.90272	6.31869	6.16655	7.04335	6.58791
ASHG19AP1B109301379V5	0.527944	0.828796	1.03372	up	ENST00000360464	ENSG00000197416	FABP12	protein_coding		Yes	chr8:82437216-82443613:-	chr8	-	82437216	82443613				testis		GENCODE	fatty acid binding protein 12 [Source:HGNC Symbol;Acc:HGNC:34524]	551	TGGGAGAAGAGTTTGAGGAAATCACGCCAGGTGGCCACAAAACAAAGAGTAAAGTAACCT					NM_001105281	5.44085	5.44341	5.92518	5.97379	6.44272	6.41532	6.01258	5.96775	5.62916	5.73262	5.60542	5.81632	6.11617	6.03369	5.54836	5.70272	6.28746	6.0186	5.61547	6.23908
ASHG19AP1B103507366V5	0.983757	0.995615	1.00113	up	ENST00000308009	ENSG00000174326	SLC16A11	protein_coding	DHS_promoter	Yes	chr17:6944949-6947242:-	chr17	-	6944949	6947242				B_cell	Nucleus	GENCODE	solute carrier family 16 member 11 [Source:HGNC Symbol;Acc:HGNC:23093]	1803	CCTGGCTCCACTCTGGACACCACTTGTTGATTATTTTCTTGTTTGAGCCCCTCCCCCAAT	conserved	conserved			NM_153357	7.81618	7.65464	7.70541	8.02619	7.91211	7.71043	8.0155	8.09381	8.09075	8.34943	8.24614	7.87069	8.28505	8.12443	8.09495	7.98279	8.11159	8.05794	8.33224	8.07714
ASHG19AP1B104304818V5	0.254231	0.682514	1.10253	up	ENST00000272847	ENSG00000144407	PTH2R	protein_coding		Yes	chr2:209271556-209359231:+	chr2	+	209271556	209359231				mast_cell		GENCODE	parathyroid hormone 2 receptor [Source:HGNC Symbol;Acc:HGNC:9609]	2713	GGCCAGAGCCCAGCTGGATTCTGATGGCACCATTACTATAGAGGAGCAGATTGTCCTTGT	unconserved	unconserved			NM_005048	4.15336	3.65777	4.18781	3.6604	4.54748	4.54146	4.47545	4.29847	4.53775	4.73229	5.09806	4.8323	4.96282	5.21415	4.71964	4.83378	5.14987	4.69541	4.70955	4.62506
ASHG19AP1B100152259V5	0.750143	0.919365	1.01904	up	ENCT00000227083	CATG00000043842	CATG00000043842.1	protein_coding	DHS_enhancer	Yes	chr2:96829818-96831395:+	chr2	+	96829818	96831395						FANTOM5CAT	At least 1 of the 10 top ranked transcript is CPAT coding and max ORF size >=300, NOT annotated as nonCoding in GENCODE	1578	ACCAGGGGAACTACAGGAAAAATATCAACATAAAAATGGATATAGTCGACCGGACGTAGT	conserved	unconserved				5.8596	6.2195	6.02085	6.5184	6.8017	6.95064	6.56067	6.58414	6.06662	6.28297	6.07572	5.87893	6.42425	6.31008	6.35652	6.28872	6.49259	6.45653	6.5883	6.71664
ASHG19AP1B120920763V5	0.256722	0.685136	1.08173	up	ENST00000508342	ENSG00000069869	NEDD4	protein_coding	DHS_promoter	Yes	chr15:56119120-56209329:-	chr15	-	56119120	56209329		Bipolar Disorder;Keloid;Stevens-Johnson Syndrome;Myocardial Ischemia			Nucleus;Ribosome;Cytosol;Insoluble Fraction	GENCODE	neural precursor cell expressed, developmentally down-regulated 4, E3 ubiquitin protein ligase [Source:HGNC Symbol;Acc:HGNC:7727]	7235	GCTGAGCTCAGCTTAAAGGTCGCTGGAAATCAAGTGCTTTGTAAGTGAAGGCATTTTGAC					NM_001284338	4.70595	5.62862	5.08935	5.8101	5.66023	6.00604	5.70176	5.6948	5.21386	5.21751	5.51859	5.35445	6.04724	5.79716	5.75295	5.63459	5.70136	5.90384	5.96093	5.8407
ASHG19AP1B102246586V5	0.890514	0.969353	1.01059	up	ENST00000296695	ENSG00000164266	SPINK1	protein_coding	DHS_promoter	Yes	chr5:147204131-147211349:-	chr5	-	147204131	147211349		Abdominal Pain;Diabetes Mellitus;Fever;Pancreatic Insufficiency;Pancreatic Neoplasm;Pancreatic Pseudocyst;Pancreatitis;Pleural effusion disorder;Prostatic Neoplasms;Steatorrhea;Pancreatitis, Chronic;Hereditary pancreatitis;Exocrine pancreatic insufficiency;Malignant neoplasm of pancreas;TROPICAL CALCIFIC PANCREATITIS;Insulin-dependent but ketosis-resistant diabetes;Pancreatic calcification;Increa…		viscus	Cytosol	GENCODE	serine peptidase inhibitor, Kazal type 1 [Source:HGNC Symbol;Acc:HGNC:11244]	542	GGCCTTGCTGCCATCTGCCATATGACCCTTCCAGTCCCAGGCTTCTGAAGAGACGTGGTA	conserved	unconserved			NM_003122	8.40798	7.82212	8.37953	8.04614	7.7735	7.93283	8.21489	8.1529	8.17051	8.51943	8.26717	8.17259	8.05114	7.99286	7.99605	8.04836	8.13677	7.70266	7.41102	7.53374
ASHG19AP1B132431533V5	0.366644	0.747681	1.04715	up	uc002vjs.1	ENSG00000280537	AC068946.1	protein_coding		No	chr2:220032652-220033824:-	chr2	-	220032652	220033824					Nucleus	knownGene	Homo sapiens solute carrier family 23 (nucleobase transporters), member 3 (SLC23A3), transcript variant 2, mRNA.	509	CCAGGAGGTGGGTATCTGGAGGTGTCCGGGGCAGTGGTAGTATCTGGGCTGCTGCAGGGC						8.64474	8.82345	8.36199	9.4228	9.13209	9.14883	8.91188	8.38954	8.50066	7.88392	8.17954	8.99404	8.63506	8.68919	8.24098	8.2981	8.30427	8.30484	8.4408	8.67819
ASHG19AP1B135433747V5	0.993452	0.998285	1.00046	up	ENST00000300850	ENSG00000167395	ZNF646	protein_coding	DHS_promoter	Yes	chr16:31085743-31095517:+	chr16	+	31085743	31095517			Yes	neutrophil	Endoplasmic reticulum;Nucleus	GENCODE	zinc finger protein 646 [Source:HGNC Symbol;Acc:HGNC:29004]	6892	AATGGGTCTGCCTGTTGCTCCACCCTACCCAAGGCAGCTGGAGTGGGTTAGAACGGCACG					NM_014699	7.58393	7.22947	7.72813	7.53695	7.28009	7.40904	7.56664	7.80013	7.60251	8.21336	7.68549	7.50388	7.69496	7.35152	7.41542	7.52848	7.5457	7.2906	7.01739	7.26828
ASHG19AP1B100104588V5	0.947436	0.985713	1.00583	up	FTMT21600000068	CATG00000067501	CATG00000067501.1	protein_coding	DHS_enhancer	Yes	chr4:1549385-1549901:+	chr4	+	1549385	1549901						FANTOM5CAT	At least 1 of the 10 top ranked transcript is CPAT coding and max ORF size >=300, NOT annotated as nonCoding in GENCODE	517	CTGTGATATCAGGAGTCAGTGGCCAACGTTTCCTGAGCCCTCTTTCTGAGGCCAGACGCC	conserved	conserved				3.24307	4.84803	4.22001	5.05374	3.99607	4.63153	4.40565	4.76829	4.27704	5.40854	5.1995	4.5718	4.44748	4.45555	4.24379	4.18176	3.61036	4.298	4.54545	5.20474
ASHG19AP1B107811401V5	0.345446	0.736176	1.05466	up	ENST00000377369	ENSG00000148482	SLC39A12	protein_coding		Yes	chr10:18240768-18332221:+	chr10	+	18240768	18332221		melanoma		nervous_system		GENCODE	solute carrier family 39 member 12 [Source:HGNC Symbol;Acc:HGNC:20860]	2808	AGCAACTGAAAACTTTTCTGGGCTGAAATAATCCTCTCTAGCTCCCAGTGCACAGTCAAA	conserved	conserved			NM_001145195	4.9116	5.91747	4.68828	5.40986	5.26987	5.19595	4.92181	5.84637	5.48474	5.47267	5.02123	5.32601	5.46263	5.23125	5.5359	5.18871	5.11715	5.35993	5.62238	4.93502
ASHG19AP1B138677382V5	0.0544451	0.492238	1.0872	up	ENST00000432074	ENSG00000112977	DAP	protein_coding	DHS_promoter	Yes	chr5:10680546-10761340:-	chr5	-	10680546	10761340		Ulcerative Colitis			Cytoplasm;Ribosome	GENCODE	death associated protein [Source:HGNC Symbol;Acc:HGNC:2672]	1048	TGGGAAAGCCCCAGGGTGACAAAGATTTCCCCCCGGCGGCTGCGCAGGTGGCTCACCAGA					NM_001291963	5.09032	5.66097	5.26238	6.11116	6.14265	6.1657	6.11609	5.71165	5.48845	5.74459	5.63778	6.11141	5.90913	5.98244	6.24402	6.24237	5.98508	6.15354	6.31869	6.16771
ASHG19AP1B100084747V5	0.897976	0.971787	1.01007	up	ENST00000345847	ENSG00000198090	KRTAP4-6	protein_coding	DHS_enhancer	Yes	chr17:39295685-39296739:-	chr17	-	39295685	39296739						GENCODE	keratin associated protein 4-6 [Source:HGNC Symbol;Acc:HGNC:18909]	1055	CCTCCTCTTGCTGCTGAGCTCCTTGCCTGAAACTATCTCCTCCCCTTCAGCTCACTCCTC	conserved	conserved			NM_030976	13.1537	12.2002	13.0753	13.4464	12.3172	13.0337	13.5124	12.7291	13.3912	13.5893	13.5294	13.2967	13.6912	13.9777	13.6882	13.8949	13.6971	13.2286	12.1686	11.6582
ASHG19AP1B115225494V5	0.405692	0.770382	1.03499	up	ENST00000263955	ENSG00000081320	STK17B	protein_coding	DHS_promoter	Yes	chr2:196998290-197036299:-	chr2	-	196998290	197036299				neutrophil	Ribosome;Insoluble Fraction	GENCODE	serine/threonine kinase 17b [Source:HGNC Symbol;Acc:HGNC:11396]	5287	GCGGCGGCCGGAGCGGTAAAAATAAGTGACTAAAGAAGCAGACCTGGGAATCACCTAACA	conserved	conserved	neuroblastoma		NM_004226	7.12268	7.49106	7.04766	7.71365	7.70159	7.78659	7.47023	7.57427	7.39715	7.39727	7.55505	7.39538	7.40221	7.64785	7.6486	7.42718	7.61994	7.89468	7.7461	7.9086
ASHG19AP1B115799453V5	0.63412	0.873839	1.02383	up	ENST00000415050	ENSG00000153485	TMEM251	protein_coding	DHS_promoter	Yes	chr14:93651358-93653434:+	chr14	+	93651358	93653434				monocyte	Ribosome;Cytoplasm	GENCODE	transmembrane protein 251 [Source:HGNC Symbol;Acc:HGNC:20218]	1303	ACGCTTGCCGTGGGAACAGGAAGATTTTCGGGACCATTGCACAGAGCATGGAGAATGATG	conserved	conserved			NM_001098621	5.53713	5.71622	5.91681	5.80437	5.76043	6.04638	5.8031	5.53861	5.67195	5.71871	5.52459	5.93926	5.91865	6.13344	5.63281	6.0938	5.72381	6.00418	5.98929	6.37852
ASHG19AP1B104155427V5	0.814762	0.941965	1.00887	up	ENST00000250617	ENSG00000129675	ARHGEF6	protein_coding	DHS_promoter	Yes	chrX:135747706-135864247:-	chrX	-	135747706	135864247		Mental Retardation;Low intelligence;Mental deficiency;Poor school performance;Mental Retardation, X-Linked 46;X- linked recessive;Intellectual Disability;Dull intelligence		mast_cell	Ribosome;Cytosol;Insoluble Fraction;Cell Membrane	GENCODE	Rac/Cdc42 guanine nucleotide exchange factor 6 [Source:HGNC Symbol;Acc:HGNC:685]	6019	AGGATGTGCAACCCTCCAAGTGGAAATATTTGATCCTGATGACCTTTATTCAGGGGTCAA					NM_004840	5.70674	5.71466	5.64548	5.88367	6.05844	5.76106	6.19728	5.64177	5.58786	5.56746	5.45996	5.45131	5.14041	5.10377	5.46188	5.39365	5.25387	5.55677	5.71756	5.87979
ASHG19AP1B134764355V5	0.0748797	0.519724	1.10064	up	ENST00000311672	ENSG00000173660	UQCRH	protein_coding	DHS_promoter	Yes	chr1:46769303-46782448:+	chr1	+	46769303	46782448					Ribosome;Cytoplasm	GENCODE	ubiquinol-cytochrome c reductase hinge protein [Source:HGNC Symbol;Acc:HGNC:12590]	604	CCGCTGAGTGACCCTTACAAGTCCTTCTTGATCCTGAACTGGGTTAGGTGCCGCTGTTGC	conserved	conserved			NM_006004	7.89207	8.01049	8.21576	7.6798	7.30888	7.39216	7.66052	7.41775	8.15223	8.0716	8.28376	7.59571	8.04836	8.41246	7.6014	8.17634	8.11246	7.71644	7.19683	7.1809
ASHG19AP1B100180621V5	0.997628	0.999198	1.0003	up	ENST00000530162	ENSG00000254466	OR4D10	protein_coding		Yes	chr11:59240788-59246834:+	chr11	+	59240788	59246834						GENCODE	olfactory receptor family 4 subfamily D member 10 [Source:HGNC Symbol;Acc:HGNC:15173]	2482	TATACTCTGTGGCCTGTGAGTTTCTACAAATGACAAAAACACATTAAGCTACTTTAAGCT					NM_001004705	5.47118	4.75055	5.54836	4.82239	4.17686	5.13269	4.97571	5.08382	5.33872	5.5152	5.67126	5.70015	4.63202	4.9836	4.47758	4.74602	4.74614	4.49427	4.23053	3.83
ASHG19AP1B130713262V5	0.140067	0.591044	1.08409	up	ENST00000397676	ENSG00000214160	ALG3	protein_coding	DHS_promoter	Yes	chr3:183960122-183966759:-	chr3	-	183960122	183966759		Arthrogryposis;Congenital clubfoot;Diarrhea;Epilepsy;Muscle Hypertonia;Muscle hypotonia;Optic Atrophy;Seizures;Strabismus;Vomiting;Food intolerance (disorder);Hyperreflexia;Macrotia;Degenerative brain disorder;Contracture of joint of hand;Failure to gain weight;Cerebral atrophy;Coloboma of iris;Bulbous nose;Byzanthine arch palate;Cerebellar degeneration;Micronychia (disorder);Cleft uvula;Villous …			Endoplasmic reticulum;Nucleous;Nucleoplasm	GENCODE	ALG3, alpha-1,3- mannosyltransferase [Source:HGNC Symbol;Acc:HGNC:23056]	1528	TGGGCATCACCTTCTGGGTCATTCACAGGGTGGCATACACAGAGATTGACTGGAAGGCCT	conserved	conserved			NM_005787	4.19385	5.02113	4.41125	5.37178	4.99116	4.75559	5.30838	4.63393	5.09738	5.01076	5.32148	4.9531	5.32439	5.07394	5.2557	5.48544	5.2409	5.38045	4.79772	5.29503
ASHG19AP1B109472905V5	0.211717	0.65368	1.19115	up	ENST00000168148	ENSG00000072080	SPP2	protein_coding		Yes	chr2:234959343-234985778:+	chr2	+	234959343	234985778				hepatocyte	Ribosome	GENCODE	secreted phosphoprotein 2 [Source:HGNC Symbol;Acc:HGNC:11256]	1024	ACTTTGAGTAACGGCCTTGAGGTGTCCCTCGCCCTTTTGGTTTGTTCAAGGAGCTGCTGC	conserved	conserved	Bilirubin		NM_006944	11.6229	12.6528	10.7773	12.6777	13.5742	13.1822	12.31	12.2992	11.9456	12.2594	11.8138	11.5637	12.4778	12.8583	11.822	10.995	11.9266	12.0556	13.8827	13.3021
ASHG19AP1B117865614V5	0.567517	0.844671	1.03441	up	ENST00000614314	ENSG00000132254	ARFIP2	protein_coding		Yes	chr11:6495913-6502709:-	chr11	-	6495913	6502709					Cytosol;Ribosome;Chromatin;Nucleoplasm	GENCODE	ADP ribosylation factor interacting protein 2 [Source:HGNC Symbol;Acc:HGNC:17160]	3846	TTGATCCTTTAGGGTCTGGCCGCCATCCATCTCACAGCACCACTCCTTCTGGCCCTGGAG					NM_001242854	7.86389	7.9037	7.3447	7.88674	8.4836	8.14826	7.94468	8.1043	8.08323	7.45337	7.60151	7.84934	8.07302	7.64281	7.45479	7.63083	7.12643	8.04902	9.02522	8.83406
ASHG19AP1B113745961V5	0.465685	0.798312	1.0317	up	ENST00000308249	ENSG00000175175	PPM1E	protein_coding	DHS_promoter	Yes	chr17:56833230-57062537:+	chr17	+	56833230	57062537		Colorectal Neoplasms		nervous_system	Cytosol;Ribosome;Insoluble Fraction	GENCODE	protein phosphatase, Mg2+/Mn2+ dependent 1E [Source:HGNC Symbol;Acc:HGNC:19322]	6542	TCAACCTAGAGGACCAGGAAGAACAAGCTTACTTTGCAGTGTTTGATGGCCATGGGGGAG	conserved	conserved	cognitive disorder;obesity		NM_014906	5.69195	5.88679	6.11165	5.87397	6.15391	6.2705	5.93201	5.63403	5.93365	5.85894	5.89971	5.70507	6.55875	6.4428	6.52382	5.96927	5.81557	5.97275	5.55937	5.70053
ASHG19AP1B111704009V5	0.651806	0.881749	1.02024	up	ENCT00000339653	CATG00000074839	CATG00000074839.1	protein_coding		Yes	chr4:188891432-188892324:-	chr4	-	188891432	188892324						FANTOM5CAT	At least 1 of the 10 top ranked transcript is CPAT coding and max ORF size >=300, NOT annotated as nonCoding in GENCODE	556	GCTCCAGGCAAGACGGTCCTCAACACGGTCTATCGAAAGGGGCAATCAACTTAACATTCC	conserved	conserved				6.84731	6.64878	6.85746	7.06867	7.4013	6.94591	7.11058	7.03932	6.88612	6.57952	6.88397	6.79026	6.94924	7.33666	7.57166	7.26346	7.22817	7.35661	7.60334	7.40084
ASHG19AP1B100101952V5	0.348721	0.737733	1.08885	up	ENST00000330793	ENSG00000167850	CD300C	protein_coding	DHS_enhancer	Yes	chr17:72537247-72542282:-	chr17	-	72537247	72542282				hematopoietic_system	Cytosol	GENCODE	CD300c molecule [Source:HGNC Symbol;Acc:HGNC:19320]	1517	ATTTGCTGAGTGTGTCGATTCAATGATGCTTTCAAACTTTAATAAATGACAATGTGTAGG	unconserved	conserved			NM_006678	5.48243	5.22775	5.01838	5.06611	4.71751	5.23628	5.58151	4.47476	5.1185	5.4096	5.0515	4.86434	4.05576	4.66079	4.82416	4.56759	4.46811	4.85368	4.28152	4.72537
ASHG19AP1B102426542V5	0.0179325	0.428756	1.13496	up	ENST00000345496	ENSG00000184787	UBE2G2	protein_coding	DHS_promoter	Yes	chr21:46188495-46221934:-	chr21	-	46188495	46221934					Ribosome;Cytosol;Chromatin;Insoluble Fraction;Cell Membrane	GENCODE	ubiquitin conjugating enzyme E2 G2 [Source:HGNC Symbol;Acc:HGNC:12483]	3566	TTTCCCTGCCCTGCAGTGTGTGTCCCTTTGTCGTATTGTCAGAGGAGCCTGTGGCCACTG					NM_003343	11.4047	11.3607	10.9379	11.0079	11.3282	10.9805	10.961	10.554	10.7235	11.0241	10.8956	10.4129	11.1628	11.4472	10.8901	10.3108	10.9903	10.6192	11.5902	10.9813
ASHG19AP1B100122249V5	0.431909	0.781764	1.03937	up	ENST00000334266	ENSG00000186136	TAS2R42	protein_coding		Yes	chr12:11338599-11339543:-	chr12	-	11338599	11339543						GENCODE	taste 2 receptor member 42 [Source:HGNC Symbol;Acc:HGNC:18888]	941	CTGTGAGGCTACTGTGGCATCTTAGGAACTATACAAAAACACCAAACTTTACCTTTGTAG					NM_181429	5.2535	5.0305	5.2758	4.6767	5.5887	5.49907	4.97876	4.69332	5.04247	5.15794	4.30718	5.00565	4.76296	4.83018	4.95148	5.51876	5.15366	5.06874	5.00292	5.24064
ASHG19AP1B100236256V5	0.626399	0.87092	1.036	up	ENST00000533244	ENSG00000173992	CCS	protein_coding	DHS_promoter	Yes	chr11:66360292-66373490:+	chr11	+	66360292	66373490		Hepatitis, Chronic		reticulocyte	Ribosome;Nucleus	GENCODE	copper chaperone for superoxide dismutase [Source:HGNC Symbol;Acc:HGNC:1613]	1430	GCCGCCACCGTCCAGGAACAGAAAGCCGAGGGGTTACTAAGGCAACCAGGAGCCCGACGG	conserved	unconserved			NM_005125	9.22494	8.4143	8.87513	9.69188	10.4452	9.75876	9.37885	9.41282	9.70194	9.90014	9.69112	9.62868	9.58495	9.05478	8.95904	9.20844	9.37136	9.32264	9.4088	9.80791
ASHG19AP1B121797812V5	0.928313	0.980731	1.00724	up	ENST00000400286	ENSG00000184564	SLITRK6	protein_coding	DHS_enhancer	Yes	chr13:86366922-86373623:-	chr13	-	86366922	86373623		DEAFNESS AND MYOPIA		pineal_body	Cytosol	GENCODE	SLIT and NTRK like family member 6 [Source:HGNC Symbol;Acc:HGNC:23503]	4321	AAGGCTGAGTCAAAAGCCAAGAAGTCTCTTTATTTACGCCTACCTCCCAGCCCTTGGCAA	conserved	conserved			NM_032229	6.84113	7.84018	7.09391	7.33422	7.28721	7.12151	7.14594	7.15789	7.40975	7.43538	7.22096	6.97124	7.024	7.82661	8.1944	7.86481	8.21596	7.79046	8.3334	7.68508
ASHG19AP1B100593433V5	0.473132	0.801338	1.05347	up	ENST00000394668	ENSG00000109475	RPL34	protein_coding	DHS_promoter	Yes	chr4:109541812-109551568:+	chr4	+	109541812	109551568					Cytoplasm	GENCODE	ribosomal protein L34 [Source:HGNC Symbol;Acc:HGNC:10340]	853	TGAAAAGACGCTGTCCAATAGAAAAAGTTGGTGTGCTGGAGCTACCTCACCTCAGCTTGA					NM_033625	5.8206	6.02427	6.01881	6.27074	6.41035	6.28015	6.53199	5.84029	6.39929	6.32125	6.41882	6.25422	6.40396	6.59018	6.25614	6.54717	6.5646	6.33004	6.57411	5.98579
ASHG19AP1B110261345V5	0.722619	0.910536	1.02566	up	ENST00000396751	ENSG00000166333	ILK	protein_coding	DHS_promoter	Yes	chr11:6625046-6632101:+	chr11	+	6625046	6632101		Transient Ischemic Attack;Colonic Polyps;Epilepsy;Liver Cirrhosis, Experimental;Thoracic Diseases;Cocaine-Related Disorders;Malignant mesothelioma			Endoplasmic reticulum;Ribosome;Chromatin	GENCODE	integrin linked kinase [Source:HGNC Symbol;Acc:HGNC:6040]	2074	GCTCAGGCCCCCTACCCCCAACACAAACACTTCTCTCCTGTAGAGGATAAAGCTTGGGGT	conserved	conserved			NM_001014795	11.9184	12.0274	11.6314	12.3302	12.4464	12.4898	12.1492	12.0709	11.7652	11.6658	11.7423	11.8391	11.6793	11.6534	11.4265	11.7145	11.0465	11.4562	12.2961	12.2773
ASHG19AP1B100066260V5	0.00206381	0.338237	1.22433	up	uc001htg.2	AX748369	AX748369	protein_coding		Yes	chr1:229050380-229052954:-	chr1	-	229050380	229052954				chorionic_membrane_mesenchymal_stem_cell		knownGene	Homo sapiens cDNA FLJ36611 fis, clone TRACH2016080.	2575	TGGAGGTGAACAAGCTAGTAACAAACAAAAGCCAATGTGTGTATGTGTATGTTTGTATAC						8.31138	7.66716	8.49729	8.35721	8.42282	8.1875	8.16708	8.49086	8.07268	8.6041	8.45404	8.05437	8.54374	8.40659	8.95055	8.37223	8.70191	8.69484	8.39845	8.04761
ASHG19AP1B110268934V5	0.122838	0.571194	1.09764	up	ENST00000306688	ENSG00000169683	LRRC45	protein_coding		Yes	chr17:79981178-79989027:+	chr17	+	79981178	79989027					Ribosome;Nucleus;Insoluble Fraction;Cell Membrane	GENCODE	leucine rich repeat containing 45 [Source:HGNC Symbol;Acc:HGNC:28302]	2701	GCAGACAGAGCCTGGAGGACTCCGAAAGCCTGCGCATCAAGGAGGTGGAGCATATGACCC	conserved	conserved			NM_144999	5.54436	5.44139	5.26027	5.53046	5.6785	5.66413	5.81841	5.66059	5.66896	5.59902	5.43482	5.74628	5.89103	5.92915	6.02292	5.9945	6.27786	6.08427	6.70427	6.49526
ASHG19AP1B100009658V5	0.451601	0.790532	1.05894	up	ENCT00000210876	CATG00000040187	CATG00000040187.1	protein_coding		Yes	chr19:7106521-7107908:-	chr19	-	7106521	7107908						FANTOM5CAT	At least 1 of the 10 top ranked transcript is CPAT coding and max ORF size >=300, NOT annotated as nonCoding in GENCODE	1388	CTTCCCTGCTCTCTTTCCTGTATCTTGTTCAGTGTGGGCCTCTTCTTTGCTGCCTCCACC	unconserved	unconserved				14.4559	14.281	14.2378	14.7657	13.9135	14.5749	15.0401	14.1013	14.5244	14.9178	14.7061	14.529	14.8125	14.993	14.7657	14.8709	14.8111	14.3946	13.6897	13.4039
ASHG19AP1B100175089V5	0.171896	0.620805	1.12848	up	ENST00000379638	ENSG00000129625	REEP5	protein_coding	DHS_promoter	Yes	chr5:112212076-112258236:-	chr5	-	112212076	112258236		Cholestasis;Liver Cirrhosis, Experimental;Unipolar Depression;Major Depressive Disorder;Chemical and Drug Induced Liver Injury			Ribosome;Endoplasmic reticulum;Cytoplasm;Nucleous	GENCODE	receptor accessory protein 5 [Source:HGNC Symbol;Acc:HGNC:30077]	3326	GAGAAGGGGACCCACGAGAGACACAAAATGCACGCCCCCACGCCACATCCTTTTTACCCC	conserved	conserved			NM_005669	9.03643	9.49581	8.84733	9.12488	10.2206	10.2585	9.72059	9.63978	9.21509	8.39257	9.10794	9.3085	9.37713	9.44687	9.35259	9.13816	8.70032	9.87498	10.6844	10.655
ASHG19AP1B117926927V5	0.00115395	0.322151	1.15908	up	ENST00000290894	ENSG00000138606	SHF	protein_coding	DHS_promoter	Yes	chr15:45459412-45493373:-	chr15	-	45459412	45493373				cerebellum		GENCODE	Src homology 2 domain containing F [Source:HGNC Symbol;Acc:HGNC:25116]	2500	ACTCAGGGACAGGCTGGAACCTCGCCCCCTAGCTATCCTAGAAGACTATGCGGACCCGTT					NM_138356	6.33684	6.45939	6.2809	6.59286	6.65888	6.73583	6.40692	6.56292	6.526	6.58345	6.67014	6.45901	6.3573	6.74899	7.3174	6.7291	6.90217	6.71991	7.20995	6.94322
ASHG19AP1B121447629V5	0.428711	0.780963	1.04554	up	ENST00000360683	ENSG00000151292	CSNK1G3	protein_coding	DHS_promoter	Yes	chr5:122881328-122952739:+	chr5	+	122881328	122952739					Ribosome;Cytosol;Insoluble Fraction	GENCODE	casein kinase 1 gamma 3 [Source:HGNC Symbol;Acc:HGNC:2456]	4047	TGAGAGCTCACCTTGCAGCAGACAGACATGGTGGCTCGGTACAGGTTGTAAGTTCTACAA					NM_001044723	4.65601	5.51932	5.11532	5.20762	5.0906	5.62248	5.36305	5.2069	5.34382	5.6855	5.59307	5.27926	5.71622	5.67694	5.53635	5.51347	5.26629	5.56958	5.8213	5.84273
ASHG19AP1B143697262V5	0.00553672	0.367752	1.14	up	ENST00000369762	ENSG00000071553	ATP6AP1	protein_coding	DHS_promoter	Yes	chrX:153656978-153664862:+	chrX	+	153656978	153664862		Lymphoma, Follicular		adult_endothelial_progenitor_cell	Ribosome;Endoplasmic reticulum	GENCODE	ATPase H+ transporting accessory protein 1 [Source:HGNC Symbol;Acc:HGNC:868]	2099	GGGGGCAACGGTCACCTGATCTGCGGCTGTCGAGGCCGCTGAGGCAGTGGAGGCTGAGGC					NM_001183	5.68771	6.3085	6.00478	6.34676	6.80064	6.83494	6.17547	6.66585	6.04049	6.19279	6.30076	6.5249	6.06903	6.66213	6.40221	6.59499	6.52672	6.61551	6.45653	7.02032
ASHG19AP1B140473038V5	0.31103	0.716203	1.04097	up	ENST00000281142	ENSG00000151466	SCLT1	protein_coding	DHS_promoter	Yes	chr4:129805148-130014762:-	chr4	-	129805148	130014762				neutrophil	Ribosome;Cytosol	GENCODE	sodium channel and clathrin linker 1 [Source:HGNC Symbol;Acc:HGNC:26406]	3055	GCACCGGTTTCAAAGTCGCAGGGCGGGCCGAGTGGACTTCCGCTGCTGGCCTGGGGCTTC	conserved	conserved	leukemia;asthma;lymphopenia;Lymphoma		NM_144643	5.80261	6.16126	5.80643	6.4859	6.40324	6.03392	5.88704	6.40317	6.18333	6.34031	6.16367	6.02068	6.29211	6.07168	6.24605	6.09966	5.88988	6.25508	6.35251	6.67048
ASHG19AP1B100167614V5	0.157879	0.606959	1.0864	up	ENST00000284288	ENSG00000154143	PANX3	protein_coding	DHS_enhancer	Yes	chr11:124481386-124490252:+	chr11	+	124481386	124490252				substantia_nigra	Nucleus	GENCODE	pannexin 3 [Source:HGNC Symbol;Acc:HGNC:20573]	1667	CCCCAGAGAGCAAGTGAGGCAATCTGGCAAAAGATTAATAAAGATGTAAACCCCTGGAAA	conserved	conserved	Abnormality of the nervous system		NM_052959	5.52658	6.22046	5.44587	5.28763	5.86473	5.90279	5.273	6.0724	5.16416	6.25492	5.25265	5.85618	5.73439	5.99386	5.62083	5.31951	5.59621	5.63459	5.9905	6.29314
ASHG19AP1B100208967V5	0.6588	0.884433	1.03631	up	ENST00000431845	ENSG00000236104	ZBTB22	protein_coding	DHS_promoter	Yes	chr6:33282195-33285512:-	chr6	-	33282195	33285512			Yes		Ribosome;Cytosol;Insoluble Fraction;Cell Membrane	GENCODE	zinc finger and BTB domain containing 22 [Source:HGNC Symbol;Acc:HGNC:13085]	2651	TCTCATGGAGGAGTGGGTGGAGACAAGGAGGGAGTAAGTCGTAGGAGTACAAGGTTTTTA	conserved	conserved			NM_005453	9.93946	9.99062	9.82339	10.7003	10.8208	10.8338	10.3871	10.0735	10.4188	9.66037	10.0857	10.7578	10.5226	10.3788	10.0498	10.3799	10.0034	10.091	9.60336	10.3912
ASHG19AP1B117190946V5	0.908835	0.975193	1.00518	up	ENST00000333129	ENSG00000182263	FIGN	protein_coding	DHS_promoter	Yes	chr2:164459121-164592517:-	chr2	-	164459121	164592517				substantia_nigra	Nucleus	GENCODE	fidgetin, microtubule severing factor [Source:HGNC Symbol;Acc:HGNC:13285]	9536	AGCACCAGTGTTTATGGCTTGAAGATGCAGTGGACGCCAGAGCATGCCCAGTGGCCAGAA	conserved	conserved			NM_018086	5.19555	5.65183	5.13969	6.2809	6.20114	5.58706	6.25469	5.93986	5.43095	5.63007	5.8608	5.75107	5.81733	5.68711	5.84138	5.46316	5.75341	6.3352	6.19121	6.00374
ASHG19AP1B129961064V5	0.151199	0.5996	1.04215	up	ENST00000474531	ENSG00000168309	FAM107A	protein_coding	DHS_enhancer	Yes	chr3:58551188-58613337:-	chr3	-	58551188	58613337		Glioma		nervous_system		GENCODE	family with sequence similarity 107 member A [Source:HGNC Symbol;Acc:HGNC:30827]	2271	CTGGCCCTGTCGGCTGAGTGGTGCCCAGCAAGGTGAGAAGGCCAAGTCCTGCCCGCTGGG					NM_001282714	6.46868	6.35762	6.5894	6.90367	6.76334	6.74488	6.85719	6.76265	7.20059	7.22164	6.82525	6.90946	6.88181	6.57011	6.83977	6.75525	6.75663	6.72151	6.61053	7.08556
ASHG19AP1B118276195V5	0.358911	0.743807	1.10833	up	ENST00000379453	ENSG00000171873	ADRA1D	protein_coding	DHS_promoter	Yes	chr20:4201278-4229721:-	chr20	-	4201278	4229721				spleen	Insoluble Fraction;Cell Membrane	GENCODE	adrenoceptor alpha 1D [Source:HGNC Symbol;Acc:HGNC:280]	2728	CTGGTTCCCTTTCTTCTTTGTCCTGCCGCTCGGCTCCTTGTTCCCGCAGCTGAAGCCATC	conserved	conserved			NM_000678	10.8062	10.1421	10.8325	10.7902	10.0881	9.96007	10.3923	9.59919	10.3074	10.6238	10.6803	10.2344	10.6066	11.1663	10.3512	11.1471	10.5851	10.0391	9.65848	9.59618
ASHG19AP1B110455626V5	0.00823201	0.385428	1.11556	up	ENST00000618196	ENSG00000196588	MRTFA	protein_coding		Yes	chr22:40807394-40929639:-	chr22	-	40807394	40929639			Yes		Cytosol;Chromatin;Insoluble Fraction;Nucleous;Nucleoplasm	GENCODE	myocardin related transcription factor A [Source:HGNC Symbol;Acc:HGNC:14334]	2901	GGCAGTACAGTCAGTGCTACAGTTGAAACTCCAGCAGCGCCGGACCCGGGAAGAACTGGT					NM_001318139	5.22812	6.09358	5.74986	6.27121	6.2013	6.0948	6.20512	6.08385	5.64838	6.15723	6.00015	5.82851	6.36607	6.22147	6.1738	6.1763	6.09951	6.55397	6.40772	6.06677
ASHG19AP1B131729625V5	0.416025	0.776736	1.12479	up	ENST00000512478	ENSG00000198856	OSTC	protein_coding	DHS_promoter	Yes	chr4:109571803-109588551:+	chr4	+	109571803	109588551					Ribosome;Cytoplasm	GENCODE	oligosaccharyltransferase complex non-catalytic subunit [Source:HGNC Symbol;Acc:HGNC:24448]	663	GTGCAGTGGCGTGATCTCGGCTCACTACAAACTCTGCCTCCCAGGGGCTATCTGATGGGT	conserved	conserved			NM_001267818	10.5135	10.476	10.1701	11.4091	12.351	11.5529	11.2111	11.5806	10.8857	10.6271	10.8158	10.8158	11.3509	11.2009	10.6061	10.8285	10.9141	11.7145	12.9752	13.0025
ASHG19AP1B138769051V5	0.235156	0.67287	1.0737	up	ENST00000537909	ENSG00000149654	CDH22	protein_coding	DHS_promoter	Yes	chr20:44802373-44937137:-	chr20	-	44802373	44937137				cerebellum		GENCODE	cadherin 22 [Source:HGNC Symbol;Acc:HGNC:13251]	3902	CCCCGGGCCGCTCCCCGAGGCTCCTGATGGAAAGGGAAGGCCCCTAGTCCTGGCAGGATC	conserved	conserved			NM_021248	6.44381	7.25175	6.49775	6.92125	7.4041	6.65454	6.53228	6.73629	6.68964	6.83041	6.83406	6.41765	6.92475	6.85663	6.8003	6.8225	6.77804	6.96718	7.72314	7.63741
ASHG19AP1B104667023V5	0.0830598	0.530015	1.09454	up	ENST00000392161	ENSG00000181007	ZFP82	protein_coding	DHS_promoter	Yes	chr19:36882862-36909558:-	chr19	-	36882862	36909558			Yes	common_myeloid_progenitor	Insoluble Fraction	GENCODE	ZFP82 zinc finger protein [Source:HGNC Symbol;Acc:HGNC:28682]	2623	AAGAGCCTTGGAAAGTTGTGAGGAAAGGAAGAAGACAATATCCAGATTTGGAGACCAAGT	unconserved	conserved			NM_133466	7.1791	7.70585	7.04012	7.74045	8.36902	7.79242	7.79418	7.66488	7.20541	7.30131	7.46028	7.28864	7.58812	7.3969	7.42741	7.44806	7.69371	7.77871	8.24336	8.44676
ASHG19AP1B134033396V5	0.43204	0.781764	1.03724	up	ENST00000374759	ENSG00000157637	SLC38A10	protein_coding	DHS_promoter	Yes	chr17:79218800-79269105:-	chr17	-	79218800	79269105					Nucleus;Endoplasmic reticulum	GENCODE	solute carrier family 38 member 10 [Source:HGNC Symbol;Acc:HGNC:28237]	4300	CGCGGCGGCAGCTGAGTTGGGCTGAGGTGTCCCTAGCTGGCTCTGCGGCTCTTCCGGGTC	conserved	unconserved			NM_001037984	7.48893	7.64798	7.26124	7.96837	7.69259	7.59776	7.58672	7.68322	7.76296	7.84485	7.8419	7.80787	7.82991	8.17317	7.75301	7.57866	7.8	7.74412	8.02472	8.00727
ASHG19AP1B105444302V5	0.191593	0.636862	1.13288	up	ENST00000272647	ENSG00000144233	AMMECR1L	protein_coding		Yes	chr2:128619204-128643496:-	chr2	-	128619204	128643496				melanocyte	Cytosol;Insoluble Fraction;Cell Membrane	GENCODE	AMMECR1 like [Source:HGNC Symbol;Acc:HGNC:28658]	4658	CCAGCCGCGTCTGGGCCAGGAGAAAAGGTACAGGAAGAAGGAATGGAATCGGAAGGAAGA	conserved	conserved			NM_001199140	7.22119	7.78517	7.15736	7.54948	11.3924	7.95655	7.33286	8.22598	7.52171	7.53364	7.34947	7.40537	7.7317	7.81297	7.97439	7.58109	7.5631	8.55787	8.78236	9.14022
ASHG19AP1B130457777V5	0.4993	0.81234	1.0247	up	ENST00000357324	ENSG00000105726	ATP13A1	protein_coding	DHS_promoter	Yes	chr19:19756012-19774502:-	chr19	-	19756012	19774502					Nucleus;Nucleous;Nucleoplasm	GENCODE	ATPase 13A1 [Source:HGNC Symbol;Acc:HGNC:24215]	3861	CGCATTGCGCGCTCACCTGCACCCCGGAGTACGACCCCAGCAAAGCGACCTTTGTGAAGG					NM_020410	6.75393	6.59373	6.01733	6.62694	7.19393	6.54798	6.6277	6.59673	6.71492	6.71476	6.45996	6.54938	6.65965	6.21535	6.46479	6.24532	6.5179	6.32204	6.99578	7.47251
ASHG19AP1B139869420V5	0.131178	0.578125	1.13664	up	ENST00000318683	ENSG00000179913	B3GNT3	protein_coding	DHS_promoter	Yes	chr19:17905919-17923891:+	chr19	+	17905919	17923891				small_intestine	Ribosome;Insoluble Fraction	GENCODE	UDP-GlcNAc:betaGal beta-1,3-N-acetylglucosaminyltransferase 3 [Source:HGNC Symbol;Acc:HGNC:13528]	2226	GAGCAGGTAGAGGGGCAGAGGCGGGACTGTCGTCTGGGGGAGCCGCCCAGGAGGCTCCTC	unconserved	conserved	squamous cell carcinoma;cancer biomarker measurement		NM_014256	7.72643	7.73288	7.05382	8.56002	8.23398	7.9688	8.16598	7.93862	7.92939	7.64387	7.71631	7.96322	7.95454	8.06093	7.72512	7.83461	7.62527	7.87069	8.02142	8.32256
ASHG19AP1B124003172V5	0.00171085	0.325127	1.20708	up	ENST00000518632	ENSG00000174417	TRHR	protein_coding	DHS_enhancer	Yes	chr8:110098850-110131796:+	chr8	+	110098850	110131796		Constipation;Umbilical hernia;Hypothyroidism;Neonatal Jaundice;Macroglossia;Sleep disturbances;Growth retardation;Feeding difficulties;Dyschezia;Growth delay;Global developmental delay;Growth failure;Poor growth;Coarse facial features;Large posterior fontanelle;Generalized hypotonia;Prolonged neonatal jaundice;Cognitive delay;Thyroid Hormone Resistance Syndrome;Very poor growth;Mental and motor r…		nervous_system		GENCODE	thyrotropin releasing hormone receptor [Source:HGNC Symbol;Acc:HGNC:12299]	1660	AATCAGGCAGCGCTACAGAGGATAAGGGGGATGGAACTGCTGCAATAAAGGTGGGCGCTG	conserved	conserved	Growth abnormality			7.73274	7.7763	7.1975	8.16446	8.40295	8.27309	7.94004	7.54484	7.63069	7.45302	7.44356	7.82273	8.02825	8.37223	8.02539	7.76398	8.10272	8.30964	8.31426	8.72285
ASHG19AP1B119934100V5	0.645895	0.878856	1.0489	up	ENST00000303296	ENSG00000110422	HIPK3	protein_coding	DHS_promoter	Yes	chr11:33279133-33378569:+	chr11	+	33279133	33378569			Yes	neutrophil	Cytosol;Ribosome;Insoluble Fraction;Cell Membrane	GENCODE	homeodomain interacting protein kinase 3 [Source:HGNC Symbol;Acc:HGNC:4915]	7408	TGGAATGGGAGCCAGGAAGAGAGGAAATAAATGCTTTCAGTTGGAGTAATTCATTACAGA	conserved	conserved			NM_005734	7.5054	7.54645	7.53055	7.91919	8.00568	7.81136	7.73499	7.27835	7.36393	7.24634	7.1289	7.41608	7.54177	7.6704	7.21625	7.7537	7.5515	7.76782	7.54736	7.84061
ASHG19AP1B111399211V5	0.703974	0.902265	1.03654	up	ENST00000612813	ENSG00000165949	IFI27	protein_coding	DHS_promoter	Yes	chr14:94577161-94583032:+	chr14	+	94577161	94583032		Influenza		thoracic_aorta_endothelial_cell	Endoplasmic reticulum;Ribosome	GENCODE	interferon alpha inducible protein 27 [Source:HGNC Symbol;Acc:HGNC:5397]	716	GCATCCACTCTCTGCCCGGTGTTTTTGTTCTCATCAGGGAGCCTCAGATGGGAAGGGACT	unconserved	conserved			NM_001288957	7.9558	8.47832	7.96165	8.51158	7.94513	7.86266	7.63044	7.70596	7.66729	8.22005	7.76539	7.70652	7.68215	8.20868	7.56737	7.72416	7.55026	7.37809	7.82072	7.56799
ASHG19AP1B104711357V5	0.0760085	0.52096	1.07191	up	ENST00000334232	ENSG00000186197	EDARADD	protein_coding		Yes	chr1:236557578-236645992:+	chr1	+	236557578	236645992		Hypodontia;Autosomal dominant hypohidrotic ectodermal dysplasia syndrome (disorder);Ectodermal Dysplasia, Hypohidrotic, Autosomal Recessive;Ectodermal Dysplasia 3, Anhidrotic;ECTODERMAL DYSPLASIA 11B, HYPOHIDROTIC/HAIR/TOOTH TYPE, AUTOSOMAL RECESSIVE;ECTODERMAL DYSPLASIA 11A, HYPOHIDROTIC/HAIR/TOOTH TYPE, AUTOSOMAL DOMINANT;Oligodontia		mast_cell	Nucleus;Cytoplasm;Insoluble Fraction;Cell Membrane	GENCODE	EDAR associated death domain [Source:HGNC Symbol;Acc:HGNC:14341]	858	GCTCCTGGTCACCAAGAGGATCATATGGTAAAGGAACCAGTGGAAGACACAGACCCTAGC	conserved	conserved			NM_145861	5.57376	5.21926	5.95858	5.80403	5.71269	5.73803	5.70534	5.41563	5.77511	6.33086	5.33038	5.41167	5.6721	6.02255	5.98412	5.59716	5.91311	5.90192	5.94891	5.93293
ASHG19AP1B128167021V5	0.592196	0.85696	1.0428	up	ENST00000493964	ENSG00000142609	CFAP74	protein_coding		Yes	chr1:1853390-1935276:-	chr1	-	1853390	1935276				testis	Nucleus;Cytoplasm	GENCODE	cilia and flagella associated protein 74 [Source:HGNC Symbol;Acc:HGNC:29368]	5247	CCGGACCACCCAGCCATCTCCAAAGAAGCCAGACCACCCACTCATGGTGTCGGCCCTGCT					NM_001304360	10.5901	11.269	10.1855	10.8638	11.4113	11.3998	10.7958	10.7746	10.2076	9.0708	9.61189	10.286	10.1469	9.93434	9.82667	9.84557	9.24824	10.2	11.6662	11.5579
ASHG19AP1B140695266V5	0.0803053	0.524761	1.16422	up	ENST00000403633	ENSG00000106245	BUD31	protein_coding	DHS_promoter	Yes	chr7:99006264-99017239:+	chr7	+	99006264	99017239			Yes		Ribosome;Cytosol;Cytoplasm	GENCODE	BUD31 homolog [Source:HGNC Symbol;Acc:HGNC:29629]	1139	GCTTCAGTGGCCGCAGTGGCCGCAAGGACCCGGACCTCAGGGAGGCCTCCGCACGAAGTC	conserved	conserved				3.24307	3.65777	3.21636	4.49707	4.64576	4.54999	4.56134	4.01565	3.59053	4.27813	3.10464	4.07791	4.48455	4.63036	4.48522	4.74189	3.90101	4.97032	4.74381	4.97264
ASHG19AP1B100021069V5	0.272697	0.694354	1.1195	up	ENST00000585603	ENSG00000105171	POP4	protein_coding		Yes	chr19:30094924-30106707:+	chr19	+	30094924	30106707		ovarian neoplasm			Ribosome;Cytosol	GENCODE	POP4 homolog, ribonuclease P/MRP subunit [Source:HGNC Symbol;Acc:HGNC:30081]	3385	CACTGCTCAGCAACACCGCCTACGACGTTCTCAGTAGCCGAATCCCTTTCCAGGCGCATG					NM_006627	8.44229	8.92393	8.24188	7.96678	8.69332	8.98001	8.61606	8.0968	7.7032	6.04225	6.64839	7.95655	7.66622	6.93531	7.32583	6.9575	5.83207	7.83853	9.13236	9.07165
ASHG19AP1B112722898V5	0.552792	0.837525	1.0489	up	ENST00000409914	ENSG00000196604	POTEF	protein_coding		Yes	chr2:130831603-130886795:-	chr2	-	130831603	130886795				testis	Nucleus	GENCODE	POTE ankyrin domain family member F [Source:HGNC Symbol;Acc:HGNC:33905]	3842	TGATGGCAGCCACGGAGACTGCAGCTCGACAGGAGTGATTGGAAACCCGGAGTTACCTGC	unconserved	unconserved			NM_001099771	4.50093	5.50408	4.2954	4.57947	5.57312	5.0936	5.15305	4.68893	4.66617	4.95778	4.64624	5.0061	5.18783	5.23001	5.58	5.35823	4.80327	5.8313	5.15802	5.5174
ASHG19AP1B106867881V5	0.719278	0.909161	1.02595	up	ENST00000359128	ENSG00000167984	NLRC3	protein_coding	DHS_promoter	Yes	chr16:3589033-3627392:-	chr16	-	3589033	3627392				lymphocyte	Nucleus;Cytoplasm	GENCODE	NLR family CARD domain containing 3 [Source:HGNC Symbol;Acc:HGNC:29889]	6401	TCCCACGTGCACTGTTGAAATGTGATCCTGGTGGACGGATCAGGAGAATGGGCAGATGCT					NM_178844	4.26415	3.65777	4.33981	4.25956	4.74719	4.57447	4.34133	4.94586	4.61279	4.85585	3.95105	4.53978	4.3855	5.3145	5.13879	4.81973	4.79375	4.66847	5.47899	5.09587
ASHG19AP1B129364492V5	0.258334	0.685253	1.08549	up	ENST00000549706	ENSG00000039987	BEST2	protein_coding	DHS_promoter	Yes	chr19:12862516-12869220:+	chr19	+	12862516	12869220				colon		GENCODE	bestrophin 2 [Source:HGNC Symbol;Acc:HGNC:17107]	2183	GCGGGGAGTGGAGGGCTTGGAAGGCTGGAGGGGAACGGAGAGAGGAAAGCCCCCACCCGG	conserved	conserved				8.49685	8.5885	8.58597	9.93946	9.9674	9.70662	9.38785	8.89908	8.96978	8.21231	8.47471	9.29911	9.1587	8.88601	8.8303	8.9734	8.72048	8.94428	9.54733	9.76648
ASHG19AP1B125061034V5	0.971193	0.992814	1.00126	up	ENST00000321437	ENSG00000166128	RAB8B	protein_coding	DHS_promoter	Yes	chr15:63481668-63559981:+	chr15	+	63481668	63559981		Liver Cirrhosis, Experimental		eosinophil	Nucleus;Cytosol;Insoluble Fraction	GENCODE	RAB8B, member RAS oncogene family [Source:HGNC Symbol;Acc:HGNC:30273]	4943	GCAGCACACCTAGAGGGCCCTTTCCTGCTTCTCTGAAAGCACAGGTCACCCAGCCTCAGA	conserved	conserved			NM_016530	6.6537	6.76445	6.85071	6.98923	7.15355	7.12063	7.24461	7.12667	6.97374	7.13278	7.38389	7.02032	7.16669	6.94546	6.95028	7.11678	7.15989	7.06876	7.09348	7.18488
ASHG19AP1B119429791V5	0.874897	0.963455	1.02389	up	ENST00000308366	ENSG00000170890	PLA2G1B	protein_coding	DHS_enhancer	Yes	chr12:120759914-120765592:-	chr12	-	120759914	120765592		Bipolar Disorder;Schizophrenia;Drug-induced depressive state;Mood Disorders		small_intestine	Cytoplasm	GENCODE	phospholipase A2 group IB [Source:HGNC Symbol;Acc:HGNC:9030]	565	TGGTCATCTCAGTTCTTTTCTCACCTTGACTGCAAGATGAAACTCCTTGTGCTAGCTGTG	unconserved	conserved			NM_000928	4.88791	3.65777	5.20223	4.06498	4.70008	4.78065	4.38537	4.74578	4.40077	5.06962	4.87321	4.13438	3.72423	4.4926	3.63757	3.71481	3.80959	4.41958	3.60878	4.04268
ASHG19AP1B119850638V5	0.831541	0.948965	1.01606	up	ENST00000216471	ENSG00000100583	SAMD15	protein_coding	DHS_promoter	Yes	chr14:77843476-77857840:+	chr14	+	77843476	77857840				neuroendocrine_gland		GENCODE	sterile alpha motif domain containing 15 [Source:HGNC Symbol;Acc:HGNC:18631]	2564	CCAGCTAGGCTTCCCTCAATACAAGGAGTGTTTTATCACAAACTTCATCAGTGGCCGAAA	conserved	conserved			NM_001010860	6.77579	7.3235	6.68617	6.22054	7.12988	6.10796	6.18633	5.74573	5.90375	6.06188	5.84481	6.3064	5.88441	5.65198	5.28753	5.56153	5.76893	5.73515	6.06522	6.51419
ASHG19AP1B101363236V5	0.247113	0.678928	1.05384	up	ENST00000395131	ENSG00000204220	PFDN6	protein_coding	DHS_promoter	Yes	chr6:33257079-33258710:+	chr6	+	33257079	33258710				eosinophil	Cytosol;Ribosome	GENCODE	prefoldin subunit 6 [Source:HGNC Symbol;Acc:HGNC:4926]	884	AAGGAAGAACGCCAGATCAGAAAAGGGAGCTCAGGTACCTTCCAGAGAGTGAGACCCAGC	conserved	conserved	Rheumatoid arthritis		NM_001265596	6.57227	6.37447	6.30913	6.66282	6.88209	6.89116	6.84325	6.42133	6.32002	6.54609	6.71029	6.51172	6.77466	6.8499	6.71492	6.5119	7.12841	6.90273	6.95779	7.23545
ASHG19AP1B100310604V5	0.166977	0.616491	1.1083	up	ENCT00000147713	CATG00000024686	CATG00000024686.1	protein_coding	DHS_promoter	Yes	chr15:40724146-40732975:-	chr15	-	40724146	40732975						FANTOM5CAT	At least 1 of the 10 top ranked transcript is CPAT coding and max ORF size >=300, NOT annotated as nonCoding in GENCODE	8830	AGGGGTGCATCCACTATGTTGGTTCCTTTATTCCAGACGTACAGACCCCTGGGAAGATGA	conserved	conserved				3.24307	3.65777	5.22084	5.15404	5.00989	5.52934	4.91258	5.03378	4.93828	4.3171	5.49779	4.82153	4.40134	5.15089	4.90736	4.83075	4.49509	4.69856	5.02871	4.32697
ASHG19AP1B100061594V5	0.0375559	0.474179	1.08872	up	ENST00000367868	ENSG00000143167	GPA33	protein_coding		Yes	chr1:167022073-167059868:-	chr1	-	167022073	167059868				small_intestine	Endoplasmic reticulum;Ribosome	GENCODE	glycoprotein A33 [Source:HGNC Symbol;Acc:HGNC:4445]	2802	GGTGAGAAGAGGGAAAATTGCAGGGACCTCCAGTTGGGCCAGGCCAGAAGCTGCTGTAGC	conserved	conserved	Non caseating epithelioid cell granulomatosis		NM_005814	6.71202	7.20832	6.70491	7.68175	7.74932	7.66391	7.23674	6.99398	7.03639	6.92384	6.98714	7.12745	7.23944	7.34788	7.48224	7.36005	7.15624	7.48868	7.22806	7.40375
ASHG19AP1B120849007V5	0.445186	0.786572	1.11595	up	ENST00000222381	ENSG00000005421	PON1	protein_coding	DHS_promoter	Yes	chr7:94926988-94954019:-	chr7	-	94926988	94954019		Agricultural Workers' Diseases;Alcoholic Intoxication;Amyotrophic Lateral Sclerosis;Anxiety;Arteritis;Rheumatoid Arthritis;Atherosclerosis;Autistic Disorder;Bipolar Disorder;Birth Weight;Brain Neoplasms;Cardiovascular Diseases;Constipation;Coronary heart disease;Coronary Artery Vasospasm;Depressive disorder;Diabetes Mellitus;Diabetic Retinopathy;Dyspnea;Fatigue;Fatty Liver;Glomerulonephritis, Mem…		hepatobiliary_system	Nucleus;Cytoplasm	GENCODE	paraoxonase 1 [Source:HGNC Symbol;Acc:HGNC:9204]	2568	ACCTGAATTATTCCAACTCCCCTTGTACTCTTGCTTTTTCAATTCTCCTGTTGCAATGAC	unconserved	conserved			NM_000446	11.0188	10.5033	11.3878	11.5579	10.4853	9.37107	10.1643	8.72525	10.9509	9.74649	10.6386	10.3386	10.6121	11.7431	11.1931	12.2706	11.3053	10.4161	9.95002	8.60074
ASHG19AP1B100038052V5	0.171349	0.619798	1.09546	up	HBMT00000709967	CATG00000039284	CATG00000039284.1	protein_coding	DHS_enhancer	Yes	chr19:40320601-40321430:+	chr19	+	40320601	40321430						FANTOM5CAT	At least 1 of the 10 top ranked transcript is CPAT coding and max ORF size >=300, NOT annotated as nonCoding in GENCODE	830	CCTCATTGATGTGCTTGTAGGTCTTGATGAGGTCCACAGAGAGCTTACGCAGCGGGGCTG	conserved	conserved				4.16209	3.65777	4.41727	5.12837	4.92328	4.65391	4.04635	4.11776	5.149	4.62076	5.3592	4.6491	4.57887	4.80913	4.91381	4.69822	4.13346	4.8051	3.72623	4.83343
ASHG19AP1B122608994V5	0.359015	0.743819	1.06815	up	ENST00000409642	ENSG00000150556	LYPD6B	protein_coding	DHS_promoter	Yes	chr2:149894981-150071776:+	chr2	+	149894981	150071776				olfactory_epithelial_cell		GENCODE	LY6/PLAUR domain containing 6B [Source:HGNC Symbol;Acc:HGNC:27018]	1577	GGAGCCTGACAACCACATTCTCCTTCTCAAGATATAAGAGTTCGGACCGCCCAGCACACA					NM_177964	8.99169	9.29001	8.50987	8.56718	9.21724	9.00036	8.45904	8.31254	7.96663	7.60974	8.06534	7.8232	8.01131	8.06428	8.12328	8.02142	7.74273	8.02506	8.93592	8.90755
ASHG19AP1B137893626V5	0.563819	0.84336	1.05118	up	ENST00000546837	ENSG00000257390	AC023055.1	protein_coding	DHS_promoter	Yes	chr12:56151059-56221330:-	chr12	-	56151059	56221330				cerebellum	Nucleus	GENCODE	novel protein	1807	CAACAGCACAGTACCCAAGGGAGAAGCCAAACCTAAGCGGCGGAAGAAACTTGCCGAACT	conserved	conserved				8.35465	8.64357	8.06643	7.9106	8.43204	8.04777	7.58891	7.62322	7.59274	7.29287	7.35627	7.72416	7.73144	8.03188	7.9889	7.83212	7.80668	7.80889	7.98777	8.10927
ASHG19AP1B125666292V5	0.447605	0.788105	1.07806	up	ENST00000228741	ENSG00000111145	ELK3	protein_coding	DHS_promoter	Yes	chr12:96588160-96663613:+	chr12	+	96588160	96663613		Mammary Neoplasms	Yes	endothelial_cell_of_umbilical_vein		GENCODE	ELK3, ETS transcription factor [Source:HGNC Symbol;Acc:HGNC:3325]	4205	AGTCAGGACTGTGATCAGGTTTGTGACCAATAAAACCGACAAGCACGTCACCAGGCCGGT	conserved	conserved			NM_005230	3.24307	4.77167	4.89633	4.60125	4.8123	4.67022	4.98911	4.43147	4.93536	4.13176	3.73578	4.70666	4.83992	4.82475	4.79506	4.53343	5.27275	5.07096	5.45626	4.72865
ASHG19AP1B126897484V5	0.117403	0.566105	1.13295	up	ENST00000358377	ENSG00000119599	DCAF4	protein_coding	DHS_promoter	Yes	chr14:73393040-73425829:+	chr14	+	73393040	73425829					Chromatin;Insoluble Fraction;Nucleous	GENCODE	DDB1 and CUL4 associated factor 4 [Source:HGNC Symbol;Acc:HGNC:20229]	2024	CGTCCCTATTGACGTCGACAGACAGAAGCCGCGTCCAGTGAGAAGGAAAGAACGGCCGCT					NM_015604	6.23908	6.74669	6.67473	6.19623	6.8871	5.98485	5.9331	5.97695	6.47533	5.87979	5.68897	6.04437	6.59118	6.7179	6.65023	6.60699	6.34808	6.73034	7.33967	7.27075
ASHG19AP1B105818946V5	0.826596	0.947384	1.01397	up	ENST00000379589	ENSG00000183722	LHFPL6	protein_coding	DHS_promoter	Yes	chr13:39917029-40177308:-	chr13	-	39917029	40177308		Liver Cirrhosis, Experimental		atrioventricular_valve	Cytoplasm	GENCODE	LHFPL tetraspan subfamily member 6 [Source:HGNC Symbol;Acc:HGNC:6586]	2110	ACTTCTGGCCAGTTTGACCTGGGGAAGTGTGAAATCGGCTGGGCCTACTACTGCACGGGA	conserved	conserved			NM_005780	5.67024	3.65777	5.84948	6.19019	5.90806	5.40315	6.03826	6.31738	6.26942	6.10765	6.12008	5.81789	6.14312	6.03731	6.0672	6.26587	6.08361	5.95437	5.98435	6.10214
ASHG19AP1B100165677V5	0.632571	0.873349	1.03143	up	ENST00000368223	ENSG00000132688	NES	protein_coding	DHS_promoter	Yes	chr1:156638555-156647189:-	chr1	-	156638555	156647189		Tonic-Clonic Epilepsy;Nephrosis		neuronal_stem_cell	Nucleus;Insoluble Fraction	GENCODE	nestin [Source:HGNC Symbol;Acc:HGNC:7756]	5558	CCACGCTGTGGCCCTGCCTGGCTAGTCCCTGCCTGAATAAAGTAATGCCTCCGCTTCAAA					NM_006617	10.3627	10.3173	10.1243	10.8074	10.8678	10.9456	10.6926	10.611	10.7259	10.8564	10.6544	10.5851	10.7764	11.068	10.497	10.1272	10.6768	10.5232	11.4128	10.9574
ASHG19AP1B125348825V5	0.407566	0.77144	1.05923	up	ENST00000571838	ENSG00000262484	CCER2	protein_coding	DHS_enhancer	Yes	chr19:39399620-39402798:-	chr19	-	39399620	39402798				neuron	Nucleus	GENCODE	coiled-coil glutamate rich protein 2 [Source:HGNC Symbol;Acc:HGNC:44662]	1057	CCCTACCTCAGTCCCTCCTTCCTCCTGACACACCCTGTGGCTTAGGACTGTTGACCCCGA	unconserved	conserved			NM_001243212	12.155	11.801	12.0067	12.7608	12.1463	12.5485	12.6768	12.0897	12.2783	12.5751	12.468	12.352	12.6083	12.6936	12.3956	12.6528	12.309	12.0105	12.0984	11.7224
ASHG19AP1B104160651V5	0.136417	0.584898	1.08779	up	ENST00000377022	ENSG00000130940	CASZ1	protein_coding	DHS_promoter	Yes	chr1:10696661-10856705:-	chr1	-	10696661	10856705			Yes	natural_killer_cell		GENCODE	castor zinc finger 1 [Source:HGNC Symbol;Acc:HGNC:26002]	7936	CCAGGTCAAACCCGGATTCCTCCAGTTCCAGGAGAACGATCCTTGCCTCGCCACGGACTG					NM_001079843	5.93891	5.99147	5.98382	5.57976	5.86482	5.83472	6.01105	5.91644	5.83184	5.69423	6.07364	6.10389	5.88544	5.94071	5.71347	5.87256	5.57992	5.84693	6.41692	6.00177
ASHG19AP1B111473248V5	0.233435	0.671562	1.06747	up	ENST00000392343	ENSG00000176155	CCDC57	protein_coding	DHS_promoter	Yes	chr17:80115324-80170689:-	chr17	-	80115324	80170689				eosinophil	Cytosol;Ribosome;Nucleus;Nucleous;Nucleoplasm	GENCODE	coiled-coil domain containing 57 [Source:HGNC Symbol;Acc:HGNC:27564]	2896	GCCGATTCACCAAGACGGGAATTAGGATAGAGAAAGACGGCCACCATGCTGCCACTGGGC					NM_001316321	6.10993	6.67076	6.36564	6.93771	6.9379	6.94474	6.5511	6.95693	6.65638	6.64078	5.57912	6.75455	7.17711	7.29856	7.36226	6.97124	7.12633	7.23197	7.50882	7.36715
ASHG19AP1B132938424V5	0.0241197	0.445543	1.13156	up	ENST00000259808	ENSG00000137275	RIPK1	protein_coding	DHS_promoter	Yes	chr6:3068658-3115419:+	chr6	+	3068658	3115419				eosinophil	Ribosome;Cytosol;Insoluble Fraction;Cell Membrane	GENCODE	receptor interacting serine/threonine kinase 1 [Source:HGNC Symbol;Acc:HGNC:10019]	4160	CGGAGAAGGGCGCGGGTACAGCTCTGCCGGGGGGGGAAAAAGTGGTACCATTTTGGGCGT	unconserved	conserved	cholesterol embolism;high density lipoprotein cholesterol measurement;Cholesterol HDL		NM_001354930	7.3579	7.67779	7.35554	8.11246	8.17484	8.12058	7.64401	8.08286	7.76212	7.80619	7.76511	7.75801	7.74518	7.80904	7.92118	7.66249	7.89432	7.98332	8.36463	8.41863
ASHG19AP1B126469435V5	0.192596	0.637802	1.09892	up	ENST00000634992	ENSG00000247595	SPTY2D1OS	protein_coding		Yes	chr11:18621334-18625369:+	chr11	+	18621334	18625369						GENCODE	SPTY2D1 opposite strand [Source:HGNC Symbol;Acc:HGNC:44122]	373	CCTGTTCAGGAGAGCAAAACACAACTGAGGAGGCGGGCTTTAGGAACCATGTGGAAGGGA						6.76468	6.60279	6.55606	7.50454	7.50818	7.53151	7.12238	7.2213	6.88469	7.10323	6.95441	7.10376	7.61148	7.79814	7.63437	7.43698	7.64907	7.87903	7.95375	8.09946
ASHG19AP1B140743473V5	0.315022	0.719026	1.06917	up	ENST00000359428	ENSG00000126883	NUP214	protein_coding	DHS_promoter	Yes	chr9:134000948-134110057:+	chr9	+	134000948	134110057		Acute lymphocytic leukemia;Leukemia, Myelocytic, Acute		neutrophil	Cytosol;Nucleus;Chromatin;Insoluble Fraction	GENCODE	nucleoporin 214 [Source:HGNC Symbol;Acc:HGNC:8064]	7600	GCGCGCCGGAAATGCGAGGTCAACTGCGCGCCGCTGGCGCTGAGGGGAGGAAGTTTGCTG					NM_005085	5.66612	5.08774	5.73471	6.36039	5.96055	5.96239	6.19209	5.67966	5.55338	5.57226	5.68473	5.21049	6.13516	5.89924	6.15887	5.53217	5.99576	6.05828	6.55489	6.58633
ASHG19AP1B100016366V5	0.240314	0.675088	1.07234	up	ENST00000307366	ENSG00000168569	TMEM223	protein_coding	DHS_promoter	Yes	chr11:62557443-62559493:-	chr11	-	62557443	62559493					Ribosome;Cytoplasm	GENCODE	transmembrane protein 223 [Source:HGNC Symbol;Acc:HGNC:28464]	1288	CAGGAATGGGAAAGGCGTGACCCAACGAGAGCATCTGTCTCAGAGCTCCACTCAGGGTCA	conserved	conserved			NM_001080501	5.76655	5.81162	6.0385	6.22355	6.05819	6.20353	6.29728	5.96791	5.70795	6.21009	5.49949	6.11016	6.10088	6.49292	6.19868	5.985	6.27209	6.11092	6.15961	6.32057
ASHG19AP1B134154436V5	0.963699	0.990456	1.00347	up	MICT00000352992	CATG00000101268	CATG00000101268.1	protein_coding	DHS_enhancer	Yes	chr8:143660416-143688117:+	chr8	+	143660416	143688117						FANTOM5CAT	At least 1 of the 10 top ranked transcript is CPAT coding and max ORF size >=300, NOT annotated as nonCoding in GENCODE	18203	CCTCGCCACGAAGCTTTGCTAGGGAGACTGATCAGCCCCGGCCGTGAGTGACTGCCCCGT	unconserved	unconserved	bipolar disorder;schizophrenia;Bipolar affective disorder			4.84165	3.65777	4.39897	4.68612	4.58475	4.91813	4.90184	4.02694	4.48256	4.52778	5.11715	4.86709	5.04725	4.79056	4.80769	4.35539	4.32822	4.89211	4.97907	5.3009
ASHG19AP1B119327781V5	0.908489	0.974908	1.00911	up	ENST00000531221	ENSG00000162747	FCGR3B	protein_coding		Yes	chr1:161593780-161601246:-	chr1	-	161593780	161601246		Lupus Nephritis;Dermatitis, Allergic Contact;Granulomatosis with polyangiitis			Nucleus;Nucleoplasm	GENCODE	Fc fragment of IgG receptor IIIb [Source:HGNC Symbol;Acc:HGNC:3620]	1589	GGGGAAAGGCTGTTTACTCCCTCCTGTCTAGTCGGCTTGGTCCCTTTAGGGCTCCGGATA	unconserved	conserved			NM_001244753	9.30298	9.25662	9.53038	9.47123	8.82369	8.81648	9.54002	9.1396	9.98248	10.0768	9.98471	9.56525	9.81862	10.2796	9.90534	10.8396	10.1479	10.4258	9.47605	9.10944
ASHG19AP1B133098588V5	0.276079	0.694814	1.04016	up	ENST00000538966	ENSG00000198753	PLXNB3	protein_coding	DHS_enhancer	Yes	chrX:153029651-153044801:+	chrX	+	153029651	153044801			Yes	neuron_projection_bundle	Endoplasmic reticulum;Nucleus	GENCODE	plexin B3 [Source:HGNC Symbol;Acc:HGNC:9105]	6377	GCTGCACCACTTCATGCACCCCCGCTGCCTTGCCCCAGTGCTTCCTCGCCCTGGAGCTGG	unconserved	conserved			NM_001163257	10.6695	10.3985	10.2846	10.9833	11.1208	11.1147	11.0868	10.8644	10.9045	10.8021	10.7348	10.8371	10.9666	11.0981	10.6878	10.7025	10.6668	10.945	11.0861	11.2857
ASHG19AP1B127682164V5	0.394215	0.764673	1.05101	up	ENST00000377071	ENSG00000089094	KDM2B	protein_coding	DHS_promoter	Yes	chr12:121867580-122018889:-	chr12	-	121867580	122018889		Schizophrenia	Yes	Langerhans_cell	Ribosome	GENCODE	lysine demethylase 2B [Source:HGNC Symbol;Acc:HGNC:13610]	4595	AGCTCAAACCTGGCAAAGAAGATAAGCTTTTCAGGAAAAAGCGGCGGTCCTGGAAGAACG					NM_032590	5.55735	6.10091	6.23693	5.95775	6.29618	6.27186	6.15653	6.22208	6.05276	6.13282	6.00007	6.0485	6.6	6.70539	6.56945	6.30707	6.39197	6.69348	6.72178	6.62054
ASHG19AP1B109422468V5	0.594377	0.8583	1.03596	up	MICT00000349356	CATG00000103535	CATG00000103535.1	protein_coding		Yes	chr8:108609703-108618854:-	chr8	-	108609703	108618854						FANTOM5CAT	At least 1 of the 10 top ranked transcript is CPAT coding and max ORF size >=300, NOT annotated as nonCoding in GENCODE	2847	TCATTATTGAAAAGGATCGAGGCCATCAAGCTACAACTGGTCTTACAAATGGAACCTCAA	unconserved	unconserved				5.21756	5.19265	5.08448	5.3592	5.12404	4.86421	5.22368	4.98207	5.00829	5.01566	4.87551	4.96928	5.19383	5.26453	5.16174	4.88791	5.48013	4.50598	5.72899	5.06282
ASHG19AP1B108230613V5	0.229272	0.669187	1.06294	up	ENST00000437605	ENSG00000214946	TBC1D26	protein_coding		Yes	chr17:15635591-15648097:+	chr17	+	15635591	15648097					Nucleus	GENCODE	TBC1 domain family member 26 [Source:HGNC Symbol;Acc:HGNC:28745]	1868	GACACAACTGACTCAACTGACTCAGAAAACTGATTATATTCCTGGTCCCTGAACGATCCT					NM_178571	6.05662	5.98802	6.10486	6.2723	6.22707	5.92938	5.77495	5.48367	5.72541	5.59919	5.74557	5.73695	5.765	5.44491	6.01773	5.91542	5.49474	5.68763	5.91471	6.13344
ASHG19AP1B109300026V5	0.0609298	0.501547	1.10252	up	ENST00000356464	ENSG00000197728	RPS26	protein_coding	DHS_promoter	Yes	chr12:56435135-56438460:+	chr12	+	56435135	56438460		Anemia, Macrocytic;Cardiac Arrhythmia;Cleft Palate;Fatigue;Hand deformities;Pallor;Delayed Puberty;Stomach Neoplasms;Migraine Disorders;Conduction disorder of the heart;reproductive system abnormality;Electrocardiogram abnormal;genital abnormal;Intermittent migraine headaches;Electrocardiogram change;Reticulocytopenia;Anemia, Diamond-Blackfan;EKG abnormalities;Cardiac conduction abnormalities;Inf…			Ribosome;Cytoplasm	GENCODE	ribosomal protein S26 [Source:HGNC Symbol;Acc:HGNC:10414]	1272	ACCACCAGGCCGGGCTAAATTCTTCAATCTTTAAACGTCTGGCAACTTTCACGCCTAGCG	unconserved	conserved				5.31424	5.17018	5.0605	5.83848	6.28711	5.82631	5.65837	5.71204	5.90921	5.31349	5.4497	5.31186	5.55294	5.77955	5.76446	5.80526	5.5139	5.96815	6.15653	5.86318
ASHG19AP1B110784278V5	0.564832	0.843687	1.05557	up	ENST00000218006	ENSG00000101890	GUCY2F	protein_coding		Yes	chrX:108616135-108725301:-	chrX	-	108616135	108725301				thymus	Nucleus	GENCODE	guanylate cyclase 2F, retinal [Source:HGNC Symbol;Acc:HGNC:4691]	3714	CTGCGGATGCTGAAGAGTGATTTTCAAAACATTTACTAACGCTTTCAATTATTTACCCCA	conserved	conserved			NM_001522	4.63024	4.94663	3.21636	5.00565	4.94715	4.59582	3.64176	3.75809	4.39927	3.30372	3.96834	3.97132	3.25439	4.5606	4.27114	4.53054	4.637	4.87584	4.12552	4.1084
ASHG19AP1B137536510V5	0.988244	0.99669	1.00119	up	ENST00000517294	ENSG00000203952	CCDC160	protein_coding	DHS_promoter	Yes	chrX:133371077-133380237:+	chrX	+	133371077	133380237				major_salivary_gland	Cytoplasm	GENCODE	coiled-coil domain containing 160 [Source:HGNC Symbol;Acc:HGNC:37286]	1790	AGGTTCGGGCTCTCCAGACGGCATCCACGCTTCCAGTTCAAACTGGAGAAGGAGGGCAGA	unconserved	conserved				7.36491	8.52732	7.52109	8.06778	7.81205	7.37923	7.65563	7.31827	7.27375	7.42572	7.47182	7.21895	7.33808	7.40039	7.12688	7.18232	7.34481	7.36748	7.79564	7.69806
ASHG19AP1B134079086V5	0.0864684	0.533861	1.08295	up	ENST00000368376	ENSG00000173171	MTX1	protein_coding		Yes	chr1:155178490-155183614:+	chr1	+	155178490	155183614				caudate_nucleus	Ribosome;Cytosol	GENCODE	metaxin 1 [Source:HGNC Symbol;Acc:HGNC:7504]	1632	GGCGGCGCAGGGCCCGCTCCAAACATAACGCGCTGTGGAAAACATGCTGCTCGGGGGACC					NM_002455	5.74028	5.65552	5.57754	6.10765	6.14095	6.45996	6.26294	6.03385	5.86634	5.96413	6.28686	6.05889	6.30774	6.52945	6.39629	6.28803	6.58252	6.63386	6.53901	6.78347
ASHG19AP1B102127444V5	0.0941486	0.54777	1.15035	up	ENST00000367547	ENSG00000157060	SHCBP1L	protein_coding	DHS_promoter	Yes	chr1:182869000-182922505:-	chr1	-	182869000	182922505				testis		GENCODE	SHC binding and spindle associated 1 like [Source:HGNC Symbol;Acc:HGNC:16788]	2317	CAGGACTGTAAGGCAGAAGATGCTGATGAAGTTATGGGTAAATACCTATCAGAAAAATTA					NM_030933	4.47696	3.65777	4.66348	4.68463	5.25274	5.21463	4.97297	4.33004	4.03528	4.30116	4.25254	4.51049	5.17978	4.64528	4.70169	4.67201	5.26063	5.10816	4.9161	4.77884
ASHG19AP1B111597790V5	0.99596	0.998892	1.00034	up	ENST00000641972	ENSG00000197849	OR8G1	protein_coding		Yes	chr11:124111835-124124260:+	chr11	+	124111835	124124260				testis	Nucleus	GENCODE	olfactory receptor family 8 subfamily G member 1 (gene/pseudogene) [Source:HGNC Symbol;Acc:HGNC:8484]	4191	AATAATTTAAAGTCCTTAGAAAACTATTTATGTTTGCTGAGTGCAGTGGCTCATGCCTGT						8.24862	7.60878	8.31543	8.63309	7.56037	8.22523	8.80861	9.16637	9.00307	9.13209	9.00467	8.81307	9.04832	8.79656	8.98324	8.83139	8.93407	8.37008	7.23754	7.43208
ASHG19AP1B120854211V5	0.789844	0.933912	1.02386	up	ENST00000644371	ENSG00000011198	ABHD5	protein_coding	DHS_promoter	Yes	chr3:43732362-43764217:+	chr3	+	43732362	43764217		Alopecia;Cerebellar Ataxia;Ectropion;Sensorineural Hearing Loss (disorder);Hematological Disease;Hepatomegaly;Mental Retardation;Myopathy;Nystagmus;Strabismus;Congenital Nonbullous Ichthyosiform Erythroderma;Muscle Weakness;Congenital small ears;Subcapsular cataract;Triglyceride storage disease with ichthyosis;Low intelligence;Abnormality of blood and blood-forming tissues;Mental deficiency;Poor …		eosinophil	Ribosome;Cytosol;Insoluble Fraction	GENCODE	abhydrolase domain containing 5 [Source:HGNC Symbol;Acc:HGNC:21396]	5366	TGTTCAGTAAATGCTGCTGTTGTTCTTAGGGAAGGCTACTCTGGGTGTTGTGGCCGCCAT	unconserved	conserved			NM_016006	7.79551	7.07424	9.02385	7.20851	6.82203	6.80688	7.54933	7.67139	7.76578	7.94856	7.97643	7.58408	7.52484	7.45397	7.29638	7.56443	7.69385	7.28928	6.47748	6.53519
ASHG19AP1B105103624V5	0.365068	0.74727	1.03719	up	ENST00000464845	ENSG00000102030	NAA10	protein_coding	DHS_promoter	Yes	chrX:153194695-153200676:-	chrX	-	153194695	153200676		Aggressive behavior;Anophthalmos;Anus, Imperforate;Blepharoptosis;Cleft Lip;Cryptorchidism;Deafness;Epilepsy;Exophthalmos;Glaucoma;Hearing Loss, Partial;Atrial Septal Defects;Ventricular Septal Defects;Hernia, Inguinal;Hirschsprung Disease;Hydronephrosis;Little's Disease;Megacolon;Mental Retardation;Microphthalmos;Muscle Hypertonia;Muscle hypotonia;Pyloric Stenosis;Rectal Prolapse;Seizures;Self M…			Ribosome;Cytosol	GENCODE	N(alpha)-acetyltransferase 10, NatA catalytic subunit [Source:HGNC Symbol;Acc:HGNC:18704]	1772	TTGACCCAGAGCATCCTGCCAGGCCCGAGTACAAGGAAAGAGCTTTGGAGGTGGGACTCC					NM_003491	6.48444	5.82373	6.4155	6.30568	6.5558	5.96145	6.4301	6.23908	6.32057	6.14239	6.49613	6.49751	6.62629	6.75835	6.37213	6.32548	6.54807	6.53607	6.87375	6.50934
ASHG19AP1B107105228V5	0.511234	0.818794	1.03897	up	ENST00000371677	ENSG00000244687	UBE2V1	protein_coding	DHS_promoter	No	chr20:48697661-48732491:-	chr20	-	48697661	48732491				reticulocyte	Chromatin;Nucleoplasm	GENCODE	ubiquitin conjugating enzyme E2 V1 [Source:HGNC Symbol;Acc:HGNC:12494]	2459	TGCTGCATCGAGTTGTGAGGATTAAAAGTTGGATGTAACGGCTTGCAATCCTATGAGGTT	conserved	conserved			NM_199144	5.37128	5.40603	5.59691	5.7898	5.80471	5.43105	5.73045	5.53341	5.06478	4.98724	5.28852	5.22954	5.36011	5.64209	5.56761	5.46103	5.19205	5.78735	5.80724	5.79963
ASHG19AP1B100260645V5	0.176514	0.622387	1.05746	up	ENST00000263354	ENSG00000105402	NAPA	protein_coding	DHS_promoter	Yes	chr19:47990894-48018497:-	chr19	-	47990894	48018497				eosinophil	Ribosome;Cytosol	GENCODE	NSF attachment protein alpha [Source:HGNC Symbol;Acc:HGNC:7641]	1839	AGCGCCGTTCGCCGGTATGTGCGCATGCGTTGAGGTCTCTTGACGCCGATTGGGGGGTCA	conserved	unconserved			NM_003827	6.36679	5.65779	6.10512	6.25957	6.70303	6.21448	5.92388	6.41833	6.18349	6.19415	6.21023	5.52115	5.75227	6.19073	5.83705	5.96353	6.06647	6.11053	6.4344	6.35723
ASHG19AP1B100074642V5	0.2283	0.668524	1.05306	up	ENST00000406797	ENSG00000188191	PRKAR1B	protein_coding	DHS_promoter	Yes	chr7:588835-752844:-	chr7	-	588835	752844				gyrus	Ribosome;Cytosol	GENCODE	protein kinase cAMP-dependent type I regulatory subunit beta [Source:HGNC Symbol;Acc:HGNC:9390]	2553	ATGAGGTTGATTCCCTTTCCTGCAGGGCTGGGCTTGTGGGTTAGGACCGTCACCAAGAGG					NM_001164761	7.05724	6.82734	7.20265	7.04918	7.43342	6.87301	7.27104	7.26636	7.10417	7.10118	7.33589	7.37911	6.95441	7.24383	7.142	7.25235	7.07465	7.11914	6.62728	6.58354
ASHG19AP1B119568362V5	0.00928263	0.391038	1.23551	up	ENST00000641093	ENSG00000196772	OR14A16	protein_coding		Yes	chr1:247977962-247987421:-	chr1	-	247977962	247987421						GENCODE	olfactory receptor family 14 subfamily A member 16 [Source:HGNC Symbol;Acc:HGNC:15022]	1367	GGAGGTATAGAATTACTCCTGCAATAATGGCAAATCTCACAATCGTGACTGAATTTATCC						3.24307	3.65777	3.21636	4.67083	3.90905	4.07183	4.81709	3.71654	3.88615	3.76459	4.16058	4.52398	4.56816	4.82977	4.59819	4.71058	4.25222	4.59719	4.70868	5.15537
ASHG19AP1B118276634V5	0.883474	0.966757	1.00845	up	ENST00000392687	ENSG00000172292	CERS6	protein_coding	DHS_promoter	Yes	chr2:169312759-169631644:+	chr2	+	169312759	169631644		Substance-Related Disorders	Yes	common_myeloid_progenitor	Endoplasmic reticulum;Ribosome;Insoluble Fraction	GENCODE	ceramide synthase 6 [Source:HGNC Symbol;Acc:HGNC:23826]	6851	AAGGCTGGGAAGTGGAACCCTTTACATGTGTCCAAGGATGATCGAAGTGATATTGAGTCT					NM_001256126	7.33148	7.16704	8.05882	7.54681	7.60919	7.32362	8.05453	7.45302	8.02359	7.83346	8.00808	8.02382	8.43204	8.04398	8.08761	8.38832	7.89177	7.77687	7.13757	7.38426
ASHG19AP1B104863066V5	0.014536	0.415223	1.13668	up	MICT00000277848	CATG00000079011	CATG00000079011.1	protein_coding	DHS_promoter	Yes	chr5:1926692-1931906:-	chr5	-	1926692	1931906						FANTOM5CAT	At least 1 of the 10 top ranked transcript is CPAT coding and max ORF size >=300, NOT annotated as nonCoding in GENCODE	4438	GGGCCAGCACAGGGGATCCCAACCGCCTGAAGACAGAGAACTGGGACATACACAACACAC	conserved	unconserved				6.90514	7.0639	7.20353	7.4355	7.59048	7.38683	7.40942	7.57379	7.2751	7.04357	7.03111	7.45348	7.69413	7.71449	7.71474	7.67765	7.75017	7.84901	7.63146	7.65023
ASHG19AP1B107314862V5	0.137877	0.586866	1.06651	up	ENST00000217961	ENSG00000101846	STS	protein_coding	DHS_promoter	Yes	chrX:7137497-7272851:+	chrX	+	7137497	7272851		Rheumatoid Arthritis;Corneal Opacity;Cryptorchidism;Diabetes Mellitus, Experimental;Fatty Liver;Hypohidrosis;Ichthyoses;Inflammation;Insulin Resistance;Mental Retardation;Obesity;Weight Gain;Ichthyosiform Erythroderma, Congenital;Ichthyosis, X-Linked;Dry skin;Xerosis;Corneal stromal opacities;Low intelligence;Clouding of corneal stroma;Global developmental delay;Hyperkeratosis;Mental deficiency;D…			Cytosol;Cytoplasm;Insoluble Fraction	GENCODE	steroid sulfatase [Source:HGNC Symbol;Acc:HGNC:11425]	6521	ACAGCTCAGTTCCCCAACAACAGGATCACAAGCTGGAGATGCCTTTAAGGAAGATGAAGA	conserved	unconserved			NM_000351	5.69684	5.92464	5.68022	6.03597	5.87799	6.20536	5.77249	5.90059	5.77083	5.68198	6.63043	5.68686	6.05844	5.90837	6.04646	5.91164	6.25147	6.0477	6.354	6.00015
ASHG19AP1B109952847V5	0.535519	0.832538	1.09106	up	ENST00000259989	ENSG00000137441	FGFBP2	protein_coding	DHS_enhancer	Yes	chr4:15961866-15964859:-	chr4	-	15961866	15964859				gamma_delta_T_cell	Cytoplasm	GENCODE	fibroblast growth factor binding protein 2 [Source:HGNC Symbol;Acc:HGNC:29451]	1168	CTTCCGAGGGTGACAGGTGAAAGACCCCTACAGATCTGACCTCTCCCTGACAGACAACCA	conserved	conserved			NM_031950	10.3173	12.4021	11.0315	11.174	11.1419	10.6192	10.0474	9.96456	10.0034	10.1248	10.2821	9.93081	10.5307	11.7509	11.1864	10.575	10.5467	11.4541	12.9263	11.8076
ASHG19AP1B102019523V5	0.0746973	0.519724	1.24732	up	ENST00000354886	ENSG00000139974	SLC38A6	protein_coding	DHS_promoter	Yes	chr14:61447832-61550430:+	chr14	+	61447832	61550430				adult_endothelial_progenitor_cell	Endoplasmic reticulum	GENCODE	solute carrier family 38 member 6 [Source:HGNC Symbol;Acc:HGNC:19863]	1730	TCATCAGATCAAGTCGACTCGCTCCTCTCCTTCCAGGCCCTGGTGAAGTACGGAATGCCG					NM_001172702	9.38409	11.7868	9.61713	10.4643	9.60448	9.03693	8.96046	8.95625	10.5236	9.99566	10.3579	10.535	10.7314	12.0343	9.90366	10.2655	9.97927	9.75663	11.2675	9.97629
ASHG19AP1B125328232V5	0.0273294	0.452975	1.1099	up	ENST00000370646	ENSG00000241935	HOGA1	protein_coding	DHS_enhancer	Yes	chr10:99344100-99372559:+	chr10	+	99344100	99372559		HYPEROXALURIA, PRIMARY, TYPE III		skeletal_muscle_tissue		GENCODE	4-hydroxy-2-oxoglutarate aldolase 1 [Source:HGNC Symbol;Acc:HGNC:25155]	2488	CCCAGCACCCGAATATTGTGGGCATGAAGGACAGCGGTGGTGATGTGACCAGGATTGGGC	conserved	unconserved			NM_138413	6.87012	6.89505	6.85802	7.18875	7.23968	7.40618	6.67473	6.88234	6.66125	6.74247	6.88571	7.11974	7.1582	7.20265	7.01663	6.67664	7.05213	7.38561	7.38085	7.85851
ASHG19AP1B140326077V5	0.952186	0.987369	1.0059	up	ENST00000646991	ENSG00000091010	POU4F3	protein_coding	DHS_promoter	Yes	chr5:145718402-145721285:+	chr5	+	145718402	145721285		Deafness;Hearing Loss, Partial;Congenital deafness;hearing impairment;Deafness, Autosomal Dominant 15	Yes	thymus	Nucleus	GENCODE	POU class 4 homeobox 3 [Source:HGNC Symbol;Acc:HGNC:9220]	2569	GGGCGAGGGGAGCGCGGGCGCTGAGCAGCGCTCACTTGGAGAGCGGCAAGCAAGCTAGAC	conserved	conserved			NM_002700	5.01289	8.38625	5.6738	4.92979	5.14667	5.17978	5.32362	5.11655	4.73545	4.94706	4.68401	5.50312	4.99106	5.4612	7.7818	4.71855	4.55383	5.1403	5.04247	6.03323
ASHG19AP1B142152753V5	0.141064	0.592221	1.08817	up	ENST00000388968	ENSG00000144381	HSPD1	protein_coding	DHS_promoter	Yes	chr2:198351305-198364771:-	chr2	-	198351305	198364771		Adenocarcinoma;Apnea;Renal Cell Carcinoma;Hypertrophic Cardiomyopathy;Contracture;Contracture of joint;Epilepsy;HIV Infections;Profound Mental Retardation;Leukodystrophy;Muscle hypotonia;Nystagmus;Babinski Reflex;Seizures;Spastic Paraplegia;Stomach Neoplasms;Strabismus;Urinary Incontinence;Choreoathetosis;Urgency of micturition;Hyperreflexia;Spastic gait;Choreoathetoid movements;Flexion contractu…			Nucleus;Insoluble Fraction	GENCODE	heat shock protein family D (Hsp60) member 1 [Source:HGNC Symbol;Acc:HGNC:5261]	2455	GCGGAGGGAGGGGACACGGGCTCATTGCGGTGTGCGCCCTGCACTCTGTCCCTCACTCGC					NM_002156	6.35938	6.58569	6.25492	6.88667	6.96872	6.83315	6.86756	6.78888	6.88968	6.89461	6.98362	6.74481	7.15667	6.87514	7.04999	6.88877	7.16304	7.01553	7.29802	7.57453
ASHG19AP1B100049386V5	0.251797	0.681288	1.0718	up	ENST00000221419	ENSG00000104824	HNRNPL	protein_coding	DHS_promoter	Yes	chr19:39327028-39340973:-	chr19	-	39327028	39340973		Stomach Neoplasms;Mammary Neoplasms	Yes		Ribosome;Insoluble Fraction	GENCODE	heterogeneous nuclear ribonucleoprotein L [Source:HGNC Symbol;Acc:HGNC:5045]	2471	GAAAGACTGGCAGAAAGCGACCACCTATAAGGAGTGTCTCAGACAAACAAGGGCGGGCCC					NM_001533	6.31894	6.32855	6.39891	6.49397	6.67631	6.75557	6.36234	6.58742	6.06984	6.36089	6.50859	6.32763	6.76485	6.82679	6.72442	6.75854	6.84375	6.98637	7.19987	6.95589
ASHG19AP1B118835623V5	0.112047	0.561863	1.07603	up	ENST00000324932	ENSG00000110713	NUP98	protein_coding	DHS_promoter	Yes	chr11:3696240-3819022:-	chr11	-	3696240	3819022		Leukemia, Myelocytic, Acute	Yes	eosinophil	Nucleus;Cytosol;Chromatin;Insoluble Fraction	GENCODE	nucleoporin 98 [Source:HGNC Symbol;Acc:HGNC:8068]	6973	GCCATTCTGGATCTTGTGACCCTCCATGCCAACCAGCTTCCCTACTCCTACCCTGGCCCT					NM_016320	9.37844	9.35957	8.96545	9.02435	9.46245	9.14791	9.45566	9.29264	9.26876	8.65581	8.84271	9.0202	8.94428	9.01194	8.9835	8.95794	8.60119	9.12949	10.2524	9.7987
ASHG19AP1B121208887V5	0.333317	0.727903	1.081	up	ENST00000521400	ENSG00000120915	EPHX2	protein_coding	DHS_promoter	Yes	chr8:27348296-27403081:+	chr8	+	27348296	27403081		Heart failure;Myocardial Reperfusion Injury;Adverse reaction to drug;Ventricular Dysfunction, Left;Hyperlipoproteinemia Type IIa;Acute kidney injury		small_intestine	Cytosol;Nucleus;Chromatin;Insoluble Fraction	GENCODE	epoxide hydrolase 2 [Source:HGNC Symbol;Acc:HGNC:3402]	3140	AGATGACTATGCTGCTGGCTGTCTTTGTTCTTGGAGAGGTGGAGTGACTGTTCACGGAGA	conserved	unconserved	Alzheimers combined		NM_001979	7.83268	7.2123	8.00341	7.31197	7.37557	7.21148	7.17951	7.47572	7.55682	7.76881	8.06045	7.62068	7.33741	7.49711	7.15856	7.33355	7.72256	7.16549	7.15624	7.19518
ASHG19AP1B132417324V5	0.456463	0.793174	1.05644	up	ENST00000424466	ENSG00000205592	MUC19	protein_coding		Yes	chr12:40921859-40935425:+	chr12	+	40921859	40935425		Inflammatory Bowel Diseases			Nucleus;Chromatin;Insoluble Fraction	GENCODE	mucin 19, oligomeric [Source:HGNC Symbol;Acc:HGNC:14362]	1055	TCTGGGGTATCTCTTGCCACAACAGTTGCCCCTGGAAGCTTCAGCACAGAAGCCACAACT						4.41202	4.93116	5.01161	4.79625	4.24525	5.15811	5.0666	4.90941	5.11897	5.01609	4.80176	4.66055	4.44856	4.7393	4.40565	4.68841	4.77963	4.8794	4.49627	4.88846
ASHG19AP1B122788278V5	0.930088	0.980848	1.00312	up	ENST00000392770	ENSG00000166257	SCN3B	protein_coding	DHS_promoter	Yes	chr11:123499897-123525312:-	chr11	-	123499897	123525312		Brugada Syndrome (disorder);ATRIAL FIBRILLATION, FAMILIAL, 1 (disorder);Brugada Syndrome 7		nervous_system		GENCODE	sodium voltage-gated channel beta subunit 3 [Source:HGNC Symbol;Acc:HGNC:20665]	6061	GTCCTTGACCGAGGGAATCTCTCTGTGTAGCCTTGGAAGCCGCCAGCCCCAGAAGATGCC	conserved	conserved			NM_018400	6.67828	6.8267	6.67837	6.69775	6.78267	6.582	7.09148	7.09379	6.97245	7.07971	7.31696	6.99141	7.04485	7.02324	6.78807	6.98215	7.00591	6.75626	6.39022	7.05572
ASHG19AP1B122724541V5	0.360207	0.744436	1.06188	up	ENST00000368255	ENSG00000163467	TSACC	protein_coding		Yes	chr1:156307105-156316786:+	chr1	+	156307105	156316786				testis	Cytoplasm	GENCODE	TSSK6 activating cochaperone [Source:HGNC Symbol;Acc:HGNC:30636]	751	CCGGGGACACGGAGGGAACGATTACATCTAAGATCAGTGAGATTGGAACAGGCTGAGATC					NM_144627	5.42207	5.44856	5.71173	5.76539	6.46472	6.42753	5.9235	5.69311	6.15573	5.57048	5.9607	5.86	6.65785	6.36039	6.39767	6.34231	6.38574	6.14089	6.31222	6.26401
ASHG19AP1B127343070V5	0.607141	0.862847	1.07274	up	uc001qxr.3	ENSG00000165685	TMEM52B	protein_coding	DHS_enhancer	No	chr12:10331557-10344403:+	chr12	+	10331557	10344403				classical_monocyte		knownGene	Homo sapiens transmembrane protein 52B (TMEM52B), mRNA.	2833	AGGGGAGGGTTTCAAAGAGCAAGAAGGGGTTGTTAGTCACACGGAGAGAGAAGAAAGGAG	conserved	conserved				9.68699	10.0948	9.40603	10.5873	11.4251	10.9084	10.25	9.52807	9.47017	8.81421	9.25222	10.1706	9.70047	9.6992	9.35957	9.38944	9.03889	9.54031	11.2542	10.6154
ASHG19AP1B108126702V5	0.889502	0.969166	1.00825	up	ENST00000328965	ENSG00000184232	OAF	protein_coding	DHS_promoter	Yes	chr11:120081475-120101041:+	chr11	+	120081475	120101041					Endoplasmic reticulum;Ribosome;Nucleous	GENCODE	out at first homolog [Source:HGNC Symbol;Acc:HGNC:28752]	2525	CAGGCCCTCTGCTTTGTCACCCAGCTGCAGCACAATGAGATCATCCCCAGTGAGGCCATG	conserved	conserved			NM_178507	7.9153	7.57492	7.7262	8.15697	7.80348	8.01367	8.01768	8.35603	7.95297	8.34927	8.41512	8.09665	7.87733	7.96562	8.02382	7.9431	8.08971	7.81297	7.4001	7.88264
ASHG19AP1B115365125V5	0.84881	0.954986	1.01127	up	ENST00000228434	ENSG00000110848	CD69	protein_coding	DHS_promoter	Yes	chr12:9905082-9913497:-	chr12	-	9905082	9913497		Spontaneous abortion;Arthritis;Diabetes Mellitus, Insulin-Dependent;Arthritis, Experimental		hematopoietic_cell	Nucleus;Insoluble Fraction	GENCODE	CD69 molecule [Source:HGNC Symbol;Acc:HGNC:1694]	1676	GGTCACCCATGGAAGTGGTCAAATGGCAAAGAATTTAACAACTGGTTCAACGTTACAGGG	conserved	conserved	leukemia;multiple sclerosis;asthma;lymphopenia;type 1 diabetes mellitus;Glomerulosclerosis;Arteriosclerosis;Lymphoma;Sclerosis of metaphyses of the upper limbs;Type 1 diabetes;Multiple sclerosis		NM_001781	5.66798	5.73141	4.82566	6.37389	6.41387	5.93192	5.9307	5.37145	5.69001	5.35866	5.30995	5.6528	5.83427	5.679	5.62076	5.97888	5.8048	5.86557	6.15802	5.42715
ASHG19AP1B100219574V5	0.178845	0.624736	1.106	up	ENCT00000474207	CATG00000112964	CATG00000112964.1	protein_coding	DHS_promoter	Yes	chrX:2742248-2746900:-	chrX	-	2742248	2746900						FANTOM5CAT	At least 1 of the 10 top ranked transcript is CPAT coding and max ORF size >=300, NOT annotated as nonCoding in GENCODE	3808	AACAAGGGTAGGTGTTGCACCATTCTCTGCCCCATAAATCACCCCACCCCTCCTCACCCG	unconserved	unconserved				9.373	9.72223	8.90456	9.65812	10.1739	9.88632	9.62905	9.90974	9.59919	9.3388	9.40914	9.46699	9.67734	9.75183	9.72223	9.29402	9.2323	9.79632	11.1271	10.8471
ASHG19AP1B103729487V5	0.386697	0.760698	1.07328	up	ENST00000374012	ENSG00000025293	PHF20	protein_coding		Yes	chr20:34359905-34538303:+	chr20	+	34359905	34538303			Yes	eosinophil		GENCODE	PHD finger protein 20 [Source:HGNC Symbol;Acc:HGNC:16098]	5922	TTGAGAAGGAGTTGGATGTGTTGGAGAGCTGGCTGGACTACACTGGGGAACTGGAGCCCC					NM_016436	7.25625	7.23632	6.95347	7.46114	7.91797	7.02744	7.114	6.70874	7.01948	6.36339	6.29511	7.15132	6.70659	6.84169	6.43108	6.90779	6.52842	6.90177	7.31661	7.32437
ASHG19AP1B100008906V5	0.777276	0.928382	1.02642	up	ENST00000372441	ENSG00000204052	LRRC73	protein_coding	DHS_promoter	Yes	chr6:43474707-43478424:-	chr6	-	43474707	43478424				testis		GENCODE	leucine rich repeat containing 73 [Source:HGNC Symbol;Acc:HGNC:21375]	2121	GTATGGACCTTAGGAACGGGGAAGGATGGAAGAATGGGCAGAAGCAGCAGTAACCGTGCC	conserved	conserved			NM_001012974	8.28413	8.36037	7.90508	8.50174	8.65632	8.11364	7.89145	7.85164	7.62745	7.38867	7.43467	8.35353	8.13735	8.26843	8.2897	8.27439	8.0445	8.44656	8.65116	8.5521
ASHG19AP1B134958571V5	0.54562	0.835192	1.04947	up	ENST00000415822	ENSG00000118855	MFSD1	protein_coding	DHS_promoter	Yes	chr3:158519654-158547508:+	chr3	+	158519654	158547508				adult_endothelial_progenitor_cell	Ribosome;Endoplasmic reticulum	GENCODE	major facilitator superfamily domain containing 1 [Source:HGNC Symbol;Acc:HGNC:25874]	2423	GCCCCACGAACACAGTCACCCAGGAAAAGCGAACCGCGCCAGGCCCTGTCATCGACCGCT					NM_022736	9.97176	10.6277	9.77159	10.1446	10.8278	10.5135	10.402	10.0316	9.51343	8.51742	8.9012	9.75067	9.3353	9.21989	9.10014	9.10493	8.69435	9.59651	10.8124	10.8313
ASHG19AP1B117508079V5	0.156304	0.604679	1.07118	up	ENST00000219070	ENSG00000087245	MMP2	protein_coding	DHS_promoter	Yes	chr16:55512883-55540603:+	chr16	+	55512883	55540603		Alcoholic Intoxication, Chronic;Aortic Diseases;Aortic Rupture;Arthralgia;Rheumatoid Arthritis;Bone Diseases;Metabolic Bone Disorder;Bone neoplasms;Calcinosis;Colorectal Neoplasms;Diabetes Mellitus, Experimental;Diabetic Neuropathies;Exophthalmos;Flatfoot;Gingival Hyperplasia;Gingival Hypertrophy;Glioblastoma;Hirsutism;Orbital separation excessive;Hypertensive disease;Inflammation;Leishmaniasis, …		respiratory_system_smooth_muscle	Endoplasmic reticulum	GENCODE	matrix metallopeptidase 2 [Source:HGNC Symbol;Acc:HGNC:7166]	3741	AGAGTTGGCAGTGCAATACCTGAACACCTTCTATGGCTGCCCCAAGGAGAGCTGCAACCT	conserved	conserved			NM_004530	5.18841	5.76368	4.74871	5.51627	6.05639	5.70421	5.88138	5.72808	5.31122	5.85985	5.42264	5.54523	5.59884	5.59018	5.57477	5.13389	5.88295	5.8372	5.87111	5.67489
ASHG19AP1B100055086V5	0.983174	0.995615	1.00159	up	ENST00000316939	ENSG00000179271	GADD45GIP1	protein_coding	DHS_promoter	Yes	chr19:13063933-13068050:-	chr19	-	13063933	13068050					Ribosome;Endoplasmic reticulum;Cytoplasm	GENCODE	GADD45G interacting protein 1 [Source:HGNC Symbol;Acc:HGNC:29996]	1782	TTGCCCTAGATGGAAAGATTTGGGCCACTCCAATGGAGGATCAAAGTTGGGGCTCCAGCT	conserved	conserved			NM_052850	5.62366	3.65777	5.62826	5.29422	5.32327	5.04064	5.29075	5.65335	5.43967	5.48889	5.33517	5.32736	5.35974	5.08491	5.38655	5.61817	5.66637	5.34016	5.1794	5.0751
ASHG19AP1B101488609V5	0.393635	0.764404	1.09233	up	ENST00000340855	ENSG00000010404	IDS	protein_coding	DHS_promoter	Yes	chrX:148558521-148586877:-	chrX	-	148558521	148586877		Asthma;Blepharoptosis;Contracture;Contracture of joint;Deafness;Diarrhea;Dwarfism;Epilepsy;Hearing Loss, Partial;Heart failure;Congestive heart failure;Heart valve disease;Hepatomegaly;Hernia, Inguinal;Umbilical hernia;Hoarseness;Hydrocephalus;Hypertrichosis;Profound Mental Retardation;Intestinal Pseudo-Obstruction;Kyphosis deformity of spine;Macroglossia;Mucopolysaccharidosis II;Nerve Degenerati…		hippocampal_formation	Endoplasmic reticulum;Cytosol;Ribosome	GENCODE	iduronate 2-sulfatase [Source:HGNC Symbol;Acc:HGNC:5389]	7619	TTCATTTTCCTTTGCATTGTTTGGGGTTTGGTTTTATGCTTACTGTGTCTCTCCACCCCA					NM_000202	10.2389	8.81253	10.3301	9.13209	9.03839	8.73462	9.292	9.68816	9.7252	9.94742	9.7871	9.67769	9.40809	9.65963	9.59318	9.89798	9.79547	9.69073	9.60676	9.70548
ASHG19AP1B126444189V5	0.332665	0.727766	1.07806	up	ENST00000377617	ENSG00000204842	ATXN2	protein_coding	DHS_promoter	Yes	chr12:111890018-112037480:-	chr12	-	111890018	112037480		Amyotrophic Lateral Sclerosis;Anxiety;Deglutition Disorders;Depressive disorder;Dysarthria;Dyspnea;Muscular fasciculation;Fatigue;Muscle Cramp;Muscle hypotonia;Muscle Rigidity;Muscle Spasticity;Myoclonus;Nerve Degeneration;Olivopontocerebellar Atrophies;Ophthalmoplegia;Pain;Retinitis Pigmentosa;Schizophrenia;Xerostomia;Mood swings;Ataxia, Spinocerebellar;Bradykinesia;Cerebellar Dysmetria;Static T…	Yes	substantia_nigra	Ribosome;Cytosol;Nucleus;Chromatin;Insoluble Fraction;Nucleous;Nucleoplasm	GENCODE	ataxin 2 [Source:HGNC Symbol;Acc:HGNC:10555]	4702	GTTCTGCTTCCGTCTGACCCCTCCGACTTCCGGTAAAGAGTCCCTATCCGCACCTCCGCT					NM_002973	9.2725	8.69209	9.10974	9.13331	9.62202	9.24727	8.89675	8.9835	8.99554	9.01469	9.03398	9.01237	8.85993	8.73613	8.73117	8.99525	8.80884	9.20205	9.84557	9.76472
ASHG19AP1B100203473V5	0.766819	0.925099	1.02294	up	ENST00000253233	ENSG00000130921	C12orf65	protein_coding	DHS_promoter	Yes	chr12:123717463-123742506:+	chr12	+	123717463	123742506		Mitochondrial Encephalomyopathies;Behr syndrome;COMBINED OXIDATIVE PHOSPHORYLATION DEFICIENCY 7;SPASTIC PARAPLEGIA 55, AUTOSOMAL RECESSIVE		thymus	Cytosol;Cytoplasm;Chromatin;Insoluble Fraction;Nucleous	GENCODE	chromosome 12 open reading frame 65 [Source:HGNC Symbol;Acc:HGNC:26784]	2073	TTTCTCGCATGCGCAGTGAGTAAACATGAGCCTCTGGTAGATAAGAGAAACCGCGATCGG	conserved	conserved			NM_152269	4.61841	3.65777	3.21636	4.42713	4.97372	4.42645	4.26604	3.95943	4.20103	4.53857	4.19108	4.29527	4.10323	4.76187	5.04576	4.82227	4.34685	4.99218	5.21594	4.722
ASHG19AP1B101333157V5	0.0144623	0.415223	1.16774	up	ENST00000508675	ENSG00000197826	CFAP299	protein_coding	DHS_promoter	Yes	chr4:81256923-81884766:+	chr4	+	81256923	81884766				fibroblast_of_gingiva	Insoluble Fraction	GENCODE	cilia and flagella associated protein 299 [Source:HGNC Symbol;Acc:HGNC:28554]	753	TGAAGAAGCAACTGGCATCCGTGATCTTTATTCGTGACAGAAATTCTCATGGGCAAGAGA	conserved	conserved			NM_001206997	5.51932	5.74247	4.58373	4.8164	4.80233	4.77905	4.33616	4.77928	5.0482	4.83577	4.87858	4.82189	5.13959	5.3602	5.14522	5.32427	5.06322	4.60268	4.79543	4.89294
ASHG19AP1B100272239V5	0.511175	0.818794	1.0967	up	ENST00000264657	ENSG00000168610	STAT3	protein_coding	DHS_promoter	Yes	chr17:40465342-40540586:-	chr17	-	40465342	40540586		Adenocarcinoma;Atelectasis;Atherosclerosis;Autoimmune Diseases;Non-Small Cell Lung Carcinoma;Squamous cell carcinoma;Celiac Disease;Neoplastic Cell Transformation;Brain Ischemia;Uterine Cervical Neoplasm;Cleft Palate;Ulcerative Colitis;Colonic Neoplasms;Coughing;Depressive disorder;Diabetes Mellitus, Insulin-Dependent;Eczema;Enophthalmos;Eosinophilia;Exanthema;Fever;Fibrosis;Gingivitis;Cardiomega…	Yes	eosinophil	Ribosome;Cytosol	GENCODE	signal transducer and activator of transcription 3 [Source:HGNC Symbol;Acc:HGNC:11364]	5047	CCAGGCTGGGGCTGGGCGAGGATTGGCTGAAGGGGCTGTAATTCAGCGGTTTCCGGAGCT					NM_139276	7.56157	8.30806	7.42853	8.77263	10.0199	8.60227	8.47199	9.08435	8.43292	8.09399	8.67516	8.64657	8.25718	8.16199	7.76818	8.23894	7.59776	8.75718	9.39865	9.93302
ASHG19AP1B108548778V5	0.621048	0.868593	1.05514	up	ENST00000424014	ENSG00000111361	EIF2B1	protein_coding	DHS_promoter	Yes	chr12:124104953-124118313:-	chr12	-	124104953	124118313		Delusions;Dysarthria;Epilepsy;Lethargy;Premature Menopause;Muscle hypotonia;Muscle Spasticity;Optic Atrophy;Seizures;Mood swings;Gait, Unsteady;Secondary physiologic amenorrhea;Memory impairment;Personality change;Leukoencephalopathies;Central nervous system demyelination;Forgetful;Memory Loss;Loss of developmental milestones;Developmental regression;OVARIOLEUKODYSTROPHY;Psychomotor regression, p…			Cytosol;Ribosome	GENCODE	eukaryotic translation initiation factor 2B subunit alpha [Source:HGNC Symbol;Acc:HGNC:3257]	2477	TGCCACCTCAACGTCCCTGTCACTGTGGTGCTAGATGCTGCTGTCGGCTACATCATGGAG	unconserved	conserved			NM_001414	8.06031	7.34959	7.84157	7.58047	7.87115	7.35897	7.80378	7.43917	8.03333	8.08618	7.96929	7.88069	7.87369	7.81907	7.36715	8.00493	7.81811	7.59928	6.79646	6.98904
ASHG19AP1B122796721V5	0.443179	0.785796	1.05424	up	ENST00000307363	ENSG00000170266	GLB1	protein_coding	DHS_promoter	Yes	chr3:33038100-33138722:-	chr3	-	33038100	33138722		Fabry Disease;Aortic Valve Stenosis;Bone Diseases, Developmental;Cardiomyopathy, Dilated;Hypertrophic Cardiomyopathy;Cerebellar Ataxia;Corneal Opacity;Deafness;Dental caries;Dermatitis, Atopic;Contact Dermatitis;Dwarfism;Dystonia;Epilepsies, Myoclonic;Gingival Hyperplasia;Gingival Hypertrophy;Hearing Loss, Partial;Heart failure;Congestive heart failure;Heart valve disease;Hematological Disease;He…		T_cell	Endoplasmic reticulum;Ribosome;Insoluble Fraction	GENCODE	galactosidase beta 1 [Source:HGNC Symbol;Acc:HGNC:4298]	2616	CGGCTTGCGCAATGCCACCCAGAGGATGTTTGAAATTGACTATAGCCGGGACTCCTTCCT					NM_000404	4.87186	3.65777	4.76526	4.88791	4.99062	5.28031	5.26977	4.79257	5.25246	4.72309	4.91976	4.96366	4.96366	5.36001	5.63942	4.77359	5.07736	5.16905	5.69894	5.33383
ASHG19AP1B120453676V5	0.0650002	0.50692	1.09765	up	ENST00000503585	ENSG00000163138	PACRGL	protein_coding	DHS_promoter	Yes	chr4:20702036-20729408:+	chr4	+	20702036	20729408				testis	Ribosome;Nucleus;Cytoplasm;Cytosol	GENCODE	parkin coregulated like [Source:HGNC Symbol;Acc:HGNC:28442]	1582	AGCCAATCACCAGCGCATTACAAAAGCTAGAGCAACATGGTGGAAGTGGGAGCCTTAGCA					NM_001258345	5.90215	6.03597	5.9235	6.38878	6.47774	6.25189	6.6436	6.19357	6.39156	6.38699	5.78929	6.3589	6.43592	6.52722	6.667	6.37868	6.40279	6.75335	6.75778	6.31383
ASHG19AP1B114743670V5	0.11583	0.564769	1.11786	up	ENST00000326047	ENSG00000163808	KIF15	protein_coding	DHS_promoter	Yes	chr3:44803209-44894753:+	chr3	+	44803209	44894753		IGA Glomerulonephritis		reticulocyte	Ribosome;Insoluble Fraction	GENCODE	kinesin family member 15 [Source:HGNC Symbol;Acc:HGNC:17273]	4842	ACGCAGCGTGACAAATGGTCAGTCTAACCAACCAAGTAATGAAGGTGATGCCATCAAAGT					NM_020242	5.26037	5.00969	4.51776	5.41894	5.9456	5.72005	5.64957	5.59613	4.62431	5.07694	4.73593	5.25396	5.41239	5.69337	5.9486	5.32929	5.37676	5.69666	5.9365	5.34617
ASHG19AP1B117439100V5	0.410527	0.773191	1.02429	up	ENST00000595796	ENSG00000017483	SLC38A5	protein_coding	DHS_promoter	Yes	chrX:48316920-48328565:-	chrX	-	48316920	48328565				blood	Nucleous	GENCODE	solute carrier family 38 member 5 [Source:HGNC Symbol;Acc:HGNC:18070]	2659	CACCATCAACACACAAACAAACCGCTGTCTCCCTCCAAGTGGGTCCAGATAGGGGGCGCC						17.1326	17.4104	17.2997	17.8101	17.7164	17.6573	17.6573	17.7164	17.8101	17.7164	17.8101	17.7164	17.7164	17.5972	17.5699	17.5972	17.7164	17.6573	17.6573	17.7164
ASHG19AP1B119525197V5	0.92913	0.980835	1.00568	up	ENST00000339728	ENSG00000188042	ARL4C	protein_coding	DHS_promoter	Yes	chr2:235401685-235405244:-	chr2	-	235401685	235405244				natural_killer_cell	Ribosome	GENCODE	ADP ribosylation factor like GTPase 4C [Source:HGNC Symbol;Acc:HGNC:698]	3385	AGAAGAAGCGGACTGGTGACTTAAGGAGCTGCGAAGTCTGATTTACCGGCCTACTCTCGA	conserved	conserved			NM_001282431	8.04531	8.30964	7.99621	7.6231	8.42721	8.01063	8.52627	7.92325	8.7097	8.68238	8.66415	8.09564	8.75766	8.39532	8.09893	8.5952	8.83905	8.19183	8.59384	8.79387
ASHG19AP1B118477226V5	0.585003	0.853359	1.06868	up	ENST00000379958	ENSG00000205413	SAMD9	protein_coding	DHS_promoter	Yes	chr7:92728829-92747336:-	chr7	-	92728829	92747336		Calcinosis;Conjunctivitis;Fetal Growth Retardation;Gingivitis;Influenza;Intestinal Diseases;Skin Abnormalities;Dermatologic disorders;Urogenital Abnormalities;Congenital hypoplasia of adrenal gland;Conjunctivitis, recurrent;Tumoral Calcinosis, Normophosphatemic, Familial;MYELODYSPLASTIC SYNDROME;Infection;Autosomal recessive predisposition		neutrophil		GENCODE	sterile alpha motif domain containing 9 [Source:HGNC Symbol;Acc:HGNC:1348]	6852	TCACCCTGGAAGTGAGACTTCTTCGGTTTCTTCTAGAGTCAGTTTGGTATCAGAATGGCA	unconserved	conserved			NM_017654	5.01041	3.65777	5.0357	2.8583	3.67456	4.20958	4.2019	3.33858	4.49001	4.27065	4.65702	3.99822	4.00846	4.1306	3.64814	4.13737	4.04362	4.30285	3.43489	2.71867
ASHG19AP1B142915593V5	0.545257	0.83517	1.06491	up	ENST00000366548	ENSG00000174371	EXO1	protein_coding	DHS_promoter	Yes	chr1:242011482-242053241:+	chr1	+	242011482	242053241		Colorectal Neoplasms;Mammary Neoplasms		reticulocyte	Nucleus;Insoluble Fraction	GENCODE	exonuclease 1 [Source:HGNC Symbol;Acc:HGNC:3511]	3473	GGAACCCGCGCAAATTGAAAGGTCAGCCTTTCGCGCGCTGTGTAGGCAAGTTACCCGTGT					NM_130398	3.24307	3.65777	4.2297	4.81665	4.84664	4.94834	4.15461	4.05139	3.60681	4.63329	3.73857	4.88574	5.16259	4.28454	5.06126	4.534	5.24245	5.22397	5.11082	5.17086
ASHG19AP1B108247521V5	0.223705	0.664622	1.06651	up	ENST00000438651	ENSG00000225940	C5orf67	protein_coding	DHS_enhancer	Yes	chr5:55807549-55851999:-	chr5	-	55807549	55851999						GENCODE	chromosome 5 open reading frame 67 [Source:HGNC Symbol;Acc:HGNC:51252]	384	GGATATTTTACAAGCATAGAAAAAGGAGGGCTCCAGTCTTCAAAGAACCAGAGCATGGGT	conserved	conserved			NM_001287053	6.1471	5.85036	5.59492	5.9059	5.92022	5.66313	5.92449	5.61824	5.6466	5.69969	5.63117	5.98329	6.1065	6.22605	6.25525	6.20037	6.06766	6.60442	6.63437	6.35677
ASHG19AP1B121256138V5	0.400597	0.768183	1.03829	up	ENST00000424301	ENSG00000131730	CKMT2	protein_coding		Yes	chr5:80529143-80562216:+	chr5	+	80529143	80562216				tongue	Endoplasmic reticulum;Nucleus	GENCODE	creatine kinase, mitochondrial 2 [Source:HGNC Symbol;Acc:HGNC:1996]	1637	CCAGCAGGCCACTTTTCACTAACAGAAGTCACAAGCCAAGTGAGACACTCATCCAAGAGG					NM_001825	7.59595	7.03204	6.95281	6.95161	6.93025	6.90756	7.05056	6.69495	6.83835	6.58742	6.80366	6.8454	6.7721	6.82525	6.74583	6.65116	6.35415	7.19528	7.12122	6.92419
ASHG19AP1B100236694V5	0.232761	0.671353	1.04895	up	ENST00000565886	ENSG00000260001	TGFBR3L	protein_coding	DHS_promoter	Yes	chr19:7981030-7983982:+	chr19	+	7981030	7983982				pituitary_gland		GENCODE	transforming growth factor beta receptor 3 like [Source:HGNC Symbol;Acc:HGNC:44152]	1260	GTGGTCGGGTCACTTTTCCCGGAGGCCTAAAGGGCAGCGCGCGTTTTCTCTCCTTTGGGC	conserved	conserved			NM_001195259	6.83307	6.99141	6.45826	7.09479	7.53189	7.09702	6.97016	6.93607	6.96052	7.05104	6.89796	6.57169	6.96477	7.05617	7.16313	7.0067	6.62576	7.16621	7.5271	7.37977
ASHG19AP1B103522421V5	0.308235	0.71443	1.04429	up	ENST00000374112	ENSG00000178645	C10orf53	protein_coding	DHS_promoter	Yes	chr10:50887732-50918307:+	chr10	+	50887732	50918307				testis	Nucleus	GENCODE	chromosome 10 open reading frame 53 [Source:HGNC Symbol;Acc:HGNC:27421]	2130	CTTGGAGTTCGGCAAGCTCACCCCAAGTAGTGACAAGAGGACCACCAGCAGCTCCAGGCT	unconserved	conserved			NM_182554	6.85055	7.26966	6.63002	6.72765	6.87998	6.74617	6.30827	6.45564	6.36855	6.03801	6.12536	6.62837	6.30654	6.75164	6.58423	6.43592	6.39046	6.70195	7.12389	6.79095
ASHG19AP1B100265508V5	0.894234	0.970404	1.00629	up	ENST00000270631	ENSG00000142538	PTH2	protein_coding		Yes	chr19:49925671-49926698:-	chr19	-	49925671	49926698	gastric cancer;hepatocellular carcinoma			embryonic_stem_cell		GENCODE	parathyroid hormone 2 [Source:HGNC Symbol;Acc:HGNC:30828]	459	CCCTGAGCGCGCTGCCCGTCCCCATCTTAATAAAGACCATGCCCTGCGCTCCGGACTGCG	conserved	conserved			NM_178449	8.12948	8.36075	7.86044	8.45797	8.84353	8.34166	8.03368	8.36843	7.94965	8.31698	8.39275	7.93956	8.31348	8.16272	8.1493	7.82753	8.0387	8.28559	8.7926	8.73092
ASHG19AP1B124485384V5	0.520312	0.824297	1.0368	up	ENST00000265132	ENSG00000106927	AMBP	protein_coding	DHS_enhancer	Yes	chr9:116822407-116840752:-	chr9	-	116822407	116840752		Carcinoma, Transitional Cell;Neoplasm Invasiveness;Acute kidney injury;Chemical and Drug Induced Liver Injury		hepatobiliary_system	Cytoplasm	GENCODE	alpha-1-microglobulin/bikunin precursor [Source:HGNC Symbol;Acc:HGNC:453]	1434	TGCAGAGAGTACTGCGGTGTCCCTGGTGATGGTGATGAGGAGCTGCTGCGCTTCTCCAAC	unconserved	conserved			NM_001633	9.27481	8.45077	9.22462	9.21693	9.16361	9.37243	9.69387	9.83927	9.64577	9.85705	9.72926	9.46842	9.87673	9.45992	9.69112	9.39612	9.83234	9.61904	9.06533	9.22965
ASHG19AP1B111443713V5	0.421333	0.778469	1.06833	up	ENST00000339235	ENSG00000171823	FBXL14	protein_coding	DHS_promoter	Yes	chr12:1675159-1703331:-	chr12	-	1675159	1703331				middle_frontal_gyrus	Ribosome;Endoplasmic reticulum;Insoluble Fraction;Cell Membrane	GENCODE	F-box and leucine rich repeat protein 14 [Source:HGNC Symbol;Acc:HGNC:28624]	2111	AACCTGGGACTCTGGCAGATGACGGACAGTGAGAAGGAGGCACGAGGGGATTTTTCTCCA	conserved	conserved			NM_152441	6.43543	6.64744	6.21838	6.6306	7.32827	6.90802	7.05811	6.81298	6.71823	6.98876	7.08123	7.01146	7.1976	7.5832	7.39986	7.2343	7.52972	7.35347	7.6704	7.60786
ASHG19AP1B119984533V5	0.853737	0.956168	1.00921	up	ENST00000356971	ENSG00000112144	ICK	protein_coding	DHS_promoter	Yes	chr6:52866109-52926600:-	chr6	-	52866109	52926600		Cleft Lip;Cleft Palate;Cryptorchidism;Hydrocephalus;Micrognathism;Micromelia;Syndactyly;Holoprosencephaly;POLYDACTYLY, POSTAXIAL;Brachydactyly;Low set ears;Mandibular hypoplasia;Small penis;Ulnar deviation of hand;Barrel chest;Ambiguous Genitalia;Congenital hypoplasia of penis;Small adrenal gland;Simple ear;Hypoplasia of scrotum;Auricular malformation;Penile hypospadias;Wide spaced nipples;Shield…			Endoplasmic reticulum;Ribosome;Nucleus;Cytoplasm;Insoluble Fraction;Cell Membrane	GENCODE	intestinal cell kinase [Source:HGNC Symbol;Acc:HGNC:21219]	6227	CGCGGCGCCAAGAAGAGTATTCCTTTCCACTTACAACTAAATAAGACCTGCTTTTGCTGG					NM_016513	5.58913	5.56086	5.63121	5.78776	6.13009	5.79995	5.88695	5.82351	5.99256	5.72614	5.65511	5.56321	5.95086	6.05659	5.77458	5.77146	6.02684	5.71711	6.16771	6.00381
ASHG19AP1B112830475V5	0.461296	0.795897	1.05328	up	ENST00000616987	ENSG00000277399	GPR179	protein_coding	DHS_promoter	Yes	chr17:36481493-36499693:-	chr17	-	36481493	36499693		Night blindness, congenital stationary;NIGHT BLINDNESS, CONGENITAL STATIONARY, TYPE 1E		testis	Nucleus	GENCODE	G protein-coupled receptor 179 [Source:HGNC Symbol;Acc:HGNC:31371]	7980	ACTCAAGCTTTACAGAGTGCTGCAGCTGTTTCTGTCTCGAACGGCCCAGCGGAGTGCCCT	conserved	conserved			NM_001004334	3.24307	3.65777	3.21636	4.3843	3.92081	4.03547	3.70205	4.07932	3.89348	3.80587	4.4139	3.71616	3.11503	3.8276	4.18543	3.47084	3.94118	3.89411	3.98371	4.31423
ASHG19AP1B115845878V5	0.559732	0.840577	1.06228	up	ENST00000289388	ENSG00000158428	CATIP	protein_coding	DHS_promoter	Yes	chr2:219221579-219232817:+	chr2	+	219221579	219232817				neutrophil	Nucleus	GENCODE	ciliogenesis associated TTC17 interacting protein [Source:HGNC Symbol;Acc:HGNC:25062]	1323	AGGAGGGTGAGGAAGTGAAGACTGGAGTGACTTCTTTCCCCTGGAGCTCAATCAAGGGCT	conserved	conserved			NM_198559	8.06295	8.00055	7.62854	8.69332	8.78236	8.33828	7.85281	7.37287	7.4604	7.27437	7.43709	7.96369	7.73555	7.68348	7.52399	7.64574	7.58009	7.38402	8.0505	8.27554
ASHG19AP1B135516792V5	0.30178	0.710332	1.05934	up	ENST00000393796	ENSG00000243207	PPAN-P2RY11	protein_coding		Yes	chr19:10217071-10225414:+	chr19	+	10217071	10225414					Nucleus	GENCODE	PPAN-P2RY11 readthrough [Source:HGNC Symbol;Acc:HGNC:33526]	2385	TCCAGGGCGGAAGCGGAAGCGGTGGGAAATGGATCGAGGTGCCAAGTCCTGCCCTGCCAA					NM_001040664	7.27967	7.16529	7.35508	7.71765	7.6754	7.46672	7.72041	7.50083	7.66349	7.73431	7.79509	7.60523	7.81784	8.11799	7.90191	7.88281	8.09142	7.91078	8.10114	8.22559
ASHG19AP1B117139148V5	0.0433661	0.480709	1.10465	up	ENST00000458573	ENSG00000170807	LMOD2	protein_coding	DHS_promoter	Yes	chr7:123295861-123304344:+	chr7	+	123295861	123304344		Psychotic Disorders;Schizophrenia;Nonorganic psychosis		skeletal_muscle_tissue		GENCODE	leiomodin 2 [Source:HGNC Symbol;Acc:HGNC:6648]	2346	AGCAATTCGGGGAAGCAGCATAAAACAGCTAAAGCGGGTGGAAGTTCCAGAAGCCCTGCG					NM_207163	6.59053	6.37184	6.19954	7.07635	7.38903	6.8999	7.22917	6.98091	6.74677	6.86396	6.62542	6.94887	7.31401	7.38272	7.10407	7.09586	7.27375	7.34852	7.36293	7.5176
ASHG19AP1B102885177V5	0.223568	0.664622	1.13874	up	ENST00000539575	ENSG00000110921	MVK	protein_coding	DHS_promoter	Yes	chr12:110012612-110035922:+	chr12	+	110012612	110035922		Abdominal Pain;Arthralgia;Arthritis;Cerebellar Ataxia;Diarrhea;Dizziness;Edema;Epilepsy;Exanthema;Fever;Gastrointestinal Hemorrhage;Headache;Hepatomegaly;Leukocytosis;Mental Retardation;Muscle hypotonia;Night Blindness;Nystagmus;Pruritus;Seizures;Splenomegaly;Aphthous Stomatitis;Thrombocytopenia;Urticaria;Vasculitis;Vertigo;Vomiting;Cataract;Liver Dysfunction;Migraine Disorders;Elevated creatine …			Ribosome;Cytosol;Nucleous;Nucleoplasm	GENCODE	mevalonate kinase [Source:HGNC Symbol;Acc:HGNC:7530]	2747	TTTTGTGTCAACAGTAGAGACTCCAGGCCACCAGCACCTCCCTCTGTCCCTGTCCCCTCT	conserved	unconserved				10.7337	11.6367	10.1763	11.1147	11.8198	11.4501	10.9698	11.3282	10.9002	10.7384	10.8558	10.8551	11.0868	11.348	11.0997	10.5187	10.7197	11.2387	13.2051	12.4544
ASHG19AP1B102339099V5	0.764544	0.924117	1.06103	up	ENST00000591046	ENSG00000171443	ZNF524	protein_coding	DHS_promoter	Yes	chr19:56113245-56114504:+	chr19	+	56113245	56114504			Yes			GENCODE	zinc finger protein 524 [Source:HGNC Symbol;Acc:HGNC:28322]	1260	TGCTCTAGACCCTGTGAGCACTGACTCTGCCCCTCTCTCCTCTTAGCTGGCTCCAGTGCC	conserved	conserved				14.1743	15.674	13.3632	14.5272	15.4605	14.7451	14.6067	14.4066	14.2206	14.5796	14.3253	13.8921	14.69	14.8623	13.9351	13.6289	14.2556	14.613	16.0039	15.3219
ASHG19AP1B137159370V5	0.859947	0.95786	1.01715	up	ENST00000313269	ENSG00000178719	GRINA	protein_coding	DHS_promoter	Yes	chr8:145064226-145067583:+	chr8	+	145064226	145067583				eosinophil	Endoplasmic reticulum;Ribosome;Nucleous;Nucleoplasm	GENCODE	glutamate ionotropic receptor NMDA type subunit associated protein 1 [Source:HGNC Symbol;Acc:HGNC:4589]	1968	GCGTGGCCGCCTCGGGGGCGGACCGCGGAACCCGAGGCCATGTCCCATGAAAAGAGTTTT					NM_000837	5.06156	6.07297	5.73247	5.15412	5.85601	5.18067	5.31895	5.48182	5.27108	5.23952	5.34044	5.2125	5.08438	5.38408	4.90792	4.72803	5.39365	5.63992	6.12527	5.70868
ASHG19AP1B100243118V5	0.0988467	0.552389	1.15243	up	ENST00000327495	ENSG00000221826	PSG3	protein_coding		Yes	chr19:43225794-43244721:-	chr19	-	43225794	43244721				chorion		GENCODE	pregnancy specific beta-1-glycoprotein 3 [Source:HGNC Symbol;Acc:HGNC:9520]	1961	CCTGACCCCGCCCATGAACCTGAGAAGTGCTCCTGCCCCGGGAAGAGGCTCAGCGCAGAA	unconserved	unconserved			NM_021016	9.83526	10.2004	9.57086	9.98712	10.223	10.0857	9.98838	9.82585	9.57764	8.92036	9.23555	9.60914	9.24792	8.96823	9.00359	9.11476	8.60641	9.25599	10.3397	10.4868
ASHG19AP1B100019188V5	0.627977	0.871152	1.05405	up	HBMT00001544126	CATG00000112881	CATG00000112881.1	protein_coding	DHS_promoter	Yes	chrX:153735201-153737280:+	chrX	+	153735201	153737280						FANTOM5CAT	At least 1 of the 10 top ranked transcript is CPAT coding and max ORF size >=300, NOT annotated as nonCoding in GENCODE	2080	AACAAAGCAGGGGTGAAGTAAGTCAGGCTGGGGGTCTAGCTGCATGGATGAGGCCAACCT	unconserved	conserved	alcohol dependence;Abnormality of the nervous system;Alcoholism			8.49984	8.80026	8.41011	9.58055	9.77062	9.27711	9.01498	8.65632	9.37885	8.18623	8.36521	9.3454	8.76941	8.98971	8.80407	8.82587	8.48503	8.86543	8.91484	9.32091
ASHG19AP1B129776055V5	0.00181158	0.334313	1.19565	up	ENST00000219596	ENSG00000103313	MEFV	protein_coding	DHS_enhancer	Yes	chr16:3292028-3306627:-	chr16	-	3292028	3306627		Abdominal Pain;Arthralgia;Arthritis;Arthritis, Psoriatic;Behcet Syndrome;Chest Pain;Confusion;Constipation;Diarrhea;Epilepsy;Ergotism;Erysipelas;Fatigue;Fever;Flushing;Gastrointestinal Hemorrhage;Hemiparesis;Hepatomegaly;Leukocytosis;Leukoplakia, Oral;Meningitis;Nausea and vomiting;Nephrotic Syndrome;Orchitis;Pericarditis;Familial Mediterranean Fever;Peritonitis;Pleurisy;Proteinuria;Kidney Failur…	Yes	myeloid_leukocyte	Nucleus;Cytoplasm	GENCODE	MEFV, pyrin innate immunity regulator [Source:HGNC Symbol;Acc:HGNC:6998]	3499	GGAAATCCAGAACATTCGGTCACCGGAAGGCCACCAGACACGGCTGCGAGTCCCCGCTGC	conserved	conserved	cholesterol embolism;high density lipoprotein cholesterol measurement;Cholesterol HDL		NM_000243	6.11501	6.02815	6.29511	5.73615	5.97965	6.53699	5.80764	5.94237	5.91303	5.86222	5.55567	5.92626	5.95287	6.4121	6.28194	6.12346	5.91125	6.04359	7.95672	6.2088
ASHG19AP1B100041876V5	0.78109	0.930143	1.03225	up	ENST00000255040	ENSG00000132703	APCS	protein_coding		Yes	chr1:159557615-159558655:+	chr1	+	159557615	159558655		Heart failure;Liver neoplasms;Coronary Artery Disease;Liver carcinoma		hepatocyte	Endoplasmic reticulum	GENCODE	amyloid P component, serum [Source:HGNC Symbol;Acc:HGNC:584]	926	TAGATCTTACATCTGCAGCTCTTTCTTCTTTGAATTTCCTATCTGTATGTCTGCCTAATT	conserved	conserved			NM_001639	4.81363	5.1859	4.70507	4.81631	4.4791	4.89712	4.58946	5.37154	5.35815	5.45412	5.64445	5.52255	4.73858	4.35272	4.534	4.6459	4.37505	4.08727	3.85584	4.41025
ASHG19AP1B126352228V5	0.701396	0.90088	1.0184	up	ENST00000302979	ENSG00000186184	POLR1D	protein_coding	DHS_promoter	Yes	chr13:28195559-28197589:+	chr13	+	28195559	28197589		Choanal Atresia;Cleft Palate;Conductive hearing loss;Micrognathism;Osteochondrodysplasias;Strabismus;Low Vision;Congenital small ears;Frontal bossing;Substance-Related Disorders;Coloboma of iris;Mandibular hypoplasia;Hypoplasia of the maxilla;Mandibulofacial Dysostosis;Franceschetti-Klein syndrome;Open Bite;Downward slant of palpebral fissure;Coloboma of eyelid;Choanal stenosis;Broad flat nasal b…	Yes		Ribosome;Endoplasmic reticulum	GENCODE	RNA polymerase I and III subunit D [Source:HGNC Symbol;Acc:HGNC:20422]	1166	TCAGGAGCTGGAGAGAAAAATATCTGGATTGAAGACCTCAATGGCTGAAGGCGAGAGGAA					NM_015972	7.00306	6.8248	7.20403	7.36547	7.28177	7.0586	7.59462	7.28938	7.34142	7.34448	7.58484	7.19393	7.24278	7.1647	7.24718	7.50454	7.07854	7.2559	6.80626	6.75103
ASHG19AP1B100044979V5	0.373541	0.753118	1.03888	up	ENST00000302964	ENSG00000169900	PYDC1	protein_coding	DHS_promoter	Yes	chr16:31227283-31228680:-	chr16	-	31227283	31228680				amygdala	Cytoplasm	GENCODE	pyrin domain containing 1 [Source:HGNC Symbol;Acc:HGNC:30261]	813	ATATCGTGGACCTCACCGACAAGCTGGTCGCCTCCTACTACGAGGACTACGCAGCCGAGC	unconserved	conserved			NM_152901	6.08204	6.10404	6.56405	5.87799	5.98299	5.59051	6.05139	6.08847	5.96114	5.89947	6.08042	5.838	5.8738	6.28495	6.01718	6.18785	5.89548	6.40128	6.35033	6.89142
ASHG19AP1B127443270V5	0.582501	0.852417	1.04487	up	ENST00000317869	ENSG00000179172	HNRNPCL1	protein_coding		Yes	chr1:12907261-12908578:-	chr1	-	12907261	12908578				mononuclear_cell		GENCODE	heterogeneous nuclear ribonucleoprotein C-like 1 [Source:HGNC Symbol;Acc:HGNC:29295]	1108	AGCTACAACTACAACCAGAGGTCTAAACTACAACCAGATCTGAATTCTTGTTGGGAGCCA					NM_001013631	5.18142	3.65777	5.17928	5.34255	5.73597	5.58329	5.21527	5.03409	4.89447	4.28545	4.44567	5.42191	4.99182	5.20549	5.42403	4.61316	5.06724	5.29056	5.64103	5.89119
ASHG19AP1B121752346V5	0.450834	0.790081	1.03707	up	ENST00000513874	ENSG00000179057	IGSF22	protein_coding	DHS_promoter	Yes	chr11:18725852-18747727:-	chr11	-	18725852	18747727				major_salivary_gland		GENCODE	immunoglobulin superfamily member 22 [Source:HGNC Symbol;Acc:HGNC:26750]	4284	CGCTCACCGTCTATGACAAAGATGATAAGTCAGTTGTAGCATCCATCACCGAGAGTCTGC	conserved	conserved			NM_173588	5.51948	5.1676	6.11609	5.71678	5.80727	5.41247	6.06796	5.35993	5.84824	5.45053	5.56281	6.0819	5.57385	5.52006	5.77845	5.63096	5.58384	5.42245	5.65681	5.12848
ASHG19AP1B114413211V5	0.114411	0.564005	1.13031	up	ENST00000355303	ENSG00000131620	ANO1	protein_coding	DHS_promoter	Yes	chr11:69924408-70035634:+	chr11	+	69924408	70035634				male_genital_duct	Cytosol	GENCODE	anoctamin 1 [Source:HGNC Symbol;Acc:HGNC:21625]	4790	TGGCGGGGGTGAAATTGACTGACAAAGTGAAGCTGACATGGAGAGATCGGTTCCCAGCCT					NM_018043	9.58646	9.97403	9.2725	9.38233	9.73259	9.21451	9.15305	9.04763	8.58477	8.20562	8.68421	8.93165	8.7671	8.68779	8.85267	8.68897	8.5372	9.20232	9.3085	9.84155
ASHG19AP1B118846485V5	0.464599	0.797552	1.03277	up	ENST00000375255	ENSG00000115827	DCAF17	protein_coding	DHS_promoter	Yes	chr2:172290761-172341562:+	chr2	+	172290761	172341562		Woodhouse Sakati syndrome				GENCODE	DDB1 and CUL4 associated factor 17 [Source:HGNC Symbol;Acc:HGNC:25784]	5828	GGAGAGGCTCCTTTTGGCATTCCTTGTAATATTAAAATCACAGACATGCCACCACTGCTC	conserved	conserved			NM_025000	5.12879	5.20673	5.68112	5.28358	5.38833	5.24143	5.71954	5.45702	5.34436	5.8508	5.58654	5.61024	5.64678	4.95473	5.30081	5.70405	5.20895	5.19226	5.44484	5.57312
ASHG19AP1B118475839V5	0.659499	0.884695	1.03062	up	ENST00000361874	ENSG00000204843	DCTN1	protein_coding	DHS_promoter	Yes	chr2:74588281-74607482:-	chr2	-	74588281	74607482		Amyotrophic Lateral Sclerosis;Anxiety;Depressive disorder;Dysarthria;Dyspnea;Fatigue;Muscle Cramp;Muscle Rigidity;Muscle Spasticity;Nerve Degeneration;Pain;Respiratory Insufficiency;Sleep disturbances;Tremor;Vocal Cord Paralysis;Xerostomia;Apathy;Mood swings;Inappropriate behavior;Bradykinesia;muscle degeneration;Respiratory Depression;Hand muscle atrophy;Hand muscle weakness;Voice Fatigue;Parkin…			Cytosol;Insoluble Fraction;Cell Membrane	GENCODE	dynactin subunit 1 [Source:HGNC Symbol;Acc:HGNC:2711]	4500	AGAGGCTAGCACGGTTCCTGACAAGTCTAGAGCAGCACTAGCGCAGAGTGAGACTCATCA	conserved	conserved			NM_004082	5.28918	6.11386	5.53991	5.54602	5.91698	5.65156	5.40036	5.06385	5.33748	5.67703	5.59501	5.14632	6.02381	5.78793	5.96406	5.52212	5.92237	5.49028	6.18176	6.12099
ASHG19AP1B127344600V5	0.180893	0.627332	1.08795	up	ENST00000299022	ENSG00000166035	LIPC	protein_coding	DHS_promoter	Yes	chr15:58723997-58862042:+	chr15	+	58723997	58862042		Angina Pectoris;Diabetes Mellitus, Non-Insulin-Dependent;Hypercholesterolemia, Familial;Hyperemia;Hyperlipidemia;Hyperlipoproteinemias;Insulin Resistance;Lipid Metabolism, Inborn Errors;Eruptive xanthoma;Cholesteryl Ester Transfer Protein Deficiency;Hypertriglyceridemia result;Coronary artery disease, premature;HIGH DENSITY LIPOPROTEIN CHOLESTEROL LEVEL QUANTITATIVE TRAIT LOCUS 12;HEPATIC LIPASE …		liver	Endoplasmic reticulum;Cytoplasm	GENCODE	lipase C, hepatic type [Source:HGNC Symbol;Acc:HGNC:6619]	2751	TGTGGTCTCTTTGGCTTCAGAAATTACCAAGAAAGCCTGGACCCCGGGTGAAACGGAGAA	conserved	unconserved			NM_000236	5.44155	5.8872	5.43958	5.07685	5.14544	4.60504	5.25235	5.07127	5.48154	5.90777	5.64696	5.4857	5.14355	5.40344	5.44746	5.46834	5.47961	5.44296	5.22832	5.37093
ASHG19AP1B120788410V5	0.282729	0.697537	1.0576	up	ENST00000455584	ENSG00000251537	AC005324.3	protein_coding		Yes	chr17:15474805-15554967:-	chr17	-	15474805	15554967				corneal_epithelial_cell	Nucleus	GENCODE	novel tripartite motif-containing 16 (TRIM16) and CMT1A duplicated region transcript 1 (CDRT1) protein	5514	GCATGGTGGGGAAGTACGAGCGCTGCCTGATGGCCTTCAAGCATCCCAAACTAGAACTAA	conserved	conserved				6.19594	6.02659	5.80857	6.49664	6.72854	6.52757	6.62894	6.24213	6.0316	6.20815	5.99457	7.01508	6.27817	6.21736	6.20375	6.08862	6.46343	6.49364	6.40111	7.10343
ASHG19AP1B100227731V5	0.713649	0.906191	1.03299	up	ENST00000371126	ENSG00000198889	DCAF12L1	protein_coding	DHS_promoter	Yes	chrX:125683366-125686834:-	chrX	-	125683366	125686834				testis		GENCODE	DDB1 and CUL4 associated factor 12 like 1 [Source:HGNC Symbol;Acc:HGNC:29395]	3382	CTGGTTGAATGCCTCTGGAGACCTAGAGTTTAAAGTTTTAAGTCAATAAATAAATAAATA	unconserved	conserved			NM_178470	4.57876	3.65777	3.21636	4.05463	4.59431	4.52089	4.30488	4.16857	4.15145	4.5435	4.53761	4.7849	3.82779	4.55898	3.97187	4.19881	4.09621	3.58356	4.36977	4.48363
ASHG19AP1B100134353V5	0.263142	0.688023	1.05419	up	ENST00000217909	ENSG00000077713	SLC25A43	protein_coding	DHS_promoter	Yes	chrX:118533023-118588441:+	chrX	+	118533023	118588441					Cytosol;Cytoplasm	GENCODE	solute carrier family 25 member 43 [Source:HGNC Symbol;Acc:HGNC:30557]	2783	AAAGTCGCTACTCGAGCCTTGCCAACTGGGGAGACTATGCCCATGATATCCGCGGCCTCG					NM_145305	5.41388	5.98688	4.98397	6.17683	6.05023	5.8687	5.82687	5.64997	5.45312	5.70112	5.81438	5.86862	5.65664	5.45887	5.68277	5.71063	5.79774	5.95381	6.30797	6.09248
ASHG19AP1B130524907V5	0.337816	0.731984	1.05975	up	ENST00000326266	ENSG00000131652	THOC6	protein_coding		Yes	chr16:3074032-3077755:+	chr16	+	3074032	3077755		BEAULIEU-BOYCOTT-INNES SYNDROME			Ribosome	GENCODE	THO complex 6 [Source:HGNC Symbol;Acc:HGNC:28369]	1419	GCTCAGCCTCAGCCTCAACCAGCAGCCTGCCGCGCCTGAGTGCAAGGTCCTGACAGCTGC	conserved	conserved			NM_024339	8.28028	8.82855	8.08536	8.04849	8.77457	8.68733	8.05667	8.55314	8.26132	7.66964	7.89343	8.1454	7.86136	7.46153	7.31111	7.77123	7.45094	8.10012	8.95567	8.89627
ASHG19AP1B137379766V5	0.547883	0.836129	1.0744	up	ENST00000261888	ENSG00000138617	PARP16	protein_coding	DHS_promoter	Yes	chr15:65550432-65579210:-	chr15	-	65550432	65579210						GENCODE	poly(ADP-ribose) polymerase family member 16 [Source:HGNC Symbol;Acc:HGNC:26040]	2731	GCCACCCAAGAGCAGGGCTTCGAGCCAGCTCTCCTGGTTTTCCAGCCATTGGTTTACCGT					NM_017851	7.71202	9.53857	7.66052	8.26717	8.01699	7.78839	7.64149	7.63303	7.61618	7.64348	7.60786	7.50009	7.77884	8.8048	8.04093	7.26204	7.99731	8.41474	9.03398	8.73413
ASHG19AP1B103827990V5	0.691345	0.897898	1.04133	up	ENST00000345617	ENSG00000068024	HDAC4	protein_coding	DHS_promoter	Yes	chr2:239969864-240322643:-	chr2	-	239969864	240322643		Bladder Neoplasm;Mental Depression;Contact Dermatitis;Eczema;Enophthalmos;Epilepsy;Umbilical hernia;Mental Retardation;Muscle hypotonia;Obesity;Schizophrenia;Seizures;Syndactyly of fingers;Frontal bossing;Brachydactyly;Cocaine-Related Disorders;Round face;Syndactyly of the toes;Accessory nipple;Familial primary pulmonary hypertension;Malignant mesothelioma;Short stature;Upward slant of palpebral …	Yes	pituitary_gland	Ribosome;Nucleus;Chromatin;Nucleous;Nucleoplasm	GENCODE	histone deacetylase 4 [Source:HGNC Symbol;Acc:HGNC:14063]	8976	TTGTCTGTCTGTCTCTGTCTTGAAGCTCAGCCAAGAAACTTTCCCGTGTCACGCCTGCGT					NM_006037	11.5821	9.70194	11.5917	11.1685	10.146	10.5297	11.348	10.9398	11.2579	11.8426	11.6402	11.484	11.6826	11.4847	11.275	11.4616	11.422	10.9329	10.4717	9.66985
ASHG19AP1B113506866V5	0.560105	0.840891	1.03767	up	ENST00000373719	ENSG00000147162	OGT	protein_coding	DHS_promoter	Yes	chrX:70752933-70795747:+	chrX	+	70752933	70795747				plasmacytoid_dendritic_cell	Nucleus;Ribosome;Cytosol;Chromatin;Insoluble Fraction	GENCODE	O-linked N-acetylglucosamine (GlcNAc) transferase [Source:HGNC Symbol;Acc:HGNC:8127]	5461	GGAGCCGTCGCCGCCATTTCAAGACCGTACTAGGTAGATGGTCAATTAGAGTTCCCAGGG	conserved	conserved			NM_181672	8.39179	8.54046	8.19007	9.30782	9.86693	9.67422	8.8844	9.2985	9.29625	9.40442	9.10918	9.17985	9.42219	8.98296	8.64474	8.89992	9.06815	9.18099	9.61151	9.75541
ASHG19AP1B115547649V5	0.599592	0.859248	1.02111	up	ENST00000372090	ENSG00000132773	TOE1	protein_coding	DHS_promoter	Yes	chr1:45805342-45809647:+	chr1	+	45805342	45809647			Yes		Ribosome	GENCODE	target of EGR1, exonuclease [Source:HGNC Symbol;Acc:HGNC:15954]	2389	GGCCTCCTACTTAGAATATGCCTTCCGGAAATGTGAACGGGAAAATGGGAAGCAGCGGGC	conserved	conserved			NM_025077	7.17215	7.52664	6.8863	7.40316	8.1169	7.72854	7.22867	7.27999	7.27878	7.11493	7.26235	7.46251	7.53573	7.97918	7.61448	7.84338	7.25986	7.76578	7.90873	7.60692
ASHG19AP1B124857095V5	0.205308	0.648693	1.0652	up	ENST00000279392	ENSG00000149929	HIRIP3	protein_coding	DHS_promoter	Yes	chr16:30003642-30007757:-	chr16	-	30003642	30007757				middle_temporal_gyrus	Ribosome;Insoluble Fraction	GENCODE	HIRA interacting protein 3 [Source:HGNC Symbol;Acc:HGNC:4917]	3388	GCTCCTCTTCCTCCTCAGATGGAAGTCCAGAGGCCAAAGGAGGGAAGGCTGGCTCAGGTC					NM_003609	7.57746	7.38307	7.4021	7.66807	7.0594	7.57276	7.79712	7.57249	7.8429	8.14597	8.24376	7.84948	7.84049	8.14182	7.85424	7.91995	8.04579	7.7357	7.76125	7.47759
ASHG19AP1B124464938V5	0.976372	0.993516	1.00306	up	ENST00000620134	ENSG00000103148	NPRL3	protein_coding		Yes	chr16:134273-188859:-	chr16	-	134273	188859				middle_temporal_gyrus	Cytosol;Nucleous;Nucleoplasm	GENCODE	NPR3 like, GATOR1 complex subunit [Source:HGNC Symbol;Acc:HGNC:14124]	3202	TTTTCTAGAAATAAAACATTTATTCGGGTTTGGAAAGGCCCCTTGGATTCCTGGCTGGGG						5.13616	5.03668	5.26629	4.6459	5.00165	4.98946	5.31877	5.37718	5.43743	5.63947	5.53359	5.50466	5.15057	5.4354	4.92502	5.18936	5.1992	4.80975	4.53737	4.34644
ASHG19AP1B100164736V5	0.136176	0.584898	1.27802	up	ENST00000431635	ENSG00000117395	EBNA1BP2	protein_coding	DHS_promoter	Yes	chr1:43629846-43638241:-	chr1	-	43629846	43638241					Ribosome;Cytosol;Insoluble Fraction	GENCODE	EBNA1 binding protein 2 [Source:HGNC Symbol;Acc:HGNC:15531]	1503	TTTTTCTGCCTTTTCCTTTGTACCCTCACTGCTACCAGCTCCTTCTGGCGACCCCCAGGT	conserved	conserved			NM_001159936	9.6758	8.85003	9.8242	9.64042	8.52859	8.51637	9.13359	8.97308	9.28862	9.51599	9.36136	9.24281	9.37917	9.86828	9.3264	10.186	9.59726	8.48235	9.62868	8.69563
ASHG19AP1B103060672V5	0.0639846	0.505005	1.07938	up	ENST00000340246	ENSG00000133317	LGALS12	protein_coding	DHS_enhancer	Yes	chr11:63273835-63284246:+	chr11	+	63273835	63284246				fat_cell		GENCODE	galectin 12 [Source:HGNC Symbol;Acc:HGNC:15788]	1425	TGCAAGGAGTGGTCCCTCTAGATGCACACAGTAGGTTTCAGGTGGACTTCCAGTGTGGCT					NM_001142535	6.01703	5.56524	6.3859	6.72818	6.78757	6.4499	6.25214	6.25638	6.20969	6.35222	6.45029	6.19805	6.15157	6.3328	6.27906	6.25632	6.26348	5.99465	6.71054	6.53366
ASHG19AP1B100240908V5	0.147162	0.596517	1.08807	up	ENST00000376772	ENSG00000204619	PPP1R11	protein_coding	DHS_promoter	Yes	chr6:30034865-30038110:+	chr6	+	30034865	30038110					Ribosome;Cytosol;Cytoplasm	GENCODE	protein phosphatase 1 regulatory inhibitor subunit 11 [Source:HGNC Symbol;Acc:HGNC:9285]	1731	ACGCCTGCGCTTTGACGCATTTGGTGCCGTGGAAGGGAAAAAGGGGGACTGCAGTATGCG	conserved	conserved			NM_021959_8	6.2645	6.08908	5.90416	6.54278	6.58432	6.3655	6.33946	6.15957	6.21208	6.02053	6.0129	5.99621	6.62438	7.00912	6.49207	6.55875	6.49796	6.62129	7.03175	6.79289
ASHG19AP1B100184123V5	0.518439	0.822912	1.05477	up	ENST00000261980	ENSG00000119614	VSX2	protein_coding	DHS_promoter	Yes	chr14:74706175-74729441:+	chr14	+	74706175	74729441		Microphthalmia, Isolated, with Coloboma 1;MICROPHTHALMIA, ISOLATED 1;MICROPHTHALMIA, ISOLATED 2;Microphthalmia, Isolated, with Coloboma 3	Yes		Cytoplasm	GENCODE	visual system homeobox 2 [Source:HGNC Symbol;Acc:HGNC:1975]	2995	GGAACTGTAATAACTTCTAGGTATTCGAAACCTGTGATTTCTGTGCCATTTTCTGTAAAG	conserved	conserved			NM_182894	5.57203	4.78931	5.01985	4.49791	3.68122	3.98755	4.66185	4.09253	5.37365	5.27329	5.56272	4.88767	5.0357	4.34615	4.92165	4.52208	4.81962	5.0555	4.04753	4.46796
ASHG19AP1B126379771V5	0.232212	0.671353	1.10297	up	ENST00000358344	ENSG00000197451	HNRNPAB	protein_coding	DHS_promoter	Yes	chr5:177631508-177638164:+	chr5	+	177631508	177638164		Mammary Neoplasms, Experimental	Yes		Cytosol;Ribosome;Cytoplasm;Insoluble Fraction	GENCODE	heterogeneous nuclear ribonucleoprotein A/B [Source:HGNC Symbol;Acc:HGNC:5034]	1796	TGGAGGTGGAGGTCAGAGTCAGAGTTGGAATCAGGGCTACGGCAACTACTGGAACCAGGG	conserved	conserved			NM_031266	9.61151	9.36067	9.51208	10.0228	10.2443	9.47196	9.72429	8.85373	9.49432	8.80708	9.03966	9.81148	9.24353	9.01696	8.86131	8.98268	8.91353	9.08211	8.69935	9.48372
ASHG19AP1B109898231V5	0.537761	0.833272	1.06009	up	ENST00000255465	ENSG00000133101	CCNA1	protein_coding	DHS_promoter	Yes	chr13:37006495-37017019:+	chr13	+	37006495	37017019		Papillomavirus Infections;Squamous cell carcinoma of the head and neck;Liver carcinoma		testis	Cytoplasm	GENCODE	cyclin A1 [Source:HGNC Symbol;Acc:HGNC:1577]	1879	CAGTGCACTTGCCAGTTGTTCCGGACACATAGAAAGATAACGACGGGAAGAGCGGGGCCC	conserved	conserved			NM_003914	5.01555	5.39701	5.56044	5.41396	5.6169	5.10675	5.30145	5.22735	5.2001	5.28588	5.08183	5.18715	5.75641	5.96666	5.97476	5.36836	5.71781	5.62763	6.36291	5.98386
ASHG19AP1B118238080V5	0.584751	0.853359	1.04115	up	ENST00000276816	ENSG00000170631	ZNF16	protein_coding	DHS_promoter	Yes	chr8:146155744-146176274:-	chr8	-	146155744	146176274			Yes		Insoluble Fraction	GENCODE	zinc finger protein 16 [Source:HGNC Symbol;Acc:HGNC:12947]	2616	CCTCCTTTCCAAGCGCGACCCGTTGAGATCCCCTTGACCACACCCTCATTCTCAGCTGGT					NM_001029976	8.96074	9.65923	8.89512	9.16327	9.53826	9.11815	8.64382	8.81446	8.75305	8.71039	8.67922	8.8904	8.51178	9.0241	8.92938	8.62837	8.55726	9.11905	10.4242	10.0048
ASHG19AP1B100208892V5	0.127911	0.576098	1.08305	up	ENST00000382614	ENSG00000206013	IFITM5	protein_coding		Yes	chr11:298200-299526:-	chr11	-	298200	299526		Osteogenesis Imperfecta, Type V;Osteogenesis imperfecta, type 5			Endoplasmic reticulum	GENCODE	interferon induced transmembrane protein 5 [Source:HGNC Symbol;Acc:HGNC:16644]	736	TGCCGCCTTCTTCAGCACCAAGTTTGATGACGCGGACTATGACTGACAGGCTGGGTCCTG	conserved	conserved			NM_001025295	6.63075	7.08891	6.32871	6.27817	6.71382	6.25399	6.39767	6.3003	6.6262	6.21016	6.33565	6.25229	6.0745	6.219	6.05819	6.13174	6.19477	6.12681	6.94676	6.81362
ASHG19AP1B100547583V5	0.18264	0.628469	1.09457	up	ENST00000610540	ENSG00000102547	CAB39L	protein_coding		Yes	chr13:49882791-49987887:-	chr13	-	49882791	49987887				substantia_nigra	Cytoplasm	GENCODE	calcium binding protein 39 like [Source:HGNC Symbol;Acc:HGNC:20290]	3692	CCGGGCAGCACAGTAGGAGGACTGAGGAGGGAGGAAGTAAAAGGGAGCTGTGACTGTGGT					NM_001287338	9.49806	9.49325	9.61303	10.6209	10.5101	10.0852	10.149	9.85422	10.1028	9.02659	9.35559	10.5472	10.0651	9.88891	9.80036	9.98381	9.38346	9.99656	9.77906	10.4744
ASHG19AP1B109174941V5	0.169046	0.617196	1.06084	up	ENST00000306908	ENSG00000171970	ZNF57	protein_coding	DHS_promoter	Yes	chr19:2900896-2918474:+	chr19	+	2900896	2918474			Yes	testis	Insoluble Fraction	GENCODE	zinc finger protein 57 [Source:HGNC Symbol;Acc:HGNC:13125]	2003	GCCTTGGAGAGCCCAGGAGCAGGGGAGACATGGACTCAGTGGTCTTTGAGGATGTGGCTG	unconserved	unconserved			NM_173480	8.11329	8.19551	7.86328	7.96292	7.53352	7.51197	7.55869	7.69136	7.80745	7.53585	7.57603	7.71644	7.68616	7.74492	7.79492	7.92294	7.76384	7.7298	7.81148	7.68698
ASHG19AP1B126356657V5	0.582895	0.852497	1.03185	up	ENST00000412678	ENSG00000187492	CDHR4	protein_coding	DHS_enhancer	Yes	chr3:49828165-49837254:-	chr3	-	49828165	49837254				throat	Nucleus	GENCODE	cadherin related family member 4 [Source:HGNC Symbol;Acc:HGNC:34527]	2476	CCATCGAGGTTGAGGATGTGAATGACCATGCCCCCGAGTGTGAGCCCCCATTTCAGGAAC	unconserved	conserved			NM_001007540	7.51348	8.0857	7.21802	7.90741	7.87127	8.12641	7.41599	7.40152	7.42366	7.74731	7.56011	7.47334	7.66222	7.93238	7.67688	7.33422	7.44609	7.72016	7.61693	8.13488
ASHG19AP1B109825553V5	0.767824	0.925406	1.01699	up	ENST00000357156	ENSG00000125971	DYNLRB1	protein_coding	DHS_promoter	Yes	chr20:33104214-33128762:+	chr20	+	33104214	33128762					Ribosome;Cytoplasm	GENCODE	dynein light chain roadblock-type 1 [Source:HGNC Symbol;Acc:HGNC:15468]	675	GGTCGGAAATGGCAGAGGTGGAGGAGACACTGAAGCGACTGCAGAGCCAGAAGGGAGTGC					NM_014183	8.63996	7.95454	8.38182	8.88168	8.78186	8.42556	8.81223	8.51811	8.80126	8.77038	8.79311	8.87836	8.93027	8.71759	8.60388	8.88754	8.73809	8.59608	8.15036	8.15258
ASHG19AP1B109223198V5	0.623889	0.86994	1.03632	up	ENST00000531445	ENSG00000181215	C4orf50	protein_coding		Yes	chr4:5958845-6202282:-	chr4	-	5958845	6202282				brain	Nucleus	GENCODE	chromosome 4 open reading frame 50 [Source:HGNC Symbol;Acc:HGNC:33766]	12180	ACCTGGCCGGATCCAACCGTGAACAGCTTACTCTGGCAGAGCCCAGCTTGGATGAACAGA						5.97033	6.59304	5.95937	6.03112	6.02854	6.00029	5.81656	5.3042	5.60129	5.9415	5.80898	5.66215	6.02012	5.88776	6.08678	5.72438	5.99645	5.50979	6.59491	6.35087
ASHG19AP1B121800725V5	0.00139054	0.325127	1.22274	up	ENST00000236147	ENSG00000188404	SELL	protein_coding	DHS_promoter	Yes	chr1:169659808-169680839:-	chr1	-	169659808	169680839		IGA Glomerulonephritis;Myocardial Infarction		neutrophil	Cytoplasm	GENCODE	selectin L [Source:HGNC Symbol;Acc:HGNC:10720]	2436	GGCTCAATGGGCTGCAGAAGAACTAGAGAAGGACCAAGCAAAGCCATGATATTTCCATGG	unconserved	conserved	alcohol dependence;Abnormality of the nervous system;Alcoholism		NM_000655	6.57297	6.80511	6.9743	7.38472	7.35376	7.23816	7.33389	7.07756	6.85145	6.90386	6.84432	7.22462	7.31507	7.73828	7.69968	7.21109	7.44227	7.59187	8.10536	7.13748
ASHG19AP1B129448615V5	0.343808	0.734972	1.04646	up	ENST00000225729	ENSG00000108591	DRG2	protein_coding	DHS_promoter	Yes	chr17:17991200-18011285:+	chr17	+	17991200	18011285					Cytosol;Ribosome	GENCODE	developmentally regulated GTP binding protein 2 [Source:HGNC Symbol;Acc:HGNC:3030]	1964	ATTTTCTAAGTCCCCAGTTCTCCTGGCTCTCCTTTCTGAAATAAAGGATTGAAAACGGTT	conserved	conserved			NM_001388	12.4758	13.3731	12.2992	12.9474	12.2556	12.4134	12.2387	12.2251	12.2202	12.3432	12.2982	12.3384	12.2068	13.0291	12.606	12.2843	12.0334	11.987	12.001	11.916
ASHG19AP1B119645448V5	0.0417802	0.479908	1.09128	up	ENST00000642105	ENSG00000230301	OR5H6	protein_coding		Yes	chr3:97983129-97984106:+	chr3	+	97983129	97984106					Nucleus	GENCODE	olfactory receptor family 5 subfamily H member 6 (gene/pseudogene) [Source:HGNC Symbol;Acc:HGNC:14767]	978	TGCTTCATTTTTCAGAGGACATGCAGTGAGGAGATGGAAGAGGAAAATGCAACATTGCTG					NM_001005479	6.08509	5.77671	6.16426	6.25949	6.46606	6.01588	6.25897	6.23958	6.13819	5.98067	5.57811	6.03542	6.12259	6.39899	6.5575	6.29424	6.14477	6.55652	6.47757	6.07644
ASHG19AP1B100272717V5	0.458125	0.793992	1.03396	up	ENST00000314567	ENSG00000205643	CDPF1	protein_coding	DHS_promoter	Yes	chr22:46639910-46646576:-	chr22	-	46639910	46646576					Ribosome;Cytosol	GENCODE	cysteine rich DPF motif domain containing 1 [Source:HGNC Symbol;Acc:HGNC:33710]	1875	GAACCCGGCGGAACACTCAGAAAGAAGCTGAGCGCCTCGCAGCGGCCAGGACAGCGGGCC	unconserved	conserved			NM_207327	6.25971	5.88633	6.06554	6.99187	7.09039	6.95799	6.91655	6.54897	6.53992	6.67862	6.40238	6.65922	6.69698	6.62386	6.78102	6.52149	6.79353	7.19837	6.84194	7.04699
ASHG19AP1B109647987V5	0.914424	0.976819	1.00682	up	ENST00000382862	ENSG00000102854	MSLN	protein_coding	DHS_enhancer	Yes	chr16:811089-818861:+	chr16	+	811089	818861		Adenocarcinoma;Lymphatic Metastasis;Mesothelioma;Pancreatic Neoplasm;Pleural Diseases;Stomach Neoplasms;Carcinoma, Endometrioid;Cholangiocarcinoma;Malignant mesothelioma;Carcinoma, Pancreatic Ductal;ovarian neoplasm;Mesothelial Neoplasms		amnion_mesenchymal_stem_cell	Nucleus	GENCODE	mesothelin [Source:HGNC Symbol;Acc:HGNC:7371]	2116	AAGGCTTTGCTTGAAGTCAACAAAGGGCACGAAATGAGTCCTCAGGCTCCTCGGCGGCCC					NM_013404	4.66118	4.93593	5.38683	5.30769	5.84973	5.59725	5.58563	5.65227	5.5439	5.22717	5.55201	5.67826	5.75552	5.68014	5.9746	5.66322	5.62862	6.12766	5.95992	5.8101
ASHG19AP1B100130131V5	0.918898	0.977845	1.00638	up	ENST00000297203	ENSG00000164645	TEX47	protein_coding	DHS_enhancer	Yes	chr7:88423420-88425035:-	chr7	-	88423420	88425035				testis	Cytosol	GENCODE	testis expressed 47 [Source:HGNC Symbol;Acc:HGNC:22402]	1023	TTTCTAGGATTGAGAGGGATAATGTGCCCATGTCTCTTAAGGAGTTTGTGCTACTTAAAT	unconserved	conserved			NM_152706	5.48756	6.02012	5.51833	5.69048	5.80127	5.73211	5.32308	5.56658	5.32457	5.5052	5.74105	5.39743	5.12583	5.6349	5.39848	5.11358	5.73172	5.21028	6.7434	5.89855
ASHG19AP1B100081307V5	0.818161	0.943466	1.02922	up	ENST00000355422	ENSG00000151892	GFRA1	protein_coding	DHS_promoter	Yes	chr10:117823275-118032979:-	chr10	-	117823275	118032979		Liver Cirrhosis, Experimental;Neuralgia;Schizophrenia		hindgut		GENCODE	GDNF family receptor alpha 1 [Source:HGNC Symbol;Acc:HGNC:4243]	2583	CATTCTCCGCGCCGCTTCCAATAACCACTAACATCCCTAACGAGCATCCGAGCCGAGGGC					NM_005264	10.3311	9.63357	9.09448	9.45681	11.1134	10.5118	9.88937	10.3985	10.0589	7.34821	9.21932	10.0833	9.47932	10.3103	9.56672	9.6329	7.25612	9.62475	10.8332	10.8345
ASHG19AP1B113063914V5	0.820928	0.944507	1.01436	up	ENST00000342232	ENSG00000104369	JPH1	protein_coding	DHS_promoter	Yes	chr8:75146935-75233563:-	chr8	-	75146935	75233563				skeletal_muscle_tissue	Ribosome;Endoplasmic reticulum	GENCODE	junctophilin 1 [Source:HGNC Symbol;Acc:HGNC:14201]	4378	ATTAGGAAAGTGAAGTCCTGACAACTAGTGGTGTGTTAGCCCACAGTTCTCTGCAGTGGT	conserved	conserved			NM_020647	4.51973	5.19411	5.35875	5.00019	4.84596	5.40783	4.82367	4.86828	4.75986	4.53492	4.75254	4.85264	5.04287	4.68512	4.72373	4.44162	4.74859	5.15327	5.63368	5.24771
ASHG19AP1B100048564V5	0.11127	0.56155	1.13897	up	ENST00000371083	ENSG00000079739	PGM1	protein_coding	DHS_promoter	Yes	chr1:64088764-64125892:+	chr1	+	64088764	64125892		Myocardial Ischemia;Glycogen Storage Disease XIV		skeletal_muscle_tissue	Ribosome;Endoplasmic reticulum;Cytosol;Cytoplasm	GENCODE	phosphoglucomutase 1 [Source:HGNC Symbol;Acc:HGNC:8905]	2657	GGAGATGGGCGGTACTTTAATAAATCAGCAATAGAAACAATAGTGCAGATGGCAGCTGCC					NM_001172818	8.89141	9.03203	8.43036	8.8795	8.95	8.42905	8.43664	8.39019	8.14321	8.3334	7.92374	8.35218	8.15471	8.48401	8.14145	8.07878	8.30164	8.36284	8.37666	8.82242
ASHG19AP1B131718211V5	0.00364775	0.339134	1.09466	up	ENST00000323013	ENSG00000189306	RRP7A	protein_coding	DHS_promoter	Yes	chr22:42905974-42915808:-	chr22	-	42905974	42915808					Ribosome	GENCODE	ribosomal RNA processing 7 homolog A [Source:HGNC Symbol;Acc:HGNC:24286]	3801	GCCCCCATACTGCACAGAGGAGAGCCTGTCCCGCCTCCTGTCCACCTGTGGCCTCGTCCA	conserved	conserved			NM_015703	10.2323	9.96218	9.96259	10.5022	10.469	10.2717	10.3835	10.1151	10.2529	10.2696	10.292	10.299	10.576	10.7059	10.45	10.4911	10.2409	10.3746	10.4609	10.6299
ASHG19AP1B124048259V5	0.971437	0.992814	1.00256	up	ENST00000399949	ENSG00000182957	SPATA13	protein_coding		No	chr13:24844826-24878042:+	chr13	+	24844826	24878042				eosinophil	Cytosol;Nucleus	GENCODE	spermatogenesis associated 13 [Source:HGNC Symbol;Acc:HGNC:23222]	3026	TCTGGAGTCTGGAAAGCCTTCACTTGGTTTCTTCAGATGGAGGTACTGAGCCCTCTGCCT					NM_001286795	3.24307	3.65777	4.6485	4.58565	3.92407	4.66777	4.54948	4.93034	4.97229	4.95746	4.60963	4.92316	4.3475	4.65777	4.44514	4.16352	4.68728	4.53372	4.91676	5.03085
ASHG19AP1B100169927V5	0.928545	0.980731	1.00571	up	ENST00000305877	ENSG00000186716	BCR	protein_coding		Yes	chr22:23522397-23660224:+	chr22	+	23522397	23660224		Bipolar Disorder;Blast Phase;Enophthalmos;Fatigue;Fetal Growth Retardation;Fever;Flatfoot;Infant, Small for Gestational Age;Language Disorders;Acute lymphocytic leukemia;Myeloid Leukemia, Chronic;Leukocytosis;Liver Cirrhosis, Experimental;Mental Retardation;Myeloproliferative disease;Necrosis;Neoplasms, Experimental;Splenomegaly;Thrombocytopenia;Unipolar Depression;Premature Birth;Decrease in app…		common_myeloid_progenitor	Ribosome;Cytosol;Insoluble Fraction	GENCODE	BCR, RhoGEF and GTPase activating protein [Source:HGNC Symbol;Acc:HGNC:1014]	7082	CGAGTTGCACAGTCCAATTCGCTGTTGTTAGGGCCTCAGTTTCCCAAAAGGCACAGGGAC					NM_004327	5.76026	6.15716	6.29754	6.02969	6.23527	6.172	6.45955	6.4656	6.51497	6.56133	6.72151	6.56452	6.23518	6.27058	6.17168	6.19455	6.17105	6.47092	6.709	6.04962
ASHG19AP1B115070826V5	0.27783	0.695256	1.05446	up	ENST00000264005	ENSG00000213398	LCAT	protein_coding	DHS_enhancer	Yes	chr16:67973653-67978034:-	chr16	-	67973653	67978034		Anemia, Hemolytic;Corneal Opacity;Hypercholesterolemia, Familial;Lecithin Acyltransferase Deficiency;Proteinuria;Kidney Failure;High density lipoprotein decreased;Normochromic anemia;Fish-Eye Disease;Corneal stromal opacities;Hypoalphalipoproteinemias;Clouding of corneal stroma;Low density lipoprotein increased;Hypertriglyceridemia result;Renal Insufficiency;Renal failure in adulthood;Cloudy corn…		digestive_tract_diverticulum	Nucleus;Nucleous;Nucleoplasm	GENCODE	lecithin-cholesterol acyltransferase [Source:HGNC Symbol;Acc:HGNC:6522]	1507	CAGCCCAGAGCCCCCGCCTCCTGAATAAAGACCTTCCTTTGCTACCGTAAGCCCTGATGG	conserved	conserved			NM_000229	11.1223	11.0059	10.702	11.5045	11.9039	11.5023	11.4295	11.2477	10.9792	10.8752	10.9604	10.9826	10.9981	11.249	10.9481	10.846	10.5727	10.9208	11.6425	11.7724
ASHG19AP1B125533861V5	0.550235	0.837485	1.04867	up	ENST00000199447	ENSG00000086288	NME8	protein_coding		Yes	chr7:37888199-37940003:+	chr7	+	37888199	37940003		Ciliary Motility Disorders;Kartagener Syndrome;Paranasal Sinus Diseases;Sinusitis;Recurrent sinusitis;CILIARY DYSKINESIA, PRIMARY, 6;Respiratory cilia have shortened or absent outer dynein arms;Recurrent respiratory infections;Autosomal recessive predisposition;Abnormal ciliary motility;Abnormal respiratory motile cilium morphology;Recurrent sinus disease		substantia_nigra	Nucleus	GENCODE	NME/NM23 family member 8 [Source:HGNC Symbol;Acc:HGNC:16473]	2312	CCAGGGTCCTAGGTACTGGAATGGAACTTCGCCGAGGTCACCGCTCAAACGGCCACAACG	unconserved	unconserved			NM_016616	5.1638	5.29495	4.69931	5.35698	5.27833	5.44649	4.73438	5.16652	4.41189	5.31013	5.23588	5.35491	5.55586	5.4598	5.77122	5.54871	5.12288	5.74036	5.7207	5.4477
ASHG19AP1B111442755V5	0.316003	0.719388	1.04497	up	ENST00000307746	ENSG00000170891	CYTL1	protein_coding		Yes	chr4:5016313-5021199:-	chr4	-	5016313	5021199		Alcoholic Intoxication, Chronic		chondrocyte		GENCODE	cytokine like 1 [Source:HGNC Symbol;Acc:HGNC:24435]	1003	AGCACGGAAGCTGTACACCATCATGAACTCGTTCTGCAGGAGAGATTTGGTATTCCTGTT	conserved	conserved			NM_018659	5.88178	6.37019	5.619	6.70287	6.72144	6.57386	6.5497	6.41525	6.13064	6.07317	6.24181	6.10176	6.26294	6.04739	6.20622	6.16004	6.05402	6.61329	6.7923	6.40081
ASHG19AP1B102498144V5	0.445551	0.786733	1.03925	up	ENST00000428701	ENSG00000204632	HLA-G	protein_coding		Yes	chr6:29794756-29798899:+	chr6	+	29794756	29798899		Asthma;Bipolar Disorder		leukocyte		GENCODE	major histocompatibility complex, class I, G [Source:HGNC Symbol;Acc:HGNC:4964]	1578	AGGAGATGTCCTGGACTCACACGGAAACTTAGGGCTACGGAATGAAGTTCTCACTCCCAT					NM_002127_6	6.5554	5.87336	5.55208	5.99426	6.77893	6.39283	6.04374	6.60304	6.07727	6.02907	6.13586	6.20591	6.22517	6.20339	6.54361	6.18089	6.40714	6.51121	6.77759	6.80107
ASHG19AP1B100053808V5	0.323652	0.722399	1.04932	up	ENST00000296028	ENSG00000163736	PPBP	protein_coding	DHS_enhancer	Yes	chr4:74852755-74853914:-	chr4	-	74852755	74853914		Hypersensitivity;Hypertensive disease		blood	Nucleus	GENCODE	pro-platelet basic protein [Source:HGNC Symbol;Acc:HGNC:9240]	715	ATGGCAGAAAGAAGATGAAAATAAATAAGCCTGGTTTCAACCCTCTAATTCTTGCCTAAA	unconserved	unconserved			NM_002704	6.19821	6.87446	6.01573	6.81769	6.9531	6.88877	6.67161	6.76076	6.39116	6.34102	6.5377	6.59571	6.58017	6.05819	6.15098	6.27893	6.02123	6.58904	6.86514	6.3382
ASHG19AP1B134213364V5	0.817792	0.943304	1.0136	up	ENST00000308317	ENSG00000092208	GEMIN2	protein_coding	DHS_promoter	Yes	chr14:39583427-39606177:+	chr14	+	39583427	39606177					Ribosome;Insoluble Fraction	GENCODE	gem nuclear organelle associated protein 2 [Source:HGNC Symbol;Acc:HGNC:10884]	1420	GCTCAGCTCCGCGCCTAAGGTGTCTATTAGTACGCCTGCGCTGTGACCTAGAATGGGCGC					NM_003616	4.46825	5.34964	5.23019	5.06146	4.75599	5.3302	4.74336	4.61999	4.88216	4.80127	4.60677	5.05541	4.95085	5.13424	5.44331	4.93828	5.20028	5.09477	5.11295	5.53766
ASHG19AP1B121687884V5	0.352434	0.74041	1.084	up	ENST00000306627	ENSG00000170142	UBE2E1	protein_coding	DHS_promoter	Yes	chr3:23847394-23932807:+	chr3	+	23847394	23932807		Dermatologic disorders;Arsenic Poisoning;Juvenile arthritis				GENCODE	ubiquitin conjugating enzyme E2 E1 [Source:HGNC Symbol;Acc:HGNC:12477]	1511	GGGGGAAGCCATTGCCTGTTTAATAGTTGCTGTTGCTGCACTTCCGCTTCTCTCCCAGCG	conserved	conserved			NM_003341	8.69136	8.52649	9.06091	9.06761	8.89908	8.75207	8.87868	9.10524	9.43648	9.57116	9.85584	9.13298	9.74017	9.88937	9.21389	9.0202	9.92079	9.6527	9.55423	9.24654
ASHG19AP1B120410267V5	0.41085	0.77339	1.05143	up	ENST00000289672	ENSG00000158683	PKD1L1	protein_coding	DHS_enhancer	Yes	chr7:47814250-47988088:-	chr7	-	47814250	47988088		Situs ambiguus;Situs ambiguous		endothelial_cell_of_lymphatic_vessel	Nucleus	GENCODE	polycystin 1 like 1, transient receptor potential channel interacting [Source:HGNC Symbol;Acc:HGNC:18053]	9092	CCAAAGTTGGAAGAGGCTGAGATGGTTGAGAATCACAATTACTACTTGGATGAATTTGCA	unconserved	unconserved			NM_138295	6.92475	6.66213	6.28345	6.26696	6.81439	6.46868	6.27613	6.07943	5.96674	6.02603	5.43524	5.97942	6.42721	6.20995	5.95121	5.91873	6.03281	5.95054	6.24654	6.49664
ASHG19AP1B139930878V5	0.719433	0.909161	1.02132	up	ENST00000405237	ENSG00000205560	CPT1B	protein_coding	DHS_enhancer	No	chr22:51007290-51016449:-	chr22	-	51007290	51016449		Diabetes Mellitus, Experimental;Cardiomegaly;Liver neoplasms;Narcolepsy;Myocardial Ischemia		cardiac_chamber	Nucleus;Chromatin;Nucleous;Nucleoplasm	GENCODE	carnitine palmitoyltransferase 1B [Source:HGNC Symbol;Acc:HGNC:2329]	2647	CCATCTGCCCCCGTCCTAGGTGCCGACCAACCCCCAGGATGGCGGAAGCTCACCAGGCCG	conserved	conserved			NM_001145137	8.55523	8.76433	8.17194	8.39374	9.43962	8.78104	8.56835	8.35427	8.19253	7.98264	8.08136	8.49366	8.2222	8.24916	7.59234	7.96533	7.75801	8.15171	9.4228	9.15718
ASHG19AP1B100686659V5	0.922433	0.979338	1.00634	up	ENST00000620514	ENSG00000118418	HMGN3	protein_coding		Yes	chr6:79910966-79944455:-	chr6	-	79910966	79944455			Yes		Cytosol	GENCODE	high mobility group nucleosomal binding domain 3 [Source:HGNC Symbol;Acc:HGNC:12312]	1010	ACCCCACCCAGCACACTGTCAGTAAAGGGGCAGATTGAAACAGTGAGAGCACAGAAAACT					NM_001201363	9.41251	8.8492	9.08554	9.42395	9.31766	10.1319	9.94655	9.96401	9.62235	9.79789	9.68002	9.64785	9.8507	9.41624	9.70393	9.77113	9.82624	9.60483	9.03068	9.18046
ASHG19AP1B100150569V5	0.0648506	0.506513	1.10631	up	ENST00000327157	ENSG00000178257	PRM3	protein_coding	DHS_enhancer	Yes	chr16:11367075-11367498:-	chr16	-	11367075	11367498				testis		GENCODE	protamine 3 [Source:HGNC Symbol;Acc:HGNC:13732]	424	GTGAGTCAGGATAACTTCTCCTTGTCATCAGCGGGCGAGGAAGAGGAGGAAGAGGAGGAG	conserved	conserved			NM_021247	6.80091	6.54531	6.68062	7.02487	7.40964	6.88469	7.31432	6.88774	6.75653	6.74856	6.56126	6.42859	7.14772	7.38951	7.43123	7.10721	7.10002	7.13952	7.64149	8.07927
ASHG19AP1B117022615V5	0.288479	0.70244	1.0456	up	ENST00000285381	ENSG00000164879	CA3	protein_coding	DHS_promoter	Yes	chr8:86351056-86361269:+	chr8	+	86351056	86361269		Liver Cirrhosis, Experimental;Obesity;Pneumoconiosis		skeletal_muscle_tissue	Nucleus;Insoluble Fraction	GENCODE	carbonic anhydrase 3 [Source:HGNC Symbol;Acc:HGNC:1374]	1753	GCGAGTTCCAGATTTTCCTTGATGCATTGGACAAGATTAAGACAAAGGGCAAGGAGGCGC	conserved	conserved			NM_005181	5.81781	6.18485	6.30789	6.50634	6.44887	6.55289	6.36802	5.94055	6.20936	6.03519	6.02611	6.12796	6.38209	6.42971	6.31183	6.4938	6.31979	6.57067	6.84581	6.36056
ASHG19AP1B100161962V5	0.904177	0.973813	1.00758	up	MICT00000353868	CATG00000101331	CATG00000101331.1	protein_coding		Yes	chr8:145018280-145021802:+	chr8	+	145018280	145021802						FANTOM5CAT	At least 1 of the 10 top ranked transcript is CPAT coding and max ORF size >=300, NOT annotated as nonCoding in GENCODE	1580	AATCCTCGGTTCCTTCAGAATTTTGAGCCAGGCAAAGCATCGCCATTTGCAATGTAAATT	conserved	conserved				5.06921	5.99513	4.8648	5.1424	5.61559	5.42931	5.06108	4.88258	5.21134	4.96525	4.31727	5.01826	4.7561	4.64516	4.70008	4.99901	4.978	4.8071	4.74032	5.06019
ASHG19AP1B138289949V5	0.265925	0.690365	1.08214	up	ENST00000263317	ENSG00000086991	NOX4	protein_coding	DHS_promoter	Yes	chr11:89059512-89224653:-	chr11	-	89059512	89224653		Colonic Neoplasms;Heart failure;Kidney Failure, Chronic;Liver Cirrhosis, Experimental;Renal Insufficiency;Chemical and Drug Induced Liver Injury		ciliated_epithelial_cell	Endoplasmic reticulum	GENCODE	NADPH oxidase 4 [Source:HGNC Symbol;Acc:HGNC:7891]	2388	GGCTGGCTCGGCGCCGGGCCTTCGGGCTTCCACTCAGTCTTTGACCCTCGGTCCTCGCTC	conserved	conserved			NM_016931	5.62205	6.02707	6.13131	6.36886	6.31079	6.43584	6.18678	6.64929	6.46209	6.22208	6.52097	6.12766	6.26237	5.94852	5.86596	5.80142	6.1118	6.13849	7.09322	6.51965
ASHG19AP1B117098836V5	0.281141	0.69727	1.07416	up	ENST00000306675	ENSG00000170214	ADRA1B	protein_coding	DHS_promoter	Yes	chr5:159343481-159399551:+	chr5	+	159343481	159399551		Cardiomegaly;Hypotension;Kidney Diseases;Liver Cirrhosis, Experimental;Nerve Degeneration;Seizures;Neurotoxicity Syndromes;Mood Disorders		epithelial_cell_of_amnion		GENCODE	adrenoceptor alpha 1B [Source:HGNC Symbol;Acc:HGNC:278]	2047	TCTTGTGCTGGCTACCCTTCTTCATCGCTCTACCGCTTGGCTCCTTGTTCTCCACCCTGA	conserved	conserved			NM_000679	8.91537	8.73437	9.02601	8.81472	8.47683	8.32095	8.67634	8.90969	8.94749	9.18285	9.06227	8.94132	8.9835	9.04734	9.02435	8.99676	8.93879	8.60641	9.15248	8.70311
ASHG19AP1B114191492V5	0.513039	0.81941	1.02838	up	ENST00000393774	ENSG00000100565	LRRC74A	protein_coding		Yes	chr14:77292715-77336549:+	chr14	+	77292715	77336549				testis		GENCODE	leucine rich repeat containing 74A [Source:HGNC Symbol;Acc:HGNC:23346]	1648	TCTCTCCATGAATGGCTTTGGGAATGAGGTGGCTCTGGCCCTAGGGGAAGTCCTCCGACT					NM_194287	5.85697	6.01455	6.06203	5.96831	6.24006	5.61999	6.24424	6.02438	6.22441	6.47774	6.19463	6.09093	6.04833	5.77471	5.93755	6.0385	6.04328	5.89391	5.78161	5.70405
ASHG19AP1B100112775V5	0.317111	0.719388	1.07346	up	ENST00000342063	ENSG00000188305	PEAK3	protein_coding		Yes	chr19:2274621-2282175:-	chr19	-	2274621	2282175				neutrophil	Nucleus;Cytoplasm;Insoluble Fraction;Cell Membrane	GENCODE	PEAK family member 3 [Source:HGNC Symbol;Acc:HGNC:24793]	2574	CCCAAGCATTTGTGTAGGCTGTTCCCTCTGCCATACTGTTCCAGTTCCACTTTCTTTTTC	unconserved	conserved			NM_198532	9.19682	9.06931	8.96234	8.69183	8.72201	8.54285	8.50469	8.69639	8.6514	9.02829	8.8893	8.57494	8.90018	8.84591	8.58434	8.65438	9.02659	8.96735	9.42441	9.40275
ASHG19AP1B100204066V5	0.959325	0.988906	1.00424	up	ENST00000258829	ENSG00000136327	NKX2-8	protein_coding	DHS_promoter	Yes	chr14:37049784-37051812:-	chr14	-	37049784	37051812			Yes	testis		GENCODE	NK2 homeobox 8 [Source:HGNC Symbol;Acc:HGNC:16364]	1261	GATTTTATGCTTGGGCCTTATTTGTATATTTTTAAATAGCGATTTGTATAGGAAGCAAGT	conserved	conserved			NM_014360	5.14323	4.79495	4.61316	5.15441	4.69284	5.18694	4.63356	4.71592	4.68087	4.88038	5.03836	4.52736	4.4115	4.69473	4.11744	4.37844	4.05162	4.6783	3.79359	3.41709
ASHG19AP1B113016833V5	0.0491548	0.489207	1.13863	up	ENST00000215812	ENSG00000100012	SEC14L3	protein_coding		Yes	chr22:30855216-30868036:-	chr22	-	30855216	30868036				thyroid_gland	Endoplasmic reticulum;Nucleus	GENCODE	SEC14 like lipid binding 3 [Source:HGNC Symbol;Acc:HGNC:18655]	2086	AGTTGGAGACCTGAGCCCCAAACAGGCAGAGACCCTGGCCAAGTTCCGAGAAAACGTCCA	conserved	conserved			NM_174975	7.23807	7.25109	7.26346	7.23591	7.75411	8.11484	7.75316	7.22896	7.22888	6.5649	6.8094	7.50083	7.04938	7.23376	7.30142	6.81202	6.81975	7.38846	7.69644	7.44828
ASHG19AP1B127203534V5	0.372938	0.752882	1.10836	up	ENST00000491148	ENSG00000153002	CPB1	protein_coding	DHS_enhancer	Yes	chr3:148508889-148577974:+	chr3	+	148508889	148577974				viscus		GENCODE	carboxypeptidase B1 [Source:HGNC Symbol;Acc:HGNC:2299]	1773	GCCTGGAAAATCCACATCCCAACAGGCTAAACAAGGCAGGTGTTGAGAGAGATACCCTCT	conserved	conserved				6.39091	7.56247	6.1881	6.40009	8.13472	7.66795	6.55119	6.69574	6.50468	5.84013	6.33182	6.00054	6.5996	6.85302	6.89073	6.32627	6.11739	6.88802	9.62169	7.49073
ASHG19AP1B120001107V5	0.397944	0.767475	1.05372	up	ENST00000383366	ENSG00000114670	NEK11	protein_coding	DHS_promoter	Yes	chr3:130745727-131069303:+	chr3	+	130745727	131069303				medulla_oblongata		GENCODE	NIMA related kinase 11 [Source:HGNC Symbol;Acc:HGNC:18593]	2914	GCAGCCCCGGGCGCCGCTCCGACCACGACAGGGAAAGGAACCTTAATCTCATCTTTAAAA	unconserved	conserved			NM_024800	6.24059	7.29125	6.58252	6.78092	7.46977	6.93118	6.73911	7.09645	6.60121	6.53438	6.42344	6.82444	6.58643	6.7006	6.72185	6.6314	6.36267	6.89133	7.47383	7.83253
ASHG19AP1B121612751V5	0.197001	0.641902	1.12031	up	ENST00000484332	ENSG00000163635	ATXN7	protein_coding	DHS_promoter	No	chr3:63953420-63985472:+	chr3	+	63953420	63985472		Chorea;Deglutition Disorders;Extrapyramidal Disorders;Macular degeneration;Movement Disorders;Muscle Spasticity;Olivopontocerebellar Atrophies;Reflex, Abnormal;Babinski Reflex;Dermatologic disorders;Vision Disorders;Ataxia, Spinocerebellar;Lingual-Facial-Buccal Dyskinesia;Extrapyramidal sign;Cerebellar Dysmetria;Retinal exudates;Arsenic Poisoning;Gait Ataxia;Spinocerebellar Ataxia Type 7;Slowed s…	Yes	common_myeloid_progenitor	Cytosol;Nucleus;Chromatin;Insoluble Fraction	GENCODE	ataxin 7 [Source:HGNC Symbol;Acc:HGNC:10560]	2741	GCCAGGACCTTTGTAATTCAAGTGCTTTTTACAGTAGTAGCAAATGTTACATAAGCCCAA					NM_001128149	5.2617	5.07634	4.8522	5.688	6.02139	5.71941	5.60169	5.20906	5.11036	4.19221	9.41013	4.45566	4.76505	5.19863	5.50268	4.66373	5.69902	5.16601	5.16494	4.89922
ASHG19AP1B112581982V5	0.327075	0.723886	1.04538	up	ENST00000293745	ENSG00000170486	KRT72	protein_coding		Yes	chr12:52979373-52995322:-	chr12	-	52979373	52995322				testis	Nucleus	GENCODE	keratin 72 [Source:HGNC Symbol;Acc:HGNC:28932]	2015	GCAAAGACAACACTTACCCAGGATGTTTCCCCAAGGCCAGCTACAAGCCCCTCTGCCCCC	unconserved	conserved			NM_080747	8.31286	8.40948	8.18543	7.9373	8.58244	8.25718	7.97686	8.0928	7.97326	7.40583	7.22246	7.89955	7.73875	8.03266	8.11852	7.84075	7.86028	7.95845	8.85612	8.44764
ASHG19AP1B100226608V5	0.558954	0.840554	1.05756	up	ENST00000310991	ENSG00000178821	TMEM52	protein_coding		Yes	chr1:1849030-1850712:-	chr1	-	1849030	1850712				skeletal_muscle_tissue	Cytosol;Nucleous	GENCODE	transmembrane protein 52 [Source:HGNC Symbol;Acc:HGNC:27916]	929	CAGGGCCACCTGTGACGTCTGCATCTTCTTGGAGAGAGAATAAAGTTTGTATTTAAGTGG	conserved	conserved			NM_178545	6.73136	8.01367	6.56953	6.78008	8.65724	8.20651	7.27706	7.58643	7.03583	7.00096	7.59764	6.65718	6.80152	6.43108	7.09369	6.64347	6.59611	6.72963	9.53727	7.72921
ASHG19AP1B104711579V5	0.148412	0.597305	1.17663	up	ENST00000335185	ENSG00000186714	CCDC73	protein_coding	DHS_promoter	Yes	chr11:32623792-32816187:-	chr11	-	32623792	32816187				testis	Nucleus	GENCODE	coiled-coil domain containing 73 [Source:HGNC Symbol;Acc:HGNC:23261]	3849	TGGTGTGGATGATGTTGGAAAGGATATTGGACCAGATACTACCAGCATTAACAGAGTTGC	conserved	conserved			NM_001008391	7.68888	7.34181	6.49845	6.74993	7.81323	6.97272	6.61733	5.89638	5.67134	5.6647	5.79204	6.70775	6.10133	6.11428	6.14801	5.97204	5.84488	6.45454	6.47418	6.25105
ASHG19AP1B117023910V5	0.273291	0.694354	1.09133	up	ENST00000296350	ENSG00000163975	MELTF	protein_coding	DHS_promoter	Yes	chr3:196728611-196756687:-	chr3	-	196728611	196756687		osteosarcoma		major_salivary_gland	Nucleus;Nucleous	GENCODE	melanotransferrin [Source:HGNC Symbol;Acc:HGNC:7037]	3963	GCCCGACACCAACATCTTCACCGTGTATGGACTGCTGGACAAGGCCCAGGACCTGTTTGG	unconserved	unconserved			NM_005929	8.84706	9.11012	8.64538	8.35121	9.14286	8.58707	8.25599	7.93072	7.73901	7.09232	7.42672	7.79137	7.5863	7.49495	7.11503	7.69427	7.09509	7.76659	8.87317	8.84814
ASHG19AP1B114975849V5	0.502667	0.814316	1.03413	up	ENST00000642603	ENSG00000187554	TLR5	protein_coding		Yes	chr1:223282748-223316624:-	chr1	-	223282748	223316624		Legionnaires' Disease;Lupus Erythematosus, Systemic;Prostatic Neoplasms		adult_endothelial_progenitor_cell	Cytosol	GENCODE	toll like receptor 5 [Source:HGNC Symbol;Acc:HGNC:11851]	4267	AGCTGGGATTACAGATTGATGTTCATGTTCCTGACACTACTACAAGATTCATACTCCTGA	unconserved	conserved			NM_003268	6.27802	6.41525	5.90615	6.45439	6.7719	6.13772	6.04337	5.65863	5.84916	5.82971	5.4043	5.70741	5.46957	5.88465	5.33692	5.81679	5.87934	6.00358	5.66097	5.88016
ASHG19AP1B129509529V5	0.851013	0.955778	1.01016	up	ENST00000393651	ENSG00000135250	SRPK2	protein_coding	DHS_promoter	Yes	chr7:104756823-105029341:-	chr7	-	104756823	105029341				middle_temporal_gyrus	Ribosome;Cytosol;Insoluble Fraction	GENCODE	SRSF protein kinase 2 [Source:HGNC Symbol;Acc:HGNC:11306]	3650	AGCGGAGGCCGAAAAGAGAGAAACATCCGAAAAAGCCGGAGCCTCAACAGAAAGCTCCTT					NM_182692	7.06751	7.23051	7.10583	7.01845	7.58551	7.57853	7.03905	7.34162	7.50552	7.26498	7.34775	7.36383	7.65353	7.4506	7.5367	7.58788	7.85822	7.91782	8.08903	7.73485
ASHG19AP1B134841285V5	0.241776	0.675778	1.04823	up	MICT00000198768	CATG00000049937	CATG00000049937.1	protein_coding	DHS_enhancer	Yes	chr2:129126440-129136661:-	chr2	-	129126440	129136661						FANTOM5CAT	At least 1 of the 10 top ranked transcript is CPAT coding and max ORF size >=300, NOT annotated as nonCoding in GENCODE	7566	CCCGTGGCTTGGGCAGGGTCTCAAGGAGGTGCGTTGAACAGCCGGTTCTGCTGACATTCT	conserved	conserved				6.24985	7.2167	6.65212	6.67466	7.0892	6.30304	6.64726	6.76085	6.43864	6.65179	6.40309	6.54759	6.43725	6.77499	6.4323	6.36307	6.7561	6.54178	7.16529	7.1329
ASHG19AP1B143548989V5	0.650716	0.881653	1.02689	up	ENST00000372852	ENSG00000163909	HEYL	protein_coding	DHS_promoter	Yes	chr1:40089825-40105617:-	chr1	-	40089825	40105617		Mammary Neoplasms	Yes	atrioventricular_valve	Insoluble Fraction;Cell Membrane;Nucleous;Nucleoplasm	GENCODE	hes related family bHLH transcription factor with YRPW motif-like [Source:HGNC Symbol;Acc:HGNC:4882]	3661	AGAGGGCCAGCTGAGCCAGATGGCCAGGCCGCTGTCCACCCCCAGCTCTTCGCAGATGCA	conserved	conserved			NM_014571	7.16294	7.61367	7.20521	7.56236	7.77312	7.58344	7.49167	7.88858	7.69027	7.80184	7.83536	7.55631	7.73247	7.9536	7.93797	7.24561	7.62414	7.5693	8.56425	7.98154
ASHG19AP1B101796006V5	0.0586231	0.499394	1.0945	up	ENST00000234111	ENSG00000115758	ODC1	protein_coding	DHS_promoter	Yes	chr2:10580094-10588630:-	chr2	-	10580094	10588630		Colonic Neoplasms;Colorectal Neoplasms;HIV Infections;Papilloma;Skin Neoplasms		bronchial_epithelial_cell	Ribosome;Nucleus;Cytoplasm;Cytosol	GENCODE	ornithine decarboxylase 1 [Source:HGNC Symbol;Acc:HGNC:8109]	2653	ATAATTAGGCATTGGGACGTTTTTATGGTGTGTTCATTCCAGACAGTTCACGAATCCCGT	conserved	conserved			NM_002539	5.36492	5.679	5.82477	5.95674	5.79679	5.57073	5.77396	5.42152	5.22143	5.55394	5.62429	5.37638	5.5893	5.55428	5.29615	5.48125	5.17315	5.19291	5.51101	5.63056
ASHG19AP1B106741441V5	0.907187	0.974478	1.01081	up	ENST00000370425	ENSG00000162669	HFM1	protein_coding		Yes	chr1:91726323-91870426:-	chr1	-	91726323	91870426		PREMATURE OVARIAN FAILURE 9		heart_blood_vessel	Nucleus	GENCODE	HFM1, ATP dependent DNA helicase homolog [Source:HGNC Symbol;Acc:HGNC:20193]	4931	ACAAAAATATCAGGATTTGGAAACACTTTGAGTTCAAGTACCAGGGGAAGTAAGCTACCC					NM_001017975	3.24307	3.65777	5.00882	4.46598	3.50027	4.67036	4.16776	4.12552	3.19717	3.82979	4.69603	3.56827	3.98351	4.58254	4.96993	4.72677	4.44448	4.6033	5.01793	5.36384
ASHG19AP1B100843920V5	0.262272	0.687229	1.07464	up	ENST00000356018	ENSG00000137707	BTG4	protein_coding	DHS_promoter	Yes	chr11:111338251-111383079:-	chr11	-	111338251	111383079				testis		GENCODE	BTG anti-proliferation factor 4 [Source:HGNC Symbol;Acc:HGNC:13862]	1018	AAGCATCCTAAGTGTTACAGGCCTGCTATGCACCGGCTGGACAGAATTTTATAACCCACA	unconserved	conserved			NM_017589	5.12726	5.15377	4.65899	5.20464	5.18207	4.66418	4.99999	4.82475	5.05393	4.41727	4.62708	5.27014	4.92724	5.07612	4.75737	4.59012	4.87951	4.95408	5.26562	4.76853
ASHG19AP1B111492290V5	0.375872	0.754424	1.09128	up	ENST00000311956	ENSG00000175220	ARHGAP1	protein_coding	DHS_promoter	Yes	chr11:46698630-46722149:-	chr11	-	46698630	46722149		Schizophrenia			Cytosol;Nucleus;Cytoplasm;Insoluble Fraction;Cell Membrane	GENCODE	Rho GTPase activating protein 1 [Source:HGNC Symbol;Acc:HGNC:673]	3375	ACTGAGCCCCAGTAACCCCTTTCCTGCTTTTTCCTGCCTCTGTTTCCCTAGCAAGTGTGG	conserved	conserved			NM_004308	12.8191	11.396	12.577	12.5582	11.5242	12.1372	12.7798	12.2864	12.7123	13.0389	12.7504	12.7786	13.0479	13.1797	12.9113	13.023	12.9146	12.3054	11.627	11.568
ASHG19AP1B124262059V5	0.257634	0.685253	1.05134	up	MICT00000382482	CATG00000112871	CATG00000112871.1	protein_coding		Yes	chrX:153570656-153577177:+	chrX	+	153570656	153577177						FANTOM5CAT	At least 1 of the 10 top ranked transcript is CPAT coding and max ORF size >=300, NOT annotated as nonCoding in GENCODE	6445	TGCAGGCAGCACCAGGAGCCAGGACGACTTGGGATGTTATGTGTTTGGGGGCAATCTTTA	unconserved	conserved				6.20465	6.05424	6.62594	6.72267	6.80949	6.5405	6.7344	6.6782	6.43822	6.27106	6.38871	6.79941	6.79511	6.99617	6.80671	6.58569	6.65888	6.73591	7.07941	6.93905
ASHG19AP1B101925819V5	0.416265	0.776736	1.03784	up	ENST00000379999	ENSG00000134452	FBH1	protein_coding	DHS_promoter	Yes	chr10:5936349-5979556:+	chr10	+	5936349	5979556					Ribosome;Endoplasmic reticulum;Chromatin	GENCODE	F-box DNA helicase 1 [Source:HGNC Symbol;Acc:HGNC:13620]	3702	TGCCAGAGGACGAGTGCCCACTTGCTGGTCTTCACAGAGCACGCTGAAATGAGACGGTTT					NM_032807	5.65828	3.65777	5.67598	5.58384	5.40524	5.19013	5.69747	5.3758	5.4762	5.19573	5.21316	4.97858	5.49871	5.39572	5.20385	5.46824	5.41695	5.3153	5.75125	5.53957
ASHG19AP1B141864422V5	0.795694	0.936247	1.01183	up	ENST00000448841	ENSG00000166272	WBP1L	protein_coding	DHS_promoter	Yes	chr10:104503658-104573271:+	chr10	+	104503658	104573271					Cytoplasm;Insoluble Fraction;Cell Membrane	GENCODE	WW domain binding protein 1 like [Source:HGNC Symbol;Acc:HGNC:23510]	1428	CCAGGCGCTGCCCAGCCCCTTGTCAGCCAGGGCTGAACCCCCGCAGGATAAGGAAGCCTG					NM_001083913	6.90802	5.92879	6.74931	6.58542	6.32072	6.9435	6.74564	6.56159	6.90484	7.13926	6.89142	6.98281	6.677	6.75957	6.54497	6.24999	6.77875	6.44595	6.06426	6.71764
ASHG19AP1B114401313V5	0.160517	0.609871	1.0615	up	ENST00000244513	ENSG00000124557	BTN1A1	protein_coding	DHS_enhancer	Yes	chr6:26501449-26510650:+	chr6	+	26501449	26510650				male_genital_duct		GENCODE	butyrophilin subfamily 1 member A1 [Source:HGNC Symbol;Acc:HGNC:1135]	2895	TTTGTACCCTGTTCCTTTCTCTGCGCCCTCCTGTTTCTCCCTTGCCTGGAAGTCATTCCA	conserved	conserved			NM_001732	13.9486	14.2462	13.7314	13.7919	13.3912	13.6027	13.8711	13.5988	13.8558	14.243	13.9673	13.8074	14.1524	14.4323	14.138	14.0295	14.094	13.7673	14.0677	13.6218
ASHG19AP1B123995962V5	0.765797	0.924588	1.02639	up	ENST00000310942	ENSG00000173894	CBX2	protein_coding	DHS_promoter	Yes	chr17:77751931-77761782:+	chr17	+	77751931	77761782		46, XY Sex Reversal 5;Swyer Syndrome	Yes	common_myeloid_progenitor		GENCODE	chromobox 2 [Source:HGNC Symbol;Acc:HGNC:1552]	4644	GCGCTCCAAGCTCAAGGAACCCGATGCTCCCTCCAAATCCAAGTCCAGCAGTTCCTCCTC	conserved	conserved			NM_005189	10.3681	11.7957	10.5061	10.641	11.3592	10.2732	9.6527	9.83234	9.23366	9.5701	9.51383	9.40772	9.44547	10.318	10.4598	9.98891	10.1224	10.422	11.2872	11.1544
ASHG19AP1B141550023V5	0.726762	0.912607	1.03293	up	ENST00000616441	ENSG00000171611	PTCRA	protein_coding		Yes	chr6:42883727-42893573:+	chr6	+	42883727	42893573		Polycystic Ovary Syndrome				GENCODE	pre T cell antigen receptor alpha [Source:HGNC Symbol;Acc:HGNC:21290]	1125	GGGTGTCCAGCCCTACCCACAGGTGTGGGCGGCACACCCTTTCCTTCTCTGGCCCCACCA					NM_001243168	5.00948	5.34418	3.21636	5.14249	4.06314	4.67048	4.81562	5.13545	5.44278	5.64847	5.82183	5.49898	5.02399	5.15519	5.28826	4.90228	5.03823	4.76493	5.13577	4.90668
ASHG19AP1B119274198V5	0.840369	0.952016	1.01374	up	ENST00000378344	ENSG00000158109	TPRG1L	protein_coding	DHS_promoter	Yes	chr1:3541566-3546691:+	chr1	+	3541566	3546691					Ribosome;Cytosol;Cytoplasm	GENCODE	tumor protein p63 regulated 1 like [Source:HGNC Symbol;Acc:HGNC:27007]	2414	CCAGGGAGTGTGGCTGCTTACCGAGGTGGATCACTGGAACAATGAGAAGGAGCGGCTGGT					NM_182752	7.37183	6.74062	7.66902	7.35476	7.25986	7.34894	7.9351	7.5231	8.32685	8.24243	8.33787	8.1913	8.15258	8.25065	8.09178	8.62015	8.30726	7.76865	7.14844	7.12928
ASHG19AP1B100313435V5	0.996687	0.999198	1.00035	up	ENCT00000466181	CATG00000110945	CATG00000110945.1	protein_coding		Yes	chrX:39646253-39647440:+	chrX	+	39646253	39647440						FANTOM5CAT	At least 1 of the 10 top ranked transcript is CPAT coding and max ORF size >=300, NOT annotated as nonCoding in GENCODE	1037	GCCAGTAGAGGCAGGGATGATGTTCTGGAGAGCCCCGCACTGCCGACAATCTTGAGGTTG	conserved	conserved				8.0025	7.14688	8.45423	7.87634	7.10098	7.43282	8.57523	8.15345	8.9151	8.99053	8.92789	8.6175	9.0603	8.87759	8.75871	9.11326	8.9835	8.39275	7.44284	7.30042
ASHG19AP1B100207383V5	0.948971	0.985935	1.00953	up	ENST00000371222	ENSG00000177606	JUN	protein_coding	DHS_promoter	Yes	chr1:59246460-59249999:-	chr1	-	59246460	59249999		Neoplastic Cell Transformation;Brain Ischemia;Colonic Neoplasms;Heat Stroke;Hemangiosarcoma;Hypertensive disease;Intestinal Polyps;Liver neoplasms;Lung Neoplasms;Osteosarcoma;Peripheral Neuropathy;Reperfusion Injury;Schizophrenia;Status Epilepticus;Stomach Neoplasms;Mercury Poisoning, Nervous System;Mammary Neoplasms;Liver carcinoma;Juvenile arthritis	Yes	natural_killer_cell	Endoplasmic reticulum;Nucleus;Insoluble Fraction;Cell Membrane	GENCODE	Jun proto-oncogene, AP-1 transcription factor subunit [Source:HGNC Symbol;Acc:HGNC:6204]	3540	GGCCTTTGCTTATGAATATTTATAACAGCATTCTTGTCACAATAAATGTATTCAAATACC	conserved	conserved			NM_002228	11.104	9.45777	10.9259	11.0156	10.6908	9.87219	11.7625	10.7793	11.9954	12.1972	12.7357	11.5587	12.8748	11.6197	11.9403	11.8021	11.2741	11.3126	9.89121	10.161
ASHG19AP1B129087275V5	0.257761	0.685253	1.04441	up	ENST00000221485	ENSG00000104888	SLC17A7	protein_coding	DHS_promoter	Yes	chr19:49932658-49944808:-	chr19	-	49932658	49944808		Bipolar Disorder;Learning Disorders;Memory Disorders;Schizophrenia;Seizures;Anhedonia		nervous_system	Endoplasmic reticulum;Chromatin;Nucleous;Nucleoplasm	GENCODE	solute carrier family 17 member 7 [Source:HGNC Symbol;Acc:HGNC:16704]	2973	AGGAGGAGTTTCGGAAGCTAGCGGGTCGTGCTCTCGGGAAGCTGCACCGCCTTCTGGAGA	conserved	conserved			NM_020309	7.13338	7.50579	7.25826	7.4319	7.42996	7.40316	7.10703	7.25741	7.23355	7.50096	7.39517	7.20832	7.43184	7.31883	7.20353	7.24916	7.10127	7.21701	7.2789	7.66194
ASHG19AP1B109054979V5	0.0528615	0.489961	1.09619	up	ENST00000297293	ENSG00000164715	LMTK2	protein_coding	DHS_promoter	Yes	chr7:97736197-97838945:+	chr7	+	97736197	97838945		Prostatic Neoplasms		eosinophil	Nucleus;Insoluble Fraction	GENCODE	lemur tyrosine kinase 2 [Source:HGNC Symbol;Acc:HGNC:17880]	8946	CCGACGAAGAAGGTGGTGGCTTTGAGTGGGATGATGACTTCTCCCCAGATCCTTTTATGT	conserved	conserved	prostate cancer;Prostatic Neoplasms		NM_014916	9.37804	9.80526	9.62271	9.96933	9.93035	9.80707	9.54328	9.47967	9.64621	9.28631	9.65472	9.99106	10.0702	9.95827	9.64078	9.79142	9.5244	9.6344	9.60297	9.85162
ASHG19AP1B122585384V5	0.634556	0.87395	1.02154	up	ENST00000280481	ENSG00000150893	FREM2	protein_coding	DHS_promoter	Yes	chr13:39261266-39461268:+	chr13	+	39261266	39461268		Cryptophthalmos syndrome;Unilateral agenesis of kidney		thyroid_gland		GENCODE	FRAS1 related extracellular matrix protein 2 [Source:HGNC Symbol;Acc:HGNC:25396]	16070	GCCTGGATCTGATGGATTTAAAGTCGACTCAACACCACTCTTTCAGGTCGCTCTAGGCCG	conserved	conserved			NM_207361	4.92017	5.0435	5.7243	5.49621	5.67867	5.85521	5.48268	5.7367	5.41608	5.38118	5.36544	5.15377	4.98758	4.96184	5.00937	5.39591	5.00697	5.76523	5.18889	5.28753
ASHG19AP1B139596170V5	0.842752	0.95282	1.02183	up	ENST00000620284	ENSG00000278023	RDM1	protein_coding		Yes	chr17:34245070-34257777:-	chr17	-	34245070	34257777				testis		GENCODE	RAD52 motif containing 1 [Source:HGNC Symbol;Acc:HGNC:19950]	1177	GCAATGCTGGGGCGAGGGTTAGCCGCGCAGGTGCGGTGAAGGGAGGATGGCGGAGTTGGT	unconserved	unconserved	iron metabolism disease;ferritin measurement;Abnormality of iron homeostasis		NM_145654	7.89823	8.16537	7.4133	8.27573	8.55362	8.10239	7.92924	7.74573	7.97772	7.01749	7.3069	8.21172	8.03786	8.39057	7.63532	7.9153	7.45128	7.98761	8.68142	8.87513
ASHG19AP1B100053447V5	0.198776	0.642752	1.06506	up	ENST00000292174	ENSG00000160683	CXCR5	protein_coding	DHS_enhancer	Yes	chr11:118754475-118768508:+	chr11	+	118754475	118768508		Biliary cirrhosis		B_cell		GENCODE	C-X-C motif chemokine receptor 5 [Source:HGNC Symbol;Acc:HGNC:1060]	4431	ACCATTTGGGGACGAGACAGGAATGGTATCCCTTAGGGACCCAGAGACACTGCAAACAGT	conserved	conserved	inflammatory bowel disease;multiple sclerosis;Glomerulosclerosis;Arteriosclerosis;Sclerosis of metaphyses of the upper limbs;Gastrointestinal inflammation;Multiple sclerosis		NM_001716	5.23265	5.67075	5.1601	5.44173	5.89892	5.84003	5.33719	5.11999	5.42152	5.48268	5.51562	5.4477	5.32882	6.10205	5.86626	5.67998	5.83052	5.93417	5.65063	5.68677
ASHG19AP1B103707809V5	0.99263	0.997899	1.00037	up	ENST00000603017	ENSG00000270885	RASL10B	protein_coding	DHS_promoter	Yes	chr17:34058668-34070540:+	chr17	+	34058668	34070540		Polycystic Ovary Syndrome		male_genital_duct		GENCODE	RAS like family 10 member B [Source:HGNC Symbol;Acc:HGNC:30295]	3205	CATCCGCCAGCAGATCCTGGAGACGAGGGTGATCGGAACCTCAGAGACGCCCATCATCAT	conserved	conserved			NM_033315	6.34503	6.04502	5.92533	6.54905	6.82499	6.48007	6.31191	6.56414	6.14056	6.31846	6.24661	6.2338	6.24501	6.63124	6.15879	6.32397	6.26034	6.51825	6.42625	6.90839
ASHG19AP1B130660839V5	0.766442	0.925015	1.022	up	ENST00000340083	ENSG00000175920	DOK7	protein_coding	DHS_promoter	Yes	chr4:3465038-3496210:+	chr4	+	3465038	3496210		Congenital Myasthenic Syndromes, Postsynaptic;Pena-Shokeir syndrome type I;Congenital myasthenic syndrome ib		mammary_gland_epithelial_cell		GENCODE	docking protein 7 [Source:HGNC Symbol;Acc:HGNC:26594]	2562	GCGGGACCAGGTGTGGGTACTGGGCTGGCGTCTTCTTCCTGTCCTCGGCCGAGGGGGAGC					NM_173660	8.26488	9.74685	9.18702	8.92365	8.92812	8.92736	8.78909	9.01813	8.8101	9.09538	8.82395	8.73613	9.13386	9.23848	9.49616	9.20232	9.55423	9.49183	9.40843	9.37885
ASHG19AP1B101250923V5	0.532315	0.830439	1.11461	up	ENST00000326652	ENSG00000180061	TMEM150B	protein_coding		Yes	chr19:55824169-55836669:-	chr19	-	55824169	55836669				adult_endothelial_progenitor_cell		GENCODE	transmembrane protein 150B [Source:HGNC Symbol;Acc:HGNC:34415]	943	CCAGCTCCAGGACTGAGAGCCCCAGGAAGCTTGGAGAGGTGTGAGAGAGACAGGTGTCCA	unconserved	conserved			NM_001282011	6.49835	8.12497	6.43067	6.98629	9.79632	8.91246	7.05538	7.57366	6.7392	6.44778	7.23601	6.21544	6.57724	6.60804	6.78548	6.58958	6.31701	7.15122	11.3953	8.95656
ASHG19AP1B139214310V5	0.753285	0.920414	1.01313	up	ENST00000372141	ENSG00000185737	NRG3	protein_coding		Yes	chr10:83635070-84745401:+	chr10	+	83635070	84745401		Bipolar Disorder;Schizophrenia;Bipolar I disorder		middle_temporal_gyrus		GENCODE	neuregulin 3 [Source:HGNC Symbol;Acc:HGNC:7999]	2158	GTGAAGACCGGCTCCTAGGATGAGTGAAGGGGCGGCCGCTGCCTCGCCACCTGGTGCCGC	conserved	conserved	schizophrenia;type 2 diabetes mellitus		NM_001010848	6.47257	6.70597	6.48628	6.97545	7.09683	6.99703	6.94646	6.62226	6.67725	6.88405	7.04659	6.77323	6.85035	6.78851	6.93706	6.86133	6.90187	6.92692	7.10592	7.31452
ASHG19AP1B100160633V5	0.847532	0.954414	1.00933	up	ENST00000334179	ENSG00000186150	UBL4B	protein_coding		Yes	chr1:110655090-110656567:+	chr1	+	110655090	110656567				testis	Nucleus	GENCODE	ubiquitin like 4B [Source:HGNC Symbol;Acc:HGNC:32309]	1478	GGTATCTGTCAATGAGGATCCTTGCCCTCACAGAGCACGCAGCCTAGATGCAGAGAGCTG	conserved	conserved			NM_203412	5.50657	5.50657	5.57367	5.77836	5.87023	5.765	5.69512	5.75422	6.11683	6.3103	6.06179	6.32291	5.74272	5.68659	5.71912	5.53272	5.86682	5.91407	6.01565	6.13902
ASHG19AP1B104155653V5	0.0540836	0.491826	1.08196	up	ENST00000252599	ENSG00000130309	COLGALT1	protein_coding	DHS_promoter	Yes	chr19:17666403-17693968:+	chr19	+	17666403	17693968					Ribosome;Nucleus;Cytoplasm;Insoluble Fraction;Nucleous	GENCODE	collagen beta(1-O)galactosyltransferase 1 [Source:HGNC Symbol;Acc:HGNC:26182]	3704	TGCAAGCAGGCAGAGGTTCAGATGTATGTGTGCAACAAGGAGGAGTACGGATTCTTGCCA	conserved	conserved			NM_024656	6.34247	6.64563	6.01522	6.62779	6.55053	6.6654	6.64682	6.41567	6.39189	6.5322	6.26499	6.50658	6.7599	7.10281	6.6871	6.59151	6.74993	7.23365	6.84572	7.03563
ASHG19AP1B125345229V5	0.109373	0.560177	1.24566	up	uc010joa.2	ENSG00000259040	BLOC1S5-TXNDC5	protein_coding		No	chr6:7888938-7911047:-	chr6	-	7888938	7911047					Cytoplasm	knownGene	Homo sapiens thioredoxin domain containing 5 (endoplasmic reticulum) (TXNDC5), transcript variant 1, mRNA.	1132	TTCTCCTGCCTCAGCCTCTGAAGTAGCTGTGACTACAGGCGCAGGTGTGGACACTGCCAG						10.8302	10.6608	10.2117	11.5085	12.565	11.4726	11.1169	11.2394	10.576	10.1829	10.554	10.6479	11.0947	10.8129	10.292	10.384	10.3258	11.5347	12.8967	12.9367
ASHG19AP1B101562069V5	0.213448	0.655161	1.04944	up	ENST00000324068	ENSG00000077274	CAPN6	protein_coding	DHS_enhancer	Yes	chrX:110488331-110513751:-	chrX	-	110488331	110513751				chorion		GENCODE	calpain 6 [Source:HGNC Symbol;Acc:HGNC:1483]	3568	CCAAAGGTGGTCTGATCTGCTGTTCCATTGAGTCTCCCAATCAGGAGGAGCAAGAAGTTG	conserved	conserved			NM_014289	16.1013	15.8884	15.8708	16.1514	16.1013	15.9117	16.0266	16.188	16.2947	15.984	16.3655	16.3244	16.147	16.2161	15.8221	16.2665	16.1529	16.3109	16.1013	16.2564
ASHG19AP1B100279111V5	0.796608	0.936597	1.00801	up	ENST00000536551	ENSG00000230873	STMND1	protein_coding	DHS_promoter	Yes	chr6:17102489-17131603:+	chr6	+	17102489	17131603				testis		GENCODE	stathmin domain containing 1 [Source:HGNC Symbol;Acc:HGNC:44668]	1322	GGGCTGTGGACCTTCCCAACCTGCTGAAGACCGGAGACGTGTACGCGCGCCCAAGAAGGG	unconserved	conserved			NM_001190766	6.85379	6.65847	6.87584	7.0281	7.09654	6.95281	6.88685	6.76812	7.01553	7.06297	6.83743	6.80776	6.57034	6.89002	6.79773	7.014	6.81696	6.77515	6.96468	6.82354
ASHG19AP1B115698095V5	0.264972	0.689366	1.06497	up	ENST00000371445	ENSG00000143006	DMRTB1	protein_coding	DHS_enhancer	Yes	chr1:53925072-53933161:+	chr1	+	53925072	53933161			Yes	testis	Cytoplasm	GENCODE	DMRT like family B with proline rich C-terminal 1 [Source:HGNC Symbol;Acc:HGNC:13913]	1910	GGAGAACACTGATGACCAGGATGCAGAGGTACTGTCGGGTGAGCCCAGCCAGCCATCGTC	unconserved	conserved			NM_033067	6.57323	6.8319	6.52979	7.01203	6.91057	6.85423	6.84103	6.91946	6.65298	6.62862	6.67416	6.71175	6.83534	6.83397	6.94933	6.83534	6.77139	7.18123	8.09452	7.29256
ASHG19AP1B111490797V5	0.604517	0.862148	1.05314	up	ENST00000311320	ENSG00000174791	RIN1	protein_coding		Yes	chr11:66099533-66104000:-	chr11	-	66099533	66104000		melanoma			Cytosol;Nucleus	GENCODE	Ras and Rab interactor 1 [Source:HGNC Symbol;Acc:HGNC:18749]	2693	CCTTGCCTTGGGACTGGATTCTCTTCCTGAAGCGAAGGAGCTCCCAGCCATGGAAAGCCC	conserved	conserved			NM_004292	5.48163	5.73464	5.32601	5.15336	5.2126	5.05031	5.6105	5.65235	5.93326	5.62571	6.01972	5.49046	4.72963	5.11773	4.64455	4.93416	5.46673	4.62113	5.94845	5.94545
ASHG19AP1B136855285V5	0.120728	0.570027	1.04587	up	ENST00000509479	ENSG00000196782	MAML3	protein_coding	DHS_promoter	Yes	chr4:140637907-141075338:-	chr4	-	140637907	141075338		Adenoid Cystic Carcinoma;Congenital Heart Defects;Sarcoma;Sinonasal undifferentiated carcinoma	Yes	capillary_endothelial_cell	Insoluble Fraction	GENCODE	mastermind like transcriptional coactivator 3 [Source:HGNC Symbol;Acc:HGNC:16272]	6844	GCGGCGAGCAGTTGATCATTGTGATGGTGGCAGGAGCAGCGGCGGCAGCGGCAGCCCAGC	conserved	conserved	congenital heart disease;Aortic dilatation		NM_018717	6.80444	6.98457	6.97545	6.8369	6.90625	7.10047	6.93145	7.18398	7.21731	7.05065	7.14303	7.12727	7.12188	6.98608	6.88932	7.02735	6.91255	6.93875	7.19826	7.36005
ASHG19AP1B100056849V5	0.155203	0.603255	1.09766	up	HBMT00000431975	CATG00000019407	CATG00000019407.1	protein_coding		Yes	chr14:69281785-69284528:+	chr14	+	69281785	69284528						FANTOM5CAT	At least 1 of the 10 top ranked transcript is CPAT coding and max ORF size >=300, NOT annotated as nonCoding in GENCODE	2744	CTTAGCTACCCCCGTCAGTGCCAAGAAGAATGCTCCACCTTGAGGAACCCCAGCCAGGTG	conserved	conserved				8.05932	8.32036	7.61289	7.62363	8.61515	8.29102	7.71287	7.52035	7.60359	7.01818	7.20189	7.43208	7.40871	7.41238	6.97281	7.08123	6.54042	7.65241	8.61424	8.43204
ASHG19AP1B127182160V5	0.440407	0.785154	1.08402	up	ENST00000279263	ENSG00000149809	TM7SF2	protein_coding		Yes	chr11:64879326-64883828:+	chr11	+	64879326	64883828					Ribosome;Nucleus;Nucleous	GENCODE	transmembrane 7 superfamily member 2 [Source:HGNC Symbol;Acc:HGNC:11863]	1722	CACTGGGAACCCTTGGTGCACTTCTCTCCCCTAGGACTGGCTGGGTCAGCACTGATCAGG					NM_003273	10.4609	12.4767	11.0262	10.9599	11.3432	9.76648	8.91025	9.40237	9.48404	9.8507	9.96795	9.96087	9.21604	11.1398	10.6326	10.2959	10.1073	10.7377	11.9918	10.5685
ASHG19AP1B100219164V5	0.943611	0.984555	1.00627	up	HBMT00001310905	CATG00000092118	CATG00000092118.1	protein_coding		Yes	chr7:44180567-44181793:+	chr7	+	44180567	44181793						FANTOM5CAT	At least 1 of the 10 top ranked transcript is CPAT coding and max ORF size >=300, NOT annotated as nonCoding in GENCODE	497	TGTCTCAGCCTTCCCACCTGGTTGACATCTGTATCCCCAGAAGGCCTGGTGCACAGTGGG	conserved	conserved				7.90523	7.81352	7.837	8.06227	7.74397	7.74069	7.86193	7.89911	7.85673	8.07679	8.07124	7.68497	7.70585	7.45603	7.68508	7.78325	7.62258	7.52047	7.39408	7.50943
ASHG19AP1B125362683V5	0.280777	0.69693	1.06365	up	MICT00000178263	CATG00000041257	CATG00000041257.1	protein_coding	DHS_enhancer	Yes	chr19:49050894-49100495:-	chr19	-	49050894	49100495						FANTOM5CAT	At least 1 of the 10 top ranked transcript is CPAT coding and max ORF size >=300, NOT annotated as nonCoding in GENCODE	2608	GGCACACAGCACTGCCCGCCTTCACTCTGATGACTGTCAACCCCATGAAAGAAGGGCTTG	conserved	conserved				8.86415	9.00577	8.39656	8.61132	9.43759	9.24617	8.99136	8.96209	8.80206	7.86422	8.1171	8.62064	8.46639	7.99336	8.16304	8.42282	7.70266	8.43316	9.63978	9.88302
ASHG19AP1B100082966V5	0.477326	0.803824	1.05926	up	ENST00000306324	ENSG00000170166	HOXD4	protein_coding	DHS_promoter	Yes	chr2:177015950-177017954:+	chr2	+	177015950	177017954		Precursor Cell Lymphoblastic Leukemia Lymphoma	Yes	male_genital_duct	Nucleus	GENCODE	homeobox D4 [Source:HGNC Symbol;Acc:HGNC:5138]	1464	ATATGGCAGGAGCTACTGAGAACATAAAATCTTGGCGAGTCATTAAACTTATGAAAATCA	conserved	conserved	ovarian cancer;ovarian carcinoma;Ovarian neoplasm		NM_014621	5.23791	5.21634	5.06853	5.12084	5.51144	5.20145	5.03369	5.2697	5.11695	4.6426	4.97084	5.14757	5.55628	5.72822	5.51249	5.65088	5.85934	5.70169	5.71113	5.91583
ASHG19AP1B100216511V5	0.0208571	0.43894	1.1593	up	ENST00000374201	ENSG00000170324	FRMPD2	protein_coding	DHS_enhancer	Yes	chr10:49364601-49482913:-	chr10	-	49364601	49482913				pineal_body	Nucleus;Chromatin	GENCODE	FERM and PDZ domain containing 2 [Source:HGNC Symbol;Acc:HGNC:28572]	4997	GAATGAGAGTGGTGGCAGGAAAGGGAAGGGGCCTTGTTGACTCACTCGCTGGGCAGCAAG					NM_001018071	7.87733	7.92907	8.71615	8.35842	8.80953	8.31086	8.12058	7.99954	7.91453	7.96517	7.83187	8.15171	8.50378	8.44289	8.30365	8.30904	8.51096	8.60342	8.51096	9.16575
ASHG19AP1B100234400V5	0.115464	0.564769	1.05075	up	ENST00000464847	ENSG00000187607	ZNF286A	protein_coding	DHS_promoter	Yes	chr17:15603091-15624101:+	chr17	+	15603091	15624101			Yes	middle_temporal_gyrus	Nucleus;Cytoplasm;Cytosol	GENCODE	zinc finger protein 286A [Source:HGNC Symbol;Acc:HGNC:13501]	5616	GTGCCCCGAGCGCGGCAGAATTTGTCCAAACTCCTGATGCCCCAGCGTCACCTCTTCCAG						7.07921	6.71322	6.88242	7.37387	7.10161	7.20341	7.24927	7.4093	7.33999	7.35208	7.14927	7.03687	7.14605	7.31302	7.29383	7.19924	7.31379	7.41165	7.03858	7.12131
ASHG19AP1B108891982V5	0.13336	0.580144	1.13272	up	ENST00000270279	ENSG00000142273	CBLC	protein_coding	DHS_promoter	Yes	chr19:45281126-45303891:+	chr19	+	45281126	45303891				corneal_epithelial_cell	Ribosome;Nucleus	GENCODE	Cbl proto-oncogene C [Source:HGNC Symbol;Acc:HGNC:15961]	1579	AGGACGGCTTCTACCTCTACCCAGATGGAAAGACCCACAACCCAGACCTGACTGAGCTCG	conserved	unconserved				9.42113	9.9005	8.95267	9.18343	10.0791	10.1701	9.37429	9.26171	8.98486	7.56167	8.34444	8.97367	8.94165	8.77088	8.64842	8.60641	8.13151	9.32983	10.3777	10.3238
ASHG19AP1B111408373V5	0.935251	0.981919	1.00624	up	ENST00000304568	ENSG00000168955	TM4SF20	protein_coding	DHS_enhancer	Yes	chr2:228226872-228244022:-	chr2	-	228226872	228244022				small_intestine		GENCODE	transmembrane 4 L six family member 20 [Source:HGNC Symbol;Acc:HGNC:26230]	2296	TGAAAAACATCAGTGACATTCATCCAGAATCCTTCAACTTGCAGTGGTTTTTCAATGACT	conserved	conserved			NM_024795	3.24307	3.65777	4.20121	4.1109	3.94273	3.62005	4.11503	3.68411	4.17566	3.82227	3.74453	3.95373	3.56553	4.20832	4.04452	3.87145	4.08566	3.66238	4.01961	4.72899
ASHG19AP1B100302334V5	0.536361	0.833019	1.11132	up	ENST00000414043	ENSG00000108509	CAMTA2	protein_coding	DHS_promoter	Yes	chr17:4871292-4890407:-	chr17	-	4871292	4890407			Yes		Endoplasmic reticulum;Nucleus;Cell Membrane;Nucleous;Nucleoplasm	GENCODE	calmodulin binding transcription activator 2 [Source:HGNC Symbol;Acc:HGNC:18807]	4589	CTCCCATCTGTTCCCCGAGGAGGGCGGGGGGCTCAGGCTGGAGCCAGAGCGGTAGATGGG					NM_001171167	14.859	12.4865	14.7127	13.3206	13.0012	13.1564	13.6359	14.6536	15.2636	14.1347	15.3125	15.624	13.7387	14.0024	13.4698	15.2875	14.4967	14.7638	12.5312	13.3746
ASHG19AP1B105629369V5	0.853824	0.956184	1.00948	up	ENST00000295030	ENSG00000162928	PEX13	protein_coding	DHS_promoter	Yes	chr2:61244857-61279125:+	chr2	+	61244857	61279125		Addison Disease;Apnea;Blepharoptosis;Cerebellar Ataxia;Corneal Opacity;Cryptorchidism;Epilepsy;Sensorineural Hearing Loss (disorder);Hepatomegaly;Hydronephrosis;Icterus;Cystic kidney;Liver diseases;Micrognathism;Movement Disorders;Muscle hypotonia;Muscle Spasticity;Night Blindness;Nystagmus;Optic Atrophy;Osteochondrodysplasias;Pyloric Stenosis;Respiratory Insufficiency;Respiratory Tract Infection…			Ribosome;Nucleus;Cytoplasm;Endoplasmic reticulum	GENCODE	peroxisomal biogenesis factor 13 [Source:HGNC Symbol;Acc:HGNC:8855]	4470	GAAGTAACAGACAGCATCAACTGGGCAAGTGGTGAGGATGACCATGTAGTTGCCAGAGCA	conserved	conserved			NM_002618	6.38462	5.91187	6.2965	6.61011	6.49925	6.48316	6.27295	6.50341	6.44537	6.44687	6.5149	6.62136	6.76943	6.35341	6.42052	6.95824	6.81542	6.83494	6.59894	6.76608
ASHG19AP1B140677464V5	0.41284	0.774447	1.0524	up	ENST00000215882	ENSG00000100075	SLC25A1	protein_coding	DHS_promoter	Yes	chr22:19163088-19166343:-	chr22	-	19163088	19166343		Dyspnea;Epilepsy;Respiratory Insufficiency;Schizophrenia;Seizures;Stridor;Encephalopathies;Feeding difficulties;Noisy respiration;Cerebellar Hypoplasia;Global developmental delay;Congenital Myasthenic Syndromes, Presynaptic;Delayed myelination;Poor eye contact;Hypotonia, severe;L-2-HYDROXYGLUTARIC ACIDURIA;Cognitive delay;Irritation - emotion;Combined D-2- and L-2-hydroxyglutaric aciduria;Dilated…		subcutaneous_fat_cell	Ribosome;Cytosol	GENCODE	solute carrier family 25 member 1 [Source:HGNC Symbol;Acc:HGNC:10979]	1648	GCACCCACCACTCTCAGGACCACCCTGCCAAGGCAGAATAAACCGGATCCTGTTGCAGCC	conserved	conserved			NM_005984	10.2807	10.1865	9.87173	10.4411	10.9586	10.662	10.5951	10.205	9.70081	9.34082	9.58931	9.92042	9.49399	9.55951	9.27948	9.51744	9.05336	9.88846	10.4226	11.0335
ASHG19AP1B100239337V5	0.923504	0.979517	1.00323	up	ENST00000219476	ENSG00000103197	TSC2	protein_coding	DHS_promoter	Yes	chr16:2097466-2138721:+	chr16	+	2097466	2138721		Abdominal Pain;Astrocytoma;Atelectasis;Autistic Disorder;Brain Diseases;Renal Cell Carcinoma;Squamous cell carcinoma;Chest Pain;Chordoma;Chylothorax;Coughing;Dyspnea;Ependymoma;Epilepsy;Fibromatosis, Gingival;Hematuria;Hypothyroidism;Kidney Neoplasm;Cystic kidney;Fibroid Tumor;Leukemia, Myelocytic, Acute;Mental Retardation;Mouth Neoplasms;Nerve Degeneration;Optic Atrophy;Pancreatic Neoplasm;Pneum…	Yes		Endoplasmic reticulum;Nucleus;Insoluble Fraction;Nucleous;Nucleoplasm	GENCODE	TSC complex subunit 2 [Source:HGNC Symbol;Acc:HGNC:12363]	6164	GGTCAGCATCCTCGCGCTCAAGGCGGTCATGCCGGACTCCTGCGGACTACACATCCCGGC					NM_000548	6.22161	6.31584	6.00029	6.55547	5.91963	5.95121	6.05416	6.17578	5.83679	6.00842	6.24051	6.00791	5.68072	6.40838	5.98921	5.84566	6.05889	6.06015	5.74702	6.11759
ASHG19AP1B130638080V5	0.239569	0.674336	1.06663	up	ENST00000301246	ENSG00000167644	C19orf33	protein_coding	DHS_promoter	Yes	chr19:38794801-38795649:+	chr19	+	38794801	38795649				placental_epithelial_cell	Ribosome;Cytoplasm	GENCODE	chromosome 19 open reading frame 33 [Source:HGNC Symbol;Acc:HGNC:16668]	467	AGGCGCCCTTGGCCTTAGGACCCAACTTCTCTTACCGCCATGGAGTTCGACCTGGGAGCA	unconserved	conserved			NM_033520	4.7042	5.69389	5.44114	5.70305	5.79528	6.25994	5.69929	5.79065	5.60274	5.78245	5.75286	5.7713	5.80035	5.72906	6.19836	5.74443	5.70658	6.05597	6.32598	6.00304
ASHG19AP1B100037971V5	0.282833	0.697545	1.11852	up	ENST00000593319	ENSG00000269630	AC015989.2	protein_coding		Yes	chr18:60505640-60505948:-	chr18	-	60505640	60505948						GENCODE		309	GCTGGGGTTCTTACTTCCTCTTAGAATTTTTACTTAAGATTTTACTTAGGAATTTTTACT						6.81464	7.36337	7.38166	7.73762	7.51071	6.96069	7.03647	6.90964	6.78514	6.68178	7.00085	6.53021	6.39225	6.27471	6.35041	6.94244	6.57801	6.50999	6.82579	7.00814
ASHG19AP1B100199752V5	0.175299	0.622349	1.16005	up	FTMT27900007933	CATG00000052390	CATG00000052390.1	protein_coding	DHS_enhancer	Yes	chr20:5626334-5629256:+	chr20	+	5626334	5629256						FANTOM5CAT	At least 1 of the 10 top ranked transcript is CPAT coding and max ORF size >=300, NOT annotated as nonCoding in GENCODE	1449	TGCAACCTCCACTTCTTGGGTTCAAGCGATTCTCCTGCTTAGCCTCCCGAGTAGCTGGGA	conserved	conserved				12.1864	12.2864	12.1921	12.7538	13.5893	13.1134	12.7504	12.9463	12.2941	11.9221	10.4965	12.3237	12.944	12.7458	12.497	12.3393	12.2934	13.2929	14.3546	14.3855
ASHG19AP1B100123484V5	0.455689	0.792686	1.02346	up	ENST00000615868	ENSG00000278463	HIST1H2AB	protein_coding	DHS_promoter	Yes	chr6:26033404-26033796:-	chr6	-	26033404	26033796				reticulocyte		GENCODE	histone cluster 1 H2A family member b [Source:HGNC Symbol;Acc:HGNC:4734]	393	ATCCGCAATGACGAGGAGCTTAATAAACTCTTGGGGCGTGTGACCATCGCGCAGGGTGGC	conserved	conserved	gout;congenital heart disease;iron metabolism disease;ankylosing spondylitis;urate measurement;ferritin measurement;mean corpuscular volume;mean corpuscular hemoglobin;uric acid measurement;Dilated cardiomyopathy;Aortic dilatation;Abnormality of erythrocytes;Abnormality of the carotid arteries;Abnormality of homocysteine metabolism;Abnormality of iron homeostasis;Abnormal hemoglobin;Erythrocyte I…		NM_003513	6.55563	6.90802	6.74739	6.77787	6.79763	6.60871	6.77588	6.78842	6.50965	6.96605	6.69019	6.80081	6.76936	6.63704	6.85602	6.57026	6.53029	6.96052	6.63727	6.71543
ASHG19AP1B100063693V5	0.433966	0.782501	1.04885	up	ENST00000332345	ENSG00000169756	LIMS1	protein_coding	DHS_promoter	No	chr2:109204767-109300593:+	chr2	+	109204767	109300593				classical_monocyte	Cytosol;Cytoplasm;Insoluble Fraction	GENCODE	LIM zinc finger domain containing 1 [Source:HGNC Symbol;Acc:HGNC:6616]	1235	GAGGAAGTTCTGTACAGTTTAGGAAATAGAGGCTTTCAAAGATAATTCGCAGTGATGTGA					NM_004987	5.77787	5.14632	5.58845	6.16593	6.35324	6.30958	6.40808	5.66714	5.27174	5.65656	5.8626	5.51885	6.00146	6.53415	6.17698	6.21753	6.25689	6.42771	6.53707	6.11959
ASHG19AP1B122091903V5	0.664022	0.885815	1.02279	up	ENST00000536459	ENSG00000083812	ZNF324	protein_coding	DHS_promoter	Yes	chr19:58978423-58986803:+	chr19	+	58978423	58986803			Yes		Cytosol;Exosome;Insoluble Fraction;Cell Membrane;Nucleous	GENCODE	zinc finger protein 324 [Source:HGNC Symbol;Acc:HGNC:14096]	5653	GCCGAAGCCCAGGACCAGATGGCCTTTGAGGATGTGGCTGTGTACTTCTCCCAGGAGGAG	unconserved	conserved				8.00554	8.42864	8.26717	8.6041	8.34292	8.45797	8.66091	8.94697	8.6482	8.94132	8.9333	8.78209	9.02601	9.06731	8.85003	8.91567	8.95928	9.14139	9.09759	8.48713
ASHG19AP1B123091218V5	0.0372316	0.474179	1.09582	up	ENCT00000176029	CATG00000031631	CATG00000031631.1	protein_coding		Yes	chr17:46100960-46106791:+	chr17	+	46100960	46106791						FANTOM5CAT	At least 1 of the 10 top ranked transcript is CPAT coding and max ORF size >=300, NOT annotated as nonCoding in GENCODE	5832	ATACAATCTCCACCCTTCCCGTTTGTCCCTGCGACACCCTTTCACCCTCCTGTCCCTCCG	unconserved	conserved				11.5471	11.5838	11.2311	11.9039	11.7616	11.6686	11.1864	11.5917	11.511	11.188	11.3628	11.5287	11.5471	12.1293	11.5308	11.7783	11.2908	11.5487	12.5572	12.063
ASHG19AP1B100057723V5	0.0308728	0.458494	1.08586	up	ENST00000265018	ENSG00000047662	FAM184B	protein_coding	DHS_promoter	Yes	chr4:17630929-17783135:-	chr4	-	17630929	17783135		Substance-Related Disorders		nervous_system		GENCODE	family with sequence similarity 184 member B [Source:HGNC Symbol;Acc:HGNC:29235]	6622	GATGAGGCTGGCAAATTAAATGGAACTATGATAGGGACCATCTTACTGTATCTGTCAGAT	conserved	conserved	lung cancer		NM_015688	7.31226	7.02596	7.04989	7.743	7.77598	7.86298	7.59162	7.65114	7.25859	7.23493	7.15989	7.43836	7.45762	7.56827	7.6197	7.52509	7.51656	7.57466	7.96292	7.74819
ASHG19AP1B115850448V5	0.599213	0.859248	1.03045	up	ENST00000383579	ENSG00000159650	UROC1	protein_coding		Yes	chr3:126200698-126236596:-	chr3	-	126200698	126236596		Ataxia;Urocanase deficiency;Intellectual Disability		hepatocyte	Nucleus	GENCODE	urocanate hydratase 1 [Source:HGNC Symbol;Acc:HGNC:26444]	2735	GGAAGTGACTGACAGCTTGGACCGCTGCATCCAGAGGCTCAGGGTCCTTCAGCTGGGATT	conserved	unconserved			NM_001165974	5.32184	5.92682	5.50987	5.2265	5.41388	5.82883	5.45358	5.64479	5.01236	5.56337	5.44795	5.82746	5.8484	5.38045	5.99363	5.41383	5.99393	5.69992	5.81648	5.86189
ASHG19AP1B108246850V5	0.183806	0.629434	1.08518	up	ENST00000414429	ENSG00000235109	ZSCAN31	protein_coding	DHS_promoter	Yes	chr6:28292517-28324048:-	chr6	-	28292517	28324048		Psychotic Disorders;Schizophrenia;Nonorganic psychosis	Yes	thyroid_gland	Nucleus;Cytoplasm;Cytosol;Insoluble Fraction	GENCODE	zinc finger and SCAN domain containing 31 [Source:HGNC Symbol;Acc:HGNC:14097]	3551	ACCCCAGGCATCCAAACCATGACAGTTCCATCAGCTCTCCAAATGAGACTTTGGGATTCC	unconserved	conserved	lung cancer;bipolar disorder;schizophrenia;Bipolar affective disorder		NM_001135215	9.26135	9.71321	8.69785	8.9855	9.60603	9.40603	8.97419	8.58345	8.37953	7.82766	7.92482	8.56539	8.01304	8.4809	7.98172	8.27971	7.82032	8.58081	9.70047	9.3774
ASHG19AP1B100085276V5	0.133459	0.58027	1.07227	up	ENST00000598975	ENSG00000267954	AP000349.1	protein_coding		Yes	chr22:24124467-24126145:-	chr22	-	24124467	24126145						GENCODE		747	TAGATCTTGTTCTTCTCGGGACCCCAGACCAAGGCAGCATGGACCGGGAACCTCACCAGG						5.4483	5.87064	4.43378	4.85595	5.29882	5.45617	5.18347	5.3576	5.61817	4.93285	5.30429	5.57124	5.27731	5.77504	5.17988	5.28927	4.94619	5.51841	5.5285	5.86612
ASHG19AP1B104867582V5	0.430763	0.781361	1.04402	up	ENST00000341376	ENSG00000001167	NFYA	protein_coding	DHS_promoter	Yes	chr6:41040684-41067715:+	chr6	+	41040684	41067715		Lung Neoplasms	Yes	neutrophil	Cytosol;Insoluble Fraction;Cell Membrane	GENCODE	nuclear transcription factor Y subunit alpha [Source:HGNC Symbol;Acc:HGNC:7804]	3811	ACCCTCCAGGTAGTCCAAGGGCAGCCATTAATGGTGCAGGTCAGTGGAGGCCAGCTAATC					NM_002505	4.99601	3.65777	5.31848	5.71189	5.58201	5.37504	5.46561	5.3127	5.3846	5.51284	5.97049	5.2956	5.50417	5.6726	5.54331	5.51998	5.51698	5.67882	5.86564	5.57376
ASHG19AP1B140442737V5	0.6572	0.884274	1.02937	up	ENST00000402905	ENSG00000138380	CARF	protein_coding	DHS_promoter	Yes	chr2:203776937-203851786:+	chr2	+	203776937	203851786			Yes		Cytosol;Nucleus	GENCODE	calcium responsive transcription factor [Source:HGNC Symbol;Acc:HGNC:14435]	5938	GACGGTGGCCGATAGTGGTCCTACTGTCGTGGGACTGCTCTGCGCGCTCCCGGTGGGGCG					NM_001104586	6.85946	7.6047	6.55373	7.27687	7.0067	6.74144	6.78455	7.15454	7.01759	7.16659	7.2931	7.52497	6.99547	6.97536	8.74	6.94814	7.09519	7.39137	7.64122	7.71127
ASHG19AP1B119988866V5	0.476561	0.803427	1.0587	up	ENST00000272371	ENSG00000115155	OTOF	protein_coding	DHS_enhancer	Yes	chr2:26680071-26781566:-	chr2	-	26680071	26781566		Deafness;Sensorineural Hearing Loss (disorder);Deafness, Autosomal Recessive 9;Absence of acoustic middle ear muscle reflexes;Absent brainstem auditory responses;Autosomal recessive predisposition		striatum	Endoplasmic reticulum;Nucleus	GENCODE	otoferlin [Source:HGNC Symbol;Acc:HGNC:8515]	7156	CCGCCGCCTCTACAATGCCAACATCATGGACCACATTGCCGACAAGCTGGAAGAAGGCCT					NM_194248	11.3865	11.4501	10.9469	11.8829	12.6451	12.6094	11.7224	11.7276	11.5992	11.4815	11.29	11.369	11.4749	10.9128	10.7325	11.1079	10.9716	11.1334	12.0316	11.9495
ASHG19AP1B135997846V5	0.528857	0.829651	1.04624	up	ENST00000246957	ENSG00000126602	TRAP1	protein_coding	DHS_promoter	Yes	chr16:3708038-3767598:-	chr16	-	3708038	3767598		Degenerative polyarthritis;Stomach Neoplasms			Endoplasmic reticulum;Ribosome;Insoluble Fraction	GENCODE	TNF receptor associated protein 1 [Source:HGNC Symbol;Acc:HGNC:16264]	2296	CCTTCCCATCGTGTACGGTCCCGCGTGGCTGCGCGCGGCGCTCTGGGAGTACGACATGGC	conserved	conserved			NM_016292	5.15757	5.66845	5.61969	5.72614	5.50684	4.85243	4.92117	5.38833	5.08544	5.49923	5.5152	5.02978	4.8648	5.54408	4.74756	4.73619	4.50172	4.70442	4.52156	5.28411
ASHG19AP1B125420408V5	0.279694	0.696343	1.08521	up	ENST00000350763	ENSG00000041982	TNC	protein_coding	DHS_promoter	Yes	chr9:117782813-117880536:-	chr9	-	117782813	117880536		Asthma;Deafness;Endometriosis;Hearing Loss, Partial;melanoma;Pleural Diseases;Varicosity;Lung Injury;Congenital deafness;hearing impairment;DEAFNESS, AUTOSOMAL DOMINANT 56		neuronal_stem_cell	Cytosol;Ribosome;Nucleus;Insoluble Fraction	GENCODE	tenascin C [Source:HGNC Symbol;Acc:HGNC:5318]	7641	ACCAAAACCATCAGTGCCACAGCCACGACAGAGGCCCTGCCCCTTCTGGAAAACCTAACC					NM_002160	8.42108	8.64893	7.72299	8.6137	9.1526	8.98211	8.5101	8.32819	8.37489	8.26335	8.22005	8.28863	8.56786	8.66295	8.26511	8.12962	8.32485	8.51075	9.82667	9.23024
ASHG19AP1B105706675V5	0.356296	0.74194	1.04215	up	ENST00000342868	ENSG00000168903	BTNL3	protein_coding	DHS_promoter	Yes	chr5:180415845-180433727:+	chr5	+	180415845	180433727				small_intestine		GENCODE	butyrophilin like 3 [Source:HGNC Symbol;Acc:HGNC:1143]	2440	GGTGGAATCCAAGGTATTGATAGGAGAGACGTTTTTCCAGCCCTCACCTTGGCGCCTGGC	unconserved	unconserved			NM_197975	5.34107	6.20009	5.9949	6.57529	6.60008	6.31618	6.29882	6.49373	6.24029	6.24312	6.1066	6.13328	6.43623	6.79763	6.65307	6.19262	6.4734	6.43364	6.69216	6.48184
ASHG19AP1B105168113V5	0.0443397	0.482343	1.08577	up	ENST00000326771	ENSG00000112214	FHL5	protein_coding		Yes	chr6:97010460-97064444:+	chr6	+	97010460	97064444		Migraine Disorders	Yes	testis		GENCODE	four and a half LIM domains 5 [Source:HGNC Symbol;Acc:HGNC:17371]	2031	GCCACAATCCAGGGGGCCATCTCTTAAGGTACCAATAATTTTGCAGCCCAGTAGGAGTCA	conserved	conserved	alcohol dependence;Abnormality of the nervous system;Alcoholism		NM_020482	6.32705	6.94073	5.97839	6.59698	6.69041	6.5787	6.6008	6.3895	5.98469	6.55165	6.1645	6.3139	6.39061	6.64832	6.28059	6.21544	6.27194	6.75139	6.8257	6.71073
ASHG19AP1B142708964V5	0.254907	0.683214	1.06657	up	ENST00000215061	ENSG00000099330	OCEL1	protein_coding	DHS_promoter	Yes	chr19:17337013-17340028:+	chr19	+	17337013	17340028						GENCODE	occludin/ELL domain containing 1 [Source:HGNC Symbol;Acc:HGNC:26221]	1133	GCCCTGCTGAGCGACCCCGCCAGTCGGGTCCATCCTGCAGTAAATGCACAACCCGGACGG	unconserved	conserved			NM_024578	4.65925	3.65777	4.29586	4.59304	4.74496	5.00467	4.29258	4.54503	4.41999	4.53872	4.55236	4.4643	4.21383	4.53696	4.4491	4.56894	4.37942	4.34176	4.44795	4.1961
ASHG19AP1B100054169V5	0.0909563	0.542907	1.12081	up	ENST00000302279	ENSG00000168522	FNTA	protein_coding	DHS_promoter	Yes	chr8:42911296-42940931:+	chr8	+	42911296	42940931					Endoplasmic reticulum;Ribosome	GENCODE	farnesyltransferase, CAAX box, alpha [Source:HGNC Symbol;Acc:HGNC:3782]	1840	ACCTCTATGGTAGGAAACCCAGAAAACAGGAAGTGGCCTCGAGAGGGGGAAGGGAGGGGC	conserved	conserved			NM_002027	6.32358	6.70849	6.21127	6.4931	6.83261	6.49021	6.52825	6.42728	6.27692	6.27422	6.39702	6.34829	6.91409	7.01937	7.08232	6.91829	7.196	7.1289	7.41984	7.07572
ASHG19AP1B135491244V5	0.775595	0.928382	1.02382	up	ENST00000360584	ENSG00000196517	SLC6A9	protein_coding	DHS_promoter	Yes	chr1:44463200-44482997:-	chr1	-	44463200	44482997		Alcoholic Intoxication, Chronic;Psychotic Disorders;Schizophrenia;Amphetamine-Related Disorders;Nonorganic psychosis		neuron_projection_bundle		GENCODE	solute carrier family 6 member 9 [Source:HGNC Symbol;Acc:HGNC:11056]	2330	GGCCGCGGCTCATGGACCTGTGGCCCCCTCTTCCCCAGAACAGGTGACGCTTCTCCCTGT	conserved	conserved	alcohol dependence;Abnormality of the nervous system;Abnormality of erythrocytes;Sickle Cell Trait		NM_201649	12.5005	13.2341	12.7401	12.5562	13.1336	12.5061	12.2334	12.8202	12.5433	12.83	12.3258	12.3821	12.8322	13.2624	13.2811	12.669	12.7696	13.0536	14.3384	13.7054
ASHG19AP1B122210456V5	0.247707	0.679545	1.06771	up	ENST00000222728	ENSG00000106006	HOXA6	protein_coding	DHS_promoter	Yes	chr7:27185015-27187393:-	chr7	-	27185015	27187393			Yes	hindgut		GENCODE	homeobox A6 [Source:HGNC Symbol;Acc:HGNC:5107]	989	AGACGTACACCTCACCTTGTTTCTACCAACAGTCCAACTCGGTCCTGGCCTGCAACCGGG	conserved	conserved			NM_024014	8.20888	8.55451	7.36623	7.27498	7.73748	7.70667	7.28864	7.03156	7.1079	6.82802	6.99303	7.06722	7.08941	6.9023	6.90449	7.35778	6.641	6.86086	8.31233	7.44487
ASHG19AP1B102078045V5	0.490272	0.808827	1.06503	up	ENST00000369878	ENSG00000148842	CNNM2	protein_coding	DHS_promoter	Yes	chr10:104678050-104849978:+	chr10	+	104678050	104849978		Cardiac Arrhythmia;Dizziness;Epilepsy;Headache;Kidney Diseases;Mental Retardation;Schizophrenia;Seizures;Tetany;Vertigo;Hypomagnesemia;Muscle Weakness;Low intelligence;Small head;Global developmental delay;Mental deficiency;Poor school performance;Cognitive delay;HYPOMAGNESEMIA 6, RENAL;Intellectual Disability;Mental and motor retardation;Dull intelligence;Autosomal recessive predisposition;HYPOM…		neuron_projection_bundle	Ribosome;Endoplasmic reticulum;Chromatin	GENCODE	cyclin and CBS domain divalent metal cation transport mediator 2 [Source:HGNC Symbol;Acc:HGNC:103]	15857	AGCAGCAGGTTCTCCAGGTGAAAATAAGTCCCCTCCTCGCCCATGTGGCTTGAATCACTC					NM_017649	14.6405	15.8447	13.7808	15.7038	16.2564	15.9559	15.7415	15.6598	15.089	15.5993	15.3819	14.8863	15.2488	15.281	14.949	14.7254	15.1155	15.4451	16.2072	16.0518
ASHG19AP1B100228364V5	0.975188	0.993141	1.00214	up	ENST00000607574	ENSG00000271824	SMIM32	protein_coding	DHS_promoter	Yes	chr5:135527156-135528822:-	chr5	-	135527156	135528822				small_intestine	Cytoplasm	GENCODE	small integral membrane protein 32 [Source:HGNC Symbol;Acc:HGNC:53640]	1667	GGAGGACCCCACTAGGATCCGAGCGTCGTGAACTCACCTGAACTTTGGAAGGTTGGCACT	conserved	conserved			NM_001350994	7.04659	6.70565	6.93905	6.97854	7.01271	6.99244	7.66463	7.06847	6.96571	7.45735	7.4364	7.43861	7.47428	7.513	7.0767	6.61387	6.97807	7.12988	7.00487	7.17478
ASHG19AP1B118988527V5	0.0370602	0.474179	1.14006	up	ENST00000614167	ENSG00000128408	RIBC2	protein_coding	DHS_promoter	Yes	chr22:45809572-45828376:+	chr22	+	45809572	45828376		Mammary Neoplasms		testis		GENCODE	RIB43A domain with coiled-coils 2 [Source:HGNC Symbol;Acc:HGNC:13241]	1478	GGCAGAAGCGGGTCTTCAACGCCAGAAACAGGATAATTGGGGGAGACACTGAAGCCTGGG	conserved	conserved			NM_015653	6.49012	6.14231	6.52194	7.0921	7.16409	6.91812	6.79629	6.92854	6.56022	6.76404	6.75239	6.66429	7.1898	7.39272	7.20593	7.34516	7.32031	7.33115	7.63006	7.48855
ASHG19AP1B100215780V5	0.116716	0.56577	1.079	up	ENST00000296503	ENSG00000164104	HMGB2	protein_coding	DHS_promoter	Yes	chr4:174252846-174256276:-	chr4	-	174252846	174256276		Obesity;Adenocarcinoma of lung (disorder);Liver carcinoma	Yes	reticulocyte	Ribosome;Cytoplasm;Insoluble Fraction	GENCODE	high mobility group box 2 [Source:HGNC Symbol;Acc:HGNC:5000]	1889	GCGGGGACTATCTGGGTTTGAATAATCGTCAGAACCAATCAGATTAGTGGGGATGTGGCC	conserved	conserved			NM_002129	6.77058	7.00697	6.58406	7.6134	7.53238	7.29616	6.9669	7.16538	7.01909	7.20593	6.99095	7.00322	7.27465	7.33047	6.94887	7.06847	7.22718	7.77417	7.24413	7.76563
ASHG19AP1B108283187V5	0.425645	0.780606	1.06792	up	MICT00000157249	CATG00000034912	CATG00000034912.1	protein_coding	DHS_enhancer	Yes	chr17:81052816-81057802:-	chr17	-	81052816	81057802						FANTOM5CAT	At least 1 of the 10 top ranked transcript is CPAT coding and max ORF size >=300, NOT annotated as nonCoding in GENCODE	4733	GGGAGAAGCCACCGCCCCCGAGAGCTCCAAAGCCTCTGACTTGTCTTGGGTAAGTCTCAC	conserved	unconserved				9.75224	10.0646	9.30917	10.1839	11.5697	10.6017	10.0972	10.2148	9.56375	9.68959	9.64008	9.60875	9.59958	9.79142	9.46245	9.31437	9.30257	9.84063	11.3456	11.3592
ASHG19AP1B100137203V5	0.483357	0.806821	1.0388	up	ENST00000256897	ENSG00000134480	CCNH	protein_coding	DHS_promoter	Yes	chr5:86690082-86708836:-	chr5	-	86690082	86708836		Animal Mammary Neoplasms;Mammary Neoplasms, Experimental	Yes	eosinophil	Ribosome;Cytosol	GENCODE	cyclin H [Source:HGNC Symbol;Acc:HGNC:1594]	1378	TAACGAACCCGGGATACGGTCTGTTCCTAGTCCGCTCCGGAAATGCAACTGCGTACGGGC	conserved	conserved			NM_001239	4.73128	4.99116	5.30529	4.75705	4.82577	3.88087	4.24822	4.53775	4.53503	4.77251	4.29238	4.81159	4.78604	4.96538	4.41986	4.52653	4.31755	4.29042	4.40683	4.88105
ASHG19AP1B112185321V5	0.0608346	0.501547	1.1352	up	ENST00000368364	ENSG00000135547	HEY2	protein_coding	DHS_promoter	Yes	chr6:126070726-126082415:+	chr6	+	126070726	126082415		Astrocytoma;Hypertrophic Cardiomyopathy;Carcinoma, Pancreatic Ductal;Brugada Syndrome (disorder);Mammary Neoplasms	Yes	spinal_cord		GENCODE	hes related family bHLH transcription factor with YRPW motif 2 [Source:HGNC Symbol;Acc:HGNC:4881]	2678	CGAGACCATCGACGTGGGGAGCGAGAACAATTACTCGGGGCAAAGTACTAGCTCTGTGAT	conserved	conserved	Abnormal atrioventricular conduction		NM_012259	6.31559	6.89151	6.30101	6.32342	6.72811	6.75846	6.42352	6.81662	6.71175	6.80047	6.29542	6.56977	6.98551	6.94483	7.38767	6.82038	7.02052	7.07227	7.07454	7.18135
ASHG19AP1B132368807V5	0.0615436	0.501547	1.06883	up	ENST00000319349	ENSG00000175832	ETV4	protein_coding	DHS_promoter	Yes	chr17:41605212-41623800:-	chr17	-	41605212	41623800		Neoplasm Metastasis;Prostatic Neoplasms;Ewings sarcoma;Mammary Neoplasms	Yes	trabecular_meshwork_cell	Cytosol	GENCODE	ETS variant 4 [Source:HGNC Symbol;Acc:HGNC:3493]	2429	GGCTCACAACTGTCTGCTGCGCCCGAAAAACAAGTCGGTGCGCTGGGGACCCGGGGCCGG	conserved	conserved			NM_001079675	5.90009	6.3103	5.98485	6.69495	6.78904	6.46527	6.13167	6.36157	6.24931	6.54946	6.43663	6.28773	6.1813	6.06684	6.46193	6.42706	6.167	6.69511	6.61864	6.67788
ASHG19AP1B110039936V5	0.895162	0.970549	1.00439	up	ENST00000573882	ENSG00000141527	CARD14	protein_coding	DHS_enhancer	Yes	chr17:78143811-78183130:+	chr17	+	78143811	78183130		Pityriasis Rubra Pilaris;Psoriasis;PSORIASIS 2		mast_cell	Nucleus	GENCODE	caspase recruitment domain family member 14 [Source:HGNC Symbol;Acc:HGNC:16446]	4537	GTAAATAAAGCCTCTGCGTGGTGGAGACGGTACTTTCAGTGGGTCTGTGCCCCGTGGCCC						5.70789	5.75472	6.09418	6.16839	6.12359	6.51628	6.21753	6.10418	6.2776	6.45538	6.13188	6.15058	5.90962	6.00678	6.36284	6.13306	6.06506	5.98221	5.97752	6.15011
ASHG19AP1B124538737V5	0.0638921	0.504926	1.08238	up	ENST00000382496	ENSG00000112902	SEMA5A	protein_coding	DHS_promoter	Yes	chr5:9035138-9546187:-	chr5	-	9035138	9546187		Alcoholic Intoxication, Chronic;Autistic Disorder;Cri-du-Chat Syndrome;Fetal Growth Retardation;Orbital separation excessive;Infant, Small for Gestational Age;Muscle hypotonia;Severe mental retardation (I.Q. 20-34);Curvature of spine;Cri du chat;Round face;Byzanthine arch palate;High pitched voice;Short stature;Downward slant of palpebral fissure;Small head;Short neck;Small hand;Congenital Epican…		epithelial_cell_of_amnion	Cytosol	GENCODE	semaphorin 5A [Source:HGNC Symbol;Acc:HGNC:10736]	11762	CTGTGGCAAGATCCAGTAGCGTAGAAGAGAAAAGGTGTGGAGAGTTCAACATGTTCCACA	conserved	conserved			NM_003966	7.19436	7.41994	7.26487	7.66026	7.71842	7.77871	7.4827	7.46809	7.03403	7.28299	7.22375	7.4588	7.74437	7.94546	7.92542	7.63044	7.62401	7.91875	8.15438	7.97704
ASHG19AP1B121449531V5	0.102139	0.554435	1.07533	up	ENST00000377307	ENSG00000147799	ARHGAP39	protein_coding		Yes	chr8:145754563-145831084:-	chr8	-	145754563	145831084				nervous_system	Cytosol;Nucleus;Insoluble Fraction;Cell Membrane;Nucleous	GENCODE	Rho GTPase activating protein 39 [Source:HGNC Symbol;Acc:HGNC:29351]	4673	AGAAACCCAAGCCTTATGTTGAAGAGCCGGATGGGGTGGCGATAAGCACGTATGCCAAGT					NM_025251	6.17831	6.21038	5.89792	6.10932	6.34985	6.61708	6.28524	5.96015	6.30432	6.09202	5.53766	5.99954	6.24181	6.30684	6.47477	6.0748	6.13709	6.647	6.60171	6.32799
ASHG19AP1B100227902V5	0.617206	0.866893	1.0204	up	ENST00000447610	ENSG00000214306	AP001024.2	protein_coding		Yes	chr11:107643129-107647344:+	chr11	+	107643129	107647344						GENCODE		318	GTGAGTCACCACGCCTGGCCCTTCCCCTTCAACTTTGCTGAGAGACAGGGTCTCACCATG						11.5893	11.3878	11.4212	12.1275	12.1219	12.0906	11.9725	12.0679	11.6237	11.7974	11.6893	11.6901	11.84	11.8468	11.6558	11.645	11.5415	11.895	11.8459	12.102
ASHG19AP1B100132585V5	0.497709	0.811601	1.11996	up	ENST00000376288	ENSG00000204539	CDSN	protein_coding		Yes	chr6:31082867-31088223:-	chr6	-	31082867	31088223		Asthma;Flushing;Pruritus;Erythema;Onycholysis;Elevated IgE;Peeling of skin;Brittle hair;Short stature;Hypotrichosis Simplex of Scalp;Reduced tensile strength of hair;Hypotrichosis of the scalp;Fragile hair;Prenatal onset;Reactive airway disease;PEELING SKIN SYNDROME 1;Autosomal recessive predisposition;Abnormality of metabolism/homeostasis;Fractured hair		membranous_layer		GENCODE	corneodesmosin [Source:HGNC Symbol;Acc:HGNC:1802]	2552	CTTCTACCTTCCAGCTGCTCCCACAGAGGAGGAAGACAATAAATATTTGTTGAACTGAAA	conserved	conserved			NM_001264	9.37462	11.2929	8.56786	10.1304	11.3628	10.5924	8.7926	9.06583	8.22634	8.80806	8.42905	8.0998	8.40721	8.75114	8.15363	7.57553	8.20399	9.25345	11.6296	10.4928
ASHG19AP1B102837162V5	0.25379	0.682011	1.06466	up	ENST00000343060	ENSG00000105991	HOXA1	protein_coding	DHS_promoter	Yes	chr7:27132612-27135593:-	chr7	-	27132612	27135593		Autistic Disorder;Sensorineural Hearing Loss (disorder);Congenital Heart Defects;Craniofacial Abnormalities;Abnormal ocular motility;Congenital neurologic anomalies;Athabaskan brainstem dysgenesis;Bosley-Salih-Alorainy Syndrome;Gross motor development delay;Brainstem abnormalities;Abnormality of cerebral artery	Yes	sebaceous_gland		GENCODE	homeobox A1 [Source:HGNC Symbol;Acc:HGNC:5099]	2517	ACGGGTCTTAGGATGTCTGTAATAAATAAATATACTCAAGTTTCAGGTATGCTTAAGCAT	conserved	conserved			NM_005522	6.98121	7.0025	6.77252	7.29739	7.25668	7.45024	7.02129	6.71276	6.66734	6.63621	6.75687	6.8471	6.45038	6.54302	6.86489	6.94993	6.15157	6.83579	6.89142	7.03601
ASHG19AP1B103207267V5	0.212105	0.653853	1.06727	up	ENST00000430121	ENSG00000144649	FAM198A	protein_coding	DHS_promoter	Yes	chr3:43021040-43099176:+	chr3	+	43021040	43099176				testis		GENCODE	family with sequence similarity 198 member A [Source:HGNC Symbol;Acc:HGNC:24485]	3121	GGGGCACAAGGATGTCACGGGATATTTCACCTGCCTGGGATGGTGGAGGTAGTATGGGGT	unconserved	conserved			NM_001129908	8.08104	7.7735	8.03608	8.72848	8.83406	8.41351	8.44267	8.81804	8.61818	8.85993	8.74911	8.69209	8.74128	8.65236	8.68733	8.65929	8.69286	8.90592	8.24518	8.88339
ASHG19AP1B115112371V5	0.175129	0.622349	1.06514	up	MICT00000196970	CATG00000049669	CATG00000049669.1	protein_coding	DHS_enhancer	Yes	chr2:113443737-113450181:-	chr2	-	113443737	113450181						FANTOM5CAT	At least 1 of the 10 top ranked transcript is CPAT coding and max ORF size >=300, NOT annotated as nonCoding in GENCODE	3035	GGAAGGAGGTGGGGCTGCTGCATCTGGGAAAAGGAGTAAATGCTGAGAGGACCCTAGAGA	unconserved	unconserved				7.7138	8.06899	7.33411	8.28468	8.56811	8.4606	8.19899	7.98871	7.9785	7.78238	7.70527	8.44417	8.03046	8.04917	7.83642	7.99857	8.03673	8.14521	8.13574	8.19237
ASHG19AP1B100036552V5	0.431377	0.781555	1.04992	up	ENST00000394166	ENSG00000185551	NR2F2	protein_coding	DHS_promoter	Yes	chr15:96873946-96883492:+	chr15	+	96873946	96883492		Aortic coarctation;Aortic Valve Stenosis;Endocardial Cushion Defects;Endometriosis;Heart Septal Defects;Ventricular Septal Defects;Diaphragmatic Hernia;Female infertility;Tetralogy of Fallot;Hypoplastic Left Heart Syndrome;Common atrioventricular canal;Partial atrioventricular canal;Complete atrioventricular septal defect;ATRIOVENTRICULAR CANAL DEFECT;CONGENITAL HEART DEFECTS, MULTIPLE TYPES, 4	Yes	spleen	Cytoplasm;Cytosol;Insoluble Fraction;Cell Membrane	GENCODE	nuclear receptor subfamily 2 group F member 2 [Source:HGNC Symbol;Acc:HGNC:7976]	5275	TCGACCAGCACCATCGCAACCAGTGCCAGTACTGCCGCCTCAAAAAGTGCCTCAAAGTGG	conserved	conserved			NM_021005	8.28131	8.1944	7.66939	7.87455	8.76791	8.85155	8.53192	8.17224	8.07729	7.251	7.69551	7.89191	7.82072	7.53869	7.72781	7.71142	7.30805	7.92482	8.86338	8.94214
ASHG19AP1B108964637V5	0.689176	0.896441	1.03386	up	ENST00000282466	ENSG00000152580	IGSF10	protein_coding	DHS_promoter	Yes	chr3:151151282-151176497:-	chr3	-	151151282	151176497				cardiac_muscle_myoblast		GENCODE	immunoglobulin superfamily member 10 [Source:HGNC Symbol;Acc:HGNC:26384]	11067	AATAATGTGGAGGTTACCATCCAAGGCTGTGGTCGACCAGCAGCATAGAGTGGGCAGCTG	unconserved	conserved			NM_178822	4.73582	3.65777	3.21636	4.65865	4.41958	4.9762	4.16973	4.40209	4.97032	4.37173	4.09253	4.72987	5.08382	4.75158	5.08203	5.00759	5.11338	5.0481	5.24771	4.71234
ASHG19AP1B100230465V5	0.345981	0.736225	1.05933	up	ENST00000641816	ENSG00000284638	AC005551.1	protein_coding		Yes	chr19:3482802-3483444:-	chr19	-	3482802	3483444						GENCODE	novel protein	493	TCCATTGCCTTCAAGGACCCCCCATCCCGAAGCTCCTTCTGGAAGCTGATGGCAACTTGA						7.89608	8.11009	7.25057	7.4302	8.35427	7.87144	7.74189	7.60746	7.57553	6.96351	7.2861	7.63462	7.25353	6.93398	6.79603	7.1014	6.50882	7.39638	8.7388	8.4815
ASHG19AP1B101663908V5	0.211225	0.653054	1.06254	up	ENST00000219660	ENSG00000103375	AQP8	protein_coding	DHS_enhancer	Yes	chr16:25228242-25240261:+	chr16	+	25228242	25240261				colon	Ribosome	GENCODE	aquaporin 8 [Source:HGNC Symbol;Acc:HGNC:642]	1359	ATGTCTGGAGAGATAGCCATGTGTGAGCCTGAATTTGGCAATGACAAGGCCAGGGAGCCG	conserved	conserved			NM_001169	5.77922	5.99128	5.76548	5.89127	5.47567	6.3387	5.7867	5.37258	5.48492	5.64933	5.45403	5.64463	5.4982	5.6096	5.65795	5.74816	5.28992	5.71391	5.94698	5.26759
ASHG19AP1B111569301V5	0.920777	0.978319	1.00787	up	ENST00000439696	ENSG00000185650	ZFP36L1	protein_coding	DHS_promoter	Yes	chr14:69254379-69259957:-	chr14	-	69254379	69259957			Yes	eosinophil	Cytosol	GENCODE	ZFP36 ring finger protein like 1 [Source:HGNC Symbol;Acc:HGNC:1107]	3190	TGACTAATCTTGCCTGGGTTTGTGTAGGTCTGCAGGAAGGAAGGCTGAAAAAGCGGACGA	conserved	conserved	inflammatory bowel disease;celiac disease;multiple sclerosis;juvenile rheumatoid arthritis;type 1 diabetes mellitus;Glomerulosclerosis;Rheumatoid arthritis;Arteriosclerosis;Sclerosis of metaphyses of the upper limbs;Gastrointestinal inflammation;Type 1 diabetes;Celiac disease		NM_004926	9.02104	8.53459	8.81169	9.18849	10.1367	9.54364	9.08671	9.43469	8.75403	9.42863	9.22929	8.56361	8.59084	8.58174	8.71039	8.40255	8.71318	9.00036	8.904	10.2299
ASHG19AP1B130343816V5	0.903551	0.97364	1.00436	up	ENST00000341349	ENSG00000188747	NOXA1	protein_coding	DHS_promoter	Yes	chr9:140317802-140328858:+	chr9	+	140317802	140328858				hindgut	Nucleus	GENCODE	NADPH oxidase activator 1 [Source:HGNC Symbol;Acc:HGNC:10668]	1678	ACGTCCTGTGTGAAGAGCCCGATGTCCCCCTTGCAGTGGACCAGGCATGGCTGGAGGGCC	conserved	conserved			NM_006647	7.88084	7.58354	8.30365	8.19401	7.81835	7.92663	7.91765	8.04809	7.99256	8.52585	8.28715	8.00156	8.14432	7.91498	7.96596	7.92648	8.24614	7.79681	8.0925	7.71487
ASHG19AP1B100147488V5	0.67263	0.888971	1.02371	up	ENST00000269503	ENSG00000141668	CBLN2	protein_coding	DHS_promoter	Yes	chr18:70203915-70211774:-	chr18	-	70203915	70211774		Pulmonary Hypertension		nervous_system	Endoplasmic reticulum	GENCODE	cerebellin 2 precursor [Source:HGNC Symbol;Acc:HGNC:1544]	2945	TTTTAAGGGTGTCTAATTTTCAAAAGAGACGTCTGGGAGTATTTTGCTCTGGGCGTTTGG	conserved	conserved	nicotine dependence;Abnormality of the nervous system		NM_182511	5.5152	4.99672	5.04036	5.51528	5.64199	5.58514	5.83607	5.09578	5.2804	5.39119	5.76313	5.16249	5.56272	5.83672	5.46414	5.62291	5.63621	5.55489	5.38019	5.50077
ASHG19AP1B100142378V5	0.961864	0.989816	1.01173	up	ENST00000368921	ENSG00000213190	MLLT11	protein_coding	DHS_promoter	Yes	chr1:151030234-151040973:+	chr1	+	151030234	151040973		Juvenile Myelomonocytic Leukemia;Somatic mutation	Yes	neuron	Cytosol	GENCODE	MLLT11, transcription factor 7 cofactor [Source:HGNC Symbol;Acc:HGNC:16997]	4075	CTGACTCGACATCTTGTCCCCAATCCTTCCAAAAATATTGATGGTGATTTGTGCTACCAT	conserved	conserved			NM_006818	12.0363	8.57523	11.7834	10.8087	8.85205	11.2439	13.704	11.6654	13.8547	13.8122	13.704	13.6827	13.9444	13.1257	12.7585	13.3983	13.4934	13.0377	8.14718	9.17985
ASHG19AP1B130627824V5	0.904243	0.973813	1.0053	up	ENST00000299320	ENSG00000166246	C16orf71	protein_coding	DHS_promoter	Yes	chr16:4784273-4799397:+	chr16	+	4784273	4799397				testis		GENCODE	chromosome 16 open reading frame 71 [Source:HGNC Symbol;Acc:HGNC:25081]	2722	TTGACCTGCGGCAGATGGAGCTACCAGACCACCTGTCCCCAGAAAGCTCCAGCCACAGCT	unconserved	conserved			NM_139170	6.75147	7.15253	6.56386	6.70857	6.95358	6.76211	6.93406	6.81506	6.89622	7.00183	6.83386	6.92049	6.85997	7.01617	6.93414	6.79561	6.7185	6.60434	7.47985	7.07951
ASHG19AP1B116515065V5	0.172067	0.620805	1.07299	up	ENST00000357881	ENSG00000111783	RFX4	protein_coding	DHS_promoter	Yes	chr12:106994915-107155437:+	chr12	+	106994915	107155437		Alcoholic Intoxication, Chronic;Bipolar Disorder	Yes	nervous_system		GENCODE	regulatory factor X4 [Source:HGNC Symbol;Acc:HGNC:9985]	2565	TGCCCCTTACCACAGGAGCTCTGCACAGTACCCTTTTAATAGCCCCACTTCCCGGATGGA	conserved	conserved	autism spectrum disorder;heart conduction disease;heart rate;Autism;Sudden cardiac death;Abnormal atrioventricular conduction;Sick sinus syndrome		NM_001206691	7.95392	7.90675	7.71527	7.68428	8.11816	7.93391	7.40186	7.76563	7.36148	7.2477	7.25601	7.42946	6.91228	7.22501	7.3106	7.46153	6.91893	7.55919	8.29673	7.88563
ASHG19AP1B128147507V5	0.155942	0.604453	1.02419	up	ENST00000258962	ENSG00000136450	SRSF1	protein_coding	DHS_promoter	Yes	chr17:56082210-56084707:-	chr17	-	56082210	56084707		HIV Infections;Neoplasm Metastasis;Schizophrenia	Yes		Ribosome;Cytosol;Nucleus;Insoluble Fraction	GENCODE	serine and arginine rich splicing factor 1 [Source:HGNC Symbol;Acc:HGNC:10780]	1513	TCCTTCCGCTTCTCTTCCTCTGTCTCCCCCCCATATCCGTGCGCCGAGCTGATAAAGGCG	conserved	conserved			NM_006924	17.1049	17.017	17.094	17.017	16.9864	16.931	17.0285	17.069	17.2097	17.0733	17.1962	17.1484	17.0318	17.1196	17.0906	16.9649	17.0771	17.0562	17.0016	17.0432
ASHG19AP1B135057380V5	0.252628	0.681761	1.03835	up	ENST00000293879	ENSG00000161996	WDR90	protein_coding	DHS_promoter	Yes	chr16:699417-717830:+	chr16	+	699417	717830				testis	Cytosol;Nucleus;Nucleous	GENCODE	WD repeat domain 90 [Source:HGNC Symbol;Acc:HGNC:26960]	5488	GCCGTGGGGGCTGTGTCGGAGCTGAGGTGCAAGGGCTCAGGCGCCAGTTCTGTGTTCATG					NM_145294	7.48868	7.13458	7.4056	7.81248	8.04029	7.74961	7.67739	7.66834	7.5462	7.68266	7.39272	7.58916	7.4056	7.59088	7.50705	7.37275	7.43467	7.21566	7.71057	7.87703
ASHG19AP1B100088307V5	0.561078	0.841632	1.0572	up	ENST00000367679	ENSG00000116161	CACYBP	protein_coding	DHS_promoter	Yes	chr1:174968869-174980846:+	chr1	+	174968869	174980846				middle_temporal_gyrus	Cytosol;Ribosome;Cytoplasm	GENCODE	calcyclin binding protein [Source:HGNC Symbol;Acc:HGNC:30423]	2766	TTATAATACATAAAAGTTGTCAGGGCGGAGAGCAAGACATTACTCTTCTCGGATTGCCGG					NM_014412	4.49832	3.65777	5.85985	3.90843	4.19321	4.15145	3.81678	4.04734	3.33987	4.07725	4.12497	4.42629	4.65728	4.98543	4.45847	4.36175	5.20296	5.00454	5.41877	4.73252
ASHG19AP1B123408706V5	0.657269	0.884281	1.0428	up	ENST00000447445	ENSG00000113889	KNG1	protein_coding		No	chr3:186435137-186461594:+	chr3	+	186435137	186461594		anaphylaxis;Cardiac Arrhythmia;Coughing;Drug Eruptions;Edema;Extravasation of Diagnostic and Therapeutic Materials;Angioedemas, Hereditary;Hyperalgesia;Hyperemia;Hyperesthesia;Hypersensitivity;Hypertensive disease;Hypotension;Liver Cirrhosis, Experimental;Animal Mammary Neoplasms;Myocardial Reperfusion Injury;Pain;Tachycardia;High molecular weight kininogen deficiency;Bradycardia;Acute kidney inj…		hepatocyte	Cytosol;Cytoplasm	GENCODE	kininogen 1 [Source:HGNC Symbol;Acc:HGNC:6383]	1391	ACGGGCCCAAAGACAGGATACCGGTGAATGTACAGATAATGCATACATCGATATTCAGCT	unconserved	conserved	coronary thrombosis;blood coagulation disease;partial thromboplastin time;Venous thrombosis;Abnormality of prothrombin		NM_001166451	3.24307	5.53054	3.21636	4.70531	4.74965	4.64761	4.87084	4.98946	5.09371	4.998	4.71821	4.21738	4.50199	5.28508	5.26862	5.02592	5.50979	5.44737	5.56247	5.53392
ASHG19AP1B137111339V5	0.821382	0.94477	1.00791	up	ENST00000493960	ENSG00000163946	FAM208A	protein_coding	DHS_promoter	Yes	chr3:56656766-56717045:-	chr3	-	56656766	56717045					Ribosome;Insoluble Fraction	GENCODE	family with sequence similarity 208 member A [Source:HGNC Symbol;Acc:HGNC:30314]	5600	AGCCCAGAAGACCAGCTGGGGAAACATGGTGAGAAACAAACACCAGGTATGAAATCACCA	conserved	conserved			NM_001112736	6.5479	6.58474	6.60408	6.56905	6.73741	6.61716	6.62211	6.57698	6.3828	6.4747	6.79195	6.52498	6.7	6.64682	6.67236	6.73911	6.637	6.64663	6.5884	6.78992
ASHG19AP1B101844518V5	0.790076	0.933976	1.01279	up	ENST00000262915	ENSG00000126091	ST3GAL3	protein_coding	DHS_promoter	Yes	chr1:44173227-44396802:+	chr1	+	44173227	44396802		West Syndrome;MENTAL RETARDATION, AUTOSOMAL RECESSIVE 12;EPILEPTIC ENCEPHALOPATHY, EARLY INFANTILE, 15			Endoplasmic reticulum;Chromatin;Nucleous;Nucleoplasm	GENCODE	ST3 beta-galactoside alpha-2,3-sialyltransferase 3 [Source:HGNC Symbol;Acc:HGNC:10866]	2412	TCAGAGTATGATCGGTTGGGCTTCCTCCTGAATCTGGACTCTAAACTCTCACCGAGGACT					NM_174963	7.23419	6.80401	6.98486	7.90116	6.83082	6.49961	6.82699	6.97114	7.21928	7.34983	7.28521	7.25934	7.26904	8.30036	6.74298	6.84581	7.05563	6.60944	6.53845	6.55324
ASHG19AP1B104775626V5	0.397106	0.766623	1.11843	up	ENST00000375964	ENSG00000204463	BAG6	protein_coding	DHS_promoter	Yes	chr6:31606806-31620477:-	chr6	-	31606806	31620477				testis	Cytosol;Nucleus;Insoluble Fraction	GENCODE	BCL2 associated athanogene 6 [Source:HGNC Symbol;Acc:HGNC:13919]	3815	CCTTACTATCCCGGATGGAGACTCTCCCCTACCTTCAGTGTCGAGGAGGGCCCCAACCGC	conserved	conserved			NM_004639_6	12.1069	14.133	12.6342	13.0926	13.1638	12.7585	11.1311	11.5579	10.9865	11.3803	11.3463	10.9084	11.1104	12.5344	12.2773	11.1959	11.5455	12.5344	13.8962	12.7277
ASHG19AP1B122183659V5	0.658863	0.884433	1.02416	up	ENST00000310018	ENSG00000105929	ATP6V0A4	protein_coding		Yes	chr7:138391039-138482941:-	chr7	-	138391039	138482941		Dehydration;Nephrocalcinosis;Vomiting;Growth retardation;Failure to gain weight;Sensorineural hearing loss, bilateral;Growth delay;Growth failure;Distal Renal Tubular Acidosis;Poor growth;RENAL TUBULAR ACIDOSIS, DISTAL, AUTOSOMAL RECESSIVE;Pediatric failure to thrive;Very poor growth;Autosomal recessive predisposition;Increased calcium level in kidney		major_salivary_gland		GENCODE	ATPase H+ transporting V0 subunit a4 [Source:HGNC Symbol;Acc:HGNC:866]	3136	AGTGCCTGCTGCAGTCTCATTTCCAGTTCCTCCATGACGTGGCAAGTGAAGACAGGAATG					NM_020632	6.58815	6.837	7.00535	6.84935	7.07611	6.36759	6.91173	7.04357	7.04314	7.20572	7.17508	7.01337	6.8762	6.81876	6.81464	7.09282	6.89567	6.77678	6.80355	7.20902
ASHG19AP1B115830262V5	0.311221	0.716204	1.05775	up	ENST00000282282	ENSG00000152433	ZNF547	protein_coding	DHS_promoter	Yes	chr19:57874934-57890933:+	chr19	+	57874934	57890933			Yes		Chromatin;Insoluble Fraction	GENCODE	zinc finger protein 547 [Source:HGNC Symbol;Acc:HGNC:26432]	2739	GGGGATGGAGGAAGACCGACATTTGTGAAGAACCACAGAGTTCACATGGCAGGGAAGACC					NM_173631	6.06257	6.01843	4.81338	6.48275	6.48892	5.94806	6.02915	6.22955	6.25534	5.91629	4.91986	6.31438	6.79834	6.06155	6.26475	6.59783	6.65488	6.25755	6.6782	6.44173
ASHG19AP1B100152255V5	0.528764	0.829571	1.03741	up	ENCT00000073979	CATG00000004583	CATG00000004583.1	protein_coding	DHS_promoter	Yes	chr11:1403334-1404584:-	chr11	-	1403334	1404584						FANTOM5CAT	At least 1 of the 10 top ranked transcript is CPAT coding and max ORF size >=300, NOT annotated as nonCoding in GENCODE	1251	GTGGGGACATTAGCTGTTGAACCTCCTGTCTCCATCTGAGCTCCTGTCCCTGCCCCAGCC	unconserved	unconserved				12.3402	12.8814	13.2811	12.2646	12.3044	12.5029	12.7924	12.2792	13.0839	13.1257	12.6902	13.1245	13.4493	13.3438	13.3051	13.4978	13.345	12.899	12.9335	12.2952
ASHG19AP1B100017279V5	0.357243	0.742311	1.06554	up	ENST00000326855	ENSG00000181273	OR5AK2	protein_coding		Yes	chr11:56756347-56757342:+	chr11	+	56756347	56757342						GENCODE	olfactory receptor family 5 subfamily AK member 2 [Source:HGNC Symbol;Acc:HGNC:15251]	996	GAAGCTTTAAAAGTGATAGGGAAAAAGTTATTTTAAATCAGCCCCAGTTGTTAACATTCA					NM_001005323	4.92956	5.96815	5.3302	5.39911	5.9348	5.72263	5.4266	5.34522	5.87328	5.32528	5.14434	5.0344	5.51434	5.39928	5.58786	5.56737	5.50761	5.5893	6.1151	5.80634
ASHG19AP1B109823311V5	0.850196	0.955399	1.01913	up	ENST00000248948	ENSG00000128218	VPREB3	protein_coding		Yes	chr22:24094930-24096655:-	chr22	-	24094930	24096655				B_cell		GENCODE	V-set pre-B cell surrogate light chain 3 [Source:HGNC Symbol;Acc:HGNC:12710]	610	CGGTGCCTCAGCTTCCTTCTGATGGGGACCTTCCTGTCAGTTTCCCAGACAGTCCTGGCC	unconserved	conserved			NM_013378	10.496	9.30917	9.36299	9.34392	9.0747	9.72101	9.81609	9.84849	8.73784	9.82897	9.709	9.90676	8.70336	9.79745	9.52923	8.89119	9.45927	10.0025	9.44547	9.53412
ASHG19AP1B100102587V5	0.29429	0.705078	1.10799	up	ENST00000478497	ENSG00000180953	ST20	protein_coding		Yes	chr15:80191189-80207598:-	chr15	-	80191189	80207598				eosinophil	Nucleus;Cytoplasm	GENCODE	suppressor of tumorigenicity 20 [Source:HGNC Symbol;Acc:HGNC:33520]	1004	CTTCACATATTTGAAGACTACCGTCGTGTCCGTGCTGACCCTTTCTCCCTGCCACACATG					NM_001100879	9.06472	10.1204	8.95597	10.0428	10.101	9.66821	9.31504	9.82667	9.3663	9.73498	9.71817	9.5285	9.94069	10.3825	9.78573	9.56102	9.73259	9.91742	11.2454	10.4418
ASHG19AP1B100111163V5	0.256277	0.684871	1.08319	up	ENST00000300504	ENSG00000167139	TBC1D21	protein_coding	DHS_enhancer	Yes	chr15:74165968-74181555:+	chr15	+	74165968	74181555				testis		GENCODE	TBC1 domain family member 21 [Source:HGNC Symbol;Acc:HGNC:28536]	1207	GGGGCACTGGAGTGAGGGAGTAGATAAAACAGCTGCAATATAAACAGTCCTCTGGAATAA	conserved	conserved			NM_153356	8.4145	8.51855	8.17317	8.75379	9.20232	8.56186	8.53565	8.17827	8.0928	7.83447	7.89779	8.48443	8.04745	8.13948	8.12728	8.08778	8.03385	8.16082	8.45178	8.63856
ASHG19AP1B126433950V5	0.684467	0.893847	1.04143	up	ENST00000316084	ENSG00000198034	RPS4X	protein_coding	DHS_promoter	Yes	chrX:71491892-71497150:-	chrX	-	71491892	71497150		Mammary Neoplasms			Cytosol;Cytoplasm	GENCODE	ribosomal protein S4 X-linked [Source:HGNC Symbol;Acc:HGNC:10424]	1526	ACAGAGCAGTGGGTGAAATGGGTCCCTGGGTGACATGTCAGATCTTTGTACGTAATTAAA	unconserved	conserved			NM_001007	12.7469	11.18	12.4296	13.4324	12.8227	14.163	14.0315	14.3708	14.0879	14.4543	14.055	13.8122	14.3041	13.7133	13.3925	13.8122	13.9886	14.508	12.9099	13.5097
ASHG19AP1B104155638V5	0.861563	0.95786	1.02017	up	ENST00000252575	ENSG00000130287	NCAN	protein_coding	DHS_promoter	Yes	chr19:19322782-19363042:+	chr19	+	19322782	19363042		Bipolar Disorder;Bladder Neoplasm;Schizophrenia		nervous_system		GENCODE	neurocan [Source:HGNC Symbol;Acc:HGNC:2465]	6387	AGCGCTTCGACGCCTACTGCTTCCGAGCTCATCACCCCACGTCACAACATGGAGACCTAG	conserved	conserved	bipolar disorder;schizophrenia;obesity;Bipolar affective disorder		NM_004386	8.66991	9.27411	8.18469	8.20747	9.28802	8.95246	8.41474	8.72241	8.16064	6.64545	7.43034	8.30746	7.97242	7.1975	7.28152	7.77036	6.97818	8.30656	9.86866	9.71817
ASHG19AP1B132684423V5	0.995013	0.998534	1.00027	up	ENST00000567659	ENSG00000167371	PRRT2	protein_coding		Yes	chr16:29823512-29826046:+	chr16	+	29823512	29826046		Familial benign neonatal epilepsy;DYSTONIA 18 (disorder);MIGRAINE WITH OR WITHOUT AURA, SUSCEPTIBILITY TO, 6;SEIZURES, BENIGN FAMILIAL INFANTILE, 2;Infantile convulsions and paroxysmal choreoathetosis, familial (disorder);Paroxysmal kinesigenic choreoathetosis;Paroxysmal nonkinesigenic dyskinesia;Intellectual Disability		nervous_system	Nucleus;Nucleous;Nucleoplasm	GENCODE	proline rich transmembrane protein 2 [Source:HGNC Symbol;Acc:HGNC:30500]	1470	TCCCCCTCCCCCCGTCTGTCCTTCCCTCTCCTCTCCCACAGTGTATAAGTGAGGGGCTCT					NM_001256442	15.8064	16.4893	15.5755	16.7603	16.6783	16.5954	16.5711	16.3824	16.4974	16.6025	16.5397	16.2862	16.5627	16.6077	16.6077	16.5693	16.6111	16.5049	16.7547	16.5221
ASHG19AP1B142017779V5	0.127348	0.575087	1.07833	up	ENST00000285930	ENSG00000085662	AKR1B1	protein_coding	DHS_promoter	Yes	chr7:134127102-134143894:-	chr7	-	134127102	134143894		Endometrial Neoplasms;Endometriosis;Liver Cirrhosis, Experimental;Respiratory Distress Syndrome, Adult;Cataract;Complications of Diabetes Mellitus		mesothelial_cell	Ribosome	GENCODE	aldo-keto reductase family 1 member B [Source:HGNC Symbol;Acc:HGNC:381]	1409	CCTCACGGGCTATTTAAAGGTACGCGCCGCGGCCAAGGCCGCACCGTACTGGGCGGGGGT	unconserved	conserved			NM_001628	5.79686	5.41833	5.3256	6.15377	6.03779	6.41163	5.57073	5.78735	5.42339	5.62513	5.43178	5.66436	5.59537	5.45677	5.50684	5.68823	5.51426	5.2752	6.09138	5.79343
ASHG19AP1B100041632V5	0.129949	0.578125	1.16221	up	ENST00000262715	ENSG00000129566	TEP1	protein_coding	DHS_promoter	Yes	chr14:20833826-20881580:-	chr14	-	20833826	20881580		Lung Neoplasms			Nucleus;Chromatin;Insoluble Fraction	GENCODE	telomerase associated protein 1 [Source:HGNC Symbol;Acc:HGNC:11726]	10695	TCAAACTCCTGACCTCAGGTTATCTGCACACCTCAGCCTCTTAAAGTTCTGGGATTACAG	unconserved	conserved			NM_007110	11.4416	11.0533	10.9574	11.7923	12.4286	11.8665	11.6885	11.8365	11.0735	10.9233	11.0526	11.3214	11.7113	11.3382	11.0079	11.0478	11.0176	11.8313	12.8814	12.5182
ASHG19AP1B109217530V5	0.595653	0.8583	1.04983	up	ENST00000324106	ENSG00000178562	CD28	protein_coding	DHS_enhancer	Yes	chr2:204571271-204603635:+	chr2	+	204571271	204603635		Alopecia;Rheumatoid Arthritis;Autoimmune Diseases;Berylliosis;Malignant neoplasm of skin;Exfoliative dermatitis;Eczema;Exanthema;Flushing;Hepatomegaly;HIV Infections;Immunologic Deficiency Syndromes;Palmoplantar Keratosis;Adult T-Cell Lymphoma/Leukemia;Lichenification;Mycosis Fungoides;Pruritus;Sezary Syndrome;Skin Neoplasms;Splenomegaly;Erythema;Lymphoma, T-Cell, Cutaneous;Peripheral T-Cell Lymp…		alpha_beta_T_cell		GENCODE	CD28 molecule [Source:HGNC Symbol;Acc:HGNC:1653]	4812	CCTTACCTAGACAATGAGAAGAGCAATGGAACCATTATCCATGTGAAAGGGAAACACCTT					NM_006139	3.24307	3.65777	3.21636	4.85515	4.16808	5.17272	4.24331	4.3007	3.80145	3.51421	3.79033	4.37435	3.52735	4.17291	3.86575	4.15528	4.62671	4.0952	5.11646	4.59707
ASHG19AP1B128638935V5	0.708399	0.903751	1.02306	up	ENST00000451261	ENSG00000189186	DCAF8L2	protein_coding		Yes	chrX:27608500-27766908:+	chrX	+	27608500	27766908				testis		GENCODE	DDB1 and CUL4 associated factor 8 like 2 [Source:HGNC Symbol;Acc:HGNC:31811]	2295	TGTGAACTTTCTGACCATACTGTGGAGCGGTGCTAATAAGGAGGAAGCTGCACTGTTGCA	conserved	conserved			NM_001353450	5.29882	4.82761	5.18142	5.05325	5.49828	5.43622	4.75229	4.91192	5.04634	5.13143	4.81025	4.60975	5.43033	5.68119	5.54428	4.97394	5.67075	5.39701	5.45788	5.79187
ASHG19AP1B100133434V5	0.550684	0.837517	1.07274	up	FTMT28800001481	CATG00000057936	CATG00000057936.1	protein_coding	DHS_promoter	Yes	chr22:46658581-46659752:+	chr22	+	46658581	46659752						FANTOM5CAT	At least 1 of the 10 top ranked transcript is CPAT coding and max ORF size >=300, NOT annotated as nonCoding in GENCODE	1172	CTCGGTTTCTTACTTTGGGGTCGCTTTGCTCTTTTCTTTCTAGTTGGTTTGGGGGTTTTG	unconserved	unconserved				6.91131	7.40232	7.03319	7.05772	6.66523	6.51007	7.26646	7.35529	7.5926	7.58109	7.70596	7.26904	7.17006	7.28165	6.88897	7.48248	6.97826	7.10712	6.56272	6.04994
ASHG19AP1B126616179V5	0.890824	0.969353	1.00756	up	ENST00000200557	ENSG00000073670	ADAM11	protein_coding	DHS_promoter	Yes	chr17:42836399-42859214:+	chr17	+	42836399	42859214				nervous_system	Nucleus;Insoluble Fraction;Cell Membrane	GENCODE	ADAM metallopeptidase domain 11 [Source:HGNC Symbol;Acc:HGNC:189]	4571	AACATGAGACTTCCTGTGACCAGTCCACCCTGGCTCCCAGCTGTCTGTATCCTCCTGCCC	unconserved	conserved	dementia;Abnormality of the nervous system		NM_002390	9.26595	8.58217	9.39246	9.51097	8.72689	9.30171	9.96795	9.84197	10.09	10.1572	10.0674	9.92165	10.2245	9.89561	9.90409	9.8032	10.0829	9.54771	8.67948	8.8157
ASHG19AP1B128535554V5	0.858425	0.95768	1.01574	up	ENST00000397801	ENSG00000154134	ROBO3	protein_coding	DHS_promoter	Yes	chr11:124735282-124751362:+	chr11	+	124735282	124751362		Autistic Disorder;Gaze Palsy, Familial Horizontal, with Progressive Scoliosis			Nucleus	GENCODE	roundabout guidance receptor 3 [Source:HGNC Symbol;Acc:HGNC:13433]	4569	GCGGCGCTCAACCACACCCTGCTGCCTCCCGGCGATCCCTCTCTCAACGGGTCAAGGGTA					NM_022370	11.2922	12.3643	11.4128	11.7688	12.9765	12.1883	11.4616	11.923	11.4272	11.5672	11.3827	11.3249	11.3982	11.8039	11.5917	11.1147	11.3621	12.2125	13.0954	13.6246
ASHG19AP1B126468502V5	0.668738	0.887622	1.03268	up	ENST00000553782	ENSG00000227051	C14orf132	protein_coding	DHS_promoter	Yes	chr14:96505721-96553146:+	chr14	+	96505721	96553146	hepatocellular carcinoma			nervous_system		GENCODE	chromosome 14 open reading frame 132 [Source:HGNC Symbol;Acc:HGNC:20346]	536	GGCTGCAGCGACACCATGGATCTCTCCTTTATGGCCGCGCAGAACAAAGACAAATCCCGG	conserved	conserved			NM_001289139	6.45312	7.89055	7.73702	6.43654	6.72584	6.27989	5.98126	6.61976	6.47855	6.68858	6.29787	6.17599	6.34829	6.53748	6.18515	6.2351	6.6018	6.43286	7.54446	7.23387
ASHG19AP1B100132305V5	0.0532897	0.490705	1.12848	up	ENST00000367126	ENSG00000198049	AVPR1B	protein_coding	DHS_promoter	Yes	chr1:206223976-206231639:+	chr1	+	206223976	206231639		Bipolar Disorder;Mood Disorders		pituitary_gland		GENCODE	arginine vasopressin receptor 1B [Source:HGNC Symbol;Acc:HGNC:896]	2237	CTAACCTGACTGGCACATCTCAGCCTAACCAGGAGAGGGGAGAAGTGAAAAACCGTGAGG	unconserved	conserved			NM_000707	6.18904	6.63203	5.70015	5.76972	6.51467	6.523	5.94254	5.93891	5.97135	5.24225	5.40185	5.91873	6.12338	6.19737	6.19655	5.83886	5.9472	6.11539	6.71268	6.6515
ASHG19AP1B117897666V5	0.398644	0.767606	1.03436	up	NM_001270393	ENSG00000135549	PKIB	protein_coding		No	chr6:122793062-123047518:+	chr6	+	122793062	123047518				cerebellum	Ribosome;Cytosol;Cytoplasm	Refseq		2012	CCGCGCCCCGGCAGCAAAGGTTTTTCTTTCGTTTAAAGATGACACACTCTGAAATTAATT					NM_001270393	6.6418	6.80992	6.4219	7.05455	7.38005	6.39169	6.50551	6.37939	6.21471	6.71158	6.36518	6.57926	6.46776	6.81218	6.45662	6.3269	6.74187	6.40914	6.88424	6.96368
ASHG19AP1B127215463V5	0.437631	0.784299	1.05538	up	ENST00000283426	ENSG00000153404	PLEKHG4B	protein_coding		Yes	chr5:140373-190087:+	chr5	+	140373	190087				pituitary_gland		GENCODE	pleckstrin homology and RhoGEF domain containing G4B [Source:HGNC Symbol;Acc:HGNC:29399]	11515	CCTGTGGCGGCAGGCACTAAAGAGCAGAGAACTCAGAATCCAAGAAATGGCATCCATGGG	conserved	unconserved			NM_052909	6.01017	6.50934	5.97244	6.08149	7.04833	6.25821	5.89705	6.1296	6.08088	6.24783	6.13041	5.85342	6.54524	6.53382	6.35222	6.54733	6.53925	6.61443	7.36932	6.80335
ASHG19AP1B132583117V5	0.0193227	0.438031	1.1213	up	ENST00000388820	ENSG00000136378	ADAMTS7	protein_coding	DHS_promoter	Yes	chr15:79051545-79103773:-	chr15	-	79051545	79103773		Polycystic Ovary Syndrome;Coronary Artery Disease		synovial_cell	Nucleus	GENCODE	ADAM metallopeptidase with thrombospondin type 1 motif 7 [Source:HGNC Symbol;Acc:HGNC:223]	5490	CCTGCGGCAGAGGTGTGCAGAGGCAGAATGTGTACTGCTTGGAGCGGCAGGCAGGGCCCG					NM_014272	6.8703	5.8658	6.38691	6.7892	6.87175	6.30585	6.98438	6.15005	6.28412	6.57427	6.30456	6.47663	6.34741	6.6844	6.40609	6.37303	6.50398	6.59102	6.80949	6.73768
ASHG19AP1B103694790V5	0.389519	0.762502	1.07177	up	ENST00000374531	ENSG00000243444	PALM2	protein_coding	DHS_promoter	No	chr9:112403068-112708983:+	chr9	+	112403068	112708983				middle_temporal_gyrus		GENCODE	paralemmin 2 [Source:HGNC Symbol;Acc:HGNC:15845]	4492	CCTCACCTGAGAGACAACGTGCATGTGTGTGCTTCATTCTCTCCAAGAACTTGCTTTTCC	conserved	conserved			NM_001037293	8.51576	7.41165	8.8765	8.11266	7.55248	7.74628	8.4718	8.20305	8.4276	9.03479	9.10767	8.54135	8.99463	8.7099	8.77566	8.56811	8.82528	8.40512	7.82032	7.37652
ASHG19AP1B100950733V5	0.924399	0.979938	1.00348	up	ENST00000308436	ENSG00000149016	TUT1	protein_coding	DHS_promoter	Yes	chr11:62342517-62359109:-	chr11	-	62342517	62359109			Yes		Cytosol;Nucleus;Chromatin;Insoluble Fraction	GENCODE	terminal uridylyl transferase 1, U6 snRNA-specific [Source:HGNC Symbol;Acc:HGNC:26184]	2826	GCCTCAAGACTGGAGCCCAGCATAAATGTGGAGCCCCTCAGTTCCCTGCTAGCCCAGTTC					NM_022830	6.81533	6.95915	7.14705	7.72581	7.4587	7.11914	7.33602	7.66148	7.43756	7.60308	7.58253	7.43388	7.63556	7.67002	7.33856	7.57453	7.79478	7.86011	7.76742	7.43161
ASHG19AP1B100000072V5	0.00942736	0.391825	1.12515	up	HBMT00000306813	CATG00000008930	CATG00000008930.1	protein_coding		Yes	chr12:51685452-51686132:+	chr12	+	51685452	51686132						FANTOM5CAT	At least 1 of the 10 top ranked transcript is CPAT coding and max ORF size >=300, NOT annotated as nonCoding in GENCODE	681	AAGAGGACTGGAGACTGTAGCTGTTCGAACTGGGGGAGAAATGACTAAAGAGCGCCTGCT	conserved	conserved				7.05672	7.15424	7.53683	7.63437	7.93449	7.73762	7.44306	7.52359	7.01825	7.31815	7.06632	7.26094	7.74219	7.62052	7.75498	7.62904	7.52334	7.89823	7.85926	8.07124
ASHG19AP1B103771104V5	0.387816	0.761862	1.05117	up	ENST00000166139	ENSG00000070404	FSTL3	protein_coding	DHS_promoter	Yes	chr19:676365-683399:+	chr19	+	676365	683399				chorionic_membrane_mesenchymal_stem_cell	Ribosome;Nucleus	GENCODE	follistatin like 3 [Source:HGNC Symbol;Acc:HGNC:3973]	2542	ATCAACCTCCTCGGCTTCTTGGGCCTTGTCCACTGCCTTCCCTGCAAAGATTCGTGCGAC	conserved	conserved			NM_005860	9.88302	9.04485	9.81535	9.88166	9.18046	9.6758	9.6551	9.76076	9.79789	9.93813	9.92895	9.77371	9.97982	10.1557	9.82851	9.90278	9.76692	9.558	9.25135	9.28238
ASHG19AP1B121800975V5	0.384939	0.760168	1.05566	up	ENST00000270223	ENSG00000185800	DMWD	protein_coding	DHS_promoter	Yes	chr19:46286267-46296060:-	chr19	-	46286267	46296060				extra_ocular_muscle	Cytosol;Nucleus;Nucleous;Nucleoplasm	GENCODE	DM1 locus, WD repeat containing [Source:HGNC Symbol;Acc:HGNC:2936]	3305	AAGGAAGTTGGCCCAGGTCACCCAGCAAGTCAGTGGTAGAGGGCATCTCCTCCCAACCAG	conserved	conserved			NM_004943	8.10447	8.52403	8.17417	8.7509	8.77514	8.6501	8.4798	8.75661	8.11057	8.58455	8.62134	8.33395	8.87384	8.98667	8.85107	8.59498	8.85817	8.98021	9.38409	9.13298
ASHG19AP1B100041672V5	0.445221	0.786572	1.05825	up	ENST00000252723	ENSG00000130427	EPO	protein_coding	DHS_promoter	Yes	chr7:100318423-100321323:+	chr7	+	100318423	100321323		Anemia;Anemia, Hemolytic;beta Thalassemia;Calcinosis;CNS disorder;Cognition Disorders;Experimental Autoimmune Encephalomyelitis;Fatigue;Heart Diseases;Ventricular Septal Defects;Hemolytic-Uremic Syndrome;Hypertensive disease;Inflammation;Kidney Diseases;Kidney Failure, Chronic;melanoma;Myocardial Infarction;Neoplasm Invasiveness;Neoplasm Metastasis;Nerve Degeneration;Pancytopenia;Paraneoplastic S…		testis		GENCODE	erythropoietin [Source:HGNC Symbol;Acc:HGNC:3415]	1330	CTCATGGGGTCCAAGTTTTGTGTATTCTTCAACCTCATTGACAAGAACTGAAACCACCAA	conserved	conserved			NM_000799	4.80462	5.73763	4.63062	5.25823	4.80579	5.40057	5.61256	5.04566	4.2112	4.73071	4.57321	4.65715	4.57309	4.08042	4.74251	4.67684	4.39108	4.93086	7.02315	4.57536
ASHG19AP1B100136935V5	0.394885	0.765101	1.10374	up	ENST00000477616	ENSG00000131398	KCNC3	protein_coding	DHS_promoter	Yes	chr19:50818765-50832634:-	chr19	-	50818765	50832634		Dysarthria;Mental Retardation;Muscle hypotonia;Nystagmus;Hyperreflexia;Pyramidal sign;Cerebellar degeneration;Progressive cerebellar ataxia;Low intelligence;Atrophy of cerebellum;Ataxia, Appendicular;Gait Ataxia;Mental deficiency;Poor school performance;Motor delay;Spinocerebellar ataxia 13;Limb dysmetria;Slow progression;Intellectual Disability;Pyramidal tract disease;Infratentorial atrophy;No d…		brain	Nucleus;Insoluble Fraction;Cell Membrane;Nucleous;Nucleoplasm	GENCODE	potassium voltage-gated channel subfamily C member 3 [Source:HGNC Symbol;Acc:HGNC:6235]	3176	AAGCTCAGAGCCTTCTTGGACCCTTTAAAGATGTCCCTCTCCCCAGCCCTCCGCCTCACC	conserved	conserved			NM_004977	13.1284	14.7159	12.9099	14.182	14.2556	13.9645	13.3606	13.6077	13.3496	13.8257	13.4124	13.2673	13.8889	14.4508	13.918	13.3496	13.7402	14.1743	15.4673	14.6519
ASHG19AP1B100094995V5	0.563565	0.843238	1.03028	up	ENCT00000143318	CATG00000023547	CATG00000023547.1	protein_coding	DHS_promoter	Yes	chr15:72523861-72527505:+	chr15	+	72523861	72527505						FANTOM5CAT	At least 1 of the 10 top ranked transcript is CPAT coding and max ORF size >=300, NOT annotated as nonCoding in GENCODE	3645	AGAGCCAGAATGTTTTCCTGAATTTAAGCTTGCCCTTCTCTGGACCATCACTCCTTTGAC	conserved	conserved				6.81643	7.27614	7.20841	7.24163	7.41008	7.33686	7.27835	7.24697	7.2859	7.50083	7.3036	7.16588	7.40813	7.40351	7.34618	7.00269	7.30853	7.20332	7.9086	7.3287
ASHG19AP1B108794129V5	0.31238	0.71692	1.08525	up	ENST00000625583	ENSG00000133107	TRPC4	protein_coding		Yes	chr13:38210980-38357470:-	chr13	-	38210980	38357470				uterus		GENCODE	transient receptor potential cation channel subfamily C member 4 [Source:HGNC Symbol;Acc:HGNC:12336]	3009	AGAAGAAAGCCAGAAAGTTTTGGAACAATAGGGGTAAGAACACAGCATAGGCGAGCTGCT					NM_003306	7.01977	8.26754	6.8806	7.41448	8.53045	8.11518	7.59866	7.64947	6.8238	7.27248	7.10385	6.92484	7.53945	7.50072	7.65877	7.24665	7.5988	7.83946	8.37108	8.40429
ASHG19AP1B133504308V5	0.776818	0.928382	1.02004	up	ENST00000370345	ENSG00000075826	SEC31B	protein_coding	DHS_promoter	Yes	chr10:102246399-102279591:-	chr10	-	102246399	102279591					Nucleus;Chromatin;Insoluble Fraction;Nucleous;Nucleoplasm	GENCODE	SEC31 homolog B, COPII coat complex component [Source:HGNC Symbol;Acc:HGNC:23197]	4612	GGCCATCCAGCCTTTGCCTTTGAGCCCTGGGGTAAGGCCTGCTTCATCTCAGCCACAGCT					NM_015490	7.42251	7.13716	7.26049	7.61123	7.1735	7.48145	7.48482	7.75178	7.90523	7.97067	7.76049	7.6754	7.75445	7.49688	7.50144	7.58891	7.75167	7.71894	7.69121	7.23163
ASHG19AP1B100141552V5	0.0474637	0.487481	1.11287	up	ENST00000339355	ENSG00000188396	TCTEX1D4	protein_coding		Yes	chr1:45271585-45272347:-	chr1	-	45271585	45272347				eosinophil		GENCODE	Tctex1 domain containing 4 [Source:HGNC Symbol;Acc:HGNC:32315]	763	CTCTACTGCGAGTGAGGGGGAGTCCAATTCTGCAAAATTGTTTATTATCCTAGGAGGAGG	unconserved	conserved			NM_001013632	5.62862	5.51825	5.07618	5.64746	6.12367	5.83143	5.64651	5.27541	5.2953	5.06478	5.72415	5.93568	5.39553	5.39347	5.25143	5.11783	5.7576	5.81406	5.52571	5.91747
ASHG19AP1B131993630V5	0.48781	0.808027	1.03194	up	ENST00000539589	ENSG00000165912	PACSIN3	protein_coding	DHS_promoter	Yes	chr11:47199091-47207432:-	chr11	-	47199091	47207432				tongue	Ribosome	GENCODE	protein kinase C and casein kinase substrate in neurons 3 [Source:HGNC Symbol;Acc:HGNC:8572]	2009	ACCCCGGCCGGCAGGCAGAGTCACGGTGGCAGCATTGAGAGTTGGACACCCGGGTCCTTG					NM_001184975	5.9419	6.17745	6.10117	6.24946	6.40041	6.27817	5.6809	6.27936	5.7	6.2395	6.20977	6.19228	6.13274	6.33731	6.2409	6.11157	6.26199	6.36475	6.64307	6.62924
ASHG19AP1B143927461V5	0.114042	0.563787	1.09368	up	ENST00000334568	ENSG00000176358	TAC4	protein_coding	DHS_enhancer	Yes	chr17:47915671-47925379:-	chr17	-	47915671	47925379				pituitary_gland		GENCODE	tachykinin 4 [Source:HGNC Symbol;Acc:HGNC:16641]	675	TGGCCTTGGAGGAAGGCGCTGGCCCCAGCATTCAGCTCCAGCTGCAGGAGGTGAAGACGG					NM_170685	4.69822	5.26961	4.34963	4.83837	5.16389	4.66744	5.19988	4.35733	5.21355	5.09728	5.39372	4.77497	5.26358	5.1839	5.03948	5.16513	5.46129	4.82784	5.34055	5.45506
ASHG19AP1B111185466V5	0.9112	0.975735	1.00827	up	ENST00000271843	ENSG00000143543	JTB	protein_coding	DHS_promoter	Yes	chr1:153946745-153950164:-	chr1	-	153946745	153950164					Ribosome;Cytoplasm	GENCODE	jumping translocation breakpoint [Source:HGNC Symbol;Acc:HGNC:6201]	1287	AGTAAAATGGTTTCCTTCCCTTCTGTAACTTGGAGCAGGAAGTCATGGGGGCAGAGAGGG					NM_006694	7.11954	6.39592	7.37264	7.25543	6.6558	6.70918	7.3391	7.142	7.84108	7.91827	7.74236	7.51406	7.64188	7.51927	7.15517	7.76865	7.5764	6.92078	6.33661	6.36275
ASHG19AP1B113369186V5	0.0988391	0.552389	1.09533	up	ENST00000260197	ENSG00000137642	SORL1	protein_coding	DHS_promoter	Yes	chr11:121322912-121504402:+	chr11	+	121322912	121504402		Alzheimer's Disease;Cholestasis;Neoplasm Invasiveness;Chemical and Drug Induced Liver Injury		eosinophil	Nucleus;Endoplasmic reticulum	GENCODE	sortilin related receptor 1 [Source:HGNC Symbol;Acc:HGNC:11185]	10904	ACGGGGCTCATGGACATGAAGATTTTCTACAAGGGGAAGAACACTGGAAGCAATGCCTGT	conserved	conserved	Rheumatoid arthritis		NM_003105	8.0009	7.49581	7.91334	8.70873	8.8399	8.58524	8.94079	8.46549	8.48631	8.48546	8.35465	8.47258	8.80356	8.84109	8.54923	8.49881	8.60342	8.75017	8.54017	8.67845
ASHG19AP1B131628856V5	0.174702	0.622349	1.09714	up	ENST00000291744	ENSG00000160339	FCN2	protein_coding		Yes	chr9:137772658-137779366:+	chr9	+	137772658	137779366		Malignant mesothelioma		liver		GENCODE	ficolin 2 [Source:HGNC Symbol;Acc:HGNC:3624]	1057	GCCCCTGGGCCCAAGGGAGAGGCAGGCACCAATGGAAAGAGAGGAGAACGTGGCCCCCCT					NM_004108	7.21625	7.54059	7.22867	7.81064	8.49132	8.0596	7.59048	7.84455	7.55125	7.53769	7.56	7.51384	7.89069	8.17938	8.00596	7.82676	8.05297	8.03368	9.10554	8.51487
ASHG19AP1B120581421V5	0.64815	0.879816	1.02058	up	ENST00000311034	ENSG00000174576	NPAS4	protein_coding	DHS_promoter	Yes	chr11:66188475-66194178:+	chr11	+	66188475	66194178		Depression, Bipolar;Schizophrenia	Yes	nervous_system	Nucleus	GENCODE	neuronal PAS domain protein 4 [Source:HGNC Symbol;Acc:HGNC:18983]	3303	AAGACCTGGCTCTACTGGACATCTCCGAGAGTGTCCTAATCTACCTGGGCTTTGAGCGCA	conserved	conserved			NM_178864	4.85057	6.02579	5.26358	5.46273	5.92635	5.35347	5.5759	5.66991	5.25305	5.47808	4.82463	5.44455	5.80156	5.77678	5.24908	5.12376	5.39709	5.37178	5.7867	5.7777
ASHG19AP1B123996797V5	0.0964506	0.550938	1.13952	up	ENST00000325812	ENSG00000176605	C14orf177	protein_coding	DHS_enhancer	Yes	chr14:99177950-99184103:+	chr14	+	99177950	99184103				testis		GENCODE	chromosome 14 open reading frame 177 [Source:HGNC Symbol;Acc:HGNC:26375]	1289	ACCCTCATGGAGATCTCAGGGTGTAGAGGCAAGCACTGAAGGCCCATGATCAGCCGTGGG	unconserved	conserved			NM_182560	5.53817	5.79369	5.96169	5.61115	5.52255	5.40826	5.2357	5.69634	6.46018	5.84443	5.17568	5.97159	5.79859	5.54582	5.84077	5.96775	5.80428	5.79601	6.35454	6.36855
ASHG19AP1B104667458V5	0.736579	0.915053	1.02075	up	ENST00000635625	ENSG00000179295	PTPN11	protein_coding		Yes	chr12:112856916-112942568:+	chr12	+	112856916	112942568		Adenocarcinoma;Aortic coarctation;Cardiac Arrhythmia;Astrocytoma;Blepharoptosis;Blood Coagulation Disorders;Bundle-Branch Block;Squamous cell carcinoma;Hypertrophic Cardiomyopathy;Cleft Palate;Anomalous pulmonary artery;Cryptorchidism;Patent ductus arteriosus;Dysarthria;Enchondromatosis;Endocardial Cushion Defects;Exophthalmos;Hereditary Multiple Exostoses;Factor XII Deficiency;Fetal Growth Retar…			Ribosome;Cytosol;Cytoplasm;Insoluble Fraction;Cell Membrane	GENCODE	protein tyrosine phosphatase, non-receptor type 11 [Source:HGNC Symbol;Acc:HGNC:9644]	1794	GGTTGGACAAGCTCTACTCCAGGGGAATACGGAGAGAACGGTCTGGCAATACCACTTTCG						7.13871	6.90187	7.00921	6.8045	6.83753	6.84047	7.26039	7.2053	7.28874	7.40723	7.19197	7.52604	7.5499	7.29148	7.42095	7.42683	7.72152	7.65563	7.27956	7.37344
ASHG19AP1B135115874V5	0.24122	0.675778	1.0972	up	ENST00000442039	ENSG00000174109	C16orf91	protein_coding	DHS_promoter	Yes	chr16:1469745-1470801:-	chr16	-	1469745	1470801					Ribosome	GENCODE	chromosome 16 open reading frame 91 [Source:HGNC Symbol;Acc:HGNC:27558]	978	ACGCTATCACGGCGCGCCAAGGCGTCAGTCGAGGAGTCAAGGCAGCAATGAATCGTGTCT	conserved	conserved			NM_001272051	5.39759	5.26063	5.2446	5.6948	6.12519	5.25697	5.49369	5.47041	5.47586	5.53635	5.63181	5.67338	6.01164	6.1864	6.26853	5.9182	6.15263	6.34946	6.59766	6.55472
ASHG19AP1B107243967V5	0.418905	0.778108	1.05356	up	ENST00000184183	ENSG00000065371	ROPN1	protein_coding		Yes	chr3:123687368-123710199:-	chr3	-	123687368	123710199						GENCODE	rhophilin associated tail protein 1 [Source:HGNC Symbol;Acc:HGNC:17692]	1614	GAGATCAGAAATGTGCAGAATTAAGATGTGAAATTGTTGGAACAAAACACCTTCATTACC					NM_017578	5.59211	5.55184	4.94986	6.22539	5.8946	5.33137	5.49037	5.15983	4.7724	5.05495	5.15366	5.50302	5.69018	5.02947	5.22857	4.86754	5.47473	5.81891	5.65578	5.30769
ASHG19AP1B117301090V5	0.00940867	0.391825	1.17464	up	ENST00000329342	ENSG00000197172	MAGEA6	protein_coding		No	chrX:151867214-151870825:+	chrX	+	151867214	151870825					Ribosome;Cytoplasm	GENCODE	MAGE family member A6 [Source:HGNC Symbol;Acc:HGNC:6804]	1740	GGGGAGGGAAGACAGTATCTTCGGGGATCCCAAGAAGCTGCTCACCCAATATTTCGTGCA	unconserved	unconserved			NM_005363	5.56551	6.25744	5.5293	6.11165	6.23598	6.13786	5.85022	5.88894	5.72591	6.03747	5.85754	6.19679	6.55238	8.47038	6.26744	5.76438	6.23143	6.07751	6.93422	6.68133
ASHG19AP1B116098828V5	0.405032	0.76974	1.03866	up	ENST00000331373	ENSG00000185900	POMK	protein_coding	DHS_promoter	Yes	chr8:42948661-42978577:+	chr8	+	42948661	42978577		Walker-Warburg congenital muscular dystrophy;MUSCULAR DYSTROPHY, CONGENITAL, 1C;MUSCULAR DYSTROPHY-DYSTROGLYCANOPATHY (CONGENITAL WITH MENTAL RETARDATION), TYPE B, 1;MUSCULAR DYSTROPHY-DYSTROGLYCANOPATHY (CONGENITAL WITH MENTAL RETARDATION), TYPE B, 2;MUSCULAR DYSTROPHY-DYSTROGLYCANOPATHY (CONGENITAL WITH BRAIN AND EYE ANOMALIES), TYPE A, 12;MUSCULAR DYSTROPHY-DYSTROGLYCANOPATHY (CONGENITAL WITH …			Ribosome;Insoluble Fraction	GENCODE	protein-O-mannose kinase [Source:HGNC Symbol;Acc:HGNC:26267]	1865	CCTGGATGGAGACCTGAGCTGGAGAAGGAGATGCGCTTGGGAGGAAATTGCAGAGGCCGT	unconserved	conserved			NM_032237	7.27032	7.04428	7.00029	7.34133	7.34686	7.04775	7.14873	7.11687	7.1899	6.72591	6.91928	7.32426	7.25206	7.30669	7.30598	7.35331	7.31345	7.20723	7.19569	7.79536
ASHG19AP1B127634051V5	0.168566	0.617076	1.07669	up	ENST00000594710	ENSG00000269067	ZNF728	protein_coding		Yes	chr19:23158270-23185978:-	chr19	-	23158270	23185978				pineal_body		GENCODE	zinc finger protein 728 [Source:HGNC Symbol;Acc:HGNC:32463]	2015	AGCCCTGGAATATGAAGAGACATGAGCTGGTGAAAGAACCGCCAGTTATATGTTCTCATT	unconserved	unconserved			NM_001267716	8.90516	10.1233	8.68897	8.65188	9.02686	8.58244	8.7846	8.54462	8.1997	8.53416	8.72773	8.33144	8.48608	8.64047	8.55807	8.51158	8.38912	8.52666	8.33566	8.76407
ASHG19AP1B100222340V5	0.164921	0.614321	1.07696	up	ENST00000615526	ENSG00000125531	FNDC11	protein_coding		Yes	chr20:62185068-62188021:+	chr20	+	62185068	62188021				testis	Nucleus;Nucleous	GENCODE	fibronectin type III domain containing 11 [Source:HGNC Symbol;Acc:HGNC:28764]	2954	AGTAGAGGTTTTTGCCCCTCAGTATAAACTGTGTCCAGATCTGTAGGCTGCCCATCCAGC	unconserved	conserved	Esophageal carcinoma;Esophageal Neoplasms		NM_001319153	5.77458	5.75357	5.81469	5.96114	5.93105	5.92976	5.60632	5.43354	5.714	5.69018	5.98067	6.15698	5.37648	5.76051	5.52476	5.61944	5.52024	5.35419	5.44019	5.65629
ASHG19AP1B103394595V5	0.751064	0.919549	1.01639	up	ENST00000298396	ENSG00000165584	SSX3	protein_coding		Yes	chrX:48205863-48216101:-	chrX	-	48205863	48216101			Yes	testis	Cytosol;Nucleus;Insoluble Fraction	GENCODE	SSX family member 3 [Source:HGNC Symbol;Acc:HGNC:11337]	1232	TTCCAAAATCAGAGTCAGACTACTCCCTGTGCCATGAACGGAGATGACACCTTTGCAAGG					NM_021014	5.54097	5.79731	5.77881	5.4636	5.36654	5.34116	5.21574	5.40236	5.51571	5.08906	5.55387	5.50945	5.3522	5.41036	5.67677	5.65048	5.49184	5.20681	5.66929	5.56815
ASHG19AP1B105236274V5	0.0404341	0.479908	1.08526	up	ENST00000374332	ENSG00000117643	MAN1C1	protein_coding	DHS_promoter	Yes	chr1:25943959-26112698:+	chr1	+	25943959	26112698				spinal_cord		GENCODE	mannosidase alpha class 1C member 1 [Source:HGNC Symbol;Acc:HGNC:19080]	4641	GGAGCCCCAGAGCCAAGTGCGAGCCCAGCGGGAGAAAATCAAGGAGATGATGCAGTTTGC					NM_020379	7.02371	7.24363	7.21109	7.91467	8.01483	7.73222	7.7537	7.60786	7.48589	7.34676	7.28664	7.40162	7.68932	7.63384	7.65126	7.49995	7.65282	7.76371	7.82541	7.93254
ASHG19AP1B137295741V5	0.0529995	0.490629	1.094	up	ENST00000589378	ENSG00000105289	TJP3	protein_coding	DHS_promoter	Yes	chr19:3721735-3750807:+	chr19	+	3721735	3750807		Prostatic Neoplasms		testis	Ribosome;Nucleus;Insoluble Fraction	GENCODE	tight junction protein 3 [Source:HGNC Symbol;Acc:HGNC:11829]	3068	AGGGGGGCTGGAGAGCCCCCAGGTGGACCATGGCGGTGAGATTCCAGGTGGCTGACATGG					NM_001267561	5.29816	5.68876	5.21191	5.63835	5.94468	5.60869	5.48642	5.92835	5.80905	5.91407	5.99629	5.80611	6.28173	5.75641	6.30983	5.87854	5.90862	6.02907	6.41868	6.3747
ASHG19AP1B125363789V5	0.351795	0.740194	1.0872	up	HBMT00000946641	CATG00000058112	CATG00000058112.1	protein_coding	DHS_enhancer	Yes	chr22:18032434-18043916:-	chr22	-	18032434	18043916						FANTOM5CAT	At least 1 of the 10 top ranked transcript is CPAT coding and max ORF size >=300, NOT annotated as nonCoding in GENCODE	6074	TCCAAATTAAATGGGCTGAGAACACCAACACTCCACCCTCCCGGCACCCTAAAGCCTGCA	unconserved	conserved				9.8207	10.3114	9.62635	9.75067	10.4864	10.6304	10.1146	10.2081	9.7479	8.46992	9.07745	9.6758	9.74571	9.54695	9.52092	9.34996	9.03068	9.93258	11.2565	11.18
ASHG19AP1B123996405V5	0.725955	0.91256	1.0367	up	ENST00000318083	ENSG00000176909	MAMSTR	protein_coding		Yes	chr19:49215999-49222978:-	chr19	-	49215999	49222978			Yes	skeletal_muscle_tissue	Nucleous;Nucleoplasm	GENCODE	MEF2 activating motif and SAP domain containing transcriptional regulator [Source:HGNC Symbol;Acc:HGNC:26689]	1837	CCACAGACGGAATCAGGAGCAGATCTCGGATCCGGACCCGTGGATCTCAGCCTCAGACCC	conserved	conserved			NM_001130915	4.65875	6.34924	4.29258	4.84252	5.77194	5.17186	4.71543	5.27471	4.46878	4.64886	3.76201	4.80081	4.43378	4.6816	4.52141	4.72718	4.78613	4.53113	6.43201	5.63337
ASHG19AP1B109055398V5	0.311406	0.716204	1.06963	up	ENST00000308611	ENSG00000163606	CD200R1	protein_coding	DHS_promoter	Yes	chr3:112641537-112693969:-	chr3	-	112641537	112693969		Liver Cirrhosis, Experimental		mast_cell		GENCODE	CD200 receptor 1 [Source:HGNC Symbol;Acc:HGNC:24235]	2299	CCAGTTGTTGAGGAGGATGAAATGCAGCCCTATGCCAGCTACACAGAGAAGAACAATCCT	conserved	conserved			NM_138806	5.96531	5.92343	5.69869	5.60416	6.50791	6.38976	5.93963	6.08741	9.84473	5.5661	5.76058	6.12422	6.02206	6.3222	6.14749	6.17028	5.8941	6.05254	6.0859	6.007
ASHG19AP1B113752757V5	0.120902	0.570027	1.16829	up	ENST00000514251	ENSG00000177311	ZBTB38	protein_coding	DHS_promoter	Yes	chr3:141106654-141168634:+	chr3	+	141106654	141168634			Yes		Insoluble Fraction	GENCODE	zinc finger and BTB domain containing 38 [Source:HGNC Symbol;Acc:HGNC:26636]	7683	GTTCTAACTGAGGCTGGAGTACAATGGCGCAATCTTGGCTCACCACAACCTCCGCCTCCC	conserved	conserved			NM_001350099	7.83598	8.26976	7.76898	8.52859	9.22026	8.5667	8.15631	8.72998	8.13929	7.93268	7.96837	7.90941	8.4143	8.42843	8.16727	8.11178	8.29713	8.81621	10.2259	10.0297
ASHG19AP1B116894570V5	0.0722891	0.51898	1.10112	up	ENST00000427714	ENSG00000149380	P4HA3	protein_coding	DHS_promoter	Yes	chr11:73977702-74022685:-	chr11	-	73977702	74022685				chondrocyte		GENCODE	prolyl 4-hydroxylase subunit alpha 3 [Source:HGNC Symbol;Acc:HGNC:30135]	2248	GCCTGTGGTTAGGCACTGTTTTGGTGGAACCTGCACAGGAGTGGTGAAGGGGACAGTGAC	conserved	conserved			NM_001288748	5.49686	5.20376	5.37736	5.09955	5.30081	5.09194	4.84275	5.26046	5.04576	5.68704	5.4999	5.34436	5.61132	5.59219	5.6776	5.77897	5.50385	5.43817	5.73615	4.95276
ASHG19AP1B113705311V5	0.48446	0.807175	1.05549	up	ENST00000324041	ENSG00000167749	KLK4	protein_coding	DHS_promoter	Yes	chr19:51409608-51413994:-	chr19	-	51409608	51413994		Amelogenesis Imperfecta;Dental caries;Amelogenesis Imperfecta hypomaturation type;Amelogenesis imperfecta pigmented hypomaturation type;Autosomal recessive predisposition;Rotting teeth		lower_urinary_tract	Nucleus	GENCODE	kallikrein related peptidase 4 [Source:HGNC Symbol;Acc:HGNC:6365]	1347	GGAAGGAATTCAGGAATATCTGTTCCCAGCCCCTCCTCCCTCAGGCCCAGGAGTCCAGGC	conserved	unconserved			NM_004917	12.2752	13.4175	11.9323	13.1388	13.3465	12.9275	12.468	12.8358	12.6049	13.0243	12.7447	12.7753	13.0967	13.4658	12.9797	12.6264	12.6822	12.8538	14.1873	13.5197
ASHG19AP1B111470743V5	0.470566	0.800704	1.08777	up	ENST00000309050	ENSG00000174456	C12orf76	protein_coding		Yes	chr12:110478965-110505500:-	chr12	-	110478965	110505500				testis	Cytosol	GENCODE	chromosome 12 open reading frame 76 [Source:HGNC Symbol;Acc:HGNC:33790]	1964	TGGGAAAAGGAAGTGAGGAGGGTGATGTGAGAGCTTGAGGGGGAGGTCAGAAGGTCAGAG					NM_207435	9.7987	10.2299	9.41418	10.8703	11.1698	10.8291	10.5846	9.8357	10.1539	7.53189	9.2072	10.7259	10.2014	10.0584	9.76118	9.98022	8.62208	9.888	10.3866	10.496
ASHG19AP1B141464360V5	0.499117	0.81234	1.03653	up	ENST00000374253	ENSG00000142675	CNKSR1	protein_coding	DHS_promoter	Yes	chr1:26504000-26516375:+	chr1	+	26504000	26516375		Intellectual Disability			Cytosol;Nucleus;Nucleous	GENCODE	connector enhancer of kinase suppressor of Ras 1 [Source:HGNC Symbol;Acc:HGNC:19700]	2538	GGAGAGGGACATGGTGGGATGGCCCCGTAAGAACATGGTGAGGGAACTGCTGCGGGAGCC					NM_001297647	6.10094	5.73367	6.09651	6.3292	6.67229	6.39335	6.26531	6.47257	6.19845	6.32879	6.00835	6.29695	6.89057	6.87182	6.9644	6.60156	6.6788	6.77812	6.48444	7.08204
ASHG19AP1B100022067V5	0.847774	0.954492	1.04188	up	ENST00000345988	ENSG00000118898	PPL	protein_coding	DHS_promoter	Yes	chr16:4932508-4987136:-	chr16	-	4932508	4987136				throat	Nucleus	GENCODE	periplakin [Source:HGNC Symbol;Acc:HGNC:9273]	6238	TAGGGAAATTTATTTATAGCATGAAAATAAACCTGGTGGCTGGAGTCTGCTTGTACGGTC					NM_002705	10.0871	7.49844	10.0871	7.46396	6.73152	7.50454	10.4005	8.9264	11.0554	11.0567	11.0439	10.0367	11.06	9.94742	9.21902	11.0368	11.4077	10.9032	5.83427	6.70101
ASHG19AP1B100219166V5	0.81546	0.942202	1.01601	up	MICT00000217507	CATG00000054736	CATG00000054736.1	protein_coding	DHS_enhancer	Yes	chr20:36974981-36979506:-	chr20	-	36974981	36979506						FANTOM5CAT	At least 1 of the 10 top ranked transcript is CPAT coding and max ORF size >=300, NOT annotated as nonCoding in GENCODE	996	CAAAGCTGTGTTCTGTTGGCTGGTGGAGGACCTCACTACCACAAATAACATGCCCAGGGC	unconserved	conserved				6.14345	5.31505	6.42356	5.90192	5.8302	5.67202	6.07682	5.99372	6.14039	6.29658	6.45671	6.01733	6.1806	5.39402	6.11493	6.14321	5.95258	5.60918	6.4716	5.52597
ASHG19AP1B100097842V5	0.972054	0.992814	1.00228	up	ENST00000374561	ENSG00000117318	ID3	protein_coding	DHS_promoter	Yes	chr1:23884409-23886285:-	chr1	-	23884409	23886285		Adenocarcinoma;Burkitt Lymphoma;Colonic Neoplasms;Lung Neoplasms;Animal Mammary Neoplasms;Mammary Neoplasms, Experimental;nervous system disorder;Prostatic Neoplasms;Reperfusion Injury;Thyroid Diseases;Myocardial Ischemia	Yes	perirenal_fat	Cytosol;Ribosome	GENCODE	inhibitor of DNA binding 3, HLH protein [Source:HGNC Symbol;Acc:HGNC:5362]	1251	CGCGCGTTGCAGGTCACTGTAGCGGGACTTCTTTTGGTTTTCTTTCTCTTTGGGGCACCT	conserved	conserved			NM_002167	5.26925	5.70884	5.03251	5.74882	5.40483	5.18223	5.3828	6.10198	6.33496	6.13376	6.07935	5.91349	5.45972	5.92901	5.86862	5.56137	5.72221	5.85506	5.18811	5.60887
ASHG19AP1B124187218V5	0.240442	0.675134	1.06216	up	ENST00000397764	ENSG00000214194	SMIM30	protein_coding	DHS_promoter	Yes	chr7:112756773-112758668:-	chr7	-	112756773	112758668					Cytoplasm	GENCODE	small integral membrane protein 30 [Source:HGNC Symbol;Acc:HGNC:48953]	1070	GCGGCAGGGATTGTGGGAAATGTAGTTTGGAGACTCCGCCCTCCTCGCCATTCCTGTAAT	conserved	conserved			NM_001352688	7.88827	8.0268	7.59286	8.47875	8.73973	8.37899	8.33566	8.16408	8.15087	8.26245	8.27916	8.18453	8.35275	8.59542	8.39452	8.25065	8.43316	8.57062	9.24353	9.19528
ASHG19AP1B141878112V5	0.440438	0.785154	1.03076	up	ENST00000304301	ENSG00000168101	NUDT16L1	protein_coding	DHS_promoter	Yes	chr16:4743695-4745860:+	chr16	+	4743695	4745860					Ribosome	GENCODE	nudix hydrolase 16 like 1 [Source:HGNC Symbol;Acc:HGNC:28154]	1349	CACGGCCTGGAGGTGCTGGGCCTCGTGCGGGTCCCGCTGTACACCCAGAAGGACCGAGTC					NM_032349	5.35283	5.62878	5.45745	5.98307	5.7936	5.8695	6.22525	5.95985	6.25596	6.0785	6.15473	5.93232	5.96698	5.44848	5.42272	5.76649	5.99775	5.49787	5.26453	5.9676
ASHG19AP1B100227732V5	0.597214	0.858489	1.02487	up	ENST00000376221	ENSG00000204518	AADACL4	protein_coding	DHS_enhancer	Yes	chr1:12704566-12727097:+	chr1	+	12704566	12727097				lower_urinary_tract	Nucleus	GENCODE	arylacetamide deacetylase like 4 [Source:HGNC Symbol;Acc:HGNC:32038]	1575	TCAAAGCCCCAACATATAAGATCTGTGCAGAATAAATGCCAACAACTGGTCATACCGTCA	unconserved	conserved			NM_001013630	6.20059	5.90192	5.91518	6.12093	6.56666	6.69139	6.56716	5.82695	5.82335	5.58403	5.82268	6.07563	6.07357	6.13509	6.01105	6.08388	5.7617	5.87143	6.39396	6.26133
ASHG19AP1B136638034V5	0.715709	0.907241	1.02073	up	ENST00000319217	ENSG00000107186	MPDZ	protein_coding	DHS_promoter	Yes	chr9:13105703-13279589:-	chr9	-	13105703	13279589		Alcoholic Intoxication, Chronic;Communicating Hydrocephalus;Epilepsy;Mental Retardation;Seizures;Alcohol abuse;ACUTE ALCOHOL WITHDRAWAL;Alcohol withdrawal syndrome;Low intelligence;Alcohol Withdrawal Seizures;Mental deficiency;Poor school performance;Cortical gyral simplification;Prenatal onset;Intellectual Disability;Dull intelligence;Autosomal recessive predisposition;Increased head circumferen…		pineal_body	Nucleus;Insoluble Fraction	GENCODE	multiple PDZ domain crumbs cell polarity complex component [Source:HGNC Symbol;Acc:HGNC:7208]	7722	AGTTTCTCAGTCACGCGTGAGTGTCTGTGCGTTTTGATCCGAAGCTCCTCGCCGGGTCGT					NM_001330637	6.27719	6.00646	6.09115	6.08772	5.66453	5.18285	6.10986	5.52606	6.04492	6.33885	6.51007	6.06934	5.46423	6.00784	5.8293	5.41756	5.84215	5.84363	5.81781	5.20916
ASHG19AP1B107085513V5	0.0445323	0.482343	1.07464	up	ENST00000368898	ENSG00000213185	FAM24B	protein_coding	DHS_promoter	Yes	chr10:124608594-124639114:-	chr10	-	124608594	124639114				pituitary_gland		GENCODE	family with sequence similarity 24 member B [Source:HGNC Symbol;Acc:HGNC:23475]	745	GCCCTTCCTGGAGCAGAGGAGCCATTATTTATGCAGGTACATCGAAGTCTTTTGACCTCC	conserved	unconserved			NM_152644	7.1124	6.99114	6.92267	7.24491	7.42215	7.16179	7.21251	7.16478	7.20966	7.50478	7.45	7.37321	7.4063	7.20799	7.31592	7.23816	7.35262	7.18155	7.23844	6.9527
ASHG19AP1B138575615V5	0.345544	0.736213	1.08846	up	ENST00000467211	ENSG00000273047	AL121845.2	protein_coding	DHS_promoter	Yes	chr20:62369623-62371751:+	chr20	+	62369623	62371751				liver	Nucleus	GENCODE	novel transcript, LIME1-SLC2A4RG readthrough	252	AAGAGCCACAGCAGGGGAAGACTGAGGTGACCCCGGCCGCTCAGGGCTCTTCCGTGGGCG	conserved	conserved				5.53315	5.71024	5.41713	5.88663	6.61222	5.76589	5.77914	6.30942	6.20227	6.31979	6.04777	5.89039	6.20345	6.67161	6.29142	6.03597	6.37389	6.95702	7.70557	7.42106
ASHG19AP1B109298893V5	0.0218197	0.440593	1.09314	up	ENST00000340381	ENSG00000188807	TMEM201	protein_coding	DHS_promoter	Yes	chr1:9648980-9674907:+	chr1	+	9648980	9674907				common_myeloid_progenitor	Ribosome;Cell Membrane;Nucleous	GENCODE	transmembrane protein 201 [Source:HGNC Symbol;Acc:HGNC:33719]	3776	AGCCGCCCACCATCTCAGGTGTCTCGATCTGGGGAGTTTCCTGTTTCAGATTACTTCTCT	conserved	conserved			NM_001130924	8.91275	8.51698	8.66587	9.18555	9.43263	9.15122	9.13698	8.85468	8.73638	8.74911	8.67261	8.65836	8.75228	8.8726	8.85662	8.82932	8.76638	8.94862	9.00721	9.08435
ASHG19AP1B106868368V5	0.265545	0.690031	1.23301	up	ENST00000645320	ENSG00000168036	CTNNB1	protein_coding		Yes	chr3:41262042-41281379:+	chr3	+	41262042	41281379		Abdominal Pain;Adenocarcinoma;Adenoma;Adrenal Gland Neoplasms;Renal Cell Carcinoma;Cecal Neoplasms;Uterine Cervical Neoplasm;Colonic Neoplasms;Colorectal Neoplasms;Craniopharyngioma;Dysgerminoma;Headache;Hemangiosarcoma;Hyperprolactinemia;Intestinal Neoplasms;Little's Disease;Liver Cirrhosis;Liver neoplasms;Liver Neoplasms, Experimental;Lung Neoplasms;Medulloblastoma;Mental Retardation;Muscle hyp…	Yes		Nucleus;Ribosome;Cytosol;Insoluble Fraction	GENCODE	catenin beta 1 [Source:HGNC Symbol;Acc:HGNC:2514]	4735	TCTCCCATTGACTTTGACTGGAGACATTTATAGGGTTAAAATCGGAAATAGCACGGTGAA						15.1326	12.8538	14.9228	12.4336	12.2792	11.5308	11.2542	13.6147	14.2556	12.9557	14.3513	14.1538	12.1826	11.8076	12.0679	14.1365	13.4109	13.7951	12.8322	12.8071
ASHG19AP1B118330962V5	0.457213	0.793418	1.03918	up	ENST00000396275	ENSG00000179826	MRGPRX3	protein_coding		Yes	chr11:18142502-18160027:+	chr11	+	18142502	18160027				epithelial_cell_of_Malassez		GENCODE	MAS related GPR family member X3 [Source:HGNC Symbol;Acc:HGNC:17980]	1639	CCGTCTGGGAGCTCCTGTAGGCATCTCCTGAATTAAGCAACACAGAAAAGTCCTCTGAAG					NM_054031	6.70708	7.31154	6.77122	7.07364	6.9052	6.60499	6.39542	6.61527	6.46878	6.57323	6.71449	6.4747	6.27636	7.04326	6.72632	6.48875	6.59094	6.70205	7.31883	6.83625
ASHG19AP1B133641753V5	0.154664	0.603036	1.06043	up	ENST00000368913	ENSG00000143434	SEMA6C	protein_coding	DHS_promoter	Yes	chr1:151104161-151118933:-	chr1	-	151104161	151118933				tongue	Endoplasmic reticulum;Nucleus;Nucleous;Nucleoplasm	GENCODE	semaphorin 6C [Source:HGNC Symbol;Acc:HGNC:10740]	3817	AGTCAGTCTGGCCCTGGGGATTCTGCTTATGTGCTTCCGGGTCCTGGCCCTTCCCCTGGG					NM_001178061	8.68094	9.28395	8.7473	9.09242	8.63052	8.89722	9.26071	9.24074	9.21902	9.54295	9.38306	9.09717	9.32155	9.31083	9.11068	9.1667	9.33209	8.77757	9.08349	9.1022
ASHG19AP1B118969064V5	0.0750147	0.519724	1.08786	up	ENST00000250615	ENSG00000129673	AANAT	protein_coding		Yes	chr17:74449433-74466199:+	chr17	+	74449433	74466199		Depression, Bipolar;Mental Depression;Depressive disorder;Sleep Disorders, Circadian Rhythm			Nucleus	GENCODE	aralkylamine N-acetyltransferase [Source:HGNC Symbol;Acc:HGNC:19]	1913	AAGCAAGCTGTTCCACCCAAGGTTGATGCAGGACAAAGAGGGTCTCGCTCTGTCGCCCAG					NM_001166579	5.80541	6.56007	6.07804	6.71484	6.79344	6.31259	6.31543	6.34049	6.40412	6.41149	6.34473	6.48459	6.56296	6.67458	6.69015	6.59184	6.95702	6.69041	7.31696	7.23674
ASHG19AP1B117566733V5	0.0278617	0.453483	1.1287	up	ENST00000403665	ENSG00000088926	F11	protein_coding	DHS_promoter	Yes	chr4:187187099-187209934:+	chr4	+	187187099	187209934		Factor XI Deficiency;Hypertensive disease;Partial thromboplastin time increased (finding);Bleeding tendency;Autosomal recessive predisposition		hepatocyte		GENCODE	coagulation factor XI [Source:HGNC Symbol;Acc:HGNC:3529]	2396	AGTGAAGTGACCATTTCCTACACAAGCTCATTCAGAGGAGGATGAAGACCATTTTGGAGG	conserved	unconserved	coronary thrombosis;blood coagulation disease;partial thromboplastin time;Venous thrombosis;Abnormality of prothrombin		NM_000128	5.51917	4.96843	4.85803	5.56471	5.56232	5.55453	5.65929	5.56678	5.05958	5.60161	5.09825	4.65402	5.10016	5.21221	5.36663	5.7435	5.17701	5.66076	5.49429	5.928
ASHG19AP1B102209348V5	0.235652	0.673092	1.0336	up	ENST00000441801	ENSG00000162458	FBLIM1	protein_coding		Yes	chr1:16090994-16101737:+	chr1	+	16090994	16101737				thoracic_aorta_endothelial_cell	Ribosome;Nucleus	GENCODE	filamin binding LIM protein 1 [Source:HGNC Symbol;Acc:HGNC:24686]	1543	GGTGTACTGCCTGGACGACTTCTACAGGTACGAGAAGGGTTTGTGCACTGGGTGGGGTGC	conserved	conserved			NM_001024215	6.61478	6.60797	6.5017	6.49232	6.68045	6.25867	6.44372	6.21496	6.36024	6.53464	6.33319	6.38273	6.20607	6.3727	6.1993	6.37381	6.40199	6.25302	6.37396	6.38312
ASHG19AP1B128974850V5	0.186649	0.631463	1.07587	up	ENST00000338302	ENSG00000187800	PEAR1	protein_coding	DHS_promoter	Yes	chr1:156863512-156886221:+	chr1	+	156863512	156886221				endothelial_cell_of_umbilical_vein	Nucleus;Nucleous	GENCODE	platelet endothelial aggregation receptor 1 [Source:HGNC Symbol;Acc:HGNC:33631]	4970	GGCCCCACCTGGCCTCTGCAATGTCACCGCCTCTGTGTCCCCTCCTTCTCCTGGCTGTGG	conserved	conserved			NM_001353682	12.3393	11.6375	12.0556	12.5971	12.4659	12.661	13.0204	12.9217	12.9941	13.3701	12.9809	12.9677	13.3009	13.217	13.0644	12.944	12.9689	12.8262	12.6137	12.837
ASHG19AP1B121828113V5	0.713967	0.90621	1.02801	up	ENST00000339452	ENSG00000197410	DCHS2	protein_coding	DHS_promoter	Yes	chr4:155243797-155412868:-	chr4	-	155243797	155412868				middle_temporal_gyrus	Nucleus;Insoluble Fraction	GENCODE	dachsous cadherin-related 2 [Source:HGNC Symbol;Acc:HGNC:23111]	5064	GTATCTTCAGCTAGACCTATGCCTCTGAAGGGAAAAACAGCATTTGGGAAGCAGTCGTGC	conserved	conserved			NM_001142552	4.56646	5.25744	5.12281	4.69912	5.05094	5.28569	4.50015	4.85888	4.71927	4.97846	5.18037	5.0939	5.17157	5.40407	5.17253	5.02133	4.65034	5.2357	4.81349	4.86942
ASHG19AP1B143296740V5	0.284963	0.698858	1.08946	up	ENST00000373640	ENSG00000204128	C2orf72	protein_coding	DHS_promoter	Yes	chr2:231902205-231914429:+	chr2	+	231902205	231914429				hepatocyte	Ribosome	GENCODE	chromosome 2 open reading frame 72 [Source:HGNC Symbol;Acc:HGNC:27418]	3657	CGGGCAACCAGTGGAAGGAGCCTGGGAGAGGCCAGGCCTCCCCGGACTGCTAGCCTGCTT	conserved	conserved			NM_001144994	4.25828	5.74655	5.30586	5.41204	5.69634	4.85731	4.84561	5.37215	5.3499	5.51162	5.0115	5.16829	5.44286	5.79486	5.97363	5.40684	5.97687	5.79429	6.06858	6.12503
ASHG19AP1B133753188V5	0.0196382	0.438031	1.11201	up	ENST00000418998	ENSG00000185513	L3MBTL1	protein_coding	DHS_promoter	No	chr20:42136328-42170476:+	chr20	+	42136328	42170476			Yes	pituitary_gland	Nucleus;Nucleous;Nucleoplasm	GENCODE	L3MBTL1, histone methyl-lysine binding protein [Source:HGNC Symbol;Acc:HGNC:15905]	3382	CTGGCCAGGCAGGGGAGGTCAGCATGCACTTGGTGGCCGGAGACAGCCCCGGTTCTGGTC						5.46673	5.50825	5.90473	6.02004	6.07658	6.06123	6.24068	6.2885	6.09471	6.19049	6.14839	6.17477	6.17887	6.40089	6.45826	6.23678	6.54446	6.68086	6.71983	6.77431
ASHG19AP1B100780616V5	0.588142	0.855412	1.04232	up	ENST00000617190	ENSG00000132128	LRRC41	protein_coding	DHS_promoter	Yes	chr1:46743134-46769280:-	chr1	-	46743134	46769280					Cytosol;Ribosome;Insoluble Fraction	GENCODE	leucine rich repeat containing 41 [Source:HGNC Symbol;Acc:HGNC:16917]	4128	CCCATATCGCTTATGGAGCCGTCCTAACTGCTGACCTTTTCAAGATGGCGGTCCGCGGGC					NM_006369	4.75265	5.47799	4.60479	4.00758	5.16369	5.10806	4.67214	5.01289	4.91326	4.30705	4.97383	4.62239	4.48088	4.65814	4.36206	4.21216	4.44054	4.87811	5.3819	4.90317
ASHG19AP1B100009660V5	0.279127	0.696343	1.10181	up	FTMT27400000883	CATG00000040477	CATG00000040477.1	protein_coding		Yes	chr19:18060868-18062831:-	chr19	-	18060868	18062831						FANTOM5CAT	At least 1 of the 10 top ranked transcript is CPAT coding and max ORF size >=300, NOT annotated as nonCoding in GENCODE	1964	CCCTGGTGTGAACTTGCTTGCTCTTTCATCTTCTCCTCTCTCCGCCCCTGGGAATGAGGG	conserved	unconserved				11.0879	10.1257	11.1508	11.0804	9.75955	10.3074	10.6774	10.6089	11.1486	11.3743	11.1656	11.2241	11.4014	11.8655	11.3946	11.6375	11.2632	10.8857	9.96842	10.1083
ASHG19AP1B106673441V5	0.0647353	0.506124	1.11931	up	ENST00000324225	ENSG00000149577	SIDT2	protein_coding		Yes	chr11:117049449-117068158:+	chr11	+	117049449	117068158				neuron_projection_bundle	Ribosome;Endoplasmic reticulum;Nucleus;Insoluble Fraction;Cell Membrane;Nucleous;Nucleoplasm	GENCODE	SID1 transmembrane family member 2 [Source:HGNC Symbol;Acc:HGNC:24272]	4406	CGGGGCTCTTGGGAGGGGACATTTCCTAATCTCAGGCCGGGGTTAAAGTTCTGGTCCTGG					NM_001040455	8.35194	8.69509	8.17209	8.85347	9.35988	9.01614	8.13312	8.16082	7.90238	7.84351	8.2071	8.51943	8.04496	8.47345	7.96202	8.01081	8.00727	8.32741	8.51676	8.61132
ASHG19AP1B120680811V5	0.248566	0.680123	1.06248	up	ENST00000508906	ENSG00000186470	BTN3A2	protein_coding	DHS_promoter	No	chr6:26365387-26378548:+	chr6	+	26365387	26378548				CD8_positive_alpha_beta_T_cell	Ribosome;Chromatin;Insoluble Fraction;Cell Membrane	GENCODE	butyrophilin subfamily 3 member A2 [Source:HGNC Symbol;Acc:HGNC:1139]	3733	AGCCTTGCATGCTGTGGCTCTTAAATCCAGGAAAAATGGCTGACCCCATGGACACCTCCT	unconserved	unconserved	ankylosing spondylitis;Rheumatoid arthritis;Systemic lupus erythematosus		NM_001197249	4.81937	5.35778	5.11695	5.09964	5.10108	5.36818	4.93669	5.2307	5.94026	5.21827	5.19197	4.9763	5.23758	5.22045	4.65977	5.58134	4.53896	5.52667	5.46884	5.48766
ASHG19AP1B115892621V5	0.601016	0.859769	1.04271	up	ENST00000613773	ENSG00000164334	FAM170A	protein_coding		Yes	chr5:118965254-118971516:+	chr5	+	118965254	118971516			Yes	testis		GENCODE	family with sequence similarity 170 member A [Source:HGNC Symbol;Acc:HGNC:27963]	1374	CATCCACAGTGGAATCCAGAGAATACATCGAGACAGCCCCCAGCCTCAATCACCCCTGGC					NM_182761	8.24935	8.66608	8.00664	8.04933	8.91537	8.8048	8.0009	8.65816	8.1888	7.40468	7.60662	7.96562	8.20799	8.02587	7.80962	7.99556	7.19673	8.5051	9.5068	9.59845
ASHG19AP1B136899336V5	0.0264135	0.449872	1.0861	up	ENST00000393190	ENSG00000243678	NME2	protein_coding	DHS_promoter	Yes	chr17:49243925-49249105:+	chr17	+	49243925	49249105		Colorectal Neoplasms;Mesothelioma;Degenerative polyarthritis;ovarian neoplasm			Cytoplasm	GENCODE	NME/NM23 nucleoside diphosphate kinase 2 [Source:HGNC Symbol;Acc:HGNC:7850]	866	ACCTCTCGCCCCGCAGGACCATGGCCAACCTGGAGCGCACCTTCATCGCCATCAAGCCGG	conserved	conserved			NM_001018138	8.14034	8.89225	8.11554	8.57658	8.87732	8.19511	8.11246	8.23436	8.1703	7.77573	8.17368	8.15471	7.90891	8.17686	7.971	8.14597	7.81148	8.19348	8.70458	8.64864
ASHG19AP1B105297852V5	0.954258	0.988065	1.00273	up	ENST00000445061	ENSG00000132153	DHX30	protein_coding	DHS_promoter	Yes	chr3:47844418-47891683:+	chr3	+	47844418	47891683					Cytosol;Nucleus;Ribosome;Nucleous	GENCODE	DExH-box helicase 30 [Source:HGNC Symbol;Acc:HGNC:16716]	4065	CCAGGAGGGACCATCTCTCGAGCTTCTAGGGACCTATTAAAAGAGTTCCCACAGCCCAAA					NM_138615	6.03369	6.12812	5.77829	5.72874	6.33488	5.78832	5.84257	5.72279	5.38799	5.95219	5.57186	5.60363	5.49168	6.04134	5.73247	5.44676	5.90687	5.7007	6.08599	6.2152
ASHG19AP1B118130620V5	0.520824	0.824347	1.04779	up	ENST00000288025	ENSG00000157315	TMED6	protein_coding	DHS_promoter	Yes	chr16:69377151-69385712:-	chr16	-	69377151	69385712				small_intestine	Chromatin;Nucleoplasm	GENCODE	transmembrane p24 trafficking protein 6 [Source:HGNC Symbol;Acc:HGNC:28331]	938	CCAGAGCCTTGTTATTATTCTTTCTGGGATCCTGCAACTGTATTTCTTGAAGCGTCTCTT	conserved	conserved			NM_144676	4.94921	5.29657	5.96129	5.38982	5.72541	5.83769	5.63288	5.59902	5.273	5.28551	5.43994	4.8754	4.63898	4.97042	4.67801	5.25312	4.6738	5.23255	5.3742	5.06437
ASHG19AP1B137085413V5	0.12264	0.57083	1.32489	up	ENST00000457143	ENSG00000154723	ATP5PF	protein_coding	DHS_promoter	Yes	chr21:27096791-27107344:-	chr21	-	27096791	27107344		Heart Diseases			Ribosome;Cytosol;Cytoplasm	GENCODE	ATP synthase peripheral stalk subunit F6 [Source:HGNC Symbol;Acc:HGNC:847]	589	TGAGCGTCGACCGACTGAAACGGCGGCCCATAATGCATTGCGATGGCGGAATCAGCATGA	conserved	conserved			NM_001003701	10.9469	10.1019	10.4252	11.3793	12.004	10.6044	10.2545	10.3917	9.33009	7.1865	8.9234	10.0646	10.2429	10.4411	10.0228	10.1544	9.16866	11.1098	12.3269	12.8886
ASHG19AP1B111372703V5	0.869565	0.961048	1.007	up	ENST00000297904	ENSG00000165197	VEGFD	protein_coding	DHS_enhancer	Yes	chrX:15363713-15402498:-	chrX	-	15363713	15402498		Reperfusion Injury;Lymphangioleiomyomatosis		tongue	Nucleus	GENCODE	vascular endothelial growth factor D [Source:HGNC Symbol;Acc:HGNC:3708]	2037	TGGTGCAGGGCTCCAGTAATGAACATGGACCAGTGAAGCGATCATCTCAGTCCACATTGG	conserved	conserved			NM_004469	5.15651	5.0822	5.24881	5.78451	5.61927	4.92759	5.22036	5.4618	5.5787	5.51101	5.34245	5.35036	5.73456	5.65673	5.74358	5.62998	5.98083	5.90508	5.93592	6.18647
ASHG19AP1B121033084V5	0.719215	0.909161	1.02314	up	ENST00000222250	ENSG00000105643	ARRDC2	protein_coding		Yes	chr19:18118977-18124911:+	chr19	+	18118977	18124911				substantia_nigra	Cell Membrane	GENCODE	arrestin domain containing 2 [Source:HGNC Symbol;Acc:HGNC:25225]	2503	GCCTACATCCAAGAGTTCCGCTACCGCCCGCCACCCCTGTACTCTGAGGAGGATCCAAAC	conserved	conserved			NM_015683	9.1025	9.42573	8.63765	9.3275	10.0474	9.62775	9.11326	9.39679	9.12164	8.95399	8.98048	9.06699	9.12372	9.25222	8.73952	8.81391	8.57194	9.23526	10.2736	10.185
ASHG19AP1B113195914V5	0.929916	0.980848	1.00411	up	ENST00000291416	ENSG00000116525	TRIM62	protein_coding	DHS_promoter	Yes	chr1:33611003-33647267:-	chr1	-	33611003	33647267			Yes	neuron_projection_bundle	Insoluble Fraction;Cell Membrane	GENCODE	tripartite motif containing 62 [Source:HGNC Symbol;Acc:HGNC:25574]	3437	CCCTGACCAAGCTAGTGATGGGCCATTTACCCTTGACCCCAGTCCACAGTGGTCACAGGT	conserved	conserved			NM_018207	5.73971	5.63155	5.435	5.57108	5.56401	5.39534	5.98382	5.50402	5.8429	5.87721	5.51118	5.27541	5.17214	5.52406	5.34477	5.3393	5.44286	5.30943	4.95074	4.93862
ASHG19AP1B136867444V5	0.259262	0.685627	1.06528	up	ENST00000444177	ENSG00000213689	TREX1	protein_coding		No	chr3:48507345-48509042:+	chr3	+	48507345	48509042		Apraxias;Arthralgia;Brain Diseases;Dysarthria;Dystonia;Epilepsy;Extrapyramidal Disorders;Fever;Hematuria;Hemiparesis;Hepatosplenomegaly;Profound Mental Retardation;Inflammation;Influenza;Neonatal Jaundice;Leukodystrophy;Lupus Erythematosus, Systemic;Chilblain lupus 1;Muscle Spasticity;Nystagmus;Pain in limb;Petechiae;Proteinuria;Purpura;Retinal Diseases;Retinal Hemorrhage;Seizures;Skin Ulcer;Stra…		eosinophil	Ribosome;Nucleous	GENCODE	three prime repair exonuclease 1 [Source:HGNC Symbol;Acc:HGNC:12269]	1200	TGGTGAGAGGGACAGACCAGGCAGGCCCTGCCCCCGGGGCCCATGCAGACCCTCATCTTT	conserved	conserved	obesity		NM_007248	5.68686	5.6008	5.69235	5.74401	5.75019	5.74424	5.87486	5.86911	5.85247	5.85567	5.91574	5.95865	5.61238	5.96089	6.43317	5.69414	5.85224	6.31152	6.30834	6.26909
ASHG19AP1B121933415V5	0.596787	0.858482	1.02372	up	ENST00000521255	ENSG00000253309	SERPINE3	protein_coding		Yes	chr13:51915168-51936237:+	chr13	+	51915168	51936237				retina		GENCODE	serpin family E member 3 [Source:HGNC Symbol;Acc:HGNC:24774]	1439	TCTGAATTGCAGGAACCCTCCCAGCCTCCATGCCGCCTTTCCTGATCACCCTCTTCCTCT	conserved	conserved			NM_001101320	11.0385	10.8956	10.8285	11.0492	11.2579	11.1578	10.9833	11.1586	11.0692	10.5312	10.6434	10.8447	10.9859	11.2146	11.2816	11.0526	10.7923	11.1183	11.9697	11.823
ASHG19AP1B108287323V5	0.149706	0.598809	1.09683	up	ENST00000262113	ENSG00000036448	MYOM2	protein_coding		Yes	chr8:1993155-2093380:+	chr8	+	1993155	2093380				cardiac_chamber	Insoluble Fraction	GENCODE	myomesin 2 [Source:HGNC Symbol;Acc:HGNC:7614]	5011	AGGTTACAAGCCGTTCATTTGGAGGGAGAGAAGGAGATTGCCATTTATCAGGATGACCTT	conserved	unconserved			NM_003970	6.61534	6.55907	6.75644	7.13247	7.54531	6.86756	6.64636	6.25408	6.74062	6.76102	6.33086	6.3488	7.25256	7.10224	7.01524	7.00643	7.12611	7.19642	8.01285	7.29383
ASHG19AP1B100484289V5	0.565481	0.843924	1.03354	up	ENST00000324432	ENSG00000091073	DTX2	protein_coding		Yes	chr7:76091018-76135308:+	chr7	+	76091018	76135308		Brain Neoplasms	Yes	gingival_epithelial_cell	Nucleus;Insoluble Fraction	GENCODE	deltex E3 ubiquitin ligase 2 [Source:HGNC Symbol;Acc:HGNC:15973]	2769	GATGGCTCCTGGACTGCCTATGAAGCCAGCGTCTGTGACTATCTGGAGCAGCAGGTGGCC					NM_020892	4.6816	5.21485	4.82624	4.75769	4.54187	5.05958	4.61013	4.88664	5.07541	5.24564	5.18811	4.84573	4.66847	5.04329	5.0209	4.56018	4.87791	5.23402	5.55919	5.08372
ASHG19AP1B100116711V5	0.0491831	0.489207	1.1407	up	ENST00000356448	ENSG00000114790	ARHGEF26	protein_coding		Yes	chr3:153838792-153975616:+	chr3	+	153838792	153975616				hindgut		GENCODE	Rho guanine nucleotide exchange factor 26 [Source:HGNC Symbol;Acc:HGNC:24490]	5254	TGCCGCCTCAGCTACTAGTCCGCAACTTCTAGCCCCAAAACGCTGGAGCTCAGAACCCAG					NM_001251962	8.54197	8.5729	8.06501	8.18903	8.9264	8.78264	8.25134	8.24002	7.92434	6.87971	7.42526	7.61046	7.60589	7.38903	7.05572	7.61878	7.14463	7.85626	8.86315	8.97419
ASHG19AP1B134262654V5	0.0584498	0.499394	1.10311	up	ENST00000236826	ENSG00000118113	MMP8	protein_coding	DHS_enhancer	Yes	chr11:102582526-102595685:-	chr11	-	102582526	102595685		Contact Dermatitis;Liver Cirrhosis, Experimental;Lung diseases;melanoma;Unipolar Depression;Major Depressive Disorder		spleen		GENCODE	matrix metallopeptidase 8 [Source:HGNC Symbol;Acc:HGNC:7175]	3056	AGGCCTTTCCTGTATCTTCTAAAGAGAAAAATACAAAAACTGTTCAGGACTACCTGGAAA	conserved	conserved			NM_002424	4.96875	5.93409	5.04673	5.63621	5.20664	5.17808	5.44597	5.4749	5.21444	5.46614	5.54428	5.23383	5.35903	5.39666	5.22314	5.48029	5.30407	5.56754	5.93424	5.44932
ASHG19AP1B100251726V5	0.224498	0.665078	1.05133	up	ENST00000611444	ENSG00000275663	HIST1H4G	protein_coding		Yes	chr6:26246909-26247205:-	chr6	-	26246909	26247205						GENCODE	histone cluster 1 H4 family member g [Source:HGNC Symbol;Acc:HGNC:4792]	297	ACCCGCCGGGTGTTCAAGGTGTTCCTGGAAAATGTGATCTGGTACGCCGTGACCAACACG					NM_003547	5.77583	5.39572	5.91527	5.51715	5.7982	5.7617	5.71932	5.51988	5.64015	5.73278	5.47523	5.4004	5.97188	5.72221	5.58116	5.8673	5.73663	5.77735	5.9128	5.9159
ASHG19AP1B112553362V5	0.818533	0.94362	1.0119	up	ENST00000398523	ENSG00000169302	STK32A	protein_coding	DHS_promoter	Yes	chr5:146614688-146764241:+	chr5	+	146614688	146764241				cerebellum		GENCODE	serine/threonine kinase 32A [Source:HGNC Symbol;Acc:HGNC:28317]	1637	GCCTTGGAACAAACCAAAGACCCACAAGTGACAAATGGACAAATGGACACAGGACTCAGT					NM_001287740	6.93866	7.23776	6.73814	6.31869	6.48859	6.91589	6.5479	6.34676	5.98695	5.94852	6.36411	6.15965	6.62736	6.17683	6.14895	6.3049	6.21701	6.3103	6.63496	6.67057
ASHG19AP1B108689999V5	0.0336845	0.46297	1.2915	up	ENST00000379663	ENSG00000123737	EXOSC9	protein_coding	DHS_promoter	Yes	chr4:122722475-122738064:+	chr4	+	122722475	122738064					Nucleus;Insoluble Fraction	GENCODE	exosome component 9 [Source:HGNC Symbol;Acc:HGNC:9137]	1529	CTGGGGTTTCACCATGTTGGCCAGACTGGACTCGAGTTCCTGACCTCAGATGCTCCCATA	conserved	conserved			NM_001034194	10.7432	10.0829	10.4643	11.4031	11.6777	11.4031	11.5295	11.3827	10.7862	10.7241	10.9141	11.0762	11.4371	11.0163	10.7137	10.8002	10.7734	11.6106	12.4327	12.1676
ASHG19AP1B118780651V5	0.617895	0.866923	1.07551	up	ENST00000219197	ENSG00000102924	CBLN1	protein_coding	DHS_promoter	Yes	chr16:49311828-49315742:-	chr16	-	49311828	49315742				cerebellum		GENCODE	cerebellin 1 precursor [Source:HGNC Symbol;Acc:HGNC:1543]	2435	TCCTACATGTTCTCTAACTGTATCTGGGTAAAAAGGTGCGCGCCAGCTGTGGGACAACTT	conserved	conserved			NM_004352	5.73424	3.65777	5.84519	4.81492	3.32018	4.60148	5.73733	4.38031	5.89054	5.93302	6.92368	6.00604	5.92286	4.93116	5.45906	5.60306	4.60012	4.839	2.99953	4.22771
ASHG19AP1B115224891V5	0.782165	0.930476	1.02062	up	ENST00000262241	ENSG00000089902	RCOR1	protein_coding	DHS_promoter	Yes	chr14:103058998-103196913:+	chr14	+	103058998	103196913		Colonic Neoplasms	Yes	eosinophil	Cytosol;Insoluble Fraction;Cell Membrane	GENCODE	REST corepressor 1 [Source:HGNC Symbol;Acc:HGNC:17441]	5754	AGCAGCTTCTCGCCGTACAAGCCATCAGGAAATATGGCCGAGATTTTCAGGCAATCTCAG	conserved	conserved	Human immunodeficiency virus infectious disease;Abnormal platelet count		NM_015156	6.57852	8.01719	6.7721	7.24833	7.01818	6.7666	6.47108	6.23621	6.63931	6.98235	6.6461	6.51848	6.62226	6.66355	6.68259	6.86367	6.45777	6.50527	6.35283	6.75618
ASHG19AP1B113865659V5	0.333209	0.727903	1.05788	up	ENST00000502412	ENSG00000196670	ZFP62	protein_coding	DHS_promoter	Yes	chr5:180275138-180288277:-	chr5	-	180275138	180288277			Yes		Nucleus;Cytosol	GENCODE	ZFP62 zinc finger protein [Source:HGNC Symbol;Acc:HGNC:23241]	3415	GCGGCGCCGCCACAGCCATGTCACATTTGAAGACGAGCACTGAGGATGAGGAACCAACTG	unconserved	conserved			NM_001172638	5.44727	5.67155	5.91401	5.97665	6.21535	6.20481	6.28826	5.96296	5.85366	5.63198	5.2856	6.05355	6.05201	6.0754	6.25151	5.85072	6.42575	6.27817	6.46253	6.33182
ASHG19AP1B120928920V5	0.069591	0.515613	1.0958	up	ENST00000321765	ENSG00000076382	SPAG5	protein_coding	DHS_promoter	Yes	chr17:26904592-26926297:-	chr17	-	26904592	26926297		Spontaneous abortion		testis	Nucleus;Insoluble Fraction	GENCODE	sperm associated antigen 5 [Source:HGNC Symbol;Acc:HGNC:13452]	4040	CAAGGATGCGGCAGAGATAGTGTTGGAGGCTTTCTGTGCACACGCCAGCCAGCGCATCAG					NM_006461	6.9029	7.45616	7.03972	7.45423	7.89069	7.08427	7.17478	7.01499	6.60104	7.08666	6.72135	6.97189	6.76829	6.93753	6.76352	6.64853	7.11767	7.4876	7.10928	7.28364
ASHG19AP1B103116653V5	0.257269	0.685253	1.06816	up	ENST00000374700	ENSG00000138356	AOX1	protein_coding	DHS_promoter	Yes	chr2:201450591-201536218:+	chr2	+	201450591	201536218		Prostatic Neoplasms		reticulocyte	Endoplasmic reticulum	GENCODE	aldehyde oxidase 1 [Source:HGNC Symbol;Acc:HGNC:553]	5074	GGGTCCCAGATCAGGAACATGGCTTCTTTAGGGGGACACATCATTAGCAGGCATCCAGAT	unconserved	unconserved			NM_001159	5.20802	5.50733	4.92438	5.67915	5.63873	6.28843	5.50393	5.75783	5.76663	5.50861	5.49133	5.63164	5.90312	6.18578	6.11661	6.16193	5.92775	6.29628	6.23104	5.98105
ASHG19AP1B113831337V5	0.311345	0.716204	1.08614	up	ENST00000375483	ENSG00000186191	BPIFB4	protein_coding		Yes	chr20:31669333-31699557:+	chr20	+	31669333	31699557				major_salivary_gland	Nucleus	GENCODE	BPI fold containing family B member 4 [Source:HGNC Symbol;Acc:HGNC:16179]	2159	CCAGCCTCAACCTCAGAACCTCAAACGTGGGCAACTTTGATATTGGCCTCATGGAGGTGC					NM_182519	8.79918	9.23848	8.30203	7.71434	8.7302	8.55847	8.1949	7.67492	7.72921	6.84176	7.29213	7.83019	7.34947	7.36965	6.92419	7.20451	6.58993	7.46076	8.69484	8.67699
ASHG19AP1B101503740V5	0.268339	0.691299	1.05805	up	ENST00000367409	ENSG00000066279	ASPM	protein_coding	DHS_promoter	Yes	chr1:197053258-197115824:-	chr1	-	197053258	197115824		Adenoid Cystic Carcinoma;Polycystic Ovary Syndrome;Salivary Gland Neoplasms;Microcephaly, Primary Autosomal Recessive, 5;MICROCEPHALY, PRIMARY AUTOSOMAL RECESSIVE, 1		reticulocyte	Nucleus;Insoluble Fraction	GENCODE	abnormal spindle microtubule assembly [Source:HGNC Symbol;Acc:HGNC:19048]	10887	AGCAGCATCACTTATTCAGGGATATTGGAGAAGATATTCCACTAGACAAAGATTTCTGAA					NM_018136	4.67336	4.81867	5.88894	5.78637	5.45843	5.78197	5.76893	5.51595	5.22929	5.12307	5.14151	5.75268	5.73574	5.85111	5.72313	5.52486	5.5274	6.08311	6.03715	5.50971
ASHG19AP1B100040850V5	0.679721	0.892154	1.01939	up	ENST00000371069	ENSG00000116675	DNAJC6	protein_coding	DHS_promoter	Yes	chr1:65775228-65880959:+	chr1	+	65775228	65880959		Dysarthria;Dystonia;Epilepsy;Fatigue;Mental Retardation;Muscle Rigidity;Seizures;Curvature of spine;Tremor;Akinesia;Degenerative brain disorder;Gait, Shuffling;Bradykinesia;Pyramidal sign;Resting Tremor;Cerebral atrophy;Voice Fatigue;Parkinsonian Disorders;Low intelligence;Hypophonia;Decreased tendon reflex;Acquired scoliosis;Congenital pes cavus;Gait Ataxia;Expressionless face;Mental deficiency;…		nervous_system	Cytosol;Insoluble Fraction;Cell Membrane	GENCODE	DnaJ heat shock protein family (Hsp40) member C6 [Source:HGNC Symbol;Acc:HGNC:15469]	5365	ATGAATCTTTGCAGCTGGTGGACAGTAACGGGGACTTAAGTGCGGGAAGCGGCGGGGTTG					NM_001256864	6.52458	6.76109	6.58774	6.56724	6.58276	6.55616	6.53568	6.41106	6.69784	6.83534	6.68849	6.70708	6.93798	7.08647	7.02306	6.68684	7.05474	6.93594	7.26869	6.75663
ASHG19AP1B122912365V5	0.656372	0.884067	1.02019	up	ENST00000415673	ENSG00000185404	SP140L	protein_coding	DHS_promoter	Yes	chr2:231191899-231268447:+	chr2	+	231191899	231268447			Yes	B_cell	Nucleus;Insoluble Fraction	GENCODE	SP140 nuclear body protein like [Source:HGNC Symbol;Acc:HGNC:25105]	2665	CCTGAGCACCAGGGGGCTGAACGGAGGTGTTTCACAAGTAGCAAATGAGATGAACCATCT					NM_138402	6.12069	5.94598	5.85793	6.02077	6.37019	6.37381	6.34358	6.14039	6.21855	5.82639	6.13786	6.16966	6.35985	5.98419	6.26499	6.00865	6.34434	6.59723	6.9744	6.68474
ASHG19AP1B110504092V5	0.483919	0.806986	1.03695	up	ENST00000375809	ENSG00000204420	MPIG6B	protein_coding	DHS_enhancer	No	chr6:31691150-31694491:+	chr6	+	31691150	31694491				blood	Nucleus;Cell Membrane	GENCODE	megakaryocyte and platelet inhibitory receptor G6b [Source:HGNC Symbol;Acc:HGNC:13937]	2396	AGGAAGGCACCATGGTATAGAAATAAGTGCTAGACTGGGAGTTGGGAGACCTGGGTTCCA	conserved	conserved	hypersensitivity reaction disease;sarcoidosis;vitiligo;hepatitis B;multiple sclerosis;Human immunodeficiency virus infectious disease;complement deficiency;Hodgkin s lymphoma;allergy;Glomerulosclerosis;Rheumatoid arthritis;Arteriosclerosis;Abnormality of the immune system;Systemic lupus erythematosus;Sclerosis of metaphyses of the upper limbs;Hepatitis;Non caseating epithelioid cell granulomatosi…		NM_025260_2	6.96069	7.10301	6.55916	7.08958	7.5854	7.45187	6.70597	6.93989	6.50564	6.71331	6.49805	6.66578	6.90525	7.01796	7.00706	6.93761	7.05598	7.30423	7.43184	7.73499
ASHG19AP1B115105088V5	0.0476002	0.487481	1.08464	up	uc009xvk.3	ENSG00000269891	ARHGAP19-SLIT1	protein_coding		No	chr10:98981930-99052430:-	chr10	-	98981930	99052430					Nucleus	knownGene	Homo sapiens Rho GTPase activating protein 19 (ARHGAP19), transcript variant 1, mRNA.	4923	AGGGGAGGTGCCAGCCCGCGAATCCGGCCGGAGATTTGATGCAGTTTGATGATAAAGGAA						6.48263	7.1124	6.1558	6.62797	6.87594	6.83332	6.7362	6.59555	6.67277	6.4114	6.66585	6.43873	6.71259	6.96662	6.81122	6.39929	6.69416	6.53519	7.14033	7.39889
ASHG19AP1B105117340V5	0.928794	0.980731	1.00533	up	ENST00000227756	ENSG00000110328	GALNT18	protein_coding	DHS_promoter	Yes	chr11:11292423-11643552:-	chr11	-	11292423	11643552				thyroid_gland		GENCODE	polypeptide N-acetylgalactosaminyltransferase 18 [Source:HGNC Symbol;Acc:HGNC:30488]	2504	GGCAGTTCTCTCAGGGAGGACCCATCCAGAACCGCAAGTCTAAGCGCTGTCTGGAGCTGC	conserved	conserved			NM_198516	6.45069	6.77787	6.72151	6.59126	6.33757	6.10482	7.05302	6.76445	6.92846	7.18865	7.41762	6.63302	7.5931	6.82661	6.76718	7.56236	7.21792	6.92015	7.407	6.82167
ASHG19AP1B111704313V5	0.276664	0.694814	1.07775	up	MICT00000221040	CATG00000055333	CATG00000055333.1	protein_coding	DHS_promoter	Yes	chr20:57211319-57226115:-	chr20	-	57211319	57226115						FANTOM5CAT	At least 1 of the 10 top ranked transcript is CPAT coding and max ORF size >=300, NOT annotated as nonCoding in GENCODE	6773	AATAGCTCATGCGTTGATGTGGACCTATGATGGCTTCAGAGACTATTAACTTGGCCAGGC	conserved	conserved				4.42578	4.80757	4.70255	4.07168	4.15933	4.71976	4.6449	4.36111	3.64793	4.06103	4.30838	4.34487	4.65008	4.59353	4.4976	4.36099	4.38133	4.97465	3.98259	4.45234
ASHG19AP1B107804438V5	0.920779	0.978319	1.00457	up	ENST00000452510	ENSG00000145833	DDX46	protein_coding	DHS_promoter	Yes	chr5:134094471-134166828:+	chr5	+	134094471	134166828				middle_temporal_gyrus	Cytosol;Insoluble Fraction	GENCODE	DEAD-box helicase 46 [Source:HGNC Symbol;Acc:HGNC:18681]	5689	TCCAGCCTGGGCGACAGAGTGAGACTATCTCAAAAATAAATAAATAAATAAATAAATAGT					NM_001300860	15.7244	16.0419	15.4412	16.4092	16.5207	16.6276	16.3682	16.4029	16.1894	16.4828	16.2493	16.147	16.1045	15.8371	15.7508	15.8884	16.013	15.9889	16.0053	16.3612
ASHG19AP1B133066188V5	0.286392	0.700072	1.05533	up	ENST00000332680	ENSG00000182718	ANXA2	protein_coding	DHS_promoter	Yes	chr15:60639531-60690184:-	chr15	-	60639531	60690184		Squamous cell carcinoma;Leukemia, Myelocytic, Acute;Liver Cirrhosis, Experimental;Liver neoplasms;Lung Neoplasms;Animal Mammary Neoplasms;Mouth Neoplasms;Neoplasm Invasiveness;Osteoporosis;Weight Gain;Malignant mesothelioma;Chemical and Drug Induced Liver Injury			Cytosol;Ribosome;Cytoplasm	GENCODE	annexin A2 [Source:HGNC Symbol;Acc:HGNC:537]	1444	CGCCAGCTAGCGGGGTGTGGAGACGCTGGGAAGAAGGCTTCCTTCAAAATGTCTACTGTT					NM_001002858	5.50945	6.26507	5.26276	5.61158	5.83672	5.9307	5.79686	5.25305	5.92488	5.58645	5.27796	5.60243	5.77574	5.75414	6.11157	5.39534	5.78989	6.14207	5.84192	6.26363
ASHG19AP1B103040851V5	0.145835	0.595794	1.06361	up	ENST00000400230	ENSG00000132958	TPTE2	protein_coding		Yes	chr13:19997023-20077419:-	chr13	-	19997023	20077419				Langerhans_cell	Nucleus	GENCODE	transmembrane phosphoinositide 3-phosphatase and tensin homolog 2 [Source:HGNC Symbol;Acc:HGNC:17299]	1793	ACCCAGAGGCACGTATGAATGAAAGTCCACAGACAAACGAATTTAAAGGAACAACCGAGG					NM_199254	6.37228	5.73478	6.21662	6.70723	6.60664	6.6682	6.71356	6.69116	6.35708	6.17792	6.255	6.33527	6.32325	6.57371	6.39373	6.49631	6.52418	6.77306	7.02696	6.91884
ASHG19AP1B101903462V5	0.804982	0.939444	1.01077	up	ENST00000254667	ENSG00000132334	PTPRE	protein_coding		Yes	chr10:129705325-129884119:+	chr10	+	129705325	129884119				eosinophil	Ribosome;Cytosol;Nucleus	GENCODE	protein tyrosine phosphatase, receptor type E [Source:HGNC Symbol;Acc:HGNC:9669]	5331	AGACTATAGCCTTCACTTTCCCTCGGTCCACCATGGAGCCCTTGTGTCCACTCCTGCTGG					NM_006504	8.22541	7.80962	7.8666	8.2	7.71365	7.67818	7.95771	8.19165	8.05297	8.16655	7.94791	7.81986	8.01467	7.95283	7.96369	8.1091	7.94066	7.84755	7.71987	7.41812
ASHG19AP1B141062220V5	0.195368	0.640418	1.08871	up	ENST00000373909	ENSG00000117748	RPA2	protein_coding	DHS_promoter	Yes	chr1:28218435-28241257:-	chr1	-	28218435	28241257			Yes		Ribosome;Cytosol;Cytoplasm	GENCODE	replication protein A2 [Source:HGNC Symbol;Acc:HGNC:10290]	1162	AGCGTAGCATCCGTGGATTCGAAAGCTATGGCAGCTCCTCATACGGGGGAGCCGGCGGCT	conserved	conserved			NM_001297558	4.32345	5.36712	5.03209	4.94641	5.63969	4.78336	5.42172	5.05052	5.31923	5.19891	5.69538	5.14051	5.27181	5.16571	5.1294	5.18398	5.04167	5.10369	5.35831	5.42199
ASHG19AP1B120608518V5	0.064246	0.505453	1.07419	up	ENST00000326245	ENSG00000179914	ITLN1	protein_coding	DHS_enhancer	Yes	chr1:160846329-160854960:-	chr1	-	160846329	160854960		Diabetes Mellitus, Non-Insulin-Dependent;Mesothelioma;Ventricular Dysfunction, Left		small_intestine		GENCODE	intelectin 1 [Source:HGNC Symbol;Acc:HGNC:18259]	1183	ACGCCTTGTGTGCTGGAATGAGGGTCACCGGATGTAACACTGAGCACCACTGCATTGGTG	unconserved	conserved			NM_017625	5.60485	5.57754	5.44474	5.99393	6.22972	5.85334	5.81477	5.76718	5.75783	5.76461	5.76361	5.66646	5.92245	6.16134	5.76453	5.77296	5.94591	6.02169	5.73532	5.88511
ASHG19AP1B100219071V5	0.971299	0.992814	1.00225	up	ENCT00000190544	CATG00000035034	CATG00000035034.1	protein_coding	DHS_promoter	Yes	chr18:5295507-5299108:+	chr18	+	5295507	5299108						FANTOM5CAT	At least 1 of the 10 top ranked transcript is CPAT coding and max ORF size >=300, NOT annotated as nonCoding in GENCODE	3602	AAAACCCGATCCAATCCGTGTCATCATGGAGATACTGATGTGCACATTCAACAAATAATC	conserved	conserved				5.25734	5.3761	5.85036	5.84637	5.82121	5.19205	5.64298	4.83217	4.22037	5.10318	4.84537	5.08363	4.9734	4.87928	4.89488	4.89325	4.57254	5.24842	5.1785	5.41961
ASHG19AP1B111041676V5	0.432229	0.781764	1.14244	up	ENST00000259008	ENSG00000136492	BRIP1	protein_coding	DHS_promoter	Yes	chr17:59758627-59940882:-	chr17	-	59758627	59940882		Malignant neoplasm of breast;Fanconi Anemia;Hereditary Breast and Ovarian Cancer Syndrome;ovarian neoplasm;Mammary Neoplasms;FANCONI ANEMIA, COMPLEMENTATION GROUP J	Yes	common_myeloid_progenitor	Nucleus;Insoluble Fraction	GENCODE	BRCA1 interacting protein C-terminal helicase 1 [Source:HGNC Symbol;Acc:HGNC:20473]	6048	CGGAGCTCAGAGCGTTGCTTCGGTTTCCCTCCAGACAGTTAGGAATCTGAAATAAACAGG	unconserved	conserved			NM_032043	12.0021	12.6586	11.2599	12.001	13.2648	12.4067	11.6493	11.3571	11.0374	11.1894	10.8882	10.7225	11.1334	10.9974	10.1865	9.73981	10.7091	11.7688	13.2954	13.345
ASHG19AP1B133243142V5	0.304304	0.712331	1.04443	up	ENST00000245615	ENSG00000125505	MBOAT7	protein_coding	DHS_promoter	Yes	chr19:54677109-54693666:-	chr19	-	54677109	54693666		Liver Cirrhosis, Alcoholic		neutrophil	Ribosome;Endoplasmic reticulum	GENCODE	membrane bound O-acyltransferase domain containing 7 [Source:HGNC Symbol;Acc:HGNC:15505]	2527	GCGAGCTCCAGACCCCGCCTCCTTTCCGAGCCCGTCTGTTCCCCTTCGGGTCCAAAGCTT					NM_024298	10.3139	10.5307	10.0646	10.6089	10.7662	10.6083	10.4123	10.3938	10.5044	10.1763	10.1777	10.4052	10.5919	10.5651	10.3783	10.2235	10.1783	10.4598	10.7156	11.1104
ASHG19AP1B120090771V5	0.890048	0.969342	1.016	up	ENST00000643607	ENSG00000125337	KIF25	protein_coding		Yes	chr6:168398882-168445752:+	chr6	+	168398882	168445752				extra_ocular_muscle	Nucleus	GENCODE	kinesin family member 25 [Source:HGNC Symbol;Acc:HGNC:6390]	2498	TTTGCAGAGCAGATTCATGATGGCTTGCAGATGCTTGATTTCCTGAAGGGGAGAACCTGA						3.24307	3.65777	3.21636	2.69509	3.45187	3.83042	3.20431	4.84979	5.50684	3.35388	2.90369	4.06745	3.97077	3.40569	3.55926	5.10996	4.90171	5.25724	4.21136	4.99042
ASHG19AP1B100207556V5	0.865993	0.95942	1.02549	up	ENST00000313264	ENSG00000181718	OR5T2	protein_coding		Yes	chr11:55999490-56000737:-	chr11	-	55999490	56000737						GENCODE	olfactory receptor family 5 subfamily T member 2 [Source:HGNC Symbol;Acc:HGNC:15296]	1248	CAATACCAAGAATGTGTCATTGTGGTGTTATGATATATGTTGGTTTCCATCCAGGGTTCC					NM_001004746	6.01353	5.67465	6.47541	9.16234	5.30107	4.6491	7.7467	5.96674	6.13003	5.51909	6.59853	6.54227	5.25387	9.19712	4.98845	6.63317	5.17606	4.99094	4.65677	5.60926
ASHG19AP1B132611905V5	0.305522	0.712743	1.04366	up	ENST00000368002	ENSG00000143258	USP21	protein_coding	DHS_promoter	Yes	chr1:161129254-161135504:+	chr1	+	161129254	161135504					Cytosol;Nucleus;Chromatin;Nucleous	GENCODE	ubiquitin specific peptidase 21 [Source:HGNC Symbol;Acc:HGNC:12620]	2342	TCACTGGGGGACAGGTACTGGGGATACGATGGCTGATTCGATAGATCTGGTTCCTGCCCT					NM_001014443	6.86095	7.05271	6.76625	7.0025	7.18437	6.71046	6.84316	6.80007	6.89046	6.74948	6.73146	6.9347	6.84185	6.94554	6.77856	7.14626	6.9483	6.92756	7.10366	6.92377
ASHG19AP1B105735588V5	0.552362	0.837525	1.05016	up	ENST00000382492	ENSG00000169777	TAS2R1	protein_coding		Yes	chr5:9629109-9630467:-	chr5	-	9629109	9630467						GENCODE	taste 2 receptor member 1 [Source:HGNC Symbol;Acc:HGNC:14909]	1359	TGCTGTTTTGCTCTTGATTTTCTCTCTGGGGAGGCACACCCGGCAAATGAGAAACACAGT					NM_019599	5.81648	5.06176	6.15643	5.54809	5.67809	5.63481	5.6313	5.59194	5.52773	5.88358	5.52606	5.76297	5.10607	5.38449	5.19614	5.5168	5.25312	5.58142	5.7219	5.844
ASHG19AP1B125621415V5	0.0632875	0.504073	1.06709	up	ENST00000414202	ENSG00000107036	RIC1	protein_coding	DHS_promoter	Yes	chr9:5629119-5776557:+	chr9	+	5629119	5776557				common_myeloid_progenitor	Nucleus;Insoluble Fraction	GENCODE	RIC1 homolog, RAB6A GEF complex partner 1 [Source:HGNC Symbol;Acc:HGNC:17686]	6774	TGGAAACATTACCCAGGAGCAAAATATGATCGTGACAGGTGGCTTAGCCTGGTGGAATGA	conserved	conserved			NM_020829	6.10772	5.38556	6.10183	6.14207	5.5863	5.99975	5.83152	6.04979	5.9248	5.80395	6.06881	6.01773	5.63865	6.20928	6.31468	6.4034	6.26797	6.07812	5.80205	6.21855
ASHG19AP1B137697729V5	0.348821	0.737819	1.02869	up	ENST00000309469	ENSG00000130734	ATG4D	protein_coding	DHS_promoter	Yes	chr19:10654594-10664094:+	chr19	+	10654594	10664094				reticulocyte	Ribosome	GENCODE	autophagy related 4D cysteine peptidase [Source:HGNC Symbol;Acc:HGNC:20789]	1949	TGGCACACATCCTCAGGAAAGCCGTGGAGAGCTGCTCCGACGTCACCCGCCTGGTGGTGT	conserved	conserved	obesity;total cholesterol measurement		NM_032885	6.28363	6.19772	6.03361	6.71007	6.52335	6.2532	6.39867	6.53104	6.40816	6.58708	6.37633	6.26294	6.28686	6.76951	6.5448	6.37766	6.47872	6.67176	6.56905	6.59499
ASHG19AP1B116871772V5	0.0412608	0.479908	1.12021	up	ENST00000269445	ENSG00000141627	DYM	protein_coding	DHS_promoter	Yes	chr18:46567844-46987172:-	chr18	-	46567844	46987172		Kyphosis deformity of spine;Lordosis;Mental Retardation;Micromelia;Osteochondrodysplasias;Schizophrenia;Speech Disorders;Curvature of spine;Congenital pectus carinatum;Joint stiffness;Long narrow head;Waddling gait;Wedging of vertebra;Spade-like hand;Barrel chest;Dyggve-Melchior-Clausen syndrome;Mandibular hyperplasia;Class III malocclusion;Atlantoaxial instability;Low intelligence;Small head;Sho…		common_myeloid_progenitor	Ribosome;Cytoplasm;Chromatin	GENCODE	dymeclin [Source:HGNC Symbol;Acc:HGNC:21317]	5049	ACTAGGAGGGCGGAGGCACGAATAACACCCAAAGGACTACAGTTTCCAGAAGCCCGCGCG	conserved	conserved			NM_017653	5.43042	6.14772	6.14551	6.57419	6.9058	6.76085	6.28073	6.63883	6.47799	6.58493	6.2462	6.50373	6.89265	6.84521	6.88603	6.72083	6.68875	6.85315	6.20952	6.99379
ASHG19AP1B100089013V5	0.804393	0.939157	1.01372	up	ENST00000617768	ENSG00000128965	CHAC1	protein_coding		Yes	chr15:41245636-41248717:+	chr15	+	41245636	41248717					Insoluble Fraction	GENCODE	ChaC glutathione specific gamma-glutamylcyclotransferase 1 [Source:HGNC Symbol;Acc:HGNC:28680]	1560	ACAGGCCCTGGCAACCTTCCCAGTCTGTCCCATACTGTTACCCATAAAACTATCTCTTTA					NM_024111	9.38682	9.57223	9.39612	9.54925	9.84063	9.51989	9.52059	9.44364	9.34215	9.46874	9.34682	9.38163	9.45777	9.60373	9.49038	9.20791	9.37208	9.46667	10.0589	9.71907
ASHG19AP1B113800660V5	0.0967774	0.550938	1.1596	up	ENST00000449082	ENSG00000185313	SCN10A	protein_coding		Yes	chr3:38738298-38857708:-	chr3	-	38738298	38857708		Congenital Pain Insensitivity;Atrial Fibrillation;Constipation;Epilepsy;Primary Erythermalgia;Heart Block;Hereditary Sensory Autonomic Neuropathy, Type 5;Hyperalgesia;Neuralgia;Seizures;Ventricular Fibrillation;Dyschezia;Brugada Syndrome (disorder);PAROXYSMAL EXTREME PAIN DISORDER;Adult onset;EPISODIC PAIN SYNDROME, FAMILIAL, 2				GENCODE	sodium voltage-gated channel alpha subunit 10 [Source:HGNC Symbol;Acc:HGNC:10582]	6626	TTCTTACGTAGAAGACAAGCAAGATTGAGCAGCAAAGAGTATAAATACTTCCTGAAGAAG						4.3306	4.809	4.22524	4.80816	4.97167	5.15147	5.17293	4.59135	4.33004	4.48618	6.03691	4.94324	4.26923	5.14658	5.66698	4.74987	4.69684	5.6914	5.41055	5.16407
ASHG19AP1B100069740V5	0.0211335	0.43894	1.08313	up	ENST00000381812	ENSG00000125775	SDCBP2	protein_coding	DHS_enhancer	Yes	chr20:1290553-1306351:-	chr20	-	1290553	1306351				CD1a_positive_Langerhans_cell		GENCODE	syndecan binding protein 2 [Source:HGNC Symbol;Acc:HGNC:15756]	1550	AATGGTGTTCCGAGGCCAGGGGAGTTTAAAGCTCGATTTCACCCGCGCAGCCTCCAATCC					NR_037661	6.31701	6.33677	6.331	6.68937	6.96306	6.80791	6.48802	6.47558	6.44058	6.61478	6.57297	6.46984	6.35332	6.51366	6.73345	6.58976	6.5386	6.74609	6.59118	7.01625
ASHG19AP1B138193386V5	0.290983	0.703128	1.10159	up	ENST00000413299	ENSG00000187550	SBK2	protein_coding	DHS_enhancer	Yes	chr19:56041100-56048456:-	chr19	-	56041100	56048456				extra_ocular_muscle	Nucleus	GENCODE	SH3 domain binding kinase family member 2 [Source:HGNC Symbol;Acc:HGNC:34416]	1085	GGGTCAGGAGGGCCTTGGAGGAGAGATGCCCGGCAAACAGTCTGAGGAAGGGCCGGCGGA	conserved	conserved			NM_001101401	9.57528	10.852	9.11504	9.22607	9.1022	8.6379	8.59967	8.43116	8.36989	8.06761	8.54439	8.83433	8.35898	8.53392	8.25152	8.38346	8.21862	8.26665	9.01168	8.42303
ASHG19AP1B134568533V5	0.580551	0.85145	1.02989	up	ENST00000572467	ENSG00000103426	CORO7-PAM16	protein_coding	DHS_promoter	Yes	chr16:4390252-4466588:-	chr16	-	4390252	4466588				eosinophil	Nucleus	GENCODE	CORO7-PAM16 readthrough [Source:HGNC Symbol;Acc:HGNC:44424]	3284	CCCACTCCCCCAGGACTCCTTTGAAGGCGTGGACGAGGACGAGTGGGCCAAGTACCTGGC	conserved	conserved			NM_001201479	6.99293	8.32931	7.23228	7.46809	7.36468	7.05302	6.76057	6.60606	6.97835	7.31858	7.19569	6.90598	6.91838	7.0921	6.95215	6.97499	7.22645	6.71841	7.35529	7.0796
ASHG19AP1B114381366V5	0.360052	0.744428	1.07678	up	ENST00000381668	ENSG00000124406	ATP8A1	protein_coding	DHS_promoter	Yes	chr4:42410390-42659122:-	chr4	-	42410390	42659122				neuron_projection_bundle	Nucleus	GENCODE	ATPase phospholipid transporting 8A1 [Source:HGNC Symbol;Acc:HGNC:13531]	8270	GCCATGTCCCTGAACCTGAGGATTATGGCTGCTCTCCTGATGAATGGCAGAACTCACAGT					NM_006095	9.68886	11.4416	9.86121	9.97493	10.0428	9.64905	8.98001	9.04943	8.99286	9.35598	9.26812	8.99316	9.17754	9.92042	9.42573	8.99169	9.60712	9.5908	10.3301	10.1314
ASHG19AP1B100019178V5	0.301106	0.709947	1.14602	up	HBMT00000964997	CATG00000059258	CATG00000059258.1	protein_coding	DHS_promoter	Yes	chr3:15106883-15116493:+	chr3	+	15106883	15116493						FANTOM5CAT	At least 1 of the 10 top ranked transcript is CPAT coding and max ORF size >=300, NOT annotated as nonCoding in GENCODE	4409	CAGGGCAGCCTGGGGAGAGAGCAAAGCAGAGAGAAGAAACAGTCACTATGCTGGCAGCAG	conserved	conserved				8.09347	9.68002	8.27237	9.02686	11.5571	10.5668	8.514	9.38306	8.48798	8.04414	9.04339	8.33883	8.18269	8.0583	7.82497	8.31448	7.70185	8.43618	12.0689	10.1844
ASHG19AP1B106616743V5	0.736967	0.915082	1.01329	up	ENST00000355468	ENSG00000141696	P3H4	protein_coding	DHS_promoter	Yes	chr17:39958199-39968855:-	chr17	-	39958199	39968855					Ribosome;Endoplasmic reticulum;Cytoplasm	GENCODE	prolyl 3-hydroxylase family member 4 (non-enzymatic) [Source:HGNC Symbol;Acc:HGNC:16946]	2791	GCACTTCGAATTCTAGTCCCCTCCAGGTGGGTGGTGAAGCCGCGGAGTGTGAGAGGCATC	conserved	conserved				6.30224	6.75734	6.29352	6.19679	6.06561	6.42214	5.99378	6.35393	6.232	6.24075	6.27921	6.18477	5.96254	6.21908	6.40041	5.87744	5.87815	6.08622	5.86041	6.12166
ASHG19AP1B127794546V5	0.514792	0.820832	1.02017	up	ENST00000257895	ENSG00000135437	RDH5	protein_coding	DHS_enhancer	Yes	chr12:56114182-56118489:+	chr12	+	56114182	56118489		Myopia;Night Blindness;Fundus Albipunctatus;Retinal flecking;Retinitis punctata albescens (disorder);Difficulties with night vision		fat_cell	Cytosol;Nucleus;Nucleous;Nucleoplasm	GENCODE	retinol dehydrogenase 5 [Source:HGNC Symbol;Acc:HGNC:9940]	1269	AAGAATAAGCTTCGGGCGCTGTAGTACCTGCCAGCTTTCGCCACAGGAGGCTGCCACCTG	conserved	conserved			NM_002905	5.72939	5.61205	5.71007	6.04311	6.35947	6.01313	6.03369	6.10253	6.23428	6.03918	5.93626	5.67465	5.77201	5.77358	5.74416	5.85302	5.93666	6.00604	5.98992	5.84772
ASHG19AP1B116681662V5	0.592498	0.857191	1.02619	up	ENST00000340807	ENSG00000125245	GPR18	protein_coding		Yes	chr13:99906986-99913998:-	chr13	-	99906986	99913998				lymphocyte		GENCODE	G protein-coupled receptor 18 [Source:HGNC Symbol;Acc:HGNC:4472]	1698	ACCACATCCAGGGTAAAGTCATAAGGTGAAAAAGCCTATTTCAGAGAGCACTTCCTGAAA	conserved	conserved	inflammatory bowel disease;basal cell carcinoma;Gastrointestinal inflammation			5.52841	6.42102	5.98895	6.46209	6.69006	6.5409	6.19136	6.36672	6.10464	5.94736	6.09628	6.21003	6.53104	6.31618	6.16731	6.4661	6.65897	6.85009	6.86341	6.66657
ASHG19AP1B131882497V5	0.07592	0.52096	1.0989	up	ENST00000324913	ENSG00000125611	CHCHD5	protein_coding	DHS_promoter	Yes	chr2:113342018-113346617:+	chr2	+	113342018	113346617					Ribosome;Cytoplasm	GENCODE	coiled-coil-helix-coiled-coil-helix domain containing 5 [Source:HGNC Symbol;Acc:HGNC:17840]	691	GCGCCGCCATGACGAGCCGGGCCGGAAGAAGAGGTAGGGCGCCGCCGTGACAGATTAGTC					NM_032309	6.45622	6.32125	6.27906	6.76556	6.72253	6.92548	6.95495	6.75087	6.20147	6.63998	6.40756	6.61411	6.82525	6.68583	6.7874	6.71902	6.94858	7.1933	7.3559	7.49995
ASHG19AP1B100228502V5	0.865386	0.959038	1.01171	up	ENST00000350026	ENSG00000049618	ARID1B	protein_coding	DHS_promoter	No	chr6:157099064-157530276:+	chr6	+	157099064	157530276		Neuroblastoma;Coffin-Siris syndrome;Nicolaides Baraitser syndrome;Liver carcinoma;CHROMOSOME 6q24-q25 DELETION SYNDROME	Yes	common_myeloid_progenitor	Ribosome;Insoluble Fraction	GENCODE	AT-rich interaction domain 1B [Source:HGNC Symbol;Acc:HGNC:18040]	7962	CTCGCCCAGCCCCATGATGCGGAGCTACGGCGGCAGCTACCCCGAGTACAGCAGCCCCAG					NM_017519	7.67658	7.56616	7.61251	7.73092	7.61566	7.44113	7.17098	7.02858	7.14446	7.29086	7.25556	7.41413	7.15801	7.04745	7.00096	7.1399	7.10234	6.96728	6.80256	7.53032
ASHG19AP1B100218730V5	0.792172	0.934685	1.01586	up	ENST00000334670	ENSG00000243489	KRTAP10-11	protein_coding		Yes	chr21:46066331-46067567:+	chr21	+	46066331	46067567						GENCODE	keratin associated protein 10-11 [Source:HGNC Symbol;Acc:HGNC:20528]	1237	GCTTATACCCAATGTGACAAAGAAGAACTGCTCTAATCAATAAATTCTTGAGTCAGGAAA					NM_198692	5.09328	5.51723	4.57697	5.59333	5.64678	5.87829	5.10716	4.91846	4.742	4.65887	5.36011	5.00719	4.58653	5.04673	4.53492	5.38382	4.56497	5.01172	5.78592	5.11956
ASHG19AP1B126695193V5	0.213623	0.655161	1.05128	up	ENST00000536438	ENSG00000096060	FKBP5	protein_coding	DHS_promoter	Yes	chr6:35541362-35696360:-	chr6	-	35541362	35696360		Alcoholic Intoxication, Chronic;Rheumatoid Arthritis;Bipolar Disorder;Mental Depression;Depressive disorder;Endometriosis;Neonatal disorder;Psychotic Disorders;Unipolar Depression;Nonorganic psychosis;Neurobehavioral Manifestations;Mood Disorders;Major Depressive Disorder;clinical depression		neuron_projection_bundle	Cytosol;Ribosome;Cytoplasm;Insoluble Fraction;Cell Membrane	GENCODE	FK506 binding protein 5 [Source:HGNC Symbol;Acc:HGNC:3721]	3940	GCCTGGTGTGGGCTGCAGGGACAGAACGCTTCTCAGAGGAGGTTCTCTACTTAAAAGACA					NM_001145775	7.23844	6.56828	7.38031	6.98811	7.06297	7.0157	7.04276	7.08969	7.13811	7.23632	6.96288	7.20441	6.89198	6.97927	7.12528	6.99263	6.96179	7.05511	6.55949	7.03282
ASHG19AP1B109537854V5	0.662361	0.885298	1.04473	up	ENST00000262843	ENSG00000080561	MID2	protein_coding	DHS_promoter	Yes	chrX:107069109-107170423:+	chrX	+	107069109	107170423		Mental Retardation;Strabismus;Low intelligence;Hyperactive behavior;Global developmental delay;nonverbal;Mental deficiency;Poor school performance;X- linked recessive;Poor speech;Absent speech;Cognitive delay;Prenatal onset;Intellectual Disability;MENTAL RETARDATION, X-LINKED 101;Mental and motor retardation;Dull intelligence;Problems speaking	Yes			GENCODE	midline 2 [Source:HGNC Symbol;Acc:HGNC:7096]	2876	GGCCGGGGCGCCACGAGGCCTGTATAATTCAGTAGACAGCTGGATGATTGTTCCCAACAT	conserved	conserved			NM_012216	3.24307	3.65777	3.21636	3.98773	3.88328	3.96982	4.1444	3.22716	4.41084	4.17496	3.68169	3.7604	4.19695	4.14253	4.01718	4.33233	4.36457	3.52323	4.39761	3.92346
ASHG19AP1B102981490V5	0.204293	0.648154	1.09749	up	ENST00000379721	ENSG00000122711	SPINK4	protein_coding	DHS_enhancer	Yes	chr9:33240162-33248565:+	chr9	+	33240162	33248565				intestine	Endoplasmic reticulum;Ribosome;Cytoplasm	GENCODE	serine peptidase inhibitor, Kazal type 4 [Source:HGNC Symbol;Acc:HGNC:16646]	402	AGCTGGAGAACAGTGGTGGGCATGGAGAGGATATGACATGAAATAAAAGATCCAGCCCAA	conserved	unconserved			NM_014471	8.08357	8.21539	7.79418	8.54829	8.92859	8.37935	8.19183	7.34993	7.74286	7.23376	7.20059	8.2302	7.86995	7.78352	7.42159	7.59634	7.86834	7.96897	7.84544	8.03403
ASHG19AP1B100235059V5	0.0669751	0.509926	1.07567	up	ENST00000216237	ENSG00000100395	L3MBTL2	protein_coding	DHS_promoter	Yes	chr22:41601209-41627275:+	chr22	+	41601209	41627275		Medulloblastoma	Yes		Ribosome;Insoluble Fraction;Cell Membrane	GENCODE	L3MBTL2, polycomb repressive complex 1 subunit [Source:HGNC Symbol;Acc:HGNC:18594]	3296	AGGCACGGAACCGGCTTTTCCTCCTTCCTGCAGCGTGATTGGCCCGCGGCTCAGGGAGGC					NM_031488	7.37243	7.31165	7.41949	7.79814	7.6436	7.69563	7.66514	7.74383	7.89386	8.07179	7.92206	7.75701	8.05018	8.1892	7.71016	7.9013	7.92188	7.66148	7.75071	7.47159
ASHG19AP1B131944124V5	0.504921	0.815144	1.05268	up	ENST00000274569	ENSG00000145882	PCYOX1L	protein_coding	DHS_promoter	Yes	chr5:148737570-148749216:+	chr5	+	148737570	148749216					Ribosome	GENCODE	prenylcysteine oxidase 1 like [Source:HGNC Symbol;Acc:HGNC:28477]	2546	CCGCCGGGCAAAATCGCGGTGGTTGGGGCTGGGATTGGGGGCTCTGCTGTGGCCCATTTT	conserved	conserved			NM_024028	7.47886	7.89485	7.05842	8.6379	9.43504	8.43116	8.34869	8.78287	8.02399	8.21646	8.23093	8.03555	7.99479	8.27256	8.1043	7.96415	8.00104	8.07317	9.31633	9.61866
ASHG19AP1B100238243V5	0.251584	0.681288	1.07544	up	ENST00000262027	ENSG00000166986	MARS	protein_coding	DHS_promoter	Yes	chr12:57881740-57910432:+	chr12	+	57881740	57910432		Anemia;Coughing;Dyspnea;Hepatomegaly;Hypothyroidism;Pulmonary Alveolar Proteinosis;Respiratory Insufficiency;Foot-drop;Liver Dysfunction;Clubbing;Liver function tests abnormal finding;Hemoglobin low;Lung Diseases, Interstitial;Failure to gain weight;Decreased liver function;Absent reflex;Hepatic enzyme increased;Aminoaciduria;Reflex, Deep Tendon, Absent;Axonal neuropathy;Absent tendon reflex;Gait…			Cytosol;Nucleus;Ribosome;Insoluble Fraction	GENCODE	methionyl-tRNA synthetase [Source:HGNC Symbol;Acc:HGNC:6898]	2905	TTTCCGGTAGCGGTGCCAGGGCAGTGGCCTAATACGGAACTCCATTTCCCGGCGTGCCTC	conserved	conserved			NM_004990	6.24605	5.60179	5.65303	5.34789	6.32996	5.94876	6.02815	6.08336	5.78853	5.60314	5.76051	5.50187	5.14221	5.42752	5.92998	5.37101	5.15275	5.77076	5.95682	5.53054
ASHG19AP1B100256349V5	0.886722	0.968167	1.00596	up	ENST00000221671	ENSG00000105072	C19orf44	protein_coding	DHS_promoter	Yes	chr19:16607122-16632161:+	chr19	+	16607122	16632161				pituitary_gland	Cytosol;Chromatin;Insoluble Fraction;Cell Membrane	GENCODE	chromosome 19 open reading frame 44 [Source:HGNC Symbol;Acc:HGNC:26141]	3427	GCCATTGGTCTGCGGGGCGCGGTGCTTCCCGGGAGATGTAGTCTCTTCTGCTCTGGCTCT	conserved	conserved			NM_032207	5.70999	5.57564	5.18018	6.01266	5.87287	5.97863	5.92938	5.79383	5.89367	5.74197	6.18031	5.64787	6.10549	5.78735	5.56215	5.81955	5.30172	5.74882	5.98307	5.99482
ASHG19AP1B112691225V5	0.33648	0.730612	1.03602	up	ENST00000215659	ENSG00000188130	MAPK12	protein_coding	DHS_promoter	Yes	chr22:50691332-50700254:-	chr22	-	50691332	50700254					Nucleus;Nucleous	GENCODE	mitogen-activated protein kinase 12 [Source:HGNC Symbol;Acc:HGNC:6874]	1918	CGGATCCAGTTCCTCGTGTACCAGATGCTGAAGGGGCTGAGGTATATCCACGCTGCCGGC	conserved	unconserved			NM_002969	6.13077	5.9118	5.76861	5.98667	6.182	5.78229	6.21908	6.21871	6.05299	6.20497	6.2467	5.83831	6.18052	6.41875	6.25573	6.20315	6.33854	6.16134	6.07666	5.77069
ASHG19AP1B110198325V5	0.100997	0.554401	1.07753	up	ENST00000392429	ENSG00000164484	TMEM200A	protein_coding	DHS_promoter	Yes	chr6:130758262-130764206:+	chr6	+	130758262	130764206				myotube		GENCODE	transmembrane protein 200A [Source:HGNC Symbol;Acc:HGNC:21075]	5017	AGTGGTGCAGCTGGTGTGTGCTAGAAGAGTAAAAGGCCAAGCTATGATAGCAACTGGTGG	conserved	conserved			NM_052913	8.01285	7.45904	8.00309	8.03944	8.23261	7.7338	8.05698	7.92357	8.09091	8.31583	8.12276	7.84755	7.9682	7.75899	7.89622	7.70934	7.79121	7.73236	8.0364	7.92958
ASHG19AP1B113956369V5	0.11351	0.563774	1.09155	up	ENST00000532984	ENSG00000255245	FXYD6-FXYD2	protein_coding	DHS_promoter	No	chr11:117690878-117747382:-	chr11	-	117690878	117747382				neuronal_stem_cell	Nucleus	GENCODE	FXYD6-FXYD2 readthrough [Source:HGNC Symbol;Acc:HGNC:39978]	670	GGGGACGTGGACCCGTTCTACTATGGCAGAAGATTCCGCTGTGGGGGCAATAAGAAGCGC	conserved	conserved			NM_001243598	5.95753	6.18924	5.56086	6.14861	6.58484	6.07168	6.02131	6.43576	6.49341	6.1408	5.9118	6.22463	6.52929	6.51975	6.48266	6.37422	6.47257	6.75122	6.53779	6.66069
ASHG19AP1B122371748V5	0.119241	0.567672	1.09242	up	ENST00000644266	ENSG00000124343	XG	protein_coding		Yes	chrX:2670093-2734541:+	chrX	+	2670093	2734541				preadipocyte_of_the_breast	Exosome	GENCODE	Xg glycoprotein (Xg blood group) [Source:HGNC Symbol;Acc:HGNC:12806]	2931	GCAGGAAGAGGGGGCTATAGACTCAACTCTCGTTATGGAAATACTTATGGTGGAGATCAC	unconserved	unconserved			NM_001141919	5.92204	6.13586	5.82962	6.17831	6.62602	6.36008	5.95801	5.907	6.17499	5.98851	5.3801	5.82214	6.02267	6.30834	6.2066	6.29027	6.51427	6.20622	6.98261	7.0157
ASHG19AP1B100114019V5	0.519226	0.823537	1.05696	up	HBMT00000253711	CATG00000006182	CATG00000006182.1	protein_coding		Yes	chr11:75273177-75278011:-	chr11	-	75273177	75278011						FANTOM5CAT	At least 1 of the 10 top ranked transcript is CPAT coding and max ORF size >=300, NOT annotated as nonCoding in GENCODE	1401	GACGATTTCACCTCCTTTCCCACCACCGGAAGCTCAAATTCCCTCAGCAAGCCTGTGAGG	conserved	conserved				9.59318	10.0576	9.33974	9.66552	10.5055	10.0321	9.27644	9.57899	9.14491	8.99762	8.46512	9.2904	8.96154	8.75066	9.03782	8.87786	8.52545	9.12426	10.8056	10.6572
ASHG19AP1B115875249V5	0.488481	0.808132	1.02651	up	ENST00000294338	ENSG00000162366	PDZK1IP1	protein_coding		Yes	chr1:47649265-47655727:-	chr1	-	47649265	47655727		Prostatic Neoplasms		blood	Cell Membrane	GENCODE	PDZK1 interacting protein 1 [Source:HGNC Symbol;Acc:HGNC:16887]	846	GAGCCCAGGTTGATTTCAGGCGGACACCAATAGACTCCACAGCAGCTCCAGGAGCCCAGA	conserved	conserved			NM_005764	7.00892	7.35735	7.0239	7.61009	7.67234	7.38076	7.20966	7.35107	7.00941	6.92152	7.0945	7.05182	7.17785	7.28459	7.4957	6.92402	7.02696	7.74731	7.77844	7.55544
ASHG19AP1B103701711V5	0.526382	0.828267	1.04411	up	uc002auj.2	ENSG00000260729	AC009690.1	protein_coding		No	chr15:72577068-72613529:-	chr15	-	72577068	72613529					Nucleus	knownGene	Homo sapiens CUGBP, Elav-like family member 6 (CELF6), transcript variant 1, mRNA.	4550	ACAGAAGGAACAGATGAATCGTCCGATCCAAGTGAAGCCAGCTGCCAGTGAGGGCCGAGG						5.21163	5.48038	5.51319	5.35577	5.34265	4.76177	5.31104	5.63105	5.22314	5.42923	5.41806	5.4542	5.83107	5.80643	5.81429	5.53581	5.67003	5.47118	6.11632	5.90368
ASHG19AP1B102703334V5	0.672603	0.888971	1.0349	up	ENST00000381271	ENSG00000087448	KLHL42	protein_coding	DHS_promoter	Yes	chr12:27932953-27955973:+	chr12	+	27932953	27955973			Yes		Ribosome;Cytosol;Nucleus	GENCODE	kelch like family member 42 [Source:HGNC Symbol;Acc:HGNC:29252]	6703	ACACTACCAGAGACCGGAACATGAACATTTTGCAGTACTGCCCCTCTTCCGACATGTGGA	conserved	conserved			NM_020782	8.09767	8.73713	8.10306	8.58345	8.93191	8.57864	8.5084	8.33787	8.45648	8.61254	8.45904	8.29408	8.85399	9.08377	8.71341	8.29159	8.60529	8.66919	9.45384	9.07373
ASHG19AP1B124145453V5	0.0752102	0.519737	1.06686	up	ENST00000407951	ENSG00000204920	ZNF155	protein_coding	DHS_promoter	Yes	chr19:44488346-44502005:+	chr19	+	44488346	44502005			Yes	middle_temporal_gyrus	Nucleus	GENCODE	zinc finger protein 155 [Source:HGNC Symbol;Acc:HGNC:12940]	2222	AAGATTATGGAGGAGGCAGTGACCTTCAAGGATGTGGCTGTGGTCTTCACTGAGGAGGAG	unconserved	unconserved			NM_001260488	8.46512	8.06412	8.34907	8.70851	8.85494	8.52231	8.44503	8.19401	8.43862	8.37685	8.43079	8.6759	8.58638	8.46639	8.30484	8.3261	8.42556	8.61132	8.12712	8.51576
ASHG19AP1B104640726V5	0.635883	0.87414	1.0357	up	ENST00000389614	ENSG00000176153	GPX2	protein_coding	DHS_enhancer	Yes	chr14:65405876-65409531:-	chr14	-	65405876	65409531		Neoplasm Metastasis;Mammary Neoplasms			Cytosol;Ribosome;Cytoplasm	GENCODE	glutathione peroxidase 2 [Source:HGNC Symbol;Acc:HGNC:4554]	990	GCGCCTGGTGGTCCTTGGCTTCCCTTGCAACCAATTTGGACATCAGGAGAACTGTCAGAA					NM_002083	8.48	7.47404	8.84154	8.65236	7.94678	8.40069	8.93407	8.53307	9.0896	9.46419	9.17324	9.01696	8.97718	8.90916	8.59879	9.01813	9.08586	8.64188	7.20385	7.95655
ASHG19AP1B103322173V5	0.699847	0.9005	1.01728	up	ENST00000375327	ENSG00000158423	RIBC1	protein_coding	DHS_promoter	Yes	chrX:53449890-53458063:+	chrX	+	53449890	53458063				testis		GENCODE	RIB43A domain with coiled-coils 1 [Source:HGNC Symbol;Acc:HGNC:26537]	1420	AGGCAACAGCAGGAGCAACAGCAAGCCAAGGTTGATGAGAATTATACAGATGCGCTCAGT					NM_001031745	6.58683	7.16786	6.49751	7.02063	7.18381	6.74899	6.65588	6.92656	6.50754	6.38605	6.35784	6.39283	6.49051	6.74027	6.76318	6.78053	6.63115	7.03819	6.94036	7.29002
ASHG19AP1B100312441V5	0.433493	0.782402	1.08534	up	ENCT00000306356	CATG00000065460	CATG00000065460.1	protein_coding	DHS_promoter	Yes	chr3:105038537-105086651:-	chr3	-	105038537	105086651						FANTOM5CAT	At least 1 of the 10 top ranked transcript is CPAT coding and max ORF size >=300, NOT annotated as nonCoding in GENCODE	22476	TCACAAATATGTTAAACAAAATTAGCAAATACAGGCCGGTCTCTTGCCATTATCACTGGC	conserved	conserved				3.24307	5.11177	3.21636	3.80047	4.19125	4.26906	4.50916	4.52805	4.16922	4.59216	4.48401	4.35862	4.18578	4.09389	4.06297	4.30158	4.01367	4.59418	5.52434	4.7561
ASHG19AP1B113787838V5	0.882646	0.966415	1.00545	up	ENST00000375436	ENSG00000179051	RCC2	protein_coding	DHS_promoter	Yes	chr1:17733256-17766220:-	chr1	-	17733256	17766220				common_myeloid_progenitor	Ribosome;Cytosol;Insoluble Fraction;Cell Membrane	GENCODE	regulator of chromosome condensation 2 [Source:HGNC Symbol;Acc:HGNC:30297]	4087	GAGGGTCTGGACTGGTTTGGGTGCTTTAAAATAGATATTTAGTTCAGTGGTGCTTATGGG	conserved	conserved			NM_018715	8.45288	7.93407	8.71012	8.63333	8.32393	8.28148	8.50404	8.37899	8.49921	8.79833	8.70923	8.63287	8.56951	8.72177	8.50174	8.82242	8.83243	8.51873	8.45221	8.15401
ASHG19AP1B117661546V5	0.493112	0.810114	1.02758	up	ENST00000466444	ENSG00000111832	RWDD1	protein_coding	DHS_promoter	Yes	chr6:116892530-116918838:+	chr6	+	116892530	116918838					Ribosome;Cytosol;Cytoplasm	GENCODE	RWD domain containing 1 [Source:HGNC Symbol;Acc:HGNC:20993]	5522	ACCCTGACTCCTTCACAGTATTATCAGAAAATCCACCCAGCTTCACCATTACTGTGACGT	conserved	conserved			NM_015952	9.53889	9.59355	9.26999	9.07532	9.50988	9.70471	9.46729	8.76791	9.05713	8.30258	8.78236	9.261	8.84353	9.00194	8.77163	8.80433	8.52908	8.90318	8.54482	9.48997
ASHG19AP1B113096174V5	0.374446	0.753506	1.04907	up	ENST00000415950	ENSG00000105711	SCN1B	protein_coding	DHS_promoter	Yes	chr19:35521617-35528624:+	chr19	+	35521617	35528624		Cardiac Arrhythmia;Bundle-Branch Block;Cerebellar Ataxia;Febrile Convulsions;Epilepsies, Myoclonic;Absence Epilepsy;Muscle hypotonia;Sudden infant death syndrome;Tremor;Ventricular Fibrillation;Electroencephalogram abnormal;Abnormal behavior;Paroxysmal atrial fibrillation;Conduction disorder of the heart;Epileptic drop attack;Photosensitivity of skin;Tonic - clonic seizures;ST segment elevation (…		occipital_lobe		GENCODE	sodium voltage-gated channel beta subunit 1 [Source:HGNC Symbol;Acc:HGNC:10586]	4537	CACATTGAGGTAGTGGACAAAGGTGAGTCGGGTGCTGCCTGCCCCTTTACCGTCACCCAC	conserved	conserved			NM_199037	6.31746	6.61294	6.43252	6.72016	6.98657	7.09359	6.81113	7.00457	7.09991	7.08253	7.14626	6.84176	7.01553	7.14966	7.22269	7.21802	7.13655	6.80355	6.55508	7.01534
ASHG19AP1B128739304V5	0.617195	0.866893	1.02641	up	ENST00000206474	ENSG00000092036	HAUS4	protein_coding	DHS_promoter	Yes	chr14:23415437-23426363:-	chr14	-	23415437	23426363				common_myeloid_progenitor	Ribosome	GENCODE	HAUS augmin like complex subunit 4 [Source:HGNC Symbol;Acc:HGNC:20163]	1642	GCCCCGCCTCCACCTCCTTCGTCGCGGCCTCTAGTGCACTTTCGGCTCCTTCCCCTTCCC					NM_017815	13.8501	14.3041	13.6406	14.859	15.1187	14.8846	14.803	14.7605	14.487	14.8573	14.6605	14.4624	14.8381	14.8111	14.6067	14.7831	14.6641	14.7465	14.144	15.2221
ASHG19AP1B113554734V5	0.594265	0.8583	1.04594	up	ENST00000381196	ENSG00000153707	PTPRD	protein_coding		Yes	chr9:8314246-10033790:-	chr9	-	8314246	10033790		Colorectal Neoplasms;Liver Cirrhosis, Experimental;Restless Legs Syndrome;Attention deficit hyperactivity disorder;Mammary Neoplasms		hippocampal_formation	Cytosol;Nucleus	GENCODE	protein tyrosine phosphatase, receptor type D [Source:HGNC Symbol;Acc:HGNC:9668]	9911	GGGTGGTGAACTTTTTCTTCGAATTCCTAACCTGTGAGCTTACGATGATGGTGCCTGTCC					NM_002839	8.1003	7.30253	8.4139	7.67181	7.32075	7.82626	8.59017	8.13842	8.44723	8.55383	8.83959	8.49553	8.77829	8.24022	8.55271	8.61254	8.407	7.61894	6.64654	6.83307
ASHG19AP1B100114018V5	0.922142	0.979281	1.00441	up	HBMT00000236653	CATG00000004485	CATG00000004485.1	protein_coding		Yes	chr11:133789538-133791292:+	chr11	+	133789538	133791292						FANTOM5CAT	At least 1 of the 10 top ranked transcript is CPAT coding and max ORF size >=300, NOT annotated as nonCoding in GENCODE	1755	CTGAGTCAAGGGCAGCGTGCTGTTGGATGCATTCTCTCCATTCTCCTCGGGGATGGTGGG	conserved	conserved				6.5158	6.7399	6.69441	6.4265	6.32325	6.28503	6.37493	6.85423	6.61387	6.79941	6.78888	6.55489	6.44416	6.78008	6.94254	6.5797	6.69574	6.53636	6.67085	6.58808
ASHG19AP1B121617014V5	0.41547	0.776736	1.03329	up	ENST00000296589	ENSG00000164175	SLC45A2	protein_coding		Yes	chr5:33944721-33984835:-	chr5	-	33944721	33984835		Albinism;Basal cell carcinoma;Squamous cell carcinoma;melanoma;Nystagmus;Optic nerve abnormalities;Strabismus;Low Vision;Photophobia;Retinal depigmentation;Pigmentary iris degeneration;Substance-Related Disorders;Achromasia;Pachyderma;blue iris (physical finding);Oculocutaneous Albinism, Type IV;Macular hypoplasia;Hair hypopigmentation;Visual Impairment;Diffusely thickened skin;Photodysphoria;Aut…		pigment_cell	Nucleus	GENCODE	solute carrier family 45 member 2 [Source:HGNC Symbol;Acc:HGNC:16472]	1772	TGCTCGGCCAGGCTCCACGTCAAATCCAGTTTGAAACACAGACCCTAGGACCACGCAGGA					NM_016180	6.05218	5.82859	6.52396	6.27929	6.65539	6.31971	6.25189	6.00045	6.13479	5.95865	6.03207	6.00478	6.07554	6.27862	6.39125	6.03731	6.06473	6.39419	6.36242	6.40168
ASHG19AP1B104872631V5	0.447199	0.787855	1.03655	up	ENST00000422959	ENSG00000006576	PHTF2	protein_coding	DHS_promoter	Yes	chr7:77428122-77585262:+	chr7	+	77428122	77585262			Yes	B_cell	Ribosome;Endoplasmic reticulum	GENCODE	putative homeodomain transcription factor 2 [Source:HGNC Symbol;Acc:HGNC:13411]	3525	TTATTAAACTGGGGCTAAGGAATAAACCAAAGAAAACAGCACATGTGAAACCAGACCTCA					NM_001127357	6.21185	6.35121	6.27327	6.75378	6.78895	6.95665	6.786	6.30193	6.43472	6.35315	6.45925	6.42979	6.48251	6.51782	6.34473	6.50204	6.64945	6.93753	6.51375	6.52084
ASHG19AP1B105121476V5	0.497161	0.811213	1.05474	up	ENST00000311916	ENSG00000107815	TWNK	protein_coding	DHS_promoter	Yes	chr10:102747293-102754158:+	chr10	+	102747293	102754158		Gonadal dysgenesis XX type deafness;Progressive External Ophthalmoplegia with Mitochondrial DNA Deletions, Autosomal Dominant, 1;Progressive External Ophthalmoplegia with Mitochondrial DNA Deletions, Autosomal Dominant, 3;Sensory ataxic neuropathy, dysarthria, and ophthalmoparesis;Infantile onset spinocerebellar ataxia;MITOCHONDRIAL DNA DEPLETION SYNDROME 3 (HEPATOCEREBRAL TYPE);PERRAULT SYNDROME…		common_myeloid_progenitor	Ribosome;Insoluble Fraction	GENCODE	twinkle mtDNA helicase [Source:HGNC Symbol;Acc:HGNC:1160]	3621	GGGCGAGCTGACGGTCTTCACAGGGCCAACAGGCAGTGGAAAGACGACATTCATCAGTGA	conserved	conserved			NM_021830	5.18265	5.99636	5.48465	5.62059	5.61709	6.20567	5.86173	5.70642	5.24706	5.65198	5.34355	5.47823	6.28225	6.23572	6.27186	6.23686	6.0935	6.44829	6.48522	6.62602
ASHG19AP1B116163214V5	0.392512	0.763612	1.04601	up	ENST00000371148	ENSG00000203970	DEFB110	protein_coding		Yes	chr6:49986556-49989694:-	chr6	-	49986556	49989694				male_reproductive_organ		GENCODE	defensin beta 110 [Source:HGNC Symbol;Acc:HGNC:18091]	384	TGGGTCACAATTTTACCAGCCAAAAAGAAATATCCTGAGTATGGTAGCTTGGACTTGAGG	conserved	conserved			NM_001037497	4.63846	5.08273	5.31424	5.95128	5.89635	5.27971	6.12612	5.3522	5.38118	5.0975	5.53506	5.25501	5.30593	5.51988	5.73916	5.5285	5.20117	5.28411	5.7409	5.28954
ASHG19AP1B108594784V5	0.0383831	0.474179	1.10769	up	ENST00000358649	ENSG00000115687	PASK	protein_coding	DHS_promoter	Yes	chr2:242045712-242088850:-	chr2	-	242045712	242088850		Autistic Disorder;Chromosome 2q37 deletion syndrome		alpha_beta_T_cell	Nucleus;Chromatin;Insoluble Fraction	GENCODE	PAS domain containing serine/threonine kinase [Source:HGNC Symbol;Acc:HGNC:17270]	4326	GGCGAGCTACATCTTCCGACAAGTGAGAGCAGGCCAGAGCCGTCTAGTGTCAGCAGTGGG	unconserved	unconserved			NM_001252119	5.76121	6.0481	5.97532	5.99279	5.92163	6.02799	6.17168	5.90473	5.81869	5.93536	6.24455	5.98012	6.34358	6.33304	6.20708	6.3348	6.10117	6.03942	6.41616	6.27921
ASHG19AP1B100152330V5	0.0179153	0.428756	1.1148	up	MICT00000316894	CATG00000090991	CATG00000090991.1	protein_coding	DHS_enhancer	Yes	chr7:465315-479734:+	chr7	+	465315	479734						FANTOM5CAT	At least 1 of the 10 top ranked transcript is CPAT coding and max ORF size >=300, NOT annotated as nonCoding in GENCODE	12307	AGCCAGGCCCATTAAAGGTGCAAGGATTATCACGGAAGGTGGAGAGCTGTGCCAGCCACA	unconserved	unconserved				6.83154	6.81095	6.90203	7.23825	7.22062	7.17539	7.15592	7.07092	6.848	6.81524	6.73558	6.88318	7.47609	7.25922	7.3034	7.00525	7.29404	7.52084	7.57825	7.28188
ASHG19AP1B129631409V5	0.622537	0.868913	1.02841	up	ENST00000519846	ENSG00000177182	CLVS1	protein_coding	DHS_promoter	Yes	chr8:62200514-62414186:+	chr8	+	62200514	62414186				nervous_system	Endoplasmic reticulum;Insoluble Fraction	GENCODE	clavesin 1 [Source:HGNC Symbol;Acc:HGNC:23139]	3622	AAGGCTGGGCGGCCGTGTGAAGGCAGTTTTCTTAGCTGTGATTCCCACTGCTGCCATTGT	conserved	conserved	amyotrophic lateral sclerosis			5.67237	6.22844	5.83143	6.32808	6.80047	6.03474	6.22069	6.49081	6.41438	6.42067	6.29572	6.28872	6.08004	6.05758	6.2679	6.00725	6.04179	6.25174	7.01365	7.00715
ASHG19AP1B100058845V5	0.780597	0.929837	1.02713	up	ENST00000221804	ENSG00000105205	CLC	protein_coding		Yes	chr19:40221890-40228668:-	chr19	-	40221890	40228668				common_myeloid_progenitor	Cytoplasm	GENCODE	Charcot-Leyden crystal galectin [Source:HGNC Symbol;Acc:HGNC:2014]	635	GATCTTTTCTCACTTCAATCCTTACTCCTGCTCATTAAAACTTAATCAAACTTCACAGAA	unconserved	unconserved			NM_001828	6.27809	5.99975	5.6627	5.98321	5.99316	5.88326	5.85202	5.87178	5.8898	5.49046	5.90954	5.99402	5.53693	5.3541	5.335	5.24275	5.01588	4.41375	5.46283	5.21163
ASHG19AP1B116777856V5	0.470465	0.800704	1.03028	up	ENST00000257860	ENSG00000135406	PRPH	protein_coding		Yes	chr12:49687485-49692469:+	chr12	+	49687485	49692469		Amyotrophic Lateral Sclerosis;Anxiety;Depressive disorder;Dyspnea;Fatigue;Muscle Cramp;Muscle Spasticity;Nerve Degeneration;Pain;Xerostomia;Mood swings;muscle degeneration;Neurogenic Muscular Atrophy;Paralysed;Neurodegenerative Disorders;Skeletal muscle atrophy;Generalized muscle weakness;Respiratory Failure;Neurogenic muscle atrophy, especially in the lower limbs;AMYOTROPHIC LATERAL SCLEROSIS 1;…		hindgut		GENCODE	peripherin [Source:HGNC Symbol;Acc:HGNC:9461]	3245	GCCACGATGAGAAGTGGGTGAGCCAGGGTCTGAGTTTCACATTTGAACCAAATAAAATGC	conserved	conserved			NM_006262	7.19717	6.68448	6.72418	7.1252	7.45187	7.07622	7.66729	6.96891	7.35431	7.64785	7.14222	7.49194	7.32772	7.16323	7.0645	6.91848	7.21168	7.36383	6.80374	7.18019
ASHG19AP1B111111402V5	0.494947	0.810835	1.0346	up	ENST00000371270	ENSG00000138115	CYP2C8	protein_coding		Yes	chr10:96796530-96829254:-	chr10	-	96796530	96829254		Kidney Diseases;nervous system disorder;Rhabdomyolysis;Precursor Cell Lymphoblastic Leukemia Lymphoma		hepatocyte	Nucleus	GENCODE	cytochrome P450 family 2 subfamily C member 8 [Source:HGNC Symbol;Acc:HGNC:2622]	1923	AGGACATCTGCAAATCTTTCACCAATTTCTCAAAAGTCTATGGTCCTGTGTTCACCGTGT	unconserved	unconserved	blood coagulation disease;adrenal gland disease;Warfarin		NM_000770	5.59266	5.5349	5.47952	5.65787	5.73899	6.08557	5.49439	5.57461	5.62024	5.17303	5.47918	5.9226	5.4385	5.45072	5.5446	5.12767	4.84412	5.44331	4.7743	5.29615
ASHG19AP1B125045242V5	0.115666	0.564769	1.22386	up	ENST00000543872	ENSG00000167447	SMG8	protein_coding		Yes	chr17:57286761-57292600:+	chr17	+	57286761	57292600						GENCODE	SMG8, nonsense mediated mRNA decay factor [Source:HGNC Symbol;Acc:HGNC:25551]	3477	GGTTCGAGCAATTCTCCTGCCTCAGCCTCCTGAGCAGCTGGAACTACAGTTGAGGAAACA						11.6619	10.9322	10.7203	11.9248	13.2612	12.7347	12.1228	12.1921	11.7006	10.8243	11.3743	11.5838	12.1609	11.7616	11.3715	11.467	11.0196	12.2574	13.5267	13.642
ASHG19AP1B138695852V5	0.27389	0.694354	1.05916	up	ENST00000356192	ENSG00000121742	GJB6	protein_coding	DHS_promoter	Yes	chr13:20796108-20806534:-	chr13	-	20796108	20806534		Alopecia;Blepharitis;Conjunctivitis;Deafness;Ectodermal Dysplasia;Flushing;Hearing Loss, Partial;Conductive hearing loss;Sensorineural Hearing Loss (disorder);Hypohidrosis;Hypotrichosis;Ichthyoses;Keratitis;Palmoplantar Keratosis;Leukoplakia, Oral;Skin Ulcer;Strabismus;Fissured tongue;Tooth Abnormalities;Erythema;Low Vision;Corneal Neovascularization;Photophobia;Onycholysis;Cataract;Hidrotic Ecto…		urothelial_cell		GENCODE	gap junction protein beta 6 [Source:HGNC Symbol;Acc:HGNC:4288]	2133	GCGGTTAAAAGGCGCAGCAGGTGGGAGCCGGGGCCTTCACCCGAAACCCGACGAGAGCCC					NM_001110219	6.18248	6.57059	5.98929	6.52062	6.78514	6.37908	6.51505	6.16048	6.23175	6.20037	6.27551	6.007	6.38871	6.46938	6.39566	6.47714	6.15988	6.505	7.28469	7.05163
ASHG19AP1B103571133V5	0.505101	0.815203	1.12738	up	ENST00000333891	ENSG00000186472	PCLO	protein_coding	DHS_promoter	Yes	chr7:82383329-82792246:-	chr7	-	82383329	82792246		Bipolar Disorder;Deafness;Mental Depression;Depressive disorder;Epilepsy;Exophthalmos;Hearing Loss, Partial;Muscle Spasticity;Optic Atrophy;Seizures;Underweight;Unipolar Depression;Hyperreflexia;Macrotia;Degenerative brain disorder;Brachycephaly;Cerebral atrophy;Low set ears;Byzanthine arch palate;Cerebellar degeneration;Cerebellar Hypoplasia;Congenital deafness;Hypoplasia of corpus callosum;Shor…		nervous_system		GENCODE	piccolo presynaptic cytomatrix protein [Source:HGNC Symbol;Acc:HGNC:13406]	20329	AGTCTCCTGATCATCTACCAGATTTATATGTGAAAATATATGTGATGAATATTTCTACCC					NM_033026	15.9324	12.9403	15.7244	13.3051	12.2695	12.4534	12.4442	14.138	15.0281	13.544	14.8892	15.3109	13.6204	12.5259	12.8538	15.1091	14.1853	14.2796	11.0648	12.8155
ASHG19AP1B100150286V5	0.924009	0.979801	1.00449	up	ENST00000368642	ENSG00000176769	TCERG1L	protein_coding	DHS_promoter	Yes	chr10:132890654-133109984:-	chr10	-	132890654	133109984		Colorectal Neoplasms		thyroid_gland		GENCODE	transcription elongation regulator 1 like [Source:HGNC Symbol;Acc:HGNC:23533]	2618	GAAAAGCCTCGTTTGCTGGCAAATCAAGTAGCTGTGTCTCTGTCCAGGCCGGCTCCTGCC	conserved	unconserved	type 2 diabetes mellitus		NM_174937	6.30691	6.13041	6.81113	6.20262	6.5179	6.16538	6.50178	6.49232	6.74211	6.71611	7.09428	6.43881	7.01307	6.70865	6.61667	6.70597	6.73973	6.28711	6.85972	6.60449
ASHG19AP1B101265865V5	0.645361	0.878789	1.02655	up	ENST00000359209	ENSG00000183853	KIRREL1	protein_coding	DHS_promoter	Yes	chr1:157963400-158065443:+	chr1	+	157963400	158065443				renal_interstitial_pericyte		GENCODE	kirre like nephrin family adhesion molecule 1 [Source:HGNC Symbol;Acc:HGNC:15734]	2874	CTGAGCCTCCTCGTCTGGATCCTCACTCTCTCCGATACTTTCTCCCAAGGGACCCAGACC					NM_018240	11.6246	11.8846	11.5738	11.7431	11.3659	11.0003	11.0104	10.8551	11.5356	11.2365	11.2484	11.3502	11.3083	12.1483	11.9049	11.8477	11.3448	11.4084	11.7537	11.229
ASHG19AP1B102582057V5	0.276348	0.694814	1.03737	up	ENCT00000474040	CATG00000112929	CATG00000112929.1	protein_coding	DHS_promoter	Yes	chrX:925198-942985:-	chrX	-	925198	942985						FANTOM5CAT	At least 1 of the 10 top ranked transcript is CPAT coding and max ORF size >=300, NOT annotated as nonCoding in GENCODE	5777	GCCTGCATTGCGAAAGACACAGATCCCCAAGGTCACGCTCATACACTGGACAGGGCTGCT	unconserved	conserved				6.36759	6.51825	6.19796	7.14264	7.20757	6.71339	6.85184	6.82536	6.58958	6.50204	6.39695	6.57774	6.77659	6.974	6.97318	6.94073	7.10191	6.88677	6.96989	6.79882
ASHG19AP1B100182254V5	0.393602	0.764404	1.04212	up	ENST00000397118	ENSG00000092051	JPH4	protein_coding	DHS_promoter	Yes	chr14:24037247-24047994:-	chr14	-	24037247	24047994				nervous_system	Endoplasmic reticulum	GENCODE	junctophilin 4 [Source:HGNC Symbol;Acc:HGNC:20156]	4386	CTACGATTCTGCCCAGCCCCCTCTCAGGACCCCCAAACTGCCATCCACACTCGACACTTC					NM_032452	12.4021	12.7597	11.9351	12.7945	12.8492	12.9652	12.6902	12.7469	12.4224	12.4809	12.11	12.3064	12.463	12.4875	12.2594	12.0373	12.0556	12.3422	13.0852	12.7627
ASHG19AP1B110709847V5	0.104512	0.556465	1.13411	up	ENST00000558405	ENSG00000074803	SLC12A1	protein_coding		No	chr15:48483986-48595194:+	chr15	+	48483986	48595194		Bartter Disease;Constipation;Dehydration;Diarrhea;Epilepsy;Fever;Polyhydramnios;Hyperaldosteronism;Hypercalciuria;Hypokalemia;Low Birth Weights;Mental Retardation;Muscle Cramp;Nephrocalcinosis;Osteopenia;Paresthesia;Polyuria;Seizures;Tetany;Vomiting;Hypochloremia (disorder);Premature Birth;Hypomagnesemia;Failure to gain weight;Impairment of urinary concentration;Premature birth of newborn;Small f…			Cytoplasm	GENCODE	solute carrier family 12 member 1 [Source:HGNC Symbol;Acc:HGNC:10910]	3663	AGCATGGAAGCTTTGAAGAACATCCTGAAGATTATATCGGAGACAATATATCAAGAATCT						3.24307	4.80652	5.25465	5.2763	5.50559	5.30046	4.4749	4.26461	3.87503	4.22987	3.71633	4.84477	5.18994	4.83378	5.13053	5.0823	4.41999	5.09964	4.637	5.09012
ASHG19AP1B134114852V5	0.1544	0.603036	1.07507	up	ENST00000368720	ENSG00000197956	S100A6	protein_coding		Yes	chr1:153507075-153508720:-	chr1	-	153507075	153508720		Diabetes Mellitus, Experimental;Diabetes Mellitus, Non-Insulin-Dependent;Liver Cirrhosis, Experimental;Animal Mammary Neoplasms;Mammary Neoplasms, Experimental;Medulloblastoma;Vasospasm, Intracranial			Ribosome;Cytoplasm	GENCODE	S100 calcium binding protein A6 [Source:HGNC Symbol;Acc:HGNC:10496]	673	GGGCAGGAGGCGTGGAAAGTCGAGGGGGTAAACCGCGAATGTGCGTTGTGAGCCCTGGGT						8.38876	8.0224	8.27219	9.28668	9.28704	8.76941	8.80833	8.41966	8.65632	8.65116	8.57681	8.76476	8.7615	8.54734	8.57448	8.76328	8.86898	8.77805	8.589	9.0315
ASHG19AP1B100183533V5	0.613931	0.864659	1.04528	up	ENST00000319283	ENSG00000114745	GORASP1	protein_coding	DHS_promoter	Yes	chr3:39138150-39149854:-	chr3	-	39138150	39149854					Ribosome;Cytosol;Nucleus;Insoluble Fraction	GENCODE	golgi reassembly stacking protein 1 [Source:HGNC Symbol;Acc:HGNC:16769]	3722	TATAACTGAGGACAGCGAAGGGTGGCAGGAGAGTAGCAGGGCAGACGGTCTCTGGGTCAG	conserved	conserved			NM_031899	7.26379	7.48794	7.3955	7.77377	7.94965	7.66871	7.18824	7.16131	7.55248	6.74865	7.02526	8.08037	7.79121	7.59125	7.55682	7.75597	7.62243	7.47311	7.86616	8.03046
ASHG19AP1B101392247V5	0.438677	0.784464	1.044	up	ENST00000399810	ENSG00000215217	C5orf49	protein_coding	DHS_promoter	Yes	chr5:7830491-7851603:-	chr5	-	7830491	7851603				medulla_oblongata		GENCODE	chromosome 5 open reading frame 49 [Source:HGNC Symbol;Acc:HGNC:27028]	2385	TAACGAAGAGGAACAGGAGAGGCCGGTTGGAGTGCTGACGTCTTCTGTCTATGGGAAGCG	conserved	conserved			NM_001089584	6.60682	6.11906	6.54798	6.81228	6.96159	6.49622	6.76485	6.76229	6.83261	7.21886	6.88171	6.65837	7.14844	7.03573	6.9029	6.97704	7.41762	7.21461	7.16558	7.27751
ASHG19AP1B108888937V5	0.648674	0.880271	1.02825	up	ENST00000269097	ENSG00000141349	G6PC3	protein_coding	DHS_promoter	Yes	chr17:42148103-42153672:+	chr17	+	42148103	42153672		Neutropenia, Severe Congenital, Autosomal Recessive 4			Ribosome;Cytoplasm;Nucleous;Nucleoplasm	GENCODE	glucose-6-phosphatase catalytic subunit 3 [Source:HGNC Symbol;Acc:HGNC:24861]	1533	GCCTCATCACCGAGTGGCTCAACCTCATCTTCAAGTGGTTTCTTTTTGGAGACAGGCCCT	conserved	conserved			NM_138387	8.02117	7.95875	7.39023	6.97844	7.54484	7.32636	7.33105	7.05563	6.829	6.52335	6.5448	6.75171	6.57565	6.60649	6.38376	6.34782	5.96193	6.7473	6.87412	7.12737
ASHG19AP1B110470593V5	0.973723	0.992814	1.00173	up	ENST00000359591	ENSG00000197324	LRP10	protein_coding	DHS_promoter	Yes	chr14:23340822-23350789:+	chr14	+	23340822	23350789				neutrophil	Ribosome;Nucleous	GENCODE	LDL receptor related protein 10 [Source:HGNC Symbol;Acc:HGNC:14553]	6886	AATTTTCCTCTCTTCTAGTGAGCAAGAGCCTGAGGAAGTAGCAGAGAGGGGTGTGGGCCC	conserved	conserved			NM_014045	7.01674	6.85963	6.9004	6.53148	6.63479	6.59043	7.00037	6.88512	7.29276	7.112	7.35262	7.19997	7.44227	7.3487	6.90935	7.38927	7.17735	7.4661	7.70185	6.98177
ASHG19AP1B108342502V5	0.0608889	0.501547	1.11904	up	ENST00000322213	ENSG00000072501	SMC1A	protein_coding	DHS_promoter	Yes	chrX:53401070-53449677:-	chrX	-	53401070	53449677		Anxiety;Bladder Neoplasm;Blepharitis;Blepharoptosis;Cryptorchidism;Adenoid Cystic Carcinoma;Fetal Growth Retardation;Gastroesophageal reflux disease;Conductive hearing loss;Sensorineural Hearing Loss (disorder);Heartburn;Hirsutism;Infant, Small for Gestational Age;Myeloid Leukemia;Mental Retardation;Micrognathism;Micromelia;Muscle Hypertonia;Myopia;Obsessive-Compulsive Disorder;Severe mental reta…			Nucleus;Ribosome;Cytosol;Insoluble Fraction;Cell Membrane	GENCODE	structural maintenance of chromosomes 1A [Source:HGNC Symbol;Acc:HGNC:11111]	9784	GCCCTGCTCTTTGCCATCCACAGCTACAAGCCAGCCCCCTTCTTCGTCCTGGATGAGATT					NM_006306	12.8262	13.0914	12.3214	12.9313	13.1685	12.9427	12.9263	12.5792	12.5465	12.9689	12.6701	12.5334	12.9345	13.0325	12.4554	12.5572	12.6072	12.3925	13.1884	12.9845
ASHG19AP1B131461168V5	0.0367757	0.473094	1.10955	up	ENST00000636035	ENSG00000077279	DCX	protein_coding		Yes	chrX:110537007-110655603:-	chrX	-	110537007	110655603		Cerebellar Ataxia;Dysarthria;Epilepsy;Mental Retardation;Muscle Hypertonia;Muscle hypotonia;Nystagmus;Seizures;Severe mental retardation (I.Q. 20-34);Agenesis of corpus callosum;Feeding difficulties;Congenital hypoplasia of penis;Lissencephaly;Pachygyria;Low intelligence;Mental deficiency;Poor school performance;Death in early childhood;X-Linked Lissencephaly;Subcortical Band Heterotopia;Infantil…			Nucleus;Cytoplasm	GENCODE	doublecortin [Source:HGNC Symbol;Acc:HGNC:2714]	9269	ACATGGGAGAAGCTGGACAAGGCACTAGGACCTAGAAGGCATCTATCCACCCTGGCAGGA					NM_001195553	6.25205	6.41362	6.52274	6.85009	6.97518	6.709	6.51444	6.75017	6.31429	6.54439	6.50882	6.85756	6.79998	6.91579	7.17183	7.15462	6.96315	6.8267	6.81307	7.15613
ASHG19AP1B107163569V5	0.567718	0.844671	1.0226	up	ENST00000321027	ENSG00000005436	GCFC2	protein_coding	DHS_promoter	Yes	chr2:75889832-75938115:-	chr2	-	75889832	75938115			Yes		Nucleus;Cytoplasm;Cytosol	GENCODE	GC-rich sequence DNA-binding factor 2 [Source:HGNC Symbol;Acc:HGNC:1317]	4440	ACAAAGGATGGCTGAGGAATCAATAAGCAGAAATGAAGAAACAAGTGAAGAAAGTCAGGA	conserved	conserved			NM_003203	6.74785	6.45693	6.59217	7.07082	7.43356	7.53549	7.13547	7.13074	6.83046	6.91435	6.74134	7.09789	6.96025	7.17022	6.85927	6.98091	7.33489	7.19124	7.22164	7.3353
ASHG19AP1B124823637V5	0.428269	0.780963	1.04138	up	ENST00000499247	ENSG00000141232	TOB1	protein_coding	DHS_promoter	Yes	chr17:48939584-48943706:-	chr17	-	48939584	48943706		Endometriosis;Neoplasms, Experimental;Chloracne	Yes	neutrophil	Cytosol;Ribosome;Insoluble Fraction	GENCODE	transducer of ERBB2, 1 [Source:HGNC Symbol;Acc:HGNC:11979]	2229	GGTCTGTGGTCCAAGCCGCCCCGAAGCAGCCCGAACAAGATCACTCAAGGTGAAGGATAA	conserved	conserved			NM_005749	8.06344	7.89162	7.87719	8.06661	8.5717	8.40334	8.16671	8.28486	8.15171	7.6047	7.68095	7.94371	7.87214	7.81499	7.75287	7.99185	7.25752	7.94546	8.53287	8.62727
ASHG19AP1B103427499V5	0.460558	0.795393	1.05028	up	ENST00000338895	ENSG00000169598	DFFB	protein_coding	DHS_promoter	Yes	chr1:3773831-3801984:+	chr1	+	3773831	3801984					Ribosome;Insoluble Fraction;Cell Membrane	GENCODE	DNA fragmentation factor subunit beta [Source:HGNC Symbol;Acc:HGNC:2773]	3105	GCAGGGCTGTGAGTGGCAAGGACTTTGGAGGATGTGTCTTCTGCTGGACCGGCACCTTTT					NM_001282669	8.82369	9.22857	8.62396	9.3167	9.86788	8.97161	8.92451	8.53906	8.72667	7.70428	8.26606	9.144	8.68164	8.29999	8.21505	8.67473	8.20925	8.34961	8.84733	9.49733
ASHG19AP1B122273099V5	0.321165	0.720998	1.03986	up	ENST00000446044	ENSG00000114738	MAPKAPK3	protein_coding	DHS_promoter	Yes	chr3:50649339-50686720:+	chr3	+	50649339	50686720				plasmacytoid_dendritic_cell	Ribosome;Cytosol	GENCODE	mitogen-activated protein kinase-activated protein kinase 3 [Source:HGNC Symbol;Acc:HGNC:6888]	2988	AGAGCACCATGGGTGTCCCTTTGAAAGTATCTCCTACAGGTGCCACTAGAAGCGCCAGGC	conserved	conserved			NM_001243926	5.61665	5.764	5.4635	5.50815	5.10884	5.4762	5.87606	5.72556	5.75844	5.49845	5.55497	5.57312	5.56789	5.4671	5.47025	5.47386	5.42879	5.686	5.6047	5.93822
ASHG19AP1B132175708V5	0.34603	0.736225	1.03615	up	ENST00000290510	ENSG00000110811	P3H3	protein_coding	DHS_promoter	Yes	chr12:6937575-6949015:+	chr12	+	6937575	6949015		Degenerative polyarthritis			Nucleus;Nucleous	GENCODE	prolyl 3-hydroxylase 3 [Source:HGNC Symbol;Acc:HGNC:19318]	2631	CCGCCGTCGGGAGCCCTACAACTACCTGCAGAGGGCCTATTACCAGTTGAAGAAGCTGGA					NM_014262	6.50591	6.90412	6.76785	6.54914	7.15084	6.71655	6.76299	6.58766	6.46343	6.68403	6.34071	6.53294	6.43836	6.58815	6.79544	6.72307	6.75025	6.75052	7.03385	7.25206
ASHG19AP1B130526987V5	0.365023	0.74727	1.04829	up	ENST00000561028	ENSG00000129535	NRL	protein_coding		Yes	chr14:24549376-24584223:-	chr14	-	24549376	24584223		Glaucoma;Conductive hearing loss;Sensorineural Hearing Loss (disorder);Hyperinsulinism;Hypogonadism;Keratoconus;Mental Retardation;Night Blindness;Nystagmus;Obesity;Ophthalmoplegia;Optic Atrophy;Retinal Degeneration;Retinitis Pigmentosa;Low Vision;Photophobia;Cataract;Congenital anomaly of testis;Congenital hypoplasia of penis;Blindness, Legal;Low intelligence;Blind Vision;Electroretinogram abnor…	Yes	small_intestine	Cytoplasm	GENCODE	neural retina leucine zipper [Source:HGNC Symbol;Acc:HGNC:8002]	2103	ATGATTGATAGGTGCACTCCTCCCAGCCCAGCTCCAGAATGGCCCTGCCCCCCAGCCCCC	conserved	conserved			NM_001354768	9.84111	10.5318	9.93769	10.4922	10.345	10.3035	10.2153	10.5472	10.4102	10.4156	10.2555	10.2778	10.555	10.8752	10.5485	10.3139	10.4258	10.6066	11.104	10.7437
ASHG19AP1B128842988V5	0.734186	0.914762	1.019	up	ENST00000574481	ENSG00000141086	CTRL	protein_coding	DHS_enhancer	Yes	chr16:67963473-67966317:-	chr16	-	67963473	67966317		Schizophrenia		CD14_low_CD16_positive_monocyte	Nucleus;Chromatin;Nucleous	GENCODE	chymotrypsin like [Source:HGNC Symbol;Acc:HGNC:2524]	1721	GGCTCCTCCTGGGGCTGCGGCATTCCTGCCATCAAACCGGCACTGAGCTTCAGCCAGAGG					NM_001907	8.48299	7.63556	8.46777	8.63144	8.1888	8.52114	8.82559	8.46126	8.58196	8.89276	8.71634	8.55564	8.57448	8.34582	8.22746	8.3456	8.4412	8.42905	7.96912	8.00949
ASHG19AP1B100066244V5	0.409782	0.772829	1.05176	up	HBMT00000734922	CATG00000040787	CATG00000040787.1	protein_coding		Yes	chr19:35761614-35770242:-	chr19	-	35761614	35770242						FANTOM5CAT	At least 1 of the 10 top ranked transcript is CPAT coding and max ORF size >=300, NOT annotated as nonCoding in GENCODE	8629	TGCCCAGCTTCTACTCCAGAAACCCCTCTTCCTTCCATTTCAACACCAGGCCCTCCAGGT	conserved	conserved				12.3945	12.8016	11.9531	12.8492	12.5595	12.6115	12.5562	11.9825	12.3269	12.4853	12.3402	12.2166	12.6191	12.9497	12.6005	12.54	12.4153	12.0993	13.0967	12.4487
ASHG19AP1B100170882V5	0.842625	0.95282	1.01729	up	ENST00000381273	ENSG00000205693	MANSC4	protein_coding		Yes	chr12:27915671-27924209:-	chr12	-	27915671	27924209						GENCODE	MANSC domain containing 4 [Source:HGNC Symbol;Acc:HGNC:40023]	1023	AGAGAAAATCAGGATCCTTGCAAATTAAAAACCGTAACCATATGAAGGAGAACTCTTCAT					NM_001146221	5.2687	6.48357	5.32308	5.73449	6.34918	6.182	5.5392	5.23961	5.34144	5.0605	5.2447	4.75265	5.17369	5.78563	5.57683	4.39273	5.58853	5.69684	6.52521	5.34355
ASHG19AP1B132676446V5	0.419682	0.778129	1.02588	up	ENST00000400359	ENSG00000167037	SGSM1	protein_coding	DHS_promoter	Yes	chr22:25202286-25321104:+	chr22	+	25202286	25321104				brain		GENCODE	small G protein signaling modulator 1 [Source:HGNC Symbol;Acc:HGNC:29410]	4317	GGAGCAGCCCCCCATGCCCCAGGATCTGATGGACGTCTCTGTAAGCAACCTCCCATCCCT					NM_001039948	10.5445	10.5	10.2732	10.9233	11.0804	10.9032	10.8421	10.7109	10.7037	10.4274	10.4435	10.5113	10.6674	10.7277	10.5595	10.5107	10.3099	10.7173	11.0974	11.1959
ASHG19AP1B122958835V5	0.0188214	0.436448	1.13117	up	ENST00000295150	ENSG00000186453	FAM228A	protein_coding		Yes	chr2:24397972-24414567:+	chr2	+	24397972	24414567				testis		GENCODE	family with sequence similarity 228 member A [Source:HGNC Symbol;Acc:HGNC:34418]	1774	CCTCAAAGCTCAGCCAGAAGAACAAAGTGGGTGAAAGAAAGGGTCTGGTGAGCAGAGGCC	unconserved	conserved			NM_001040710	7.1874	7.16922	7.06886	7.50047	7.97789	7.78448	7.45616	7.72458	7.51084	7.40711	7.24287	7.42561	7.72271	7.92374	7.97736	7.83314	7.86745	8.21968	8.04563	8.19843
ASHG19AP1B139838843V5	0.371757	0.751988	1.09915	up	ENST00000334679	ENSG00000167065	DUSP18	protein_coding	DHS_promoter	Yes	chr22:31058018-31063877:-	chr22	-	31058018	31063877				testis	Chromatin;Nucleous	GENCODE	dual specificity phosphatase 18 [Source:HGNC Symbol;Acc:HGNC:18484]	2479	TCGCACATGCGCACAGAGCCCGGGCGGCTACGGAAGCGGTGAGACTGTCTCTCGGCTGCA	unconserved	conserved			NM_152511	4.22163	4.86444	3.21636	4.66999	4.05084	3.49172	4.06086	4.63846	4.10773	4.65208	4.48215	5.07336	4.17037	4.9405	5.35668	4.59604	4.9026	4.93228	5.08001	5.53289
ASHG19AP1B100017276V5	0.906738	0.974446	1.01246	up	ENST00000315323	ENSG00000180340	FZD2	protein_coding	DHS_promoter	Yes	chr17:42634827-42636938:+	chr17	+	42634827	42636938		Colonic Neoplasms;Cryptorchidism;Orbital separation excessive;Frontal bossing;Congenital hypoplasia of penis;Bifid scrotum;Small nose;Short upper arms;Depressed nasal bridge;Short first metacarpals;Short nose;Malar flattening;Long philtrum;Rhizomelia;Omodysplasia 2;Depressed nasal root/bridge;Concave bridge of nose;Hypotrophic malar bone		hair_follicle_dermal_papilla_cell	Nucleous	GENCODE	frizzled class receptor 2 [Source:HGNC Symbol;Acc:HGNC:4040]	2112	TAAAAGAGAACTCTCTGCCCAACACCCCCACAAGGTTTGTAATTAAAACTGTAAATAGTC	conserved	conserved			NM_001466	9.10102	9.74756	8.44248	8.4078	9.41737	9.04393	8.89887	8.89251	8.59292	6.9763	7.64664	8.30036	7.78966	7.15386	7.4717	7.65694	6.6347	8.42129	9.61866	9.8357
ASHG19AP1B127460342V5	0.400745	0.768307	1.06542	up	ENST00000319296	ENSG00000179965	ZNF771	protein_coding	DHS_promoter	Yes	chr16:30418618-30430728:+	chr16	+	30418618	30430728			Yes	middle_temporal_gyrus	Ribosome;Nucleous;Nucleoplasm	GENCODE	zinc finger protein 771 [Source:HGNC Symbol;Acc:HGNC:29653]	2371	TCCCTCGGCCCGTGTTAGTGAATAAAGTATTATATCCTCACCCCACCCGTGCCTGTGAGT	conserved	conserved	type 2 diabetes mellitus		NM_001142305	10.9444	11.4903	10.7879	10.9968	12.4203	10.9767	10.8551	11.1018	10.9221	11.0465	11.0762	10.7241	11.1376	10.6774	10.8995	10.6991	10.8889	11.1011	12.4787	12.8049
ASHG19AP1B100303445V5	0.989095	0.996853	1.00044	up	ENST00000200676	ENSG00000087237	CETP	protein_coding	DHS_enhancer	Yes	chr16:56995762-57017757:+	chr16	+	56995762	57017757		Cardiovascular Diseases;Hypercholesterolemia;Hypercholesterolemia, Familial;Hyperlipidemia;Hyperlipoproteinemias;Hypertensive disease;Hypertriglyceridemia;Dyslipidemias;Cholesteryl Ester Transfer Protein Deficiency;Hypotriglyceridaemia;Serum cholesterol raised;Pediatric Obesity;HYPERALPHALIPOPROTEINEMIA 1		spleen		GENCODE	cholesteryl ester transfer protein [Source:HGNC Symbol;Acc:HGNC:1869]	1791	GCCAGGAAGACCCTGCTGCCCGGAAGAGCCTCATGTTCCGTGGGGGCTGGGCGGACATAC	unconserved	unconserved	Triglycerides		NM_000078	6.80391	6.8499	6.65179	7.29438	7.38054	7.13036	7.29716	7.24086	7.22761	7.02082	7.05465	7.0944	6.98714	6.47957	6.93538	6.87612	6.91563	6.97124	6.97732	7.48068
ASHG19AP1B109058006V5	0.339261	0.732562	1.0596	up	ENST00000368457	ENSG00000163348	PYGO2	protein_coding	DHS_promoter	Yes	chr1:154929502-154934224:-	chr1	-	154929502	154934224			Yes		Ribosome;Cytosol;Insoluble Fraction;Cell Membrane	GENCODE	pygopus family PHD finger 2 [Source:HGNC Symbol;Acc:HGNC:30257]	3146	CCGGGAGGAAGCAGGGCAAGGCCGGTCTGCAAATGAAGAGTCCAGAAAAGAAGCGAAGGA	conserved	conserved			NM_138300	6.30891	6.63613	6.53542	6.68545	7.23601	7.04299	6.41429	6.58659	6.36151	6.49057	6.19034	6.53415	6.84702	6.95799	6.95809	6.8762	6.83315	6.71877	7.18285	7.3657
ASHG19AP1B118969820V5	0.679521	0.892106	1.02667	up	ENST00000254436	ENSG00000132109	TRIM21	protein_coding	DHS_promoter	Yes	chr11:4406132-4414926:-	chr11	-	4406132	4414926			Yes		Insoluble Fraction	GENCODE	tripartite motif containing 21 [Source:HGNC Symbol;Acc:HGNC:11312]	1924	AGATCGAAGGTGCCACAGCTCAGCACTGGAACTGCTGCAGGAGGTGATAATTGTCCTGGA	unconserved	conserved			NM_003141	4.5603	3.65777	4.81397	5.15831	5.22226	5.28578	5.31839	5.46464	4.93162	5.40638	5.0749	5.24938	5.39701	5.20313	5.57984	5.39169	5.63806	5.50666	5.62213	5.63254
ASHG19AP1B100107591V5	0.550336	0.837485	1.04187	up	ENST00000369235	ENSG00000121634	GJA8	protein_coding		Yes	chr1:147380083-147381384:+	chr1	+	147380083	147381384		Aortic coarctation;Autistic Disorder;Congenital cataract;Patent ductus arteriosus;Enophthalmos;Mental Retardation;Myopia;Schizophrenia;Cataract;Frontal bossing;Bulbous nose;Congenital total cataract;Microcornea;Nuclear cataract;Sunken eyes;Low intelligence;Small head;Broad thumbs;Mental deficiency;Nuclear non-senile cataract;Corneal diameter decreased;Lens Opacities;Cataract, Pulverulent;Potato n…		lens_epithelial_cell		GENCODE	gap junction protein alpha 8 [Source:HGNC Symbol;Acc:HGNC:4281]	1302	TCACTCTGTCCAGAGCTGACAACAGATGATGCCAGACCCCTGAGCAGGCTAAGCAAAGCC					NM_005267	4.61159	5.21594	3.21636	3.54371	4.86282	4.69259	3.89371	4.68227	4.28292	4.47743	3.36751	4.50093	4.96656	4.42104	4.61292	4.35524	4.11172	5.289	4.75624	4.85515
ASHG19AP1B115086038V5	0.346287	0.736605	1.03896	up	ENST00000437590	ENSG00000243660	ZNF487	protein_coding	DHS_promoter	Yes	chr10:43932574-43978627:+	chr10	+	43932574	43978627				eosinophil		GENCODE	zinc finger protein 487 [Source:HGNC Symbol;Acc:HGNC:23488]	2111	TGGTGAGATGGTCAACAAGCCTGTAAGTTCCTCAGCTACGACTACCAGGTACCTCGGGTT	unconserved	unconserved			NM_001355444	6.14729	5.84924	6.01298	6.39173	6.60912	5.97658	5.97752	6.17737	5.71613	6.13516	6.12076	6.02899	5.92007	6.10214	6.037	6.15207	6.17267	6.07905	6.00842	6.39961
ASHG19AP1B100104306V5	0.291223	0.703128	1.04459	up	ENST00000598764	ENSG00000267913	AP001055.1	protein_coding		Yes	chr21:45587818-45593580:-	chr21	-	45587818	45593580						GENCODE		621	AGGAGCTTGAGCGTTGCAATGAGAAGTCATGGCTGTGAATCCCACCCCATCACGTTTTGA						5.87561	6.12084	5.97683	6.48056	6.42956	6.45955	6.0319	6.55799	6.00897	6.36485	6.28249	6.19486	6.0035	6.42318	6.18609	6.37995	6.08236	6.16305	6.77856	6.7158
ASHG19AP1B121941926V5	0.663364	0.885659	1.01684	up	ENST00000632629	ENSG00000274810	NPHP3-ACAD11	protein_coding		Yes	chr3:132363682-132403614:-	chr3	-	132363682	132403614						GENCODE	NPHP3-ACAD11 readthrough (NMD candidate) [Source:HGNC Symbol;Acc:HGNC:48351]	695	CAGCAAGGACAAAGAGCAGGAAAGTCCAATCCAACCTTTTATCTCCAGAAGGGCTTTCAA						6.43927	6.52591	6.76014	6.75009	6.71484	6.9741	6.75672	6.67152	6.34162	6.51121	6.69954	7.00401	6.82794	6.59731	7.03715	6.77579	6.86982	6.88877	6.32959	6.78319
ASHG19AP1B134761991V5	0.517208	0.822148	1.08658	up	ENST00000462576	ENSG00000171863	RPS7	protein_coding	DHS_promoter	Yes	chr2:3622915-3628509:+	chr2	+	3622915	3628509		Anemia, Macrocytic;Cardiac Arrhythmia;Cleft Palate;Fatigue;Hand deformities;Pallor;Delayed Puberty;Migraine Disorders;Conduction disorder of the heart;reproductive system abnormality;Electrocardiogram abnormal;genital abnormal;Intermittent migraine headaches;Electrocardiogram change;Anemia, Diamond-Blackfan;Mammary Neoplasms;EKG abnormalities;Cardiac conduction abnormalities;Diamond-Blackfan Anem…			Nucleus;Cytoplasm	GENCODE	ribosomal protein S7 [Source:HGNC Symbol;Acc:HGNC:10440]	907	CCGGCGCTCGGCAAGGTAGGTTGGCGGCCTGCTCTCCGACAGAACTTTTCTTCTTGGGTT	conserved	conserved				7.74383	9.28773	8.05992	8.21683	9.14791	7.96578	8.35218	8.51226	7.68416	7.97613	8.36648	7.54669	7.79826	8.44889	8.20288	8.05282	7.83097	9.78781	9.04622	10.4046
ASHG19AP1B101448642V5	0.0964395	0.550938	1.07035	up	MICT00000336584	CATG00000097573	CATG00000097573.1	protein_coding		Yes	chr7:155026066-155045816:-	chr7	-	155026066	155045816						FANTOM5CAT	At least 1 of the 10 top ranked transcript is CPAT coding and max ORF size >=300, NOT annotated as nonCoding in GENCODE	18287	CCCGGAGGTGATAGGGTAGAGTCGCTTTGCCTCCTTCAGATGCTTACATGGCAGCCTGGC	conserved	unconserved				6.44653	6.25651	6.8019	6.8345	6.49827	6.83226	6.47934	6.78169	6.68107	6.77332	6.91489	6.62073	6.31292	6.67611	6.77588	6.87754	6.55357	6.5007	6.47606	6.47108
ASHG19AP1B116841489V5	0.209568	0.652489	1.05085	up	ENST00000325599	ENSG00000144736	SHQ1	protein_coding	DHS_promoter	Yes	chr3:72798430-72897631:-	chr3	-	72798430	72897631				common_myeloid_progenitor	Ribosome;Cytosol;Insoluble Fraction;Cell Membrane	GENCODE	SHQ1, H/ACA ribonucleoprotein assembly factor [Source:HGNC Symbol;Acc:HGNC:25543]	2879	CGAGGGGTCTGACTTCAAGTTCTACGCCAAGCCATACTTTCTCAGATTAACCCTTCCTGG	conserved	conserved			NM_018130	6.40569	6.84316	6.77588	6.48787	6.61527	6.60781	6.22775	6.38795	6.29431	6.14632	6.4098	6.26507	6.23224	6.21712	6.45126	6.46068	6.4491	6.36502	6.07122	6.34564
ASHG19AP1B113873297V5	0.235422	0.67287	1.04811	up	ENST00000456874	ENSG00000197057	DTHD1	protein_coding		Yes	chr4:36285644-36346407:+	chr4	+	36285644	36346407						GENCODE	death domain containing 1 [Source:HGNC Symbol;Acc:HGNC:37261]	3365	ACATAATGGAAAAGGAGTATCTTGATGTGCTGAGTGATGTTACTGGCCCCCAAGTGTCTT					NM_001170700	5.88591	5.43482	5.54574	5.90384	6.26887	5.95639	5.95657	6.10986	5.961	5.87238	5.83123	5.82875	5.96561	5.62925	5.9293	5.77829	5.88528	6.1763	5.61454	5.74304
ASHG19AP1B106584691V5	0.254067	0.682347	1.06079	up	ENST00000324048	ENSG00000143373	ZNF687	protein_coding	DHS_promoter	Yes	chr1:151254788-151264379:+	chr1	+	151254788	151264379		PAGET DISEASE OF BONE 6	Yes	eosinophil	Insoluble Fraction;Cell Membrane;Nucleous	GENCODE	zinc finger protein 687 [Source:HGNC Symbol;Acc:HGNC:29277]	5378	CGCACCAGGAGCGGAACAACCTTTCAGATCTGTGTGGACCCCAGAAGATCCGTGAAGAAT					NM_001304763	5.3007	6.15731	5.52865	6.0316	6.23057	5.88856	6.06219	5.74824	5.84419	5.87373	5.70037	5.77946	6.11653	6.02131	6.09086	5.84814	6.03353	6.20753	6.38729	6.28041
ASHG19AP1B140766209V5	0.548808	0.836959	1.03867	up	ENST00000397238	ENSG00000133612	AGAP3	protein_coding	DHS_promoter	Yes	chr7:150783829-150841519:+	chr7	+	150783829	150841519			Yes		Cytosol;Nucleus;Nucleous;Nucleoplasm	GENCODE	ArfGAP with GTPase domain, ankyrin repeat and PH domain 3 [Source:HGNC Symbol;Acc:HGNC:16923]	3225	GCCACCACTTCCCTGCCCCCAGGCATGCAGCACCCTGCCAGTGGCCCAGCTGAGGTACTC					NM_031946	10.0957	9.77816	9.8826	10.6132	10.2796	10.5318	10.403	10.1783	10.0655	10.2304	10.1381	10.0598	10.1127	10.0589	9.95316	9.84063	9.81272	9.73007	9.87413	10.1094
ASHG19AP1B100070896V5	0.0659257	0.507795	1.05998	up	ENST00000267569	ENSG00000140044	JDP2	protein_coding	DHS_promoter	Yes	chr14:75898837-75937160:+	chr14	+	75898837	75937160		Liver Cirrhosis, Experimental;Liver carcinoma	Yes	eosinophil	Ribosome;Cytosol	GENCODE	Jun dimerization protein 2 [Source:HGNC Symbol;Acc:HGNC:17546]	1700	AGAGGTCATCCTGGGTGATTCCTTAGCTCCAAGAAGAGGCTTGGTGGTTGATTCTCCAAG	conserved	conserved	obesity		NM_001135049	6.47218	6.21172	6.62508	6.45777	6.89771	6.34596	6.42486	6.42889	6.34031	6.63793	6.25222	6.34381	6.51651	6.51529	6.74152	6.65082	6.79289	6.64682	6.54539	6.77131
ASHG19AP1B131388478V5	0.494005	0.810164	1.08471	up	ENST00000367854	ENSG00000198771	RCSD1	protein_coding	DHS_promoter	Yes	chr1:167599330-167675486:+	chr1	+	167599330	167675486		Liver Cirrhosis, Experimental		hematopoietic_cell	Cytoplasm;Insoluble Fraction;Cell Membrane	GENCODE	RCSD domain containing 1 [Source:HGNC Symbol;Acc:HGNC:28310]	3135	TGGTGAGGAGAAATCACCACCCAATGCGAGCCACCCTCCTAAATTCAAGGTCAAGAGCTC	conserved	unconserved			NM_052862	8.04029	8.53287	7.66093	6.94201	8.4123	8.30708	7.69754	7.39047	7.55528	5.66757	6.4656	7.3773	7.22323	7.12909	6.698	7.07119	5.88367	7.62477	9.0708	9.13331
ASHG19AP1B135178357V5	0.828067	0.947759	1.01362	up	uc021sha.1	ENSG00000261247	GOLGA8T	protein_coding		No	chr15:30427990-30439395:+	chr15	+	30427990	30439395				testis	Nucleus	knownGene	Homo sapiens golgin A8 family, member T (GOLGA8T), non-coding RNA.	3471	AGCTTGGCGAGAGCAGCTTTATGGACCACCTGAAGGAGAAGGCAGACCTGAGTGAGCTGG						5.96888	6.21456	5.70104	6.0948	6.41178	6.31861	6.09441	5.99418	6.07488	6.11227	6.15932	6.08488	6.62841	6.6255	6.70478	6.55411	6.55598	6.68807	6.68816	6.72098
ASHG19AP1B122069408V5	0.308389	0.71443	1.07115	up	ENST00000252032	ENSG00000088854	C20orf194	protein_coding	DHS_promoter	Yes	chr20:3229951-3388272:-	chr20	-	3229951	3388272			Yes	adult_endothelial_progenitor_cell	Cytosol;Nucleus;Chromatin	GENCODE	chromosome 20 open reading frame 194 [Source:HGNC Symbol;Acc:HGNC:17721]	6869	AACTGAAAACAGCCCTAACCGGCAGCCATTTGTTCTCTTTGGTAATCACTCCACACGAGA					NM_001009984	8.78126	9.15122	8.24951	7.95548	8.86733	8.63907	8.12362	8.16272	7.86373	7.08	7.59893	7.85352	7.72694	7.6116	7.56259	7.74975	6.8453	8.07694	9.16866	8.83243
ASHG19AP1B101311842V5	0.245871	0.678334	1.08377	up	ENST00000333244	ENSG00000185567	AHNAK2	protein_coding	DHS_enhancer	Yes	chr14:105403654-105444694:-	chr14	-	105403654	105444694				acinar_cell_of_salivary_gland	Nucleus	GENCODE	AHNAK nucleoprotein 2 [Source:HGNC Symbol;Acc:HGNC:20125]	18254	CAGGGCAAGGAGAAGGAGGACACGGATGTTGCTGATGGGTGCAGAGAGACCCCCACGAAA	unconserved	unconserved			NM_138420	9.04832	8.98486	8.82617	9.6454	9.89121	9.42542	9.27184	8.9231	9.19618	8.30865	8.63651	9.60179	8.99982	8.67516	8.74078	8.99496	8.55955	8.72848	9.12542	9.57223
ASHG19AP1B115508387V5	0.540332	0.83329	1.01888	up	ENST00000248600	ENSG00000127952	STYXL1	protein_coding	DHS_promoter	Yes	chr7:75625656-75677321:-	chr7	-	75625656	75677321						GENCODE	serine/threonine/tyrosine interacting like 1 [Source:HGNC Symbol;Acc:HGNC:18165]	1415	AGGGGACTCTGAGCTCCGGAAAGGATGCCTGGTTTGCTTTTATGTGAACCAACAGAGCTT					NM_016086	6.29406	5.86674	6.24229	6.59589	6.52373	6.53528	6.92058	6.74899	6.63293	6.72738	6.52482	6.65179	6.70025	6.73583	6.44423	6.51701	6.50568	6.68422	6.71949	6.54733
ASHG19AP1B142296200V5	0.380934	0.756981	1.05509	up	ENST00000441328	ENSG00000240583	AQP1	protein_coding		No	chr7:30960915-30965131:+	chr7	+	30960915	30965131		Choledochal Cyst;Adenoid Cystic Carcinoma;Edema, Cardiac;Hypertensive disease;Hyperthyroidism;Animal Mammary Neoplasms;Mammary Neoplasms, Experimental;Pain;Salivary Gland Neoplasms;Septic Shock;Autosomal Recessive Polycystic Kidney Disease			Endoplasmic reticulum;Ribosome;Nucleus	GENCODE	aquaporin 1 (Colton blood group) [Source:HGNC Symbol;Acc:HGNC:633]	2487	AAGTGGCCCAGGAGAGTGCTCCTGACCATCACCTTCATGCCTGGGGCTCGCCCCTTGCCT					NM_001185060	6.58432	6.62869	6.67753	6.20147	6.96186	6.57672	6.67297	6.83804	6.79344	6.75239	7.04477	6.54058	6.52858	6.80846	6.75258	6.77395	6.92152	7.4001	6.98983	7.60456
ASHG19AP1B134000199V5	0.396715	0.76643	1.10299	up	ENST00000535861	ENSG00000147394	ZNF185	protein_coding	DHS_promoter	Yes	chrX:152082986-152142024:+	chrX	+	152082986	152142024			Yes	male_genital_duct	Insoluble Fraction	GENCODE	zinc finger protein 185 with LIM domain [Source:HGNC Symbol;Acc:HGNC:12976]	4421	CCGGCCTGAAGGCTTGGCTGCAGTAGACATCGGCTCCGAGAGAGGAAGGCTGTGTGCAGC					NM_001178106	4.80827	5.60724	5.37819	5.49211	5.76655	6.24555	5.34364	5.54747	5.25966	5.31877	5.4435	5.59552	6.0082	6.1374	6.35684	5.40296	5.83745	6.18263	7.51809	6.79051
ASHG19AP1B135250408V5	0.499758	0.812573	1.05539	up	ENST00000579534	ENSG00000101751	POLI	protein_coding	DHS_promoter	Yes	chr18:51795774-51824604:+	chr18	+	51795774	51824604				substantia_nigra	Nucleus;Cytoplasm;Insoluble Fraction	GENCODE	DNA polymerase iota [Source:HGNC Symbol;Acc:HGNC:9182]	6133	GCGCAGGCGAGAGGCACAGAGCGACTGGAGACTGTAGTCCCCCGGTTTCCCTGGAGACCA	conserved	conserved			NM_007195	6.70478	7.37076	6.64853	7.29287	7.5436	7.08283	6.81464	6.99596	6.97281	7.18447	7.12042	6.94191	7.10703	7.58694	7.43078	7.27925	7.16016	7.53792	8.62306	8.21172
ASHG19AP1B120314978V5	0.0175067	0.42646	1.11358	up	ENST00000461783	ENSG00000146426	TIAM2	protein_coding	DHS_enhancer	Yes	chr6:155153831-155578857:+	chr6	+	155153831	155578857		Substance-Related Disorders		neuron	Cytosol;Insoluble Fraction	GENCODE	T cell lymphoma invasion and metastasis 2 [Source:HGNC Symbol;Acc:HGNC:11806]	6981	ACCTGGGTTAAGTTTAAGCAGGGCTCTGTGTATGAATGACAAGGATACCTTCAGCCAGCT					NM_012454	5.61318	5.29956	4.81798	5.60251	5.97252	5.54277	5.68348	5.2556	5.88997	5.50209	5.59954	5.24396	5.65104	5.86212	5.77518	5.35558	5.48276	5.8608	6.23638	5.78563
ASHG19AP1B104120495V5	0.124384	0.572565	1.06173	up	ENST00000245907	ENSG00000125730	C3	protein_coding	DHS_enhancer	Yes	chr19:6677715-6720693:-	chr19	-	6677715	6720693		Transient Ischemic Attack;Diabetes Mellitus, Non-Insulin-Dependent;Membranous glomerulonephritis;Immunologic Deficiency Syndromes;Insulin Resistance;Nephrotic Syndrome;Paratuberculosis;Pemphigus;Henoch-Schoenlein Purpura;Kidney Failure;Age related macular degeneration;Infarction, Middle Cerebral Artery;Renal Insufficiency;Decreased serum C3;Renal failure in adulthood;Recurrent bacterial infection…		liver	Chromatin;Insoluble Fraction	GENCODE	complement C3 [Source:HGNC Symbol;Acc:HGNC:1318]	5263	CCACAGCCAAAGATAAGAACCGCTGGGAGGACCCTGGTAAGCAGCTCTACAACGTGGAGG					NM_000064	6.32737	6.4668	6.41607	6.70101	6.86531	7.01193	6.94218	6.48444	6.2615	6.61895	6.53551	6.52054	6.50899	6.85956	6.66794	6.48994	6.43216	6.88765	6.90607	6.78966
ASHG19AP1B110047347V5	0.137887	0.586866	1.09846	up	NM_001330389	ENSG00000144034	TPRKB	protein_coding		No	chr2:73956964-73964533:-	chr2	-	73956964	73964533					Ribosome;Cytosol;Cytoplasm	Refseq		758	TCCGGAAACTGGCTCGAAGAAGACGGGGATTGGCCATCGCTTCCGGAAGTTGTGAGCTTT					NM_001330389	5.25465	5.07779	4.85286	5.36151	5.7875	5.6926	5.8915	5.45996	5.22104	5.31005	5.31485	5.20106	5.99568	6.03888	5.68512	5.59307	5.93394	5.46727	6.04971	6.07051
ASHG19AP1B102254090V5	0.140751	0.591662	1.08177	up	ENST00000375256	ENSG00000165244	ZNF367	protein_coding	DHS_promoter	Yes	chr9:99148223-99180611:-	chr9	-	99148223	99180611			Yes	reticulocyte	Cytosol;Ribosome;Insoluble Fraction	GENCODE	zinc finger protein 367 [Source:HGNC Symbol;Acc:HGNC:18320]	3646	GTGGCTGGCGAGGTATTGGGAAATGAGAGAGCAGCGCACCCCCACTTTGAAAGGCAAGCT	conserved	conserved			NM_153695	7.50478	7.50782	7.1791	7.75484	8.32295	8.09564	7.35409	7.56651	7.55375	7.54324	7.54799	7.38987	7.64082	7.82001	7.73404	7.60089	7.88876	7.82442	8.94486	8.25408
ASHG19AP1B100198418V5	0.948501	0.985935	1.00539	up	ENST00000345080	ENSG00000187772	LIN28B	protein_coding	DHS_promoter	Yes	chr6:105404923-105531207:+	chr6	+	105404923	105531207		Neoplastic Cell Transformation;Neuroblastoma;Neural crest tumor	Yes	embryonic_stem_cell	Insoluble Fraction;Cell Membrane	GENCODE	lin-28 homolog B [Source:HGNC Symbol;Acc:HGNC:32207]	5505	TCACTCCGTTCCAAAGGGAAAGTTTTCATCTCACGAGTTTGGAGCTGAGGGCCCGTGGGG	conserved	conserved			NM_001004317	4.50635	3.65777	3.21636	3.23852	4.40017	4.48645	3.60528	4.25923	3.28114	3.59009	3.48387	3.60681	4.54986	4.20327	4.34292	4.06514	4.23053	4.33184	4.81148	4.72952
ASHG19AP1B123002823V5	0.077189	0.522788	1.09245	up	ENST00000361820	ENSG00000198785	GRIN3A	protein_coding	DHS_promoter	Yes	chr9:104331635-104500862:-	chr9	-	104331635	104500862		Bipolar Disorder;Schizophrenia;Erectile dysfunction		nervous_system		GENCODE	glutamate ionotropic receptor NMDA type subunit 3A [Source:HGNC Symbol;Acc:HGNC:16767]	7770	ACCAAACGTGTGGAAAAGAGGTCTAATGTGGGACCCCGTCAGCTTACCGTATGGAATACT	conserved	conserved	obesity		NM_133445	5.62358	6.02427	6.16639	5.95166	6.00424	6.00262	6.42344	6.31878	6.26894	6.30577	6.01266	6.11369	6.39767	6.43155	6.56049	6.33877	6.42511	6.53699	6.37048	6.39891
ASHG19AP1B100129029V5	0.762496	0.923643	1.01732	up	ENST00000280346	ENSG00000150768	DLAT	protein_coding	DHS_promoter	Yes	chr11:111895538-111935114:+	chr11	+	111895538	111935114		Acidosis, Lactic;Blepharoptosis;Cerebellar Ataxia;Drooling;Mild Mental Retardation;Nystagmus;Sialorrhea;Choreoathetosis;Myocardial Ischemia;Hyperreflexia;Choreoathetoid movements;Lactic acidemia;Dystonia, Paroxysmal;Small head;Global developmental delay;Gross motor development delay;Poor speech;Infantile onset;Pyruvate Dehydrogenase E2 Deficiency;Jerky head movements;Cognitive delay;Neonatal Hypo…			Cytosol;Ribosome;Cytoplasm;Insoluble Fraction	GENCODE	dihydrolipoamide S-acetyltransferase [Source:HGNC Symbol;Acc:HGNC:2896]	4458	ATTTCTGGCCTGGGGAGCGGGTGGAGTAAACCTGCGGGAACCATTTTACGACAACGTGCG					NM_001931	5.83672	6.94858	5.93731	6.25429	5.25529	5.9118	5.63393	5.42923	6.08701	6.10297	5.81756	5.94176	6.05631	5.90854	5.79027	5.62746	5.8787	5.79724	5.78496	5.98929
ASHG19AP1B100241827V5	0.911829	0.975735	1.00543	up	ENST00000245908	ENSG00000125731	SH2D3A	protein_coding	DHS_promoter	Yes	chr19:6752309-6767599:-	chr19	-	6752309	6767599				eosinophil	Ribosome;Nucleus	GENCODE	SH2 domain containing 3A [Source:HGNC Symbol;Acc:HGNC:16885]	2296	TGAGTTCCCACTAGGTGTGGTCTGGGAAGGCTGGGGCGGTGGCAAGGTGGAGGGCGGGGG	unconserved	conserved	leukemia;asthma;lymphopenia;Lymphoma		NM_005490	7.03393	7.32704	6.54067	6.88968	7.54788	6.82034	6.91453	7.04458	7.02526	7.02042	7.03017	6.90702	7.01023	6.91022	6.97509	6.38044	6.74314	6.99617	7.84705	7.87083
ASHG19AP1B109057730V5	0.479645	0.805573	1.04605	up	ENST00000367618	ENSG00000162779	AXDND1	protein_coding	DHS_promoter	Yes	chr1:179334855-179523870:+	chr1	+	179334855	179523870				testis	Nucleus	GENCODE	axonemal dynein light chain domain containing 1 [Source:HGNC Symbol;Acc:HGNC:26564]	3642	TGGGGACAATGGTTACTCCAAAATTCTTCCAAGTTTGATTAGTTCTCTTGACTTCTGTTC					NM_144696	5.51257	3.65777	5.05676	5.21474	5.57495	4.764	4.8064	4.14849	4.71845	4.12977	5.2697	5.14641	4.84966	4.56658	4.59379	4.83696	4.79798	4.74095	4.77635	4.0944
ASHG19AP1B100028494V5	0.0280614	0.453483	1.11978	up	ENST00000637680	ENSG00000268655	AC008687.4	protein_coding		Yes	chr19:49520753-49523780:-	chr19	-	49520753	49523780				simple_columnar_epithelium	Nucleus	GENCODE	uncharacterized LOC101059948 [Source:NCBI gene;Acc:101059948]	1485	CGGGCGTATTAAATAATGAGTTAAATCACCTGAACCACACCCACTTCCGGGGACGCTCCG						8.26937	8.66318	7.70513	8.66608	9.12135	8.90347	8.49774	8.30656	7.95122	7.63108	7.83389	7.99321	8.25315	8.04127	7.96265	8.05245	7.66886	8.41679	9.12227	8.98069
ASHG19AP1B112181448V5	0.218717	0.659631	1.08257	up	ENST00000258385	ENSG00000135902	CHRND	protein_coding		Yes	chr2:233390894-233400548:+	chr2	+	233390894	233400548		Blepharoptosis;Cleft Palate;Contracture;Contracture of joint;Deglutition Disorders;Edema;Fetal Growth Retardation;Polyhydramnios;Orbital separation excessive;Infant, Small for Gestational Age;Malignant hyperpyrexia due to anesthesia;Micrognathism;Muscle hypotonia;Ophthalmoplegia;Respiratory Insufficiency;Akinesia;Lymphangioma, Cystic;Feeding difficulties;Low set ears;Short finger;Mandibular hypop…		skeletal_muscle_tissue		GENCODE	cholinergic receptor nicotinic delta subunit [Source:HGNC Symbol;Acc:HGNC:1965]	2112	CATTGATCCTGAAGGCTTCACAGAGAACGGGGAGTGGGAGATAGTCCACCGGCCGGCCAG	conserved	conserved			NM_000751	5.34219	6.29197	5.46921	5.9809	6.43201	5.6153	5.77534	5.87163	5.69039	5.65828	5.92826	5.6932	6.01711	6.56658	6.35049	5.76026	6.36839	6.28987	6.24916	6.65957
ASHG19AP1B121450996V5	0.309006	0.714887	1.03607	up	ENST00000396005	ENSG00000148942	SLC5A12	protein_coding		Yes	chr11:26688566-26743571:-	chr11	-	26688566	26743571				small_intestine		GENCODE	solute carrier family 5 member 12 [Source:HGNC Symbol;Acc:HGNC:28750]	6250	AAAGGCTTATGTCTCTTATTTGGCGTGATGTGTACCTCTATGGCTGTGGCTGCATCTGTC					NM_178498	7.31617	7.18527	7.31539	7.22107	7.33922	7.5372	7.38719	7.40108	7.4478	7.68712	7.5457	7.39293	7.52423	7.44474	7.38333	7.44463	7.40244	7.56085	6.61567	6.71331
ASHG19AP1B100199816V5	0.849563	0.955149	1.01071	up	HBMT00001474265	CATG00000107174	CATG00000107174.1	protein_coding		Yes	chr9:132500630-132501919:+	chr9	+	132500630	132501919						FANTOM5CAT	At least 1 of the 10 top ranked transcript is CPAT coding and max ORF size >=300, NOT annotated as nonCoding in GENCODE	1290	AGGACTCAGGGCCCACCACAATCTGGAAGGAACATCAAGTCCCCAGGTATAGCCACGGCG	unconserved	unconserved				6.54236	5.83664	6.38502	6.29511	6.70315	6.44457	6.86086	6.81595	7.04515	6.87038	6.71231	6.65424	6.89452	6.8581	6.872	6.8853	7.02351	6.92802	7.84307	6.86594
ASHG19AP1B117394775V5	0.0848575	0.531364	1.08818	up	MICT00000286800	CATG00000080699	CATG00000080699.1	protein_coding	DHS_promoter	Yes	chr5:102087777-102091682:-	chr5	-	102087777	102091682						FANTOM5CAT	At least 1 of the 10 top ranked transcript is CPAT coding and max ORF size >=300, NOT annotated as nonCoding in GENCODE	2971	AGGAGAAGCCAGTGGACTGGGAAGAAGGGAAACTACCGATGCTCGCTGTAGACCAGTTGG	unconserved	conserved				6.48931	6.81175	6.337	7.43907	7.18907	7.49735	7.05762	7.13121	6.88579	7.00852	6.80744	7.06876	7.3832	7.35164	7.31848	7.10454	7.35693	7.7849	7.8209	7.49482
ASHG19AP1B100240931V5	0.571377	0.846483	1.07936	up	ENST00000399451	ENSG00000206560	ANKRD28	protein_coding	DHS_promoter	Yes	chr3:15708743-15901278:-	chr3	-	15708743	15901278				mast_cell	Cytosol;Ribosome;Insoluble Fraction	GENCODE	ankyrin repeat domain 28 [Source:HGNC Symbol;Acc:HGNC:29024]	6564	CGGGTAGGGCAGGCAGCAGAGGGAAGGAGAAAGAAAGGAAGGAAGAGGGCGGGGAGTCCT	conserved	conserved			NM_015199	9.82763	10.4772	9.49875	11.0997	13.0088	11.7923	10.9386	11.5512	10.5663	9.83368	10.0809	10.7698	10.6456	10.3134	10.399	10.2649	10.0493	11.2247	12.8618	13.8696
ASHG19AP1B134936573V5	0.313476	0.717528	1.04913	up	ENST00000233809	ENSG00000115457	IGFBP2	protein_coding	DHS_promoter	Yes	chr2:217498118-217529159:+	chr2	+	217498118	217529159		Bipolar Disorder;Adenoid Cystic Carcinoma;Contact Dermatitis;Insulin Resistance;Liver Cirrhosis;Liver Cirrhosis, Experimental;Obesity;Salivary Gland Neoplasms		mesothelial_cell	Endoplasmic reticulum;Ribosome;Cytoplasm	GENCODE	insulin like growth factor binding protein 2 [Source:HGNC Symbol;Acc:HGNC:5471]	1439	CGCCAGCCCGGAGCAGGTTGCAGACAATGGCGATGACCACTCAGAAGGAGGCCTGGTGGA	conserved	conserved			NM_000597	6.78222	6.8838	7.03923	6.92161	6.92756	7.02149	7.35185	6.9003	7.1661	7.37183	6.94962	7.0541	7.597	6.98629	7.19197	6.979	7.11087	7.16755	6.78506	7.06228
ASHG19AP1B112482531V5	0.521921	0.825258	1.05305	up	ENST00000434826	ENSG00000164123	C4orf45	protein_coding		Yes	chr4:159814286-159956333:-	chr4	-	159814286	159956333				mast_cell		GENCODE	chromosome 4 open reading frame 45 [Source:HGNC Symbol;Acc:HGNC:26342]	1215	CAAAACCCATGGCAACCAAAACCTCATGTCCTGGATATGCAAGGAAAACAGAGTCGCGCT	unconserved	conserved			NM_152543	7.11647	7.08331	6.13662	5.21986	6.70783	6.30464	6.19874	5.75295	5.30593	4.98327	5.03198	5.71057	5.02057	5.3134	5.26257	5.55947	5.34107	5.54408	6.6018	6.23151
ASHG19AP1B140607708V5	0.534216	0.831785	1.02874	up	ENST00000553781	ENSG00000258643	BCL2L2-PABPN1	protein_coding	DHS_promoter	No	chr14:23776044-23794578:+	chr14	+	23776044	23794578				middle_temporal_gyrus	Nucleus;Insoluble Fraction	GENCODE	BCL2L2-PABPN1 readthrough [Source:HGNC Symbol;Acc:HGNC:42959]	1241	ACCTGGAGACGCAGCTGGCTGACTGGATCCACAGCAGTGGGGGCTGGGAGCTGGAAGCTA	conserved	conserved			NM_001199864	5.83268	5.87494	5.28954	5.97064	5.42879	6.232	5.97033	6.13685	6.52062	6.0417	6.20465	6.05201	6.22828	6.11403	6.51007	6.17176	6.39076	6.36879	6.36275	6.36886
ASHG19AP1B116043935V5	0.501617	0.813807	1.0522	up	ENST00000321612	ENSG00000178445	GLDC	protein_coding	DHS_promoter	Yes	chr9:6532464-6645783:-	chr9	-	6532464	6645783		Aggressive behavior;Epilepsy;Hiccup;Impulsive Behavior;Lethargy;Mental Retardation;Muscle hypotonia;Myoclonus;Seizures;Encephalopathies;Hyperreflexia;Agenesis of corpus callosum;Hyperglycinemia;Glycinuria;Low intelligence;Hyperactive behavior;Physical aggression;HYPERGLYCINURIA (disorder);Recurrent singultus;Nonketotic Hyperglycinemia;Mental deficiency;Aggressive reaction;Poor school performance;…		leptomeningeal_cell	Cytosol	GENCODE	glycine decarboxylase [Source:HGNC Symbol;Acc:HGNC:4313]	3900	ACCTTGGGGCTGGCGAGCATTGATGAATTGATCGAGAAGACGGTCCCTGCCAACATCCGT	conserved	conserved			NM_000170	6.3441	7.08931	6.80898	7.57289	7.52567	7.25556	7.26356	7.25567	7.13278	7.24086	7.00653	7.05891	7.42853	7.71816	7.55481	7.02073	7.53352	7.32654	8.21317	7.95548
ASHG19AP1B115536903V5	0.693816	0.8989	1.03991	up	ENST00000342669	ENSG00000125743	SNRPD2	protein_coding	DHS_promoter	Yes	chr19:46190712-46195591:-	chr19	-	46190712	46195591					Ribosome;Cytosol;Cytoplasm	GENCODE	small nuclear ribonucleoprotein D2 polypeptide [Source:HGNC Symbol;Acc:HGNC:11159]	901	CGGTTTGAATCAGACTGCCTTTCCTTTTGTCTTCATTGTCATAAACATCTGCCCCCGTGT	conserved	conserved				7.53683	6.82407	7.70894	6.94924	6.63578	6.48444	7.62797	7.1209	7.90325	7.92631	8.09946	7.77573	8.12761	7.29224	7.84688	7.86207	7.6396	7.21595	6.26387	6.43269
ASHG19AP1B100018415V5	0.0424086	0.479908	1.06696	up	ENST00000567119	ENSG00000205923	CEMP1	protein_coding	DHS_promoter	Yes	chr16:2580036-2581409:-	chr16	-	2580036	2581409				male_genital_duct	Nucleus	GENCODE	cementum protein 1 [Source:HGNC Symbol;Acc:HGNC:32553]	1374	AAACAGAACGCTGGTCATCCGTGGCACTCAGGGCTAGGCAGTCCAGGGAGCAGAAAACAG	unconserved	unconserved			NM_001048212	6.31038	6.2387	6.43309	6.31517	6.12422	6.49557	6.4306	6.23412	6.35633	6.39758	6.70733	6.57943	6.79407	6.63883	6.55472	6.44618	6.58552	6.63635	6.61222	6.24416
ASHG19AP1B102121175V5	0.161029	0.610642	1.08926	up	ENST00000282026	ENSG00000152213	ARL11	protein_coding		Yes	chr13:50202435-50208008:+	chr13	+	50202435	50208008		Chronic Lymphocytic Leukemia;Liver Cirrhosis, Experimental;ovarian neoplasm		hematopoietic_system	Nucleus;Cytoplasm	GENCODE	ADP ribosylation factor like GTPase 11 [Source:HGNC Symbol;Acc:HGNC:24046]	3760	AGCCACGCAGGATCTCACAGCTGCAGTCTAATAGTAACACAGAGGATTCAGCAGTGGCCA	unconserved	conserved	leukemia;asthma;lymphopenia;Lymphoma		NM_138450	4.71604	5.67598	5.15961	5.61212	5.48252	5.57394	5.32845	5.6138	5.08655	5.73748	5.35274	5.40296	5.90305	5.58277	5.82534	5.51868	5.61238	5.52057	6.04598	5.92081
ASHG19AP1B103778445V5	0.292935	0.704078	1.10176	up	ENST00000369702	ENSG00000064703	DDX20	protein_coding	DHS_promoter	Yes	chr1:112297927-112310638:+	chr1	+	112297927	112310638			Yes		Ribosome;Cytosol;Insoluble Fraction	GENCODE	DEAD-box helicase 20 [Source:HGNC Symbol;Acc:HGNC:2743]	4212	GCTGTTGGATCTCCTGGCAGAATTAAGCAACTCATAGAACTTGACTACTTGAACCCAGGC	conserved	conserved			NM_007204	8.63024	9.3552	8.84012	8.81169	7.98571	8.48584	7.68428	7.80063	7.98727	8.30746	8.14561	7.69862	8.01367	8.04836	7.62813	7.50289	8.03927	7.58306	7.96233	8.12425
ASHG19AP1B128323793V5	0.287651	0.701318	1.04309	up	ENST00000382151	ENSG00000241878	PISD	protein_coding	DHS_promoter	Yes	chr22:32014477-32024207:-	chr22	-	32014477	32024207					Endoplasmic reticulum;Nucleus	GENCODE	phosphatidylserine decarboxylase [Source:HGNC Symbol;Acc:HGNC:8999]	2669	CCATCCTGCAGCTCTGAGAGGGACAGACGGTGCTCAGCCTGTGTCCTGGGGCAAAGCTGG	unconserved	conserved			NM_178022	6.35962	6.12582	6.41419	6.35267	6.36355	6.49326	6.56272	6.73288	6.77405	7.01203	6.86279	6.79298	6.99281	6.60855	6.66411	6.49984	6.81061	6.42102	6.67341	6.55907
ASHG19AP1B119372839V5	0.0605625	0.501547	1.0868	up	ENST00000558401	ENSG00000166710	B2M	protein_coding	DHS_promoter	Yes	chr15:45003685-45011075:+	chr15	+	45003685	45011075		Autoimmune Diseases;Cholestasis;Dizziness;Dry Eye Syndromes;Edema;Exanthema;Fecal Incontinence;Gastrointestinal Hemorrhage;Heart Diseases;Hematuria;Hepatomegaly;Hypergammaglobulinemia;Hypertensive disease;Hypoproteinemia;Keratoconjunctivitis Sicca;Kidney Diseases;Nephrotic Syndrome;Prostatic Neoplasms;Proteinuria;Schizophrenia;Splenomegaly;Vertigo;Xerophthalmia;Xerostomia;Diffuse Large B-Cell Lym…		eosinophil	Ribosome;Nucleus;Endoplasmic reticulum;Cytoplasm	GENCODE	beta-2-microglobulin [Source:HGNC Symbol;Acc:HGNC:914]	1705	CGGAAGGCCCGCTGTACTTTGAATGACAAATAACAGATTTAAAATTTTCAAGGCATAGTT					NM_004048	6.6989	6.48794	6.69381	6.9028	7.33368	7.22186	6.4747	6.9062	6.36993	6.68659	6.46117	6.60729	6.59507	6.78499	6.46456	6.34791	6.61905	6.69458	6.76368	7.16598
ASHG19AP1B103062953V5	0.663323	0.885659	1.02483	up	ENST00000372447	ENSG00000136819	C9orf78	protein_coding	DHS_promoter	Yes	chr9:132589569-132597554:-	chr9	-	132589569	132597554				reticulocyte	Ribosome;Cytosol;Cytoplasm	GENCODE	chromosome 9 open reading frame 78 [Source:HGNC Symbol;Acc:HGNC:24932]	1795	CCAACGGGGTGAGTGCTGTGGCCTTGCTGGTGGGAGAGAAGGTACAAGAGGAGACCACTC					NM_016520	8.32175	8.0925	8.40232	8.89598	8.79509	8.72986	8.80026	8.43204	8.83734	8.30925	8.65373	8.95375	8.90233	8.61424	8.3924	8.54374	8.42395	8.29523	8.11484	8.88052
ASHG19AP1B123848566V5	0.626704	0.870954	1.02788	up	ENST00000289448	ENSG00000158497	HMHB1	protein_coding		Yes	chr5:143191726-143200284:+	chr5	+	143191726	143200284						GENCODE	histocompatibility minor HB-1 [Source:HGNC Symbol;Acc:HGNC:29677]	384	TAGGCTTTGACACTGCTGTTGAGGTTTGACTCGAAGCCCAGAGTTTTGGTGTGGATGAGC					NM_021182	6.23317	5.48316	5.89777	5.59367	5.62637	5.29226	5.3846	5.58837	5.82483	5.98461	5.68694	5.27052	5.65721	5.63079	5.1943	5.14679	5.69277	5.45727	5.57167	6.5805
ASHG19AP1B107821387V5	0.890245	0.969342	1.00814	up	ENST00000286355	ENSG00000155897	ADCY8	protein_coding	DHS_promoter	Yes	chr8:131792547-132054672:-	chr8	-	131792547	132054672		Bipolar Disorder;Mental Depression;Depressive disorder;Diabetic Angiopathies;Substance Withdrawal Syndrome;Hyperactive behavior;Mood Disorders		nervous_system		GENCODE	adenylate cyclase 8 [Source:HGNC Symbol;Acc:HGNC:239]	5938	CTGCTCCTACCCAGAGTACTTTGTCTTCACGGGGGTGTTGGCCATGGTGACCTGTGCAGT	conserved	conserved			NM_001115	6.26499	7.02724	6.31023	6.64332	6.40363	6.45773	6.57694	6.41511	6.53934	6.53779	6.24304	6.124	6.38142	5.59051	6.00628	6.13041	6.15788	6.0088	6.61329	6.22994
ASHG19AP1B129809726V5	0.0843884	0.530265	1.08176	up	ENST00000504401	ENSG00000114547	ROPN1B	protein_coding		No	chr3:125688007-125692698:+	chr3	+	125688007	125692698						GENCODE	rhophilin associated tail protein 1B [Source:HGNC Symbol;Acc:HGNC:31927]	2050	GTGGGGGGCCGAGTACGTGCTCCTTTCTCGCCTTCATCTCTTGGAGGACGGGCGGGGAGA						7.39715	7.41576	7.01617	7.54933	7.87604	7.4661	7.41259	7.58265	7.50454	7.73901	7.48068	7.62704	7.33489	7.52519	7.33239	7.25453	7.65984	7.51098	7.87339	7.80946
ASHG19AP1B109733100V5	0.350612	0.739354	1.07908	up	ENST00000367500	ENSG00000116668	SWT1	protein_coding	DHS_promoter	Yes	chr1:185126291-185260897:+	chr1	+	185126291	185260897				eosinophil	Insoluble Fraction	GENCODE	SWT1, RNA endoribonuclease homolog [Source:HGNC Symbol;Acc:HGNC:16785]	3830	CGGAGTTGCCACTGCCGCCGGCGCTGGTAAGCTTTTCAGGATGTCCAGCAAAGAATCCTG	conserved	conserved	obesity		NM_017673	3.24307	3.65777	4.65428	4.52015	5.7016	4.47728	5.3421	4.27477	4.30318	4.81159	4.57101	4.96864	4.72296	4.26476	4.00143	4.83042	4.83276	4.6894	4.00387	5.35274
ASHG19AP1B100142943V5	0.142905	0.594143	1.086	up	MICT00000352947	CATG00000101265	CATG00000101265.1	protein_coding		Yes	chr8:143353882-143365974:+	chr8	+	143353882	143365974						FANTOM5CAT	At least 1 of the 10 top ranked transcript is CPAT coding and max ORF size >=300, NOT annotated as nonCoding in GENCODE	11099	TGTGGAAACAACATAGAACCACATCAGGAGCAGGGCTGTGGGGCAGACACCAAGGGCACC	unconserved	conserved				5.69147	5.6408	5.98943	5.56052	5.66007	5.85514	5.49328	5.83552	5.57461	5.81311	5.83957	5.58226	5.98851	6.066	5.93263	5.61197	6.18248	5.93536	6.04934	6.00418
ASHG19AP1B100008114V5	0.436081	0.783677	1.09098	up	ENST00000329309	ENSG00000185290	NUPR2	protein_coding	DHS_promoter	Yes	chr7:56182374-56184093:-	chr7	-	56182374	56184093				testis		GENCODE	nuclear protein 2, transcriptional regulator [Source:HGNC Symbol;Acc:HGNC:44164]	603	TGCCCAAGTGGATTAGCCTTTTTAGAGTTTATTAATTAAAAGAGAGCAGCAAGAATGGCA	conserved	conserved			NM_001145712	7.54214	6.95897	7.3908	8.19183	7.56429	7.37107	9.05541	8.63742	8.62306	9.16394	9.09955	8.98486	9.61866	8.77635	8.20034	8.87488	8.93794	8.69418	6.93489	7.4593
ASHG19AP1B116252486V5	0.872842	0.962613	1.00912	up	ENCT00000032186	CATG00000076567	CATG00000076567.1	protein_coding	DHS_enhancer	Yes	chr1:152877386-152878926:-	chr1	-	152877386	152878926						FANTOM5CAT	At least 1 of the 10 top ranked transcript is CPAT coding and max ORF size >=300, NOT annotated as nonCoding in GENCODE	1541	CCGCCCTCTGACTCACGGCATAATAAGAGCCTTAAGGAGAAGATGGTATGTGTGAGCCTT	unconserved	conserved				8.46346	7.94995	7.96061	8.31138	9.03813	8.52606	8.16617	8.35801	7.97483	8.45423	8.40989	8.17402	8.14646	8.08286	7.93422	8.23	8.01063	8.06534	8.24614	8.6046
ASHG19AP1B112957543V5	0.0617586	0.501547	1.11351	up	ENST00000264316	ENSG00000074966	TXK	protein_coding		Yes	chr4:48068410-48136273:-	chr4	-	48068410	48136273			Yes	T_cell	Nucleus;Insoluble Fraction	GENCODE	TXK tyrosine kinase [Source:HGNC Symbol;Acc:HGNC:12434]	2914	AGCTGGGTTTAGCTACGAAAAGTGGGAGATAGATCCATCTGAGTTGGCTTTTATAAAGGA	conserved	unconserved			NM_003328	5.7687	5.60145	6.02876	6.38093	6.51897	6.60888	6.30662	5.85334	6.03458	5.95789	5.68652	6.15091	5.86097	6.19765	6.4938	6.43815	6.46511	6.20096	5.89792	6.69923
ASHG19AP1B137382200V5	0.940463	0.983561	1.00344	up	ENST00000438423	ENSG00000140262	TCF12	protein_coding	DHS_promoter	Yes	chr15:57210821-57580712:+	chr15	+	57210821	57580712		Craniosynostosis;Deafness;Exophthalmos;Hearing Loss, Partial;Strabismus;Intracranial Hypertension;Frontal bossing;Brachycephaly;Skull malformation;Plagiocephaly;Congenital deafness;Extraskeletal Myxoid Chondrosarcoma;Facial asymmetry;hearing impairment;Plagiocephaly, Nonsynostotic;Prominent eyes;Protruding eyes;Broad forehead;Underdeveloped supraorbital ridges;Prominent globes;CRANIOSYNOSTOSIS 3;…	Yes	neuronal_stem_cell	Cytosol;Insoluble Fraction;Cell Membrane	GENCODE	transcription factor 12 [Source:HGNC Symbol;Acc:HGNC:11623]	4786	TGCGGAGACGGGGCGGCAGAAGTGGCCGAAGATGAATCCCCAGCAACAACGCATGGCCGC					NM_207036	6.90598	7.15149	6.73195	6.96718	7.5744	6.91857	7.11019	7.2361	7.0172	7.26914	6.91453	7.13757	7.23623	7.19631	7.29297	7.17234	7.34516	7.20102	7.36427	7.49421
ASHG19AP1B113022200V5	0.703015	0.901679	1.01787	up	ENST00000376227	ENSG00000101997	CCDC22	protein_coding	DHS_promoter	Yes	chrX:49091927-49106987:+	chrX	+	49091927	49106987		Aortic Valve Stenosis;Cleft Palate;Cryptorchidism;Dandy-Walker Syndrome;Patent ductus arteriosus;Endocardial Cushion Defects;Atrial Septal Defects;Ventricular Septal Defects;Hydrocephalus;Orbital separation excessive;Kyphosis deformity of spine;Mental Retardation;Muscle hypotonia;Speech Disorders;Curvature of spine;Syndactyly;Tetralogy of Fallot;Hypoplastic Left Heart Syndrome;Frontal bossing;Low…			Cytosol	GENCODE	coiled-coil domain containing 22 [Source:HGNC Symbol;Acc:HGNC:28909]	2319	CGAGGAGCAGATCGAGACAGAGCTGGGCAAGAAGACCCTCAGCAACCTGGAGAAGATCCG	conserved	conserved			NM_014008	6.89461	6.54524	7.12537	6.91157	6.92283	6.83433	7.28675	7.05627	7.3657	7.51833	7.18581	7.33477	7.48625	7.57785	7.37809	7.72084	7.54595	7.30879	7.30253	7.15517
ASHG19AP1B100485421V5	0.0015992	0.325127	1.27012	up	ENST00000216367	ENSG00000100479	POLE2	protein_coding	DHS_promoter	Yes	chr14:50110278-50155021:-	chr14	-	50110278	50155021				reticulocyte		GENCODE	DNA polymerase epsilon 2, accessory subunit [Source:HGNC Symbol;Acc:HGNC:9178]	1776	TTGATGAAACTATAGAGCACGTTTTCAATATCATAGGAGCATTTGATATTCCACGCTTTG	conserved	conserved			NM_002692	3.24307	4.75682	4.18954	4.44193	4.75525	4.19866	3.54107	4.46708	3.32046	4.02944	3.06714	3.86592	3.62522	4.88008	4.11285	3.1829	4.01386	4.42422	4.46611	4.07586
ASHG19AP1B116161011V5	0.452103	0.790729	1.04184	up	ENST00000360586	ENSG00000198554	WDHD1	protein_coding	DHS_promoter	Yes	chr14:55405668-55493795:-	chr14	-	55405668	55493795			Yes	reticulocyte	Insoluble Fraction	GENCODE	WD repeat and HMG-box DNA binding protein 1 [Source:HGNC Symbol;Acc:HGNC:23170]	5996	GTGGATCCTCAGTGGCGGAGGCTCGGTCACCCGGATAGGTAAAGGAAAACATGCCTGCCA	conserved	conserved			NM_007086	6.37303	6.36564	5.28992	5.59185	5.99636	5.63359	5.50062	5.87351	5.52509	5.43516	5.2687	5.7	5.3741	5.58837	5.64602	5.79568	5.77442	5.73496	5.99441	5.97236
ASHG19AP1B100095124V5	0.219042	0.659696	1.08052	up	ENCT00000458616	CATG00000109169	CATG00000109169.1	protein_coding		Yes	chr9:100767403-100777783:-	chr9	-	100767403	100777783						FANTOM5CAT	At least 1 of the 10 top ranked transcript is CPAT coding and max ORF size >=300, NOT annotated as nonCoding in GENCODE	342	TCTTCTTCACCATCCTCATCGTCCTCGTCTTCCTCATCTTCCTCACCTTCGTCCTCCTCC	conserved	conserved				12.681	11.8829	12.6597	12.8656	11.6952	12.7425	12.2744	12.7683	12.9513	13.0753	12.7867	12.9579	12.8955	13.2903	12.9355	13.3342	13.2027	13.1473	12.5005	13.035
ASHG19AP1B110789621V5	0.688701	0.896441	1.02613	up	ENST00000380482	ENSG00000102802	MEDAG	protein_coding	DHS_promoter	Yes	chr13:31480328-31499709:+	chr13	+	31480328	31499709				smooth_muscle_cell_of_the_internal_thoracic_artery		GENCODE	mesenteric estrogen dependent adipogenesis [Source:HGNC Symbol;Acc:HGNC:25926]	2374	GGTCATCTCCTCAGTGATTGGAGAAAGTTACCGGCTTCAGTTTGATTTTCAAGAGGCAGT	conserved	conserved			NM_032849	6.27186	7.33752	6.67691	6.60095	6.49081	6.18744	6.18089	6.0975	6.03075	6.33962	5.82191	5.83169	6.16426	6.16647	6.26017	5.95211	6.23396	5.87744	6.9264	6.08847
ASHG19AP1B108048928V5	0.95754	0.988402	1.00338	up	ENST00000308302	ENSG00000174567	GOLT1A	protein_coding		Yes	chr1:204167288-204183220:-	chr1	-	204167288	204183220				small_intestine	Ribosome	GENCODE	golgi transport 1A [Source:HGNC Symbol;Acc:HGNC:24766]	883	GCTTCCTGGGCAATGTCTGCAACATCCCCTTCCTGGGTGCGCTGTTCCGGAGACTTCAAG	unconserved	conserved			NM_198447	7.55745	7.2992	7.41295	7.49026	7.17941	7.1834	7.21296	7.29694	7.24299	7.7057	7.62582	7.41434	7.39328	7.19935	7.45616	7.37688	7.30096	7.25277	6.81587	6.67424
ASHG19AP1B104278677V5	0.0239743	0.445543	1.11835	up	ENST00000641206	ENSG00000140836	ZFHX3	protein_coding		Yes	chr16:72816784-73925770:-	chr16	-	72816784	73925770		Atrial Fibrillation;Prostatic Neoplasms	Yes	classical_monocyte	Chromatin;Nucleous;Nucleoplasm	GENCODE	zinc finger homeobox 3 [Source:HGNC Symbol;Acc:HGNC:777]	17219	AAGCGGCAGTTGCATAGAGGAGACGACCGGTTAGCCCAAGATGAAGACAAGGCCGAGAAA						7.02351	6.63351	6.64323	7.28641	7.36789	7.527	7.33398	7.1384	6.85997	6.92228	6.8853	7.18468	7.35013	7.5161	7.48553	7.2834	7.39011	7.41926	7.68095	7.50253
ASHG19AP1B119430630V5	0.179829	0.625838	1.16511	up	ENST00000436267	ENSG00000171097	KYAT1	protein_coding	DHS_promoter	Yes	chr9:131595221-131644354:-	chr9	-	131595221	131644354		Kidney Neoplasm;Unipolar Depression;Depressed mood;Major Depressive Disorder			Cytosol;Nucleus	GENCODE	kynurenine aminotransferase 1 [Source:HGNC Symbol;Acc:HGNC:1564]	2487	TAAGATCCTTATTGACGGCTTCTCTCTGCTTCACACTCATGCTGATGGCTGATCTAACTT	conserved	conserved			NM_001287390	13.8873	15.182	13.3101	13.7102	13.645	13.7562	13.5867	12.4183	12.644	13.2013	12.62	12.4888	12.7969	13.4597	12.6463	11.7113	12.904	13.3127	12.9677	13.3508
ASHG19AP1B135532381V5	0.471813	0.801295	1.05598	up	ENST00000430249	ENSG00000021826	CPS1	protein_coding		Yes	chr2:211342433-211543831:+	chr2	+	211342433	211543831		Alkalosis, Respiratory;Cerebral Edema;Cerebellar Ataxia;Comatose;Epilepsy;Lethargy;Liver Cirrhosis, Experimental;Mental Retardation;Muscle hypotonia;Persistent Fetal Circulation Syndrome;Precancerous Conditions;Respiratory Insufficiency;Seizures;Vomiting;Hyperammonemia;Failure to gain weight;Aminoaciduria;Endotoxemia;Low intelligence;Global developmental delay;Carbamoyl-Phosphate Synthase I Defic…		testis	Nucleus;Cytoplasm;Endoplasmic reticulum	GENCODE	carbamoyl-phosphate synthase 1 [Source:HGNC Symbol;Acc:HGNC:2323]	5698	GCCGAGGCCCATGCCACAAATCATCAAAATGACGAGGATTTTGACAGCTTTCAAAGTGGT					NM_001122633	4.7626	3.65777	4.18176	4.36992	4.53153	4.7668	4.26446	4.54545	4.11059	4.22215	4.45742	4.3124	4.76482	4.56868	4.14744	4.35585	5.14727	4.32393	4.83612	4.98012
ASHG19AP1B132045896V5	0.444151	0.786333	1.02329	up	ENST00000331075	ENSG00000185133	INPP5J	protein_coding		Yes	chr22:31518952-31530682:+	chr22	+	31518952	31530682				thyroid_gland	Cytosol;Nucleus	GENCODE	inositol polyphosphate-5-phosphatase J [Source:HGNC Symbol;Acc:HGNC:8956]	3347	CCCCGAATCGCTCTCCCTGTGTTCCCCCAGCCCCTGACATGGCCCTCCCAAGGCTTGGCA	conserved	conserved			NM_001284285	16.2829	16.307	16.109	16.9107	16.6043	16.6449	16.6726	16.5332	16.7281	16.5299	16.7714	16.6964	16.834	16.9079	16.803	16.8503	16.6358	16.6503	16.499	16.4151
ASHG19AP1B113592321V5	0.821108	0.944604	1.00665	up	ENST00000338508	ENSG00000162105	SHANK2	protein_coding	DHS_promoter	Yes	chr11:70315540-70507923:-	chr11	-	70315540	70507923		Autistic Disorder;Intellectual Disability			Nucleus	GENCODE	SH3 and multiple ankyrin repeat domains 2 [Source:HGNC Symbol;Acc:HGNC:14295]	7271	CCAAGTCCGCCAGCCTCGCTCCAAGAAGCCCGGAGATCATGAGCACCATCTCAGGTACAC					NM_133266	7.57576	7.78051	7.17125	7.68281	8.09495	7.77551	7.42297	7.47694	7.28948	7.15709	7.49618	7.41762	7.43009	7.34402	7.39997	7.3202	7.16356	7.34959	7.75329	7.92206
ASHG19AP1B100190446V5	0.256622	0.685131	1.0602	up	ENCT00000405840	CATG00000094142	CATG00000094142.1	protein_coding		Yes	chr7:136202345-136214102:+	chr7	+	136202345	136214102						FANTOM5CAT	At least 1 of the 10 top ranked transcript is CPAT coding and max ORF size >=300, NOT annotated as nonCoding in GENCODE	11758	GACTCCAAACTGTGGCCTTTAAATTGTTACTTCTTACTTTTTCTTTATCTTCCCAGTCAG	unconserved	conserved				6.21471	5.98469	5.47647	6.73168	6.76884	6.69023	6.48322	6.43873	6.31001	6.23357	6.30464	6.40988	6.1542	6.4138	6.27786	6.14111	6.17846	6.02782	5.49612	6.26904
ASHG19AP1B109643840V5	0.404895	0.76974	1.03339	up	ENST00000221462	ENSG00000104866	PPP1R37	protein_coding	DHS_promoter	Yes	chr19:45596220-45650543:+	chr19	+	45596220	45650543					Ribosome;Nucleus;Cell Membrane;Nucleous	GENCODE	protein phosphatase 1 regulatory subunit 37 [Source:HGNC Symbol;Acc:HGNC:27607]	3163	ATCGTGTCTGGAGCAGTGGAGCCCAAAGACCCCTGGAGACATGCCCAGAATGTGACCGTG	conserved	conserved			NM_019121	6.14429	6.49168	6.79716	6.75042	7.1384	7.26028	6.73161	7.05234	6.57402	6.60839	6.59018	6.68335	6.85091	7.09742	6.91955	6.75215	6.70833	7.01958	7.41728	7.19447
ASHG19AP1B110073091V5	0.0832068	0.530015	1.21262	up	ENST00000536545	ENSG00000149948	HMGA2	protein_coding	DHS_promoter	Yes	chr12:66218240-66309227:+	chr12	+	66218240	66309227		Birth Weight;Fetal Growth Retardation;Orbital separation excessive;Infant, Small for Gestational Age;Language Delay;Mild Mental Retardation;Osteopoikilosis (disorder);Tremor;Uterine Fibroids;Subcutaneous nodule;Hyperpigmentation;Liposarcoma, Dedifferentiated;Failure to gain weight;Speech impairment;Speech Delay;Short stature;Delayed speech and language development;Somatic mutation;Global developm…	Yes	myotube	Cytosol	GENCODE	high mobility group AT-hook 2 [Source:HGNC Symbol;Acc:HGNC:5009]	1788	CCTAGGAAATGGGCTGGAGTGCAGTGGTACAATCTCGGCTCATTGCAACCTCCACCTCCC	conserved	conserved			NM_001300919	8.69563	8.80356	8.39713	9.52552	10.298	9.70431	9.176	9.55423	9.01028	8.69509	8.95989	8.87205	9.46489	9.40809	9.01194	9.03177	9.06699	9.85162	11.1593	11.0686
ASHG19AP1B137129463V5	0.156496	0.604834	1.08104	up	ENST00000395547	ENSG00000168488	ATXN2L	protein_coding	DHS_promoter	Yes	chr16:28834414-28848558:+	chr16	+	28834414	28848558					Cytosol;Nucleus;Chromatin;Cell Membrane;Nucleoplasm	GENCODE	ataxin 2 like [Source:HGNC Symbol;Acc:HGNC:31326]	3981	CCAGGAGGAGCCGATGACAGGATTCTATGTAGGGTGGGCAGAAGCCACAGTCGCCGCCGC					NM_148414	7.70841	8.04199	7.38119	7.73209	8.67568	7.96141	7.58773	7.25826	7.51147	7.28077	7.04218	7.73688	7.7334	7.73079	7.49096	7.53971	7.4416	7.84422	8.13419	8.35083
ASHG19AP1B100171909V5	0.615013	0.865579	1.0275	up	HBMT00001496317	CATG00000110016	CATG00000110016.1	protein_coding	DHS_promoter	Yes	chr9:136320253-136325333:-	chr9	-	136320253	136325333						FANTOM5CAT	At least 1 of the 10 top ranked transcript is CPAT coding and max ORF size >=300, NOT annotated as nonCoding in GENCODE	5081	CACAGCTGACCCTGCCAGAAGGTGACAAGGACAGTGGTAACCACAGGCCAGGAGTGATCC	conserved	conserved				4.50199	3.65777	4.54311	5.47293	5.77069	5.27471	5.71189	5.36827	4.94455	5.57649	5.23455	5.36703	5.95975	5.05506	5.69747	5.45523	5.8207	5.46527	5.55885	5.95106
ASHG19AP1B143369595V5	0.854124	0.956358	1.01512	up	ENST00000646539	ENSG00000074800	ENO1	protein_coding	DHS_promoter	Yes	chr1:8921059-8939309:-	chr1	-	8921059	8939309		Adenocarcinoma;Alzheimer's Disease;Rheumatoid Arthritis;Non-Small Cell Lung Carcinoma;Squamous cell carcinoma;Esophageal Neoplasms;Male infertility;Animal Mammary Neoplasms;Mammary Neoplasms, Experimental;Mouth Neoplasms;Neoplasm Invasiveness;Degenerative polyarthritis;Osteoporosis;Schizophrenia;Stomach Neoplasms;Adenocarcinoma of lung (disorder);Necrotizing Enterocolitis;Acute Coronary Syndrome;…	Yes		Ribosome;Nucleus;Cytoplasm	GENCODE	enolase 1 [Source:HGNC Symbol;Acc:HGNC:3350]	2345	GAGGCGCGCAGCCTCTCAACGACTCGACGCCAACGGGGTCTCTCGGATCGCGGCGCGAGG	conserved	conserved			NM_001428	5.09183	6.27581	5.04503	5.76313	5.92604	5.44746	5.25226	5.68198	5.67776	5.57303	6.00542	5.41833	6.09054	5.85441	6.0477	6.1678	5.99932	6.34403	6.49909	6.95809
ASHG19AP1B121793205V5	0.928139	0.980731	1.00676	up	ENST00000331299	ENSG00000183032	SLC25A21	protein_coding	DHS_promoter	Yes	chr14:37148494-37642071:-	chr14	-	37148494	37642071				reticulocyte	Cytosol;Insoluble Fraction	GENCODE	solute carrier family 25 member 21 [Source:HGNC Symbol;Acc:HGNC:14411]	2785	ACACCTATTCATGGCTTCAAGAGAACTGGTGATTGCCTATGAAGTGTTTTTCCCCCTTGA	unconserved	conserved			NM_030631	4.23868	3.65777	4.96417	5.07893	5.11248	4.83054	4.73274	4.54683	4.9437	4.77684	5.32957	4.90327	4.69075	4.87118	4.80988	4.87822	4.89095	5.50987	5.05561	4.35098
ASHG19AP1B100190408V5	0.617907	0.866923	1.03749	up	ENCT00000346150	CATG00000076354	CATG00000076354.1	protein_coding	DHS_promoter	Yes	chr5:76926118-76933878:+	chr5	+	76926118	76933878						FANTOM5CAT	At least 1 of the 10 top ranked transcript is CPAT coding and max ORF size >=300, NOT annotated as nonCoding in GENCODE	7761	TGTGAGGTTGAATTTGGCTTCTCTCCTTCTCAACCAGCACACTTAGCAAATCCGCCTTGA	conserved	conserved				7.64424	8.90291	7.9127	7.67248	7.29002	7.12428	7.23807	7.26487	7.30922	7.66662	7.40779	7.23968	6.97133	7.6989	7.0593	7.19393	7.08875	6.71433	7.43872	7.15537
ASHG19AP1B100118207V5	0.0025004	0.338237	1.12725	up	ENST00000447280	ENSG00000135919	SERPINE2	protein_coding	DHS_promoter	Yes	chr2:224840399-224903521:-	chr2	-	224840399	224903521				chorionic_membrane_mesenchymal_stem_cell	Ribosome;Endoplasmic reticulum	GENCODE	serpin family E member 2 [Source:HGNC Symbol;Acc:HGNC:8951]	1716	GGGAAAGCCTTTAACTTGGCCTCTGGCAGCCGATTTAACCCGAGCGAGCAGGTCTTTGCT	conserved	conserved			NM_001136530	5.79463	6.26237	5.92775	6.5511	6.66229	6.0067	5.91117	6.05485	6.03542	5.90672	5.90985	5.85902	5.93717	5.79057	6.12045	5.94524	6.09487	5.76408	6.16639	6.45979
ASHG19AP1B128971107V5	0.328444	0.724874	1.01758	up	ENST00000331595	ENSG00000182492	BGN	protein_coding	DHS_promoter	Yes	chrX:152760397-152775012:+	chrX	+	152760397	152775012		Rheumatoid Arthritis;Kyphosis deformity of spine;Liver Cirrhosis, Experimental;Congenital pectus carinatum;Brachydactyly;Coxa valga;Hypoplasia of the maxilla;Congenital hypoplasia of clavicle;Spondyloepimetaphyseal disorder;Radial deviation of hand;Short phalanx of finger;Short metacarpal;Posterior rib cupping;Flat acetabular roof;Metaphyseal irregularity;Broad metacarpals;Short hands;Platyspondy…		fibroblast_of_choroid_plexus	Cytosol;Cytoplasm	GENCODE	biglycan [Source:HGNC Symbol;Acc:HGNC:1044]	2402	AGCCTCCCGCCCGCCGCCTCTGTCTCCCTCTCTCCACAAACTGCCCAGGAGTGAGTAGCT					NM_001711	16.7547	16.6999	16.6614	16.706	16.706	16.629	16.7044	16.8193	16.8503	16.71	16.8051	16.7958	16.7281	16.716	16.658	16.6375	16.732	16.75	16.6871	16.6783
ASHG19AP1B104457805V5	0.0493832	0.489207	1.07511	up	ENST00000292432	ENSG00000160883	HK3	protein_coding		Yes	chr5:176307872-176326333:-	chr5	-	176307872	176326333		Liver diseases		hematopoietic_system	Ribosome;Cytosol;Nucleus	GENCODE	hexokinase 3 [Source:HGNC Symbol;Acc:HGNC:4925]	3066	CTGGTGCTCAGAGGTTTGAGAAGATGATCGGAGGCCTGTACCTGGGTGAGCTGGTGCGGC	unconserved	conserved	obesity		NM_002115	6.92096	6.90431	6.86745	7.29094	7.64095	7.19935	7.18237	7.12216	7.13084	7.25556	7.05455	7.13216	7.22888	7.54336	7.22603	7.14873	7.07893	7.25487	7.3173	7.10047
ASHG19AP1B100000066V5	0.138073	0.587188	1.16654	up	ENCT00000216404	CATG00000041282	CATG00000041282.1	protein_coding		Yes	chr19:49630263-49631374:-	chr19	-	49630263	49631374						FANTOM5CAT	At least 1 of the 10 top ranked transcript is CPAT coding and max ORF size >=300, NOT annotated as nonCoding in GENCODE	1112	CACTCCTGGACTCAAGGGATCCTCCTGCCTCAGCATCCCAAAGTATGCCACTGTGCCTGT	conserved	conserved				11.8635	11.3382	11.3891	12.2982	13.152	12.6387	12.3571	12.5193	11.672	11.4922	11.6197	11.861	12.2271	11.9285	11.6637	11.5016	11.5264	12.4725	13.3759	13.4921
ASHG19AP1B105116628V5	0.512107	0.818981	1.02592	up	ENST00000223210	ENSG00000106479	ZNF862	protein_coding	DHS_promoter	Yes	chr7:149535456-149564568:+	chr7	+	149535456	149564568			Yes		Nucleus;Insoluble Fraction;Cell Membrane	GENCODE	zinc finger protein 862 [Source:HGNC Symbol;Acc:HGNC:34519]	6950	TACAGAGACGTGATGCGGATGAACTACGAGCTGTTGGCATCCTTGGGACCTGCCGCTGCC	unconserved	conserved			NM_001099220	5.4857	5.69033	5.34852	5.90361	5.49448	5.70599	5.65921	5.74272	5.71987	6.15604	5.76955	5.52304	5.81025	6.06426	5.85095	5.84956	5.94041	5.93626	5.71159	5.74459
ASHG19AP1B117120824V5	0.695003	0.8989	1.02741	up	ENST00000336334	ENSG00000167754	KLK5	protein_coding	DHS_enhancer	Yes	chr19:51446559-51456344:-	chr19	-	51446559	51456344		Prostatic Neoplasms		corneal_epithelial_cell	Cytoplasm	GENCODE	kallikrein related peptidase 5 [Source:HGNC Symbol;Acc:HGNC:6366]	1563	GAGGCTGCTAGACTCCTATCTTCTGAATTCTATAGTGCCTGGGTCTCAGCGCAGTGCCGA	conserved	conserved			NM_012427	5.60674	6.22685	5.79065	5.64024	5.67237	5.85311	5.48625	5.7526	5.87055	5.86926	5.66919	5.74533	5.63412	5.66585	5.48544	5.4988	5.73091	6.03683	5.91906	5.69327
ASHG19AP1B100011618V5	0.881349	0.965857	1.00922	up	ENST00000458235	ENSG00000105639	JAK3	protein_coding	DHS_promoter	Yes	chr19:17935595-17958841:-	chr19	-	17935595	17958841		Diarrhea;Intestinal Obstruction;Meningitis;Pneumonia;Severe Combined Immunodeficiency;LYMPH NODE ABNORMALITY;Failure to gain weight;Juvenile Myelomonocytic Leukemia;Recurrent upper respiratory tract infection;Panhypogammaglobulinemia;Severe Combined Immunodeficiency, Autosomal Recessive, T Cell-Negative, B Cell-Positive, NK Cell-Negative;Lack of delayed skin hypersensitivity reaction;AMYOTROPHIC …		alpha_beta_T_cell	Nucleus;Cytoplasm;Nucleous;Nucleoplasm	GENCODE	Janus kinase 3 [Source:HGNC Symbol;Acc:HGNC:6193]	5432	CTGACTTCTGCTCCCCGATCTCTGTTTCTCTGGAGGAAGCCAAGGACAAGAGCAGTTGCT					NM_000215	7.32804	7.31175	7.69441	7.6754	7.29581	6.98855	7.52497	7.52471	7.75942	8.21505	8.01683	7.69107	7.83434	7.67234	7.42983	7.93607	7.78937	7.22718	7.07572	6.75508
ASHG19AP1B120563924V5	0.959121	0.988887	1.00231	up	ENST00000561311	ENSG00000171914	TLN2	protein_coding	DHS_promoter	Yes	chr15:62853564-63136830:+	chr15	+	62853564	63136830				middle_temporal_gyrus	Nucleus;Cytoplasm	GENCODE	talin 2 [Source:HGNC Symbol;Acc:HGNC:15447]	11880	CATCTCCAGCCAGAACTTCCTCCAGCCTGGAAGCAAGATGGTGTCCTCTGCCAAAGCCGC					NM_015059	7.5276	7.31848	7.79287	7.61448	7.43942	7.67779	7.53658	7.76238	7.65293	7.81352	7.79772	7.66744	7.48132	7.84516	7.82753	7.6754	7.3894	7.55225	7.55919	7.71449
ASHG19AP1B133817328V5	0.491938	0.809614	1.02426	up	ENST00000355526	ENSG00000011332	DPF1	protein_coding	DHS_promoter	Yes	chr19:38702343-38714890:-	chr19	-	38702343	38714890			Yes	nervous_system	Chromatin;Nucleous	GENCODE	double PHD fingers 1 [Source:HGNC Symbol;Acc:HGNC:20225]	1632	CTGGCCCCCTGAGCCTAGGCGAGGACTTCTACCGCGAGGCCATCGAGCACTGCCGCAGTT					NM_001135155	5.89406	5.89189	6.11268	6.39259	6.82615	6.41824	6.05627	6.32855	6.02424	6.13328	6.25689	6.1078	6.1256	5.88627	5.66286	5.9088	5.98967	6.0674	6.05039	5.89103
ASHG19AP1B100028830V5	0.861503	0.95786	1.01267	up	MICT00000188681	CATG00000048306	CATG00000048306.1	protein_coding		Yes	chr2:45043966-45063510:-	chr2	-	45043966	45063510						FANTOM5CAT	At least 1 of the 10 top ranked transcript is CPAT coding and max ORF size >=300, NOT annotated as nonCoding in GENCODE	1381	TCCATCTGCCCTATAATGCCAGCCCTGCCTGAATGAATCAATAAATCAACACAGTGATGT	unconserved	unconserved				8.50532	9.00775	8.1944	8.12712	8.1008	7.87427	7.60865	7.77844	7.77642	8.10761	8.07144	7.90786	7.85612	7.96233	7.66593	7.66178	7.74861	7.53462	8.12093	7.79256
ASHG19AP1B100136038V5	0.110212	0.560674	1.07616	up	ENST00000369787	ENSG00000116396	KCNC4	protein_coding	DHS_promoter	Yes	chr1:110754095-110791746:+	chr1	+	110754095	110791746		Epilepsy, Temporal Lobe		mesothelial_cell	Cell Membrane;Nucleous;Nucleoplasm	GENCODE	potassium voltage-gated channel subfamily C member 4 [Source:HGNC Symbol;Acc:HGNC:6236]	18750	AGATGCAGGAAAGATGAGACGTTTTCAGGATCCTGAACTATTTGGGTGGTTTCCCAGTTT	conserved	conserved			NM_004978	6.18082	7.17662	6.02976	6.90712	7.15056	6.79671	6.54294	6.57034	6.24524	6.24901	6.39985	6.40542	6.61329	6.9514	6.75697	6.5313	6.72705	6.91527	6.97074	7.28308
ASHG19AP1B100095695V5	0.898201	0.971887	1.00838	up	ENST00000335875	ENSG00000063127	SLC6A16	protein_coding		Yes	chr19:49792895-49828482:-	chr19	-	49792895	49828482				testis	Nucleus;Chromatin;Nucleous;Nucleoplasm	GENCODE	solute carrier family 6 member 16 [Source:HGNC Symbol;Acc:HGNC:13622]	2938	CTTCCAGTCTGTATTAGTTCATTTTCACACTGCTAATAAAGACATACCTGAAACTGGGAA					NM_014037	10.6066	9.31766	10.36	10.5281	9.74131	10.7389	11.1578	11.104	11.2111	11.1857	10.9317	10.9304	11.3196	10.8363	10.9311	11.0129	11.0156	10.6115	8.94673	9.41737
ASHG19AP1B113772339V5	0.246935	0.678861	1.05479	up	ENST00000369506	ENSG00000177551	NHLH2	protein_coding		Yes	chr1:116379313-116386538:-	chr1	-	116379313	116386538		Obesity	Yes	metencephalon	Nucleus	GENCODE	nescient helix-loop-helix 2 [Source:HGNC Symbol;Acc:HGNC:7818]	7226	ACCCTGATTCCTTTTACTGATTAATTTTCCGACCCCTCCTCAGCCTCCAAAATGATGCTG						9.292	9.14807	8.87066	8.8157	9.2778	8.94241	8.65603	9.06414	8.96263	8.73256	8.92393	8.94809	9.00973	9.38271	8.9855	8.9253	8.74601	8.9855	9.73456	9.38473
ASHG19AP1B100425242V5	0.519334	0.823539	1.03978	up	ENST00000264674	ENSG00000085276	MECOM	protein_coding	DHS_promoter	Yes	chr3:168801287-168864093:-	chr3	-	168801287	168864093	hepatocellular carcinoma	Colonic Neoplasms;Lymphoid leukemia;Myeloid Leukemia;Myelodysplasia;Nasopharyngeal Neoplasms;Radioulnar Synostosis;Amegakaryocytic thrombocytopenia;ovarian neoplasm;Mammary Neoplasms;Bilateral fifth finger clinodactyly;Radioulnar Synostosis with Amegakaryocytic Thrombocytopenia;RADIOULNAR SYNOSTOSIS WITH AMEGAKARYOCYTIC THROMBOCYTOPENIA 2;Curvature of little finger	Yes	endothelial_cell_of_umbilical_vein	Cytosol;Insoluble Fraction	GENCODE	MDS1 and EVI1 complex locus [Source:HGNC Symbol;Acc:HGNC:3498]	4900	TGCTGCTTCGCGAGAAAGTCACATTCGGACCCTTTGGCTAGATTGCTTATTCATAGGGCT					NM_001105077	4.88094	5.3958	5.20736	4.94508	5.62024	5.11121	4.55629	3.95337	4.78688	4.61583	4.38416	5.02292	4.68256	4.89845	4.50308	4.71667	4.50214	5.04694	5.12807	5.22161
ASHG19AP1B100021412V5	0.668373	0.887618	1.02241	up	ENST00000227349	ENSG00000109944	JHY	protein_coding	DHS_promoter	Yes	chr11:122753236-122830429:+	chr11	+	122753236	122830429				testis		GENCODE	junctional cadherin complex regulator [Source:HGNC Symbol;Acc:HGNC:26288]	3147	GTATTTTAGTAGTTTTATTTGTGGCAAAGATCTCCTCCCCCGGGTGGCCTCTGCCCTCCG	unconserved	conserved	Abnormality of the nervous system		NM_024806	7.2686	7.79857	7.12928	7.48589	7.32748	7.08608	7.30657	7.59979	7.54897	7.8669	7.51633	7.46141	7.58496	7.8498	7.64202	7.72708	7.69862	7.57059	8.04917	7.5241
ASHG19AP1B129665249V5	0.111092	0.561527	1.06437	up	ENST00000356463	ENSG00000196998	WDR45	protein_coding	DHS_promoter	Yes	chrX:48932299-48958059:-	chrX	-	48932299	48958059		Dysautonomia;Dystonia;Mental Retardation;Muscle Rigidity;Nerve Degeneration;Paraparesis, Spastic;Tremor;Degenerative brain disorder;Bradykinesia;Cerebral atrophy;Parkinsonian Disorders;Cerebellar degeneration;Low intelligence;Abnormal ocular motility;Dementia;Neurodegenerative Disorders;Global developmental delay;Atrophy of cerebellum;nonverbal;Mental deficiency;Autonomic nervous system disorders…		blood	Nucleus;Cytoplasm;Nucleous;Nucleoplasm	GENCODE	WD repeat domain 45 [Source:HGNC Symbol;Acc:HGNC:28912]	1688	GGGGCAGGACAGGGTGCGCGCTGGTGGAGGTTGAAATTGTTACATTTTGGCCGGGCGCGG					NM_007075	7.5988	7.62904	7.54484	8.26511	8.38166	8.13948	7.78812	7.85366	7.64216	7.76296	7.72721	7.95966	7.84858	7.75647	7.64082	7.78517	7.7397	7.91481	7.7718	8.41927
ASHG19AP1B100373704V5	0.621384	0.868654	1.0286	up	ENST00000639812	ENSG00000058673	ZC3H11A	protein_coding		Yes	chr1:203764823-203824127:+	chr1	+	203764823	203824127		Mammary Neoplasms	Yes	substantia_nigra	Nucleus;Cytosol;Insoluble Fraction;Cell Membrane	GENCODE	zinc finger CCCH-type containing 11A [Source:HGNC Symbol;Acc:HGNC:29093]	11825	AAAGACGTGGCAGCAAGCGGGAGTCGGGGATAGTGTCATCGGTTCGGACTGGTGAAACCG						6.97798	6.98235	7.07444	7.2931	7.37344	7.23796	7.1121	7.26083	7.21075	7.36315	7.28109	7.16538	7.40802	7.39058	7.64557	7.28152	7.47609	7.61994	7.63185	7.74589
ASHG19AP1B119270718V5	0.290664	0.703128	1.05257	up	ENST00000293695	ENSG00000161860	SYCE2	protein_coding	DHS_promoter	Yes	chr19:13009600-13030090:-	chr19	-	13009600	13030090				testis		GENCODE	synaptonemal complex central element protein 2 [Source:HGNC Symbol;Acc:HGNC:27411]	1231	AGGAACAGCCTGAAGACCAAGGTTTCGGATCTGACAGAGAAATTAGAGGAGAGGATCTAT	conserved	conserved	mean corpuscular hemoglobin;Abnormality of erythrocytes;Abnormal hemoglobin;Erythrocyte Indices;Erythrocytes Abnormal;Sickle Cell Trait;Red blood cell traits		NM_001105578	6.111	6.78083	5.95539	6.50436	6.34373	6.70485	6.36475	6.41233	5.94475	5.9173	5.89227	6.02316	6.39366	6.71054	6.45613	6.32589	6.35332	6.69784	6.80134	6.95205
ASHG19AP1B141609074V5	0.307951	0.714359	1.047	up	ENST00000380118	ENSG00000198721	ECI2	protein_coding	DHS_promoter	Yes	chr6:4115923-4135831:-	chr6	-	4115923	4135831					Cytosol	GENCODE	enoyl-CoA delta isomerase 2 [Source:HGNC Symbol;Acc:HGNC:14601]	1407	CCGAGCCCCCGCAGCCCTAGAGCCGCCCAAGGGATGGCGATGGCGTACTTGGCTTGGAGA	unconserved	conserved			NM_206836	5.76344	5.40057	5.57082	5.98858	6.09325	6.1757	5.9419	6.29843	5.78938	6.04638	6.06662	5.90508	6.30691	6.21816	5.96422	5.82812	5.99099	6.3085	6.379	6.3404
ASHG19AP1B103755063V5	0.134026	0.581968	1.13796	up	HBMT00001546532	CATG00000113630	CATG00000113630.1	protein_coding	DHS_promoter	Yes	chrX:47073573-47078480:-	chrX	-	47073573	47078480						FANTOM5CAT	At least 1 of the 10 top ranked transcript is CPAT coding and max ORF size >=300, NOT annotated as nonCoding in GENCODE	3540	ACAAGGTAGAAGGCAGTGGCAAGAGGGGTTCAGGTAGGGGGATGATGAGGGAACACCAGA	conserved	conserved				9.24792	9.58349	9.10159	10.4092	10.7197	10.3381	10.1324	9.33009	9.83368	8.34232	8.8621	10.25	10.0306	9.74358	9.4135	9.36067	9.54658	9.72274	9.884	10.4285
ASHG19AP1B108270432V5	0.429563	0.780963	1.17873	up	ENST00000541595	ENSG00000270011	ZNF559-ZNF177	protein_coding	DHS_promoter	Yes	chr19:9435017-9493293:+	chr19	+	9435017	9493293				pituitary_gland		GENCODE	ZNF559-ZNF177 readthrough [Source:HGNC Symbol;Acc:HGNC:42964]	2435	TGCGAAGGCTCTAGAGGGCTGGGTATAAGTAAGCAAGAAGAGGGCCTGGGAGAAGAGTCT	unconserved	conserved			NM_001172650	9.71861	12.495	9.22547	12.1129	14.0995	11.8838	10.4798	12.6736	9.67384	10.44	11.5325	9.61151	9.46635	10.403	10.0376	9.73132	9.36136	11.5821	13.9275	13.9305
ASHG19AP1B130143487V5	0.613386	0.864435	1.03347	up	ENST00000379446	ENSG00000111859	NEDD9	protein_coding	DHS_promoter	Yes	chr6:11183531-11232915:-	chr6	-	11183531	11232915				eosinophil		GENCODE	neural precursor cell expressed, developmentally down-regulated 9 [Source:HGNC Symbol;Acc:HGNC:7733]	4536	GGCTCAACCCACCGCTGCCGAAATGAAGTATAAGAATCTTATGGCAAGGGCCTTATATGA					NM_006403	7.87115	7.91732	7.2213	7.43664	8.41843	8.32256	7.69219	7.54164	7.30598	6.6576	6.77058	7.33666	7.12651	6.92593	6.71519	7.08076	6.83099	6.90607	7.89226	8.31782
ASHG19AP1B135543328V5	0.0336258	0.46297	1.17142	up	ENST00000315285	ENSG00000021574	SPAST	protein_coding	DHS_promoter	Yes	chr2:32288616-32382706:+	chr2	+	32288616	32382706		Aggressive behavior;Depressive disorder;Low Back Pain;Mental Retardation;Nystagmus;Paraplegia;Babinski Reflex;Spastic Paraplegia;Urinary Incontinence;Urgency of micturition;Agitation;Apathy;Hyperreflexia;Spastic gait;Memory impairment;Low intelligence;Social disinhibition;Physical aggression;Monoparesis - leg;Dementia;Forgetful;Memory Loss;Mental deficiency;Aggressive reaction;Weakness of lower l…		neutrophil	Ribosome;Endoplasmic reticulum;Cytoplasm;Insoluble Fraction	GENCODE	spastin [Source:HGNC Symbol;Acc:HGNC:11233]	5277	AGCGACAGGAAGGGAGGGGCCCGAGCCACCGACTGCAGGAGGAGAAGGGGTTGTGCTCCT	conserved	conserved	interleukin 6 measurement;Gastrointestinal inflammation;Inflammation		NM_014946	6.25328	5.72899	6.52801	6.39373	6.67983	6.52922	6.03731	6.54579	6.36647	6.43309	6.41655	6.27215	6.91328	6.8248	7.18527	6.49934	7.04284	7.17889	7.31583	7.20646
ASHG19AP1B140681923V5	0.0133451	0.412613	1.12852	up	ENST00000359435	ENSG00000105393	BABAM1	protein_coding	DHS_promoter	Yes	chr19:17378195-17390146:+	chr19	+	17378195	17390146		ovarian neoplasm			Ribosome	GENCODE	BRISC and BRCA1 A complex member 1 [Source:HGNC Symbol;Acc:HGNC:25008]	1472	TCGGCGGCTGATTTAGAAGGAGGTTCAGGCTACGGTGAGCCGAAGGGGAGGATTCTGGCT					NM_001033549	7.73859	7.83991	7.53971	8.12379	8.407	7.90523	8.1579	7.77871	7.55557	7.61514	7.41434	7.68468	7.95548	7.81618	7.73983	7.39293	7.89145	7.80962	8.18469	8.13504
ASHG19AP1B139253911V5	0.725504	0.912167	1.00988	up	ENST00000611660	ENSG00000278085	CT45A8	protein_coding		Yes	chrX:134866214-134874248:+	chrX	+	134866214	134874248					Cytoplasm	GENCODE	cancer/testis antigen family 45 member A8 [Source:HGNC Symbol;Acc:HGNC:51261]	788	GGTGCCGCCGTCTCTCCTCCAGCAAGAGCTTATGACAGGACATGCTATTCCACCCAGCCA					NM_001291535	16.1443	15.4623	15.9949	16.277	16.2224	16.2256	16.3244	16.1365	16.3717	16.0715	16.3527	16.2723	16.2829	16.2785	16.1443	16.2552	16.1542	16.2072	15.9949	16.1183
ASHG19AP1B102976731V5	0.66133	0.885298	1.03123	up	ENST00000239830	ENSG00000120647	CCDC77	protein_coding	DHS_promoter	Yes	chr12:510742-551811:+	chr12	+	510742	551811					Insoluble Fraction	GENCODE	coiled-coil domain containing 77 [Source:HGNC Symbol;Acc:HGNC:28203]	2371	GCGCCGCGCCGCTCCTTGGTTTGACTTTTGTTTTTCAGTTGCGTTCCCTGACTCGGAGTC	unconserved	conserved			NM_032358	8.37919	8.60688	8.26529	8.43597	9.28395	8.50717	7.73616	8.2426	8.15881	8.27457	8.07766	7.98555	7.94213	8.09347	7.96415	7.91671	8.00354	8.72689	8.79805	9.03693
ASHG19AP1B115875237V5	0.924324	0.979938	1.00655	up	ENST00000371891	ENSG00000162365	CYP4A22	protein_coding		Yes	chr1:47603127-47615413:+	chr1	+	47603127	47615413				hepatocyte		GENCODE	cytochrome P450 family 4 subfamily A member 22 [Source:HGNC Symbol;Acc:HGNC:20575]	2535	CCTATCTCCTGCCTGTCTGCCTCTGTCCTGCTTTCTGTCTGCCCACCTTCCCTTCTTCCC	conserved	conserved			NM_001010969	14.7605	13.8977	14.4853	14.7288	13.8696	14.6837	15.3687	14.7708	15.2058	15.489	15.2672	15.0854	15.3876	15.3655	15.1361	15.2636	15.4262	14.9978	13.724	13.6882
ASHG19AP1B110561996V5	0.104614	0.556465	1.14624	up	MICT00000050795	CATG00000001185	CATG00000001185.1	protein_coding	DHS_enhancer	Yes	chr10:130474266-130489643:-	chr10	-	130474266	130489643						FANTOM5CAT	At least 1 of the 10 top ranked transcript is CPAT coding and max ORF size >=300, NOT annotated as nonCoding in GENCODE	13156	AGTCTCATACTGTCGCCCAGGCTGGAGGACAATGGCCCAATCTCGGCTCACTGCAACCTC	conserved	conserved				8.2808	8.39038	8.0583	9.02982	9.40033	8.68545	8.70578	8.94721	8.3759	8.17484	8.34644	8.40989	8.75617	8.83053	8.44826	8.35194	8.49366	8.90755	9.97712	9.98066
ASHG19AP1B129880697V5	0.106542	0.558129	1.0555	up	ENST00000361531	ENSG00000143314	MRPL24	protein_coding	DHS_promoter	Yes	chr1:156707095-156710880:-	chr1	-	156707095	156710880					Ribosome;Cytoplasm	GENCODE	mitochondrial ribosomal protein L24 [Source:HGNC Symbol;Acc:HGNC:14037]	883	GGCCGCCCGCCCTAGAGGTGCCCGTCCGAGAGGCAGAGCTGACAAGGAAGGTTTCGAGCG	unconserved	conserved			NM_145729	7.92528	7.77656	7.8	8.40555	8.74304	8.38706	8.23207	8.28096	8.23874	8.4045	8.26587	8.2243	8.16965	8.03099	8.0998	8.20034	8.21878	8.11143	8.36862	8.74357
ASHG19AP1B100075971V5	0.331859	0.727049	1.15154	up	MICT00000278098	CATG00000079024	CATG00000079024.1	protein_coding		Yes	chr5:3322274-3324586:-	chr5	-	3322274	3324586						FANTOM5CAT	At least 1 of the 10 top ranked transcript is CPAT coding and max ORF size >=300, NOT annotated as nonCoding in GENCODE	1681	CCCTGAATACCTGAGTCCATGTGAGGCCCTCTCCACAGAAAGAGCTCCCACTCCTGGCCT	unconserved	unconserved				11.511	13.5711	11.3257	12.2604	13.8122	12.3422	12.0021	11.3683	11.5258	12.2574	11.9661	11.2365	12.0189	12.31	11.6901	11.3737	11.7006	12.7627	15.1187	13.9351
ASHG19AP1B123392560V5	0.886832	0.968183	1.01283	up	ENST00000543199	ENSG00000111231	GPN3	protein_coding	DHS_promoter	Yes	chr12:110890292-110906526:-	chr12	-	110890292	110906526				eosinophil	Ribosome;Cytoplasm	GENCODE	GPN-loop GTPase 3 [Source:HGNC Symbol;Acc:HGNC:30186]	1604	GGTGCCTTCCACTTCAGTATTCCAGATCCTCAGCACATTTGCAAATCGCGAGGGTCACCA	conserved	conserved			NM_001164372	7.09262	6.87898	7.08094	6.93716	7.174	6.91884	6.81018	6.73654	6.7853	6.82699	6.93915	6.78129	6.40144	6.38619	6.31244	6.23937	6.25222	6.36656	6.56421	6.49421
ASHG19AP1B117960445V5	0.383017	0.758667	1.18901	up	ENST00000316356	ENSG00000137501	SYTL2	protein_coding	DHS_promoter	Yes	chr11:85405318-85522172:-	chr11	-	85405318	85522172				mast_cell	Nucleus	GENCODE	synaptotagmin like 2 [Source:HGNC Symbol;Acc:HGNC:15585]	4293	AATTGACGACAGGTGCAGAGAGAGAATAAACTGTGTCTAAGACTGGACCAGAGAGTGAGT						7.98679	10.3766	8.09298	8.89353	12.1963	11.1032	8.38748	9.57655	8.53585	7.9391	9.21902	7.17134	7.44206	7.05222	6.89407	7.28279	7.19976	8.04363	12.5916	10.5419
ASHG19AP1B138120675V5	0.0904804	0.542702	1.07498	up	ENST00000299626	ENSG00000159063	ALG8	protein_coding	DHS_promoter	Yes	chr11:77811988-77850706:-	chr11	-	77811988	77850706		Depressive disorder;Congenital disorder of glycosylation type 1H			Nucleus;Ribosome;Endoplasmic reticulum	GENCODE	ALG8, alpha-1,3-glucosyltransferase [Source:HGNC Symbol;Acc:HGNC:23161]	1675	GAGGGCTTTCTCCGCATGCGCGGGATCCCGGATGTGGATCAAGTTGGTGGGAAGCGTGCG	conserved	conserved			NM_024079	5.55329	6.95009	6.44788	6.35244	6.82444	6.4231	6.47485	6.48609	6.32252	6.23924	6.28794	6.23733	6.44206	6.63282	6.56117	6.40551	6.30812	6.86623	6.94263	6.88469
ASHG19AP1B117053057V5	0.883319	0.966679	1.00958	up	ENST00000393868	ENSG00000163541	SUCLG1	protein_coding	DHS_promoter	Yes	chr2:84650647-84686604:-	chr2	-	84650647	84686604		Acidosis, Lactic;Renal Aminoacidurias;Cerebellar Ataxia;Epilepsy;Hyperhidrosis disorder;Hypoglycemia;Muscle hypotonia;Seizures;Severe mental retardation (I.Q. 20-34);Skin Abnormalities;Dermatologic disorders;Stomach Neoplasms;Sweating;Encephalopathies;Hypophosphatemia;Growth retardation;Degenerative brain disorder;Failure to gain weight;Gait, Unsteady;Feeding difficulties;muscle degeneration;Cere…			Ribosome	GENCODE	succinate-CoA ligase alpha subunit [Source:HGNC Symbol;Acc:HGNC:11449]	1475	ATGTTAATCAAACCCACATTTCTAGGAAGGAGCCGAGTTATTATCTGCCTCTCCGATAGG	conserved	unconserved			NM_003849	6.07099	6.4401	5.44605	5.96824	5.81811	5.49753	5.8206	5.89971	5.99178	5.85458	5.94752	5.65005	5.79375	6.27544	6.0741	5.9272	6.22638	6.17683	6.67229	6.36193
ASHG19AP1B123038955V5	0.791096	0.934497	1.02015	up	ENST00000486171	ENSG00000204983	PRSS1	protein_coding		No	chr7:142457319-142460871:+	chr7	+	142457319	142460871		Abdominal Pain;Diabetes Mellitus;Fever;Hypoproteinemia;Pancreatic Insufficiency;Pancreatic Pseudocyst;Pancreatitis;Pleural effusion disorder;Steatorrhea;Pancreatitis, Chronic;Failure to gain weight;Hereditary pancreatitis;Exocrine pancreatic insufficiency;Pancreatic calcification;Pediatric failure to thrive;Autosomal recessive predisposition;Abnormal thrombosis		viscus	Cytosol	GENCODE	serine protease 1 [Source:HGNC Symbol;Acc:HGNC:9475]	803	AGGGTGTGAATATCACCGCATCCAGGTGAGACTGGGAGAGCACAACATCGAAGTCCTGGA	unconserved	conserved				5.60407	5.28349	4.56329	5.37393	5.22387	5.00111	5.55785	5.3886	6.06896	5.57944	5.61591	5.37545	6.16562	6.05362	6.00776	6.0991	5.96934	6.00295	5.48898	6.13107
ASHG19AP1B112718895V5	0.30395	0.712285	1.09576	up	ENST00000356517	ENSG00000197953	AADACL2	protein_coding		Yes	chr3:151451715-151475554:+	chr3	+	151451715	151475554				tongue		GENCODE	arylacetamide deacetylase like 2 [Source:HGNC Symbol;Acc:HGNC:24427]	1487	TGGAAGTTCCAAACAGAGGGCTTTTGACTTCCTGAATAGATGGACGGCAAACACGCTTGA	unconserved	unconserved			NM_207365	3.24307	3.65777	4.70831	4.82955	5.49923	4.76738	5.12268	5.09112	4.71452	4.79448	4.28018	4.5061	5.14452	5.42264	5.63459	5.06375	5.26482	5.28962	5.69123	5.68254
ASHG19AP1B100036212V5	0.860948	0.95786	1.01413	up	ENST00000368887	ENSG00000179988	PSTK	protein_coding	DHS_promoter	Yes	chr10:124739556-124749906:+	chr10	+	124739556	124749906				pituitary_gland		GENCODE	phosphoseryl-tRNA kinase [Source:HGNC Symbol;Acc:HGNC:28578]	1705	ACTTTCGGCAGGGAGGGTGATTCTATTTGAAGATCAATCCTAACTCTGGGACCCCTTGGG	conserved	conserved	Hypertension		NM_153336	5.60298	5.74882	5.92358	6.2766	6.76006	5.90814	5.35815	6.00418	5.16042	5.51144	5.21415	5.35231	5.54035	5.79859	5.40675	5.05593	5.99546	5.54854	5.39297	5.33979
ASHG19AP1B124013723V5	0.869382	0.96096	1.00765	up	ENST00000308025	ENSG00000174243	DDX23	protein_coding	DHS_promoter	Yes	chr12:49223547-49245946:-	chr12	-	49223547	49245946					Ribosome;Cytosol;Chromatin;Insoluble Fraction;Cell Membrane	GENCODE	DEAD-box helicase 23 [Source:HGNC Symbol;Acc:HGNC:17347]	3248	TGGGGCCAAGGATATTTTGGTGGCTACAGATGTGGCTGGTCGTGGTATTGACATCCAAGA	conserved	conserved			NM_004818	7.66858	7.22164	7.69779	7.73887	8.14844	7.84018	8.21172	7.97067	8.21505	8.35257	8.42368	8.10114	8.14397	8.34481	7.73801	8.32411	8.27707	8.15557	7.57178	7.62336
ASHG19AP1B100072387V5	0.748023	0.918404	1.05766	up	ENST00000317310	ENSG00000161649	CD300LG	protein_coding	DHS_enhancer	Yes	chr17:41924544-41940997:+	chr17	+	41924544	41940997				testis	Nucleus;Cytoplasm	GENCODE	CD300 molecule like family member g [Source:HGNC Symbol;Acc:HGNC:30455]	2758	CCTGCCTTTTCCACCTTATCGTTCCATCACTTTATTCCAGCACTTCTCTGTGTTTTACAG	unconserved	unconserved			NM_145273	10.2831	8.38587	10.6446	10.4188	8.20506	8.98268	10.0838	8.63144	9.99205	10.4188	10.2939	9.85705	9.85292	10.286	9.83846	10.9604	10.2359	8.76328	7.89987	7.56507
[truncated: 9,166 more rows]
[truncated: 80 more columns]
