# Supplementary material for: Aberrant expression of long non-coding RNAs and their regulatory role in chromatin-mediated gene expression changes in the prefrontal cortex of major depressive disorder subjects
Source: Mol Psychiatry. 2025 Dec 18;31(5):2698–710. doi: 10.1038/s41380-025-03396-0 (PMC13099372; doi:10.1038/s41380-025-03396-0)
Supplement: Supplementary file 7 — Table S7 [file 41380_2025_3396_MOESM7_ESM.xlsx]

## Sheet: Sheet1
Table S7: Microarray-Based mRNA Expressin Profile for Downregulated Genes in the dlPFC of MDD and Control Subjects
ProbeName	P-value	FDR	Fold Change	Regulation	Transcript_ID	GeneID	GeneSymbol	type	DHS_type	Canonical	Locus	chrom	strand	txStart	txEnd	CancerName	DiseaseName	TF	associated_cell_or_tissue	Subcellular_Localization	source	description	RNAlength	Sequence	TIR_conservation	exon_conservation	TraitName	eQTL_cis_correlated_mRNA_geneID	refseqID	[10, M](normalized)	[11, M](normalized)	[12, M](normalized)	[13, M](normalized)	[14, M](normalized)	[15, M](normalized)	[16, M](normalized)	[23, M](normalized)	[24, M](normalized)	[25, M](normalized)	[26, M](normalized)	[27, M](normalized)	[34, M](normalized)	[35, M](normalized)	[36, M](normalized)	[37, M](normalized)	[38, M](normalized)	[39, M](normalized)	[40, M](normalized)	[41, M](normalized)
ASHG19AP1B119650624V5	0.671513	0.888329	1.02035	down	ENST00000351388	ENSG00000259384	GH1	protein_coding		No	chr17:61994560-61996178:-	chr17	-	61994560	61996178		Acromegaly;Alcoholic Intoxication, Chronic;Cardiovascular Diseases;Mental Depression;Depressive disorder;Dwarfism;Pituitary dwarfism;Growth Disorders;Hypoglycemia;Insulin Resistance;Liver Cirrhosis, Experimental;Mammary Neoplasms, Experimental;Muscular Atrophy;Obesity;Pituitary Neoplasms;Polycythemia;Turner Syndrome;Weight Gain;Azotemia;Congenital anomaly of face;Isolated Growth Hormone Deficienc…		pituitary_gland		GENCODE	growth hormone 1 [Source:HGNC Symbol;Acc:HGNC:4261]	685	CGCCCATCGTCTGCACCAGCTGGCCTTTGACACCTACCAGGAGTTTAACCTAGAGCTGCT	conserved	conserved			NM_022560	7.39517	7.66622	7.63793	7.67499	7.78618	7.75344	7.32748	7.4987	7.36932	7.21595	7.20871	7.35579	6.93556	6.97844	7.26893	7.37098	6.98706	7.12408	7.48504	7.09418
ASHG19AP1B127409724V5	0.49666	0.811213	1.19157	down	ENST00000306846	ENSG00000172239	PAIP1	protein_coding	DHS_promoter	Yes	chr5:43526369-43557181:-	chr5	-	43526369	43557181					Ribosome;Cytosol;Cytoplasm	GENCODE	poly(A) binding protein interacting protein 1 [Source:HGNC Symbol;Acc:HGNC:16945]	2782	TGAAAATTTTGCTAGTTGGTTAGATGCTTATCCTTTAAATTCTACTTTTCTTGAGGGGAA	conserved	conserved			NM_006451	7.77786	3.65777	8.372	5.80142	4.35402	6.07546	7.97275	7.22928	8.66495	8.7692	9.20469	8.75207	8.741	8.1078	8.61178	9.7023	8.72002	8.06312	2.88121	3.78076
ASHG19AP1B109334220V5	0.201095	0.645496	1.08923	down	ENST00000361320	ENSG00000198739	LRRTM3	protein_coding	DHS_promoter	Yes	chr10:68685764-68859588:+	chr10	+	68685764	68859588		Autism Spectrum Disorders		nervous_system		GENCODE	leucine rich repeat transmembrane neuronal 3 [Source:HGNC Symbol;Acc:HGNC:19410]	4358	CGGGCTCCAGGGAGTGTGAGATACCTTTATCAATGAATGTGTCAACCTTTCTGGCATACG	conserved	conserved	nicotine dependence;cognitive disorder;Abnormality of the nervous system;Hypertension		NM_178011	7.75597	7.12667	8.27292	7.61527	7.32041	7.67608	8.32411	8.0224	8.18696	8.36018	8.28806	8.13626	8.53781	8.16894	8.17484	8.44634	8.08407	7.75262	6.88811	7.09696
ASHG19AP1B115849985V5	0.317377	0.719662	1.06753	down	ENST00000375234	ENSG00000158122	PRXL2C	protein_coding	DHS_promoter	Yes	chr9:99401859-99417563:-	chr9	-	99401859	99417563					Cytosol;Cytoplasm	GENCODE	peroxiredoxin like 2C [Source:HGNC Symbol;Acc:HGNC:16881]	2863	TGGTGTTCGTGCGGCATTTCCTGTGTTACATCTGCAAGGAATACGTAGAGGATCTGGCCA	conserved	conserved			NM_153698	5.10865	5.7172	5.7936	5.46578	5.20184	6.07628	5.28763	5.11859	4.86513	5.49072	5.5228	4.78906	4.74756	5.22982	4.96752	4.91966	3.83737	4.43988	4.30172	4.8603
ASHG19AP1B123959303V5	0.274282	0.694354	1.1099	down	ENST00000305798	ENSG00000168785	TSPAN5	protein_coding	DHS_promoter	Yes	chr4:99391518-99579780:-	chr4	-	99391518	99579780				reticulocyte	Endoplasmic reticulum;Ribosome	GENCODE	tetraspanin 5 [Source:HGNC Symbol;Acc:HGNC:17753]	3365	TGAATGTGCAGAAAATACATTCTTGTCCTCATCTTCCGTAATTGGAGGGCTGGGAGAGGC	conserved	conserved	uric acid measurement		NM_005723	7.24009	6.51651	7.59297	6.52466	6.11252	6.45582	7.69793	6.60238	8.21455	8.10862	8.23523	7.98777	7.89766	7.58122	7.05645	8.53416	7.76818	6.93443	6.01072	5.57444
ASHG19AP1B104739736V5	0.0941689	0.54777	1.07011	down	ENST00000360321	ENSG00000196476	C20orf96	protein_coding		Yes	chr20:251504-271390:-	chr20	-	251504	271390				common_myeloid_progenitor	Cytosol;Chromatin;Nucleous;Nucleoplasm	GENCODE	chromosome 20 open reading frame 96 [Source:HGNC Symbol;Acc:HGNC:16227]	1575	CCAGGAGTTCCAGGTTCCGGATTATGTTCCATGGCAGCAGTCCAAGCAGGAAACCAAGCC	unconserved	unconserved			NM_153269	6.0062	5.56455	6.32855	6.31118	5.70452	5.90175	6.47184	6.04502	6.3397	6.24157	6.32982	6.34458	6.14272	6.02286	5.85697	5.92626	5.91401	5.48046	5.68308	5.6841
ASHG19AP1B115236323V5	0.500514	0.813015	1.02951	down	ENST00000392045	ENSG00000079263	SP140	protein_coding		Yes	chr2:231090446-231177927:+	chr2	+	231090446	231177927		Chronic Lymphocytic Leukemia;Liver Cirrhosis, Experimental	Yes	leukocyte		GENCODE	SP140 nuclear body protein [Source:HGNC Symbol;Acc:HGNC:17133]	3246	GCCTCTAGCTCCCTAGCAAGATGTGGGTCAGTTTCTTGTTTATCTGCAGAGACCTTTGAT					NM_007237	7.03156	7.6073	7.47348	7.54214	6.98112	7.2444	6.93546	6.9744	7.2871	7.35454	7.35735	7.10661	6.98295	7.28188	7.34314	7.33666	7.29353	7.10511	7.29683	6.75429
ASHG19AP1B106305868V5	0.378355	0.755222	1.04311	down	ENST00000230036	ENSG00000112293	GPLD1	protein_coding	DHS_promoter	Yes	chr6:24428405-24489850:-	chr6	-	24428405	24489850				pineal_body	Endoplasmic reticulum;Chromatin	GENCODE	glycosylphosphatidylinositol specific phospholipase D1 [Source:HGNC Symbol;Acc:HGNC:4459]	3489	TGCTGGTTGGAGCCCCTACGTACGATGACGTGTCTAAGGTGGCATTCCTGACCGTGACCC					NM_001503	6.18413	5.53163	5.99621	6.17105	5.95311	6.28787	5.93255	6.02952	5.95818	6.20995	6.20683	5.65762	5.8655	5.81789	5.92564	5.899	6.25009	5.96539	6.26942	6.01604
ASHG19AP1B116794664V5	0.982796	0.995523	1.00101	down	ENST00000409333	ENSG00000138385	SSB	protein_coding	DHS_promoter	Yes	chr2:170655789-170668574:+	chr2	+	170655789	170668574			Yes		Ribosome;Cytosol;Insoluble Fraction	GENCODE	Sjogren syndrome antigen B [Source:HGNC Symbol;Acc:HGNC:11316]	1782	TAGGGCCTTCATCGCTCACATCAGGTTTCAGTGTGAAACGGGAAAACATAGCCGCAATGG					NM_001294145	5.67735	6.06762	5.89993	5.10192	5.60724	5.92998	6.06961	5.53012	6.03127	6.04952	6.06546	5.82355	5.88619	5.59236	5.41073	5.82614	6.08639	5.77905	6.02395	5.64771
ASHG19AP1B139861620V5	0.668625	0.887622	1.014	down	ENST00000423947	ENSG00000177119	ANO6	protein_coding	DHS_promoter	Yes	chr12:45609868-45825565:+	chr12	+	45609868	45825565		Liver Cirrhosis, Experimental;Ankylosing spondylitis;Scott Syndrome		atrioventricular_valve	Ribosome;Insoluble Fraction	GENCODE	anoctamin 6 [Source:HGNC Symbol;Acc:HGNC:25240]	5504	GACGACGATGGGGATATCGGTGATGTTCCTGCCTCCAGGAGGCCTTTTCTGACTCCTCAT					NM_001204803	6.70118	6.44389	6.31738	6.83252	7.02477	6.83261	7.11139	6.77466	6.47444	6.77695	6.84205	6.87209	6.48291	7.00367	6.71286	6.78436	6.6326	6.96306	6.645	7.03779
ASHG19AP1B100175952V5	0.635737	0.874	1.02382	down	ENST00000550164	ENSG00000139613	SMARCC2	protein_coding	DHS_promoter	Yes	chr12:56557112-56583260:-	chr12	-	56557112	56583260			Yes		Cytosol;Nucleus;Chromatin;Insoluble Fraction;Nucleous;Nucleoplasm	GENCODE	SWI/SNF related, matrix associated, actin dependent regulator of chromatin subfamily c member 2 [Source:HGNC Symbol;Acc:HGNC:11105]	4114	AGTATTAACCTCCCCGCTCCTCCTAACCTGCATGGGCATCACCACCATCTCCCGTTCGCC	conserved	conserved			NM_001330288	14.1987	15.3573	13.8902	14.8125	14.909	14.7127	14.4574	14.3901	14.4608	14.4687	14.3059	14.364	14.5749	14.988	14.8463	14.6405	14.5272	14.6791	15.4818	14.9107
ASHG19AP1B109678703V5	0.263309	0.6881	1.16033	down	ENST00000222330	ENSG00000105723	GSK3A	protein_coding	DHS_promoter	Yes	chr19:42734338-42746745:-	chr19	-	42734338	42746745		Bipolar Disorder;Depressive disorder;Schizophrenia			Ribosome	GENCODE	glycogen synthase kinase 3 alpha [Source:HGNC Symbol;Acc:HGNC:4616]	2188	CCACAGTAAGGTTTGCCTGTGTACAGACCTCCGTTCAATAAATTATTGGCATGAAAACCT	conserved	conserved			NM_019884	11.6467	10.2649	11.4121	11.8391	11.4335	12.31	13.2066	12.7945	12.7147	13.0181	12.5893	12.565	13.0585	12.2783	12.2504	12.3591	12.7585	12.5495	9.35957	11.3471
ASHG19AP1B114704102V5	0.0908527	0.542702	1.1232	down	ENST00000328086	ENSG00000155592	ZKSCAN2	protein_coding	DHS_promoter	Yes	chr16:25247322-25269252:-	chr16	-	25247322	25269252			Yes	substantia_nigra	Insoluble Fraction;Cell Membrane	GENCODE	zinc finger with KRAB and SCAN domains 2 [Source:HGNC Symbol;Acc:HGNC:25677]	7523	TGGATTGCTAAGTTCGGCAACATTCAAGATCTTCCATATGGGTGAGAGTTGTCTTCAAGG					NM_001012981	4.70918	3.65777	4.20386	4.43885	4.42935	4.64528	4.38084	4.06417	4.81253	4.68738	4.32522	3.82796	4.48766	4.26004	4.42629	4.46852	4.50993	4.21216	4.36753	3.94044
ASHG19AP1B126172869V5	0.459614	0.794838	1.04049	down	ENST00000299705	ENSG00000166557	TMED3	protein_coding	DHS_promoter	Yes	chr15:79603404-79615189:+	chr15	+	79603404	79615189				major_salivary_gland	Ribosome;Cytoplasm	GENCODE	transmembrane p24 trafficking protein 3 [Source:HGNC Symbol;Acc:HGNC:28889]	1475	ACAGCTCTCACCCAGATGGAGTCCGCCTGCGTGACCATCCATGAGGCTCTGAAAACGGTG	conserved	conserved			NM_007364	6.02316	7.6427	6.19455	5.96791	5.60346	5.88458	6.05704	5.25724	6.24189	6.44595	6.44101	6.26371	6.25437	6.07964	5.80213	5.89436	5.92294	5.40571	5.82989	5.69659
ASHG19AP1B100383155V5	0.886835	0.968183	1.02323	down	ENST00000368498	ENSG00000047932	GOPC	protein_coding	DHS_promoter	Yes	chr6:117881432-117923527:-	chr6	-	117881432	117923527		melanoma		embryonic_stem_cell	Ribosome;Insoluble Fraction;Cell Membrane	GENCODE	golgi associated PDZ and coiled-coil motif containing [Source:HGNC Symbol;Acc:HGNC:17643]	4450	CTGGTCAAAGTGCTGACTCTGGTACCATTAAGGCAAAATTGTCTGGCCCCTCTGTGGAGG	conserved	conserved			NM_020399	11.0092	8.34979	10.8427	10.1098	8.83905	10.3604	12.2021	10.8696	12.3422	12.4598	12.0518	12.1561	12.6299	11.903	10.9716	12.1079	12.3044	11.604	8.40108	8.66783
ASHG19AP1B108075874V5	0.040957	0.479908	1.4297	down	ENST00000415914	ENSG00000177683	THAP5	protein_coding	DHS_promoter	Yes	chr7:108202671-108210167:-	chr7	-	108202671	108210167			Yes		Nucleus;Cytoplasm;Insoluble Fraction	GENCODE	THAP domain containing 5 [Source:HGNC Symbol;Acc:HGNC:23188]	3306	TGTAAAGTGAACTGTTTCCTGTATAAAGTTCTCATCTTAATGAACCTATGAGAGTGTTGT	conserved	conserved			NM_001130475	5.28304	3.65777	5.77426	5.26228	2.63419	3.18945	4.6951	3.74652	5.3879	5.46238	6.17854	5.29835	4.10043	4.19172	4.62468	6.07593	4.67214	4.23259	2.5509	2.71867
ASHG19AP1B126030505V5	0.0590184	0.499394	1.20229	down	ENST00000376597	ENSG00000148019	CEP78	protein_coding	DHS_promoter	Yes	chr9:80851123-80881991:+	chr9	+	80851123	80881991				natural_killer_cell	Nucleus;Insoluble Fraction	GENCODE	centrosomal protein 78 [Source:HGNC Symbol;Acc:HGNC:25740]	2626	GCATCCATTCTCTATCACACCTTTCATATGACTAAATCTTTTGAAACTATGTTTTTACCT	conserved	conserved			NM_001098802	8.44784	6.92948	8.28505	7.64017	6.73937	7.94294	8.78386	7.65709	8.47426	8.90619	8.81253	8.20074	8.58948	8.27648	7.86422	8.5051	8.72643	7.79091	5.83369	6.09462
ASHG19AP1B107579867V5	0.602135	0.860564	1.04765	down	ENST00000367913	ENSG00000132196	HSD17B7	protein_coding	DHS_promoter	No	chr1:162760591-162767621:+	chr1	+	162760591	162767621				locus_ceruleus	Endoplasmic reticulum;Chromatin;Nucleous;Nucleoplasm	GENCODE	hydroxysteroid 17-beta dehydrogenase 7 [Source:HGNC Symbol;Acc:HGNC:5215]	336	GCCTCTTTTCAAGCTGAAGGCCTGCTGACCCAGGGTGATAAGATCACTGCTGATGGACTT	unconserved	conserved			NM_001304513	5.24284	3.65777	6.08034	5.41651	4.90941	4.97834	5.42678	5.13959	5.74849	5.78205	5.54	5.65218	5.27971	5.18648	4.77037	5.60323	5.50577	4.71655	5.17568	3.91928
ASHG19AP1B109113974V5	0.349247	0.738232	1.07024	down	ENST00000373275	ENSG00000165288	BRWD3	protein_coding	DHS_promoter	Yes	chrX:79926353-80065187:-	chrX	-	79926353	80065187		MENTAL RETARDATION, X-LINKED 93 (disorder)		neutrophil	Exosome;Nucleus;Insoluble Fraction;Nucleoplasm	GENCODE	bromodomain and WD repeat domain containing 3 [Source:HGNC Symbol;Acc:HGNC:17342]	11381	CCCGTTGCAGTCCTTCAGGGCCATTCAGCTTCTATTACTTCCATACAGTTTTGTCCATCA					NM_153252	6.21696	6.24661	6.41438	6.39669	7.15936	6.27604	6.13826	6.27286	6.40419	6.4281	6.2066	6.2454	5.99034	5.83005	6.07264	6.13352	5.61632	5.99135	6.17691	6.28204
ASHG19AP1B127099420V5	0.331659	0.72688	1.06652	down	ENST00000400384	ENSG00000141639	MAPK4	protein_coding	DHS_promoter	Yes	chr18:48086448-48258194:+	chr18	+	48086448	48258194				nervous_system		GENCODE	mitogen-activated protein kinase 4 [Source:HGNC Symbol;Acc:HGNC:6878]	4770	CGCAAGCTGCTCCCTGAAGTGAACAGTGAAGCCATCGACTTTCTGGAGAAGATCCTGACC	conserved	conserved			NM_002747	6.186	7.46003	6.8045	6.55982	6.4553	6.47066	6.60426	6.44918	6.28464	6.46407	6.16959	6.41314	6.36258	6.59135	6.49835	6.56165	6.6083	6.23678	6.81742	6.7696
ASHG19AP1B100017313V5	0.709586	0.904529	1.03289	down	ENST00000333480	ENSG00000182759	MAFA	protein_coding	DHS_promoter	Yes	chr8:144510230-144512576:-	chr8	-	144510230	144512576			Yes	tongue		GENCODE	MAF bZIP transcription factor A [Source:HGNC Symbol;Acc:HGNC:23145]	2347	TTGTGGAATCTTTCTTTAATGCTTCGTCGCTCTTTGGACTAGCCGGGAGAGAGGGCGAGG	conserved	conserved			NM_201589	4.39324	5.35401	4.75808	5.2586	5.65664	5.11734	4.98901	4.77023	4.38627	4.60597	4.13226	4.11518	4.29106	4.00577	3.80737	4.30809	4.06314	3.98677	5.41311	4.59905
ASHG19AP1B113233304V5	0.965834	0.991116	1.00477	down	ENST00000238823	ENSG00000119812	FAM98A	protein_coding	DHS_promoter	Yes	chr2:33808725-33824429:-	chr2	-	33808725	33824429					Cytosol;Insoluble Fraction	GENCODE	family with sequence similarity 98 member A [Source:HGNC Symbol;Acc:HGNC:24520]	2816	AATGGCTGGAGGTGTGCTTTGTGTGAAAGGTGAGCAATAAAGTATCTGTTAAGTTCTCTC					NM_015475	11.4272	10.305	11.3105	11.44	11.0418	11.2394	12.3893	11.4764	12.3181	12.2874	12.2803	12.4607	12.3181	11.9689	11.5902	11.979	12.11	11.9844	9.98381	10.6825
ASHG19AP1B121554235V5	0.230824	0.670256	1.0404	down	ENST00000426546	ENSG00000159884	CCDC107	protein_coding	DHS_promoter	Yes	chr9:35658311-35661508:+	chr9	+	35658311	35661508					Endoplasmic reticulum	GENCODE	coiled-coil domain containing 107 [Source:HGNC Symbol;Acc:HGNC:28465]	1242	GCACCTGAACAACCTGATGGCCCAGCTGGACCCCCTTTTTGAGCGTGTGACTACTCTGGC	conserved	conserved			NM_174923	7.41589	7.10866	7.55327	7.2432	7.27676	7.53707	7.79913	7.18307	7.42456	7.44874	7.53299	7.4929	7.63753	7.7551	7.40492	7.55074	7.52653	7.42888	6.85117	6.89099
ASHG19AP1B112012265V5	0.901394	0.973267	1.0121	down	ENST00000263856	ENSG00000115561	CHMP3	protein_coding	DHS_promoter	Yes	chr2:86730554-86790600:-	chr2	-	86730554	86790600			Yes		Ribosome;Cytosol;Cytoplasm	GENCODE	charged multivesicular body protein 3 [Source:HGNC Symbol;Acc:HGNC:29865]	3171	GGGCTGTTTGGAAAGACCCAGGAGAAGCCGCCCAAAGAACTGGTCAATGAGTGGTCATTG					NM_016079	9.81272	9.28668	9.80526	10.4632	10.205	10.8587	10.7354	11.3163	10.344	10.5685	10.2399	10.2736	10.6972	10.1677	10.5529	10.0981	10.5704	10.6649	9.34879	10.4183
ASHG19AP1B113308014V5	0.810497	0.941632	1.0145	down	ENST00000253079	ENSG00000130783	CCDC62	protein_coding	DHS_promoter	Yes	chr12:123258874-123312075:+	chr12	+	123258874	123312075				testis	Nucleus	GENCODE	coiled-coil domain containing 62 [Source:HGNC Symbol;Acc:HGNC:30723]	3546	TGCCCCTTTGTTAACAGGTCTCAGTGTTACTTCAGAGATGATTTTCATGAGCGGGGAAGA	conserved	conserved			NM_201435	5.10066	5.92001	6.04566	5.40552	5.62595	5.94531	5.74517	5.46727	5.64924	5.50294	5.24421	5.31904	5.29385	5.22054	5.16279	4.99881	4.49843	5.38833	5.14221	5.10088
ASHG19AP1B107986749V5	0.243491	0.676735	1.23996	down	ENST00000381362	ENSG00000169347	GP2	protein_coding	DHS_enhancer	Yes	chr16:20321811-20338829:-	chr16	-	20321811	20338829		Body Weight		small_intestine	Endoplasmic reticulum	GENCODE	glycoprotein 2 [Source:HGNC Symbol;Acc:HGNC:4441]	2425	CCTTGGTCTCCTGCATTCTGACCCAGGCATCTGCAGTGCAGCGAGGTTATGGAAACCCCA					NM_001007240	11.955	11.8645	13.7195	9.56414	9.04047	9.77491	8.81446	8.93027	10.5451	9.78618	10.2279	9.7832	8.22055	9.37243	11.4742	10.1098	11.4601	9.40185	9.26971	9.0214
ASHG19AP1B105069753V5	0.0352358	0.467335	1.21634	down	ENST00000615189	ENSG00000100003	SEC14L2	protein_coding	DHS_promoter	Yes	chr22:30792846-30821305:+	chr22	+	30792846	30821305			Yes	epithelial_cell_of_amnion	Chromatin;Nucleous;Nucleoplasm	GENCODE	SEC14 like lipid binding 2 [Source:HGNC Symbol;Acc:HGNC:10699]	4381	ACATGTAGACTGGCAATAAACTCAATAAATGGTGACTGTTATAATTAATCCTCGGAACCA					NM_012429	7.96158	8.2597	8.35658	7.95531	7.29897	8.26116	8.69286	8.77778	8.09711	8.75871	8.92706	8.23381	8.91457	8.08521	9.11386	8.52841	8.78961	8.04761	8.1707	7.48283
ASHG19AP1B112502271V5	0.108456	0.559542	1.15764	down	ENST00000398392	ENSG00000163320	CGGBP1	protein_coding	DHS_promoter	Yes	chr3:88101162-88106459:-	chr3	-	88101162	88106459			Yes			GENCODE	CGG triplet repeat binding protein 1 [Source:HGNC Symbol;Acc:HGNC:1888]	5298	TGTCTTGAAAGAACCATATTTATTTAGAGTCAGAATGGAGCGATTTGTAGTAACAGCACC	conserved	conserved				6.5128	5.99324	6.49638	5.25465	5.04237	5.3021	6.18586	5.53729	6.37102	6.02431	6.45645	6.35	6.06172	6.01829	5.51162	5.77905	5.70827	5.47638	4.52519	4.78226
ASHG19AP1B107899210V5	0.128126	0.576098	1.14021	down	ENST00000409699	ENSG00000157890	MEGF11	protein_coding	DHS_promoter	Yes	chr15:66187417-66546085:-	chr15	-	66187417	66546085				nervous_system	Nucleus	GENCODE	multiple EGF like domains 11 [Source:HGNC Symbol;Acc:HGNC:29635]	6163	ATTTCTCAAACTAATTTAACAAGAATGCCTACTGTTGTGTTGCAAATGGAAAACGTGCTT						5.48976	5.45259	5.4872	5.51885	4.17764	5.30621	4.86966	6.09718	5.58159	5.56445	6.1542	5.64522	5.60005	5.19603	5.25976	5.66766	5.13681	4.66567	4.13455	4.67369
ASHG19AP1B122175949V5	0.0210114	0.43894	1.28268	down	ENST00000265627	ENSG00000105852	PON3	protein_coding	DHS_promoter	Yes	chr7:94989256-95025673:-	chr7	-	94989256	95025673		Amyotrophic Lateral Sclerosis;Anxiety;Depressive disorder;Dyspnea;Fatigue;Muscle Cramp;Muscle Spasticity;Nerve Degeneration;Pain;Xerostomia;Mood swings;muscle degeneration;Neurogenic Muscular Atrophy;Paralysed;Neurodegenerative Disorders;Skeletal muscle atrophy;Generalized muscle weakness;Respiratory Failure;Neurogenic muscle atrophy, especially in the lower limbs;Neuro-degenerative disease;Anxie…		hepatocyte		GENCODE	paraoxonase 3 [Source:HGNC Symbol;Acc:HGNC:9206]	1105	TTCACATAATGGAAAAACATGATAACTGGGATTTAACTCAACTGAAGGTGATACAGTTGG	unconserved	conserved			NM_000940	4.15041	5.02334	4.72777	5.08626	3.8054	4.38652	4.79734	5.04381	3.5413	4.06761	4.62213	3.4219	4.13245	3.70179	4.79219	4.08566	3.71924	3.88794	4.68925	4.13783
ASHG19AP1B114161043V5	0.848967	0.954986	1.01568	down	ENST00000399839	ENSG00000093072	ADA2	protein_coding		Yes	chr22:17660194-17702879:-	chr22	-	17660194	17702879		Aneurysm;Aphasia;Arthritis;Cerebellar Ataxia;Dizziness;Dysarthria;Epilepsy;Erythema Nodosum;Fever;Headache;Hemiparesis;Hemiplegia;Hepatomegaly;Hypertensive disease;Immunologic Deficiency Syndromes;Ophthalmoplegia;Panniculitis;Peripheral Neuropathy;Purpura;Seizures;Splenomegaly;Stricture of artery;Cerebrovascular accident;Tremor;Vertigo;Agitation;Liver Dysfunction;Amaurosis Fugax;Migraine Disorder…		adult_endothelial_progenitor_cell	Nucleus;Cytoplasm;Cytosol	GENCODE	adenosine deaminase 2 [Source:HGNC Symbol;Acc:HGNC:1839]	3986	CCAGGATCTAACTGGGCTCTGATTCACCGCTCCCAACCCCACATCCAGGCATCCCGATGT						9.13536	9.68423	8.70825	9.06699	9.94255	9.61492	9.12227	9.65963	8.92206	7.87384	8.36018	8.84618	8.66919	8.86315	9.02221	8.79097	8.26277	9.26506	10.5584	10.2014
ASHG19AP1B135565069V5	0.191041	0.636414	1.08519	down	ENST00000428216	ENSG00000088888	MAVS	protein_coding	DHS_promoter	Yes	chr20:3827490-3856757:+	chr20	+	3827490	3856757					Nucleus;Cytoplasm;Chromatin;Insoluble Fraction	GENCODE	mitochondrial antiviral signaling protein [Source:HGNC Symbol;Acc:HGNC:29233]	11714	CGCGGACGAAGTGGCCTCTGTCTACCAGAGCTACCAGCCTCGGACCTCGGACCGTCCCCC					NM_020746	5.29874	3.65777	3.21636	4.61654	4.46781	4.66578	4.98758	4.54413	5.033	4.99449	5.15441	5.20926	4.70383	4.62468	4.63112	4.16922	4.4164	5.1774	5.47675	5.09616
ASHG19AP1B107125749V5	0.899313	0.972343	1.00619	down	ENST00000263369	ENSG00000261857	MIA	protein_coding	DHS_enhancer	Yes	chr19:41281282-41283395:+	chr19	+	41281282	41283395		Stomach Neoplasms		chondrocyte	Cytoplasm	GENCODE	MIA SH3 domain containing [Source:HGNC Symbol;Acc:HGNC:7076]	632	CACTCTCTTGCTCACAGTCCACGATGGCCCGGTCCCTGGTGTGCCTTGGTGTCATCATCT	conserved	conserved			NM_006533	7.19935	6.70033	7.05234	7.42865	7.19486	6.87817	7.29535	7.40723	7.62401	7.66194	7.61618	7.56616	7.48688	7.19031	7.15462	7.35833	7.2992	7.0673	6.86632	7.40813
ASHG19AP1B121913753V5	0.304526	0.712436	1.08216	down	ENST00000357155	ENSG00000221986	MYBPHL	protein_coding	DHS_enhancer	Yes	chr1:109834987-109849663:-	chr1	-	109834987	109849663				extra_ocular_muscle		GENCODE	myosin binding protein H like [Source:HGNC Symbol;Acc:HGNC:30434]	1372	CTCTTCATCCGAGAAGCCCAACGTGCTGACTCAGGTCGCTACCAACTCCGCGTGCAGCTG	conserved	conserved			NM_001010985	3.24307	3.65777	3.21636	4.49537	5.17136	5.41989	4.38149	4.66335	4.37601	4.71667	4.88151	4.36397	5.38314	4.27735	4.84331	4.70955	4.42294	4.53684	4.53516	5.72852
ASHG19AP1B120541384V5	0.920355	0.978231	1.01114	down	ENST00000449131	ENSG00000167995	BEST1	protein_coding	DHS_enhancer	Yes	chr11:61717842-61732987:+	chr11	+	61717842	61732987		Choroideremia;Color vision defect;Glaucoma;Conductive hearing loss;Sensorineural Hearing Loss (disorder);Hyperinsulinism;Hyperopia;Hypogonadism;Keratoconus;Mental Retardation;Night Blindness;Nystagmus;Obesity;Ophthalmoplegia;Optic Atrophy;Retinal Detachment;Retinitis Pigmentosa;Strabismus;Low Vision;Vitreous Hemorrhage;Photophobia;Cataract;Cystoid macular retinal degeneration;Pigmentary iris dege…		eosinophil	Nucleus	GENCODE	bestrophin 1 [Source:HGNC Symbol;Acc:HGNC:12703]	4267	TACTCGTTTCTTTTTGATTAGTGTGATTAGAACTGAACAACGGCACTTAAGGAATCTGGA					NM_001139443	7.60892	6.97035	7.75124	8.13715	6.09526	6.67449	7.42718	7.84785	7.64907	7.49194	8.30518	7.45012	7.22529	7.51197	7.36348	7.38539	7.59032	7.42137	5.94705	6.11377
ASHG19AP1B131397602V5	0.719713	0.909161	1.01349	down	ENST00000393423	ENSG00000205517	RGL3	protein_coding	DHS_promoter	Yes	chr19:11505001-11530004:-	chr19	-	11505001	11530004				thyroid_gland	Nucleus;Insoluble Fraction	GENCODE	ral guanine nucleotide dissociation stimulator like 3 [Source:HGNC Symbol;Acc:HGNC:30282]	2278	CCCTCATCCCCCACCTCCAGCCTCTGCATCTCCCCCAGTGTGTCCCCAGGGTCACCCCCC	unconserved	conserved			NM_001161616	15.9372	16.3934	15.6208	16.5711	16.4638	16.4673	16.3996	16.1721	16.4623	16.4324	16.3776	16.109	16.4959	16.6999	16.6094	16.5726	16.5427	16.4182	16.5063	16.2451
ASHG19AP1B123312500V5	0.0849286	0.531364	1.08443	down	ENST00000375135	ENSG00000102302	FGD1	protein_coding	DHS_promoter	Yes	chrX:54471887-54522599:-	chrX	-	54471887	54522599		Blepharoptosis;Cleft Lip;Cleft Palate;Cryptorchidism;Congenital Foot Deformity;Growth Disorders;Hernia, Inguinal;Umbilical hernia;Hyperopia;Orbital separation excessive;Hypodontia;Mental Retardation;Delayed Puberty;Curvature of spine;Strabismus;Syndactyly;Urogenital Abnormalities;Aarskog syndrome;Syndactyly of fingers;Brachydactyly;Failure to gain weight;Round face;Hypoplasia of the maxilla;Skin …	Yes		Cell Membrane	GENCODE	FYVE, RhoGEF and PH domain containing 1 [Source:HGNC Symbol;Acc:HGNC:3663]	4275	AAATGAACCCTTGGTGCTGTATATCTACGGAGCCCCTCAGGATGTGAAAGCCCAGCGCAG	conserved	conserved			NM_004463	5.39126	4.96116	5.61598	5.68627	5.69497	5.91518	6.08442	6.31259	6.28767	6.40332	6.65847	6.06233	6.33504	5.85095	5.9787	6.13871	6.14385	5.56427	5.63691	5.52748
ASHG19AP1B110649235V5	0.708523	0.903757	1.01112	down	ENST00000542579	ENSG00000048740	CELF2	protein_coding	DHS_promoter	Yes	chr10:11059893-11378666:+	chr10	+	11059893	11378666		Liver Cirrhosis, Experimental;Schizophrenia;Stevens-Johnson Syndrome		neutrophil	Cytosol;Insoluble Fraction;Cell Membrane	GENCODE	CUGBP Elav-like family member 2 [Source:HGNC Symbol;Acc:HGNC:2550]	7982	CGAGGGCCGCCTGCTCGTTCCTGACAGAATTAACGGCACAGCCAACAAGATGAACGGAGC					NM_006561	5.95782	6.84432	6.3727	6.47235	6.59774	6.5675	6.32451	6.31568	6.29251	6.58293	6.60606	6.76325	6.36467	6.50017	6.70101	6.25087	6.16156	6.41919	6.30038	6.43252
ASHG19AP1B117782190V5	0.797147	0.936761	1.05885	down	ENST00000236877	ENSG00000118160	SLC8A2	protein_coding		Yes	chr19:47931274-47975425:-	chr19	-	47931274	47975425				nervous_system	Exosome	GENCODE	solute carrier family 8 member A2 [Source:HGNC Symbol;Acc:HGNC:11069]	5234	AGTTGCCATAAAACTTTGAAATTCTGCCTGAAAAACAGTCCCGTGGGAAGCTGGGATTCA	conserved	conserved			NM_015063	11.7588	9.48289	11.4319	10.8291	9.86866	11.3188	13.6061	12.2293	12.8713	13.1388	12.9028	12.8851	13.6346	12.3237	12.5617	12.4453	12.7809	12.1129	7.31651	8.86954
ASHG19AP1B100060338V5	0.196511	0.64184	1.12469	down	ENST00000380079	ENSG00000127954	STEAP4	protein_coding	DHS_promoter	Yes	chr7:87900207-87936206:-	chr7	-	87900207	87936206		Liver Cirrhosis, Experimental;Prostatic Neoplasms		neutrophil	Nucleus;Cytoplasm	GENCODE	STEAP4 metalloreductase [Source:HGNC Symbol;Acc:HGNC:21923]	9988	GTGTATTGCAATGTCACTATGTACCCCATAAATATGTATAATTATCGTGTGTCAATTAAA	conserved	conserved			NM_024636	9.70431	8.92121	9.75497	9.32952	8.33438	9.11353	9.62825	9.88671	9.62026	9.88558	9.6364	9.23555	9.72766	9.29722	9.7252	9.47561	9.63518	9.04047	6.71458	7.57996
ASHG19AP1B100171910V5	0.181252	0.627452	1.12446	down	uc003jcn.4	CR749689	CR749689	protein_coding		Yes	chr5:1567597-1568684:-	chr5	-	1567597	1568684						knownGene	Homo sapiens mRNA; cDNA DKFZp547D135 (from clone DKFZp547D135).	1088	CCTGCCACATTCCTCTTGCTGAGATAGTGAAAATAGTAATCAATAAATACTGAGGGAACT						8.30296	7.54812	9.26595	7.8636	7.34227	7.76881	8.10465	9.40404	8.6627	9.03335	8.74	8.49921	8.43881	8.04145	8.33726	8.59223	8.78743	8.01895	6.38392	6.75001
ASHG19AP1B100187932V5	0.677736	0.891401	1.03524	down	ENST00000304060	ENSG00000171295	ZNF440	protein_coding	DHS_promoter	Yes	chr19:11925099-11946016:+	chr19	+	11925099	11946016			Yes	mast_cell	Nucleus;Cytoplasm;Insoluble Fraction	GENCODE	zinc finger protein 440 [Source:HGNC Symbol;Acc:HGNC:20874]	4189	TGAATATAGGAAGCAGAGGTTGCAGTGAGCCGAGGTTGCACCATTGTACTCCAGCCTGGG	unconserved	unconserved			NM_152357	15.023	15.0956	14.6554	16.0861	16.3642	16.4308	16.3168	16.3229	16.2043	16.4197	16.1997	16.007	16.1982	16.0894	16.0938	15.8971	16.1863	16.109	15.9574	16.2947
ASHG19AP1B101966926V5	0.289785	0.703128	1.14579	down	ENST00000412830	ENSG00000136045	PWP1	protein_coding	DHS_promoter	Yes	chr12:108079509-108106944:+	chr12	+	108079509	108106944			Yes		Ribosome;Cytosol;Insoluble Fraction	GENCODE	PWP1 homolog, endonuclein [Source:HGNC Symbol;Acc:HGNC:17015]	2621	ATCCGGTCTTTGTGCTTGCTCTTCAGATGGATGGTTTGTAAGGCTCTTGTTGCATTTCTT	conserved	conserved			NM_007062	9.99782	8.17317	9.94116	9.25505	7.76281	9.0202	10.702	9.8547	10.8912	10.814	10.8587	10.7874	11.0512	9.9636	10.1427	10.8544	10.7991	10.355	8.07679	7.78476
ASHG19AP1B120139155V5	0.0542737	0.491872	1.26195	down	ENST00000380492	ENSG00000130150	MOSPD2	protein_coding	DHS_promoter	Yes	chrX:14891563-14940449:+	chrX	+	14891563	14940449				neutrophil	Cytosol;Insoluble Fraction;Nucleoplasm	GENCODE	motile sperm domain containing 2 [Source:HGNC Symbol;Acc:HGNC:28381]	4163	AGCAGGATTACTGAAAATTCACTATAAAATCAAAGGCATCTAAACGTTTGTACTTGTCTT	conserved	conserved			NM_152581	7.59544	6.38053	7.21635	6.36703	5.84574	6.43647	7.05484	6.5285	6.77893	7.3338	7.10213	7.68484	6.34969	7.19987	6.60434	6.77632	6.87872	6.86614	5.9697	5.04329
ASHG19AP1B131836862V5	0.858494	0.95768	1.00845	down	ENST00000395934	ENSG00000109911	ELP4	protein_coding	DHS_promoter	Yes	chr11:31531325-31805323:+	chr11	+	31531325	31805323		Aniridia;Glaucoma;Nystagmus;Cataract;Hypoplasia of the optic nerve;Corneal stromal opacities;Lens Opacities;Cloudy cornea;Foveal hypoplasia (finding);Dull foveal reflex			Cytoplasm;Insoluble Fraction	GENCODE	elongator acetyltransferase complex subunit 4 [Source:HGNC Symbol;Acc:HGNC:1171]	1961	ACCGCGCCCGGCCTAGGGCTTTGTATTTCAAAGAGAACAAGTCTAAAGTGGGTGCAAGAC					NM_001288726	6.98271	6.86584	7.0034	7.07043	7.90356	7.22375	7.08617	7.2948	6.98073	7.31302	7.11717	7.02063	7.14463	6.88052	6.98687	6.89613	7.10958	7.35096	7.45653	8.09207
ASHG19AP1B104856974V5	0.686103	0.894919	1.01612	down	ENST00000397572	ENSG00000214114	MYCBP	protein_coding	DHS_promoter	Yes	chr1:39328636-39339777:-	chr1	-	39328636	39339777		Adenoid Cystic Carcinoma	Yes		Cytosol;Ribosome;Cytoplasm	GENCODE	MYC binding protein [Source:HGNC Symbol;Acc:HGNC:7554]	2818	GCCCTGCCTCCGGACGCCAGGACAGAGGTACCAAAATCTCACCTCCTGCAAAGAAACCTA	conserved	conserved			NM_012333	6.65802	6.79919	6.68045	6.80537	6.56724	6.60264	6.56758	6.39977	6.62743	6.8965	6.86095	6.39814	6.87454	6.46488	6.52434	6.74161	6.74873	6.59086	6.63341	6.82758
ASHG19AP1B104207630V5	0.204879	0.648154	1.04279	down	ENST00000426879	ENSG00000136147	PHF11	protein_coding	DHS_promoter	No	chr13:50070152-50102844:+	chr13	+	50070152	50102844		Asthma;IgE RESPONSIVENESS, ATOPIC	Yes		Nucleus;Cytoplasm	GENCODE	PHD finger protein 11 [Source:HGNC Symbol;Acc:HGNC:17024]	903	GAGGCGCTCCTCCTTCCCACCGCTGTATTCTTCAGGACTTGTGGAATGTGAGGATCAGGA					NR_135322	10.2535	11.1959	10.8255	10.4231	10.0527	10.0232	10.1446	10.1308	10.0218	10.3923	10.3403	10.1155	10.2081	10.3512	10.3292	10.0559	10.2333	9.84684	9.5701	9.6627
ASHG19AP1B109581814V5	0.276268	0.694814	1.1686	down	ENST00000346964	ENSG00000075711	DLG1	protein_coding	DHS_promoter	Yes	chr3:196769431-197025447:-	chr3	-	196769431	197025447		Cleft Palate;Schizophrenia		middle_temporal_gyrus	Cytosol;Nucleus;Insoluble Fraction	GENCODE	discs large MAGUK scaffold protein 1 [Source:HGNC Symbol;Acc:HGNC:2900]	5034	TCCCATTGCTCTTTGGAGTTGTTTATTAAATATGTGTTTTTGACAACCTCCTCATTAGTT					NM_004087	10.8678	8.88984	10.9154	10.1523	8.50355	10.4118	11.794	11.2176	11.5264	12.0316	12.2115	11.9022	11.8764	11.7224	11.6075	11.9844	11.7474	11.6582	9.33009	8.63074
ASHG19AP1B126469678V5	0.7027	0.901567	1.01969	down	ENST00000642319	ENSG00000230124	ACBD6	protein_coding		Yes	chr1:180238788-180472089:-	chr1	-	180238788	180472089		Intellectual Disability				GENCODE	acyl-CoA binding domain containing 6 [Source:HGNC Symbol;Acc:HGNC:23339]	5109	GCGGAGCTTCCATTTGTTCTCCTGATTTTGCTCATTTTACAGCCCACAGCCTGTCTTGTG						6.66238	7.23269	7.75928	7.1875	6.66045	6.61872	6.70565	6.98457	6.87772	7.05951	7.10897	7.18621	6.77678	6.57346	6.93798	7.12042	6.96069	6.6871	6.50357	6.52906
ASHG19AP1B117570742V5	0.46018	0.795214	1.05181	down	ENST00000216832	ENSG00000100941	PNN	protein_coding	DHS_promoter	Yes	chr14:39644417-39652422:+	chr14	+	39644417	39652422			Yes	middle_temporal_gyrus	Nucleus;Ribosome;Cytosol;Insoluble Fraction	GENCODE	pinin, desmosome associated protein [Source:HGNC Symbol;Acc:HGNC:9162]	3576	GGATGAAAAGGGAAAGCAAAGGAACCGGCGAATATTTGGCTTGTTGATGGGTACCCTTCA	conserved	conserved			NM_002687	8.88826	8.0953	9.0372	9.14224	8.35507	9.00552	9.75455	9.77856	9.35032	9.32121	9.44364	9.56375	9.43893	9.52358	9.56902	9.4088	9.5089	9.40506	8.40721	8.69838
ASHG19AP1B119606381V5	0.81408	0.941813	1.01272	down	ENST00000359579	ENSG00000198074	AKR1B10	protein_coding	DHS_enhancer	Yes	chr7:134212344-134226160:+	chr7	+	134212344	134226160		Colorectal Neoplasms;Contact Dermatitis;Endometrial Neoplasms;melanoma;Neoplasm Invasiveness;Liver carcinoma		small_intestine		GENCODE	aldo-keto reductase family 1 member B10 [Source:HGNC Symbol;Acc:HGNC:382]	1590	AGCCCTTGGGGTCTCCAATTTCAGCCACTTCCAGATCGAGAAGCTCTTGAACAAACCTGG	unconserved	conserved			NM_020299	7.19476	8.60796	8.29541	7.80991	7.50894	7.35846	7.19916	6.89342	7.2343	7.46695	7.33455	7.37129	7.2946	7.47746	7.23011	7.68322	7.33229	7.38054	7.18824	7.3636
ASHG19AP1B100065080V5	0.471099	0.801021	1.0518	down	ENST00000379499	ENSG00000185915	KLHL34	protein_coding	DHS_promoter	Yes	chrX:21672808-21676448:-	chrX	-	21672808	21676448				skeletal_muscle_tissue		GENCODE	kelch like family member 34 [Source:HGNC Symbol;Acc:HGNC:26634]	3641	TTAGGTCACAAAGAAATGTGGTAAGGACTTTGCATGAATAAAGTAGGTGCTTTATAAGGA	conserved	conserved			NM_153270	4.51456	4.75265	5.20356	5.71537	5.44516	5.68831	5.98511	5.11889	5.21221	5.71864	5.27155	4.98635	5.30722	5.53747	5.66944	5.74059	5.62746	5.90431	5.51418	5.25256
ASHG19AP1B104657336V5	0.544848	0.83511	1.03403	down	ENST00000323327	ENSG00000179133	C10orf67	protein_coding	DHS_promoter	Yes	chr10:23605666-23633774:-	chr10	-	23605666	23633774				pituitary_gland	Nucleus;Cytoplasm	GENCODE	chromosome 10 open reading frame 67 [Source:HGNC Symbol;Acc:HGNC:28716]	2799	GGAATGTACCAGCCACTGTGAAACCAAACATTGAGATACTCTGGATGTGCTGAAGGTAGC	unconserved	conserved			NM_153714	5.42358	5.549	5.35886	6.26917	6.10533	6.3727	5.97268	6.18991	6.03801	5.93365	6.23428	6.02162	5.688	5.6841	5.91644	5.86682	5.57787	5.48588	5.81089	5.94813
ASHG19AP1B100274603V5	0.617538	0.866901	1.04213	down	ENST00000332314	ENSG00000182170	MRGPRG	protein_coding		Yes	chr11:3239174-3240043:-	chr11	-	3239174	3240043						GENCODE	MAS related GPR family member G [Source:HGNC Symbol;Acc:HGNC:24829]	870	TTGTCTGGGTGACCTGCTGCTCCACTCGCCCGCGGCCCAGGCTCTACGGCATCGTCCTGG					NM_001164377	7.71601	9.30554	7.69576	8.08391	8.49856	7.56495	7.8845	7.99621	7.62954	7.78906	8.01802	7.54836	7.28788	7.87828	7.42017	7.54543	7.17027	9.02982	8.25487	9.2106
ASHG19AP1B100008944V5	0.59491	0.8583	1.02275	down	ENST00000375094	ENSG00000204308	RNF5	protein_coding	DHS_promoter	Yes	chr6:32146131-32148570:+	chr6	+	32146131	32148570				middle_temporal_gyrus	Ribosome;Cytoplasm	GENCODE	ring finger protein 5 [Source:HGNC Symbol;Acc:HGNC:10068]	1168	ATGGATTCTGACTCTTAAGTGCTTCCGCCCCCTCACTACCTCCTTTAATACAAATTCAAT	conserved	conserved	type 2 diabetes mellitus		NM_006913	10.1672	9.83711	10.1996	10.0608	9.82585	10.0721	10.4615	10.2163	10.6071	10.5673	10.644	10.641	10.7478	10.7935	10.5095	10.4788	10.3337	10.5193	10.3724	10.1519
ASHG19AP1B117816292V5	0.144857	0.595751	1.15861	down	ENST00000361840	ENSG00000123178	SPRYD7	protein_coding	DHS_promoter	Yes	chr13:50486842-50510476:-	chr13	-	50486842	50510476				middle_temporal_gyrus	Ribosome;Nucleus;Cytoplasm;Cytosol	GENCODE	SPRY domain containing 7 [Source:HGNC Symbol;Acc:HGNC:14297]	3053	CGGCCGTGCAGCTGGACACGCAGCACATGGGAACAGATGTTGTTATTGTAAAGAATGGAA					NM_020456	8.19025	8.10339	8.07074	7.94995	8.59498	8.49881	8.35371	8.70947	8.50757	8.68964	8.62684	8.38625	8.61728	8.25315	8.44569	8.77566	8.73713	8.44212	6.94984	8.22905
ASHG19AP1B140136076V5	0.204918	0.648154	1.06431	down	ENST00000381937	ENSG00000152620	NADK2	protein_coding	DHS_promoter	Yes	chr5:36194332-36241900:-	chr5	-	36194332	36241900		2,4-Dienoyl-CoA Reductase Deficiency		common_myeloid_progenitor	Ribosome;Cytosol	GENCODE	NAD kinase 2, mitochondrial [Source:HGNC Symbol;Acc:HGNC:26404]	2243	GGAGGACCTGAAGCAGCTGCTTGCATTGAAAGGCTCTAGTTACAGTGGACTTCTTGAACG	conserved	conserved			NM_001085411	6.22023	7.21586	6.27777	6.70092	6.83804	7.02222	6.53748	6.73708	6.6616	6.40586	6.62639	6.57076	6.40698	6.48923	6.59499	6.5273	6.37517	6.71424	6.36664	6.66363
ASHG19AP1B121814062V5	0.065834	0.507406	1.24226	down	ENST00000641131	ENSG00000188340	OR6N2	protein_coding		Yes	chr1:158744012-158750994:-	chr1	-	158744012	158750994						GENCODE	olfactory receptor family 6 subfamily N member 2 [Source:HGNC Symbol;Acc:HGNC:15035]	3455	TCAGTGGTTGCCTCCCATGGATCAATACAACCATTCAAGCCTGGCTGAATTTGTGTTCCT						6.97152	9.9363	9.08324	6.29284	6.68782	6.46123	6.25596	6.28912	6.36571	6.32935	6.33134	5.95356	5.50502	6.07554	6.07619	5.95356	6.32913	5.71703	6.96386	6.28746
ASHG19AP1B123395963V5	0.652464	0.88196	1.03171	down	ENST00000232975	ENSG00000114854	TNNC1	protein_coding	DHS_promoter	Yes	chr3:52485118-52488086:-	chr3	-	52485118	52488086		Cardiomyopathy, Dilated;Hypertrophic Cardiomyopathy;Cardiomyopathy, Dilated, 1z;Cardiomyopathy, Familial Hypertrophic, 13;Cardiomyopathy, Familial Hypertrophic, 1 (disorder);LEFT VENTRICULAR NONCOMPACTION 10;LEFT VENTRICULAR NONCOMPACTION 8		skeletal_muscle_tissue		GENCODE	troponin C1, slow skeletal and cardiac type [Source:HGNC Symbol;Acc:HGNC:11943]	714	AGAACAACGACGGCCGCATCGACTATGATGAGTTCCTGGAGTTCATGAAGGGTGTGGAGT	conserved	conserved			NM_003280	5.69337	5.61327	6.18438	5.83441	5.71823	5.8424	6.16442	6.04842	6.1408	6.5381	6.29867	5.87087	6.3529	6.14641	5.80834	6.33794	6.44349	6.4397	5.64288	6.21628
ASHG19AP1B108578589V5	0.105279	0.556465	1.2739	down	ENST00000263080	ENSG00000108381	ASPA	protein_coding	DHS_promoter	Yes	chr17:3379296-3406713:+	chr17	+	3379296	3406713		Comatose;Deafness;Deglutition Disorders;Epilepsy;Gastroesophageal reflux disease;Hearing Loss, Partial;Heartburn;Language Delay;Lethargy;Mental Retardation;Muscle hypotonia;Muscle Spasticity;Nystagmus;Optic Atrophy;Seizures;Sleep disturbances;Electroencephalogram abnormal;Opisthotonus;Degenerative brain disorder;Canavan Disease;Speech impairment;Generalized seizures;Cerebral atrophy;Speech Delay;…		nervous_system	Nucleus	GENCODE	aspartoacylase [Source:HGNC Symbol;Acc:HGNC:756]	5431	TTCGCTGCTGTTTACATTAGAAATCACTTCCAGCTTACATCTTACACGGTGTCTTACAAA	conserved	conserved			NM_000049	8.95191	7.15767	7.91637	7.52509	6.227	7.8994	8.4078	7.48804	6.7863	9.04023	8.16786	9.46064	6.46586	9.53375	6.82962	7.15344	8.7231	8.68851	5.48021	5.87622
ASHG19AP1B116214423V5	0.333315	0.727903	1.04064	down	ENST00000427199	ENSG00000243414	TICAM2	protein_coding	DHS_promoter	Yes	chr5:114914347-114938176:-	chr5	-	114914347	114938176					Endoplasmic reticulum	GENCODE	toll like receptor adaptor molecule 2 [Source:HGNC Symbol;Acc:HGNC:21354]	3049	CGGGCTGACTGTGGTGGCGCTCGCCTGCAGATTGAAAAGAAATGCTGAGAAATACATAAA	conserved	conserved			NM_021649	7.07053	6.59244	7.00832	7.35704	7.37763	7.39517	7.49433	7.22375	7.5637	7.72016	7.69982	7.55831	7.23867	7.23977	7.03403	7.33368	7.15294	6.77351	6.2996	6.84205
ASHG19AP1B100077583V5	0.0912923	0.54343	1.27235	down	ENST00000243903	ENSG00000101442	ACTR5	protein_coding	DHS_promoter	Yes	chr20:37377085-37401163:+	chr20	+	37377085	37401163					Nucleus;Insoluble Fraction	GENCODE	ARP5 actin related protein 5 homolog [Source:HGNC Symbol;Acc:HGNC:14671]	2565	TACATTTTTCATAAAAGGTAATGTTTATTCAATAAAAGCAGTTGCCTCAGGAACCGGAAA	conserved	conserved			NM_024855	7.3801	5.15537	7.46076	5.27284	4.14896	5.03742	6.5119	6.25696	7.07912	7.64811	7.40142	6.92783	6.85562	6.64419	6.27373	7.37752	7.47324	6.44149	3.30211	4.35776
ASHG19AP1B100274913V5	0.0474327	0.487481	1.09355	down	ENST00000432196	ENSG00000234438	KBTBD13	protein_coding		Yes	chr15:65369154-65372277:+	chr15	+	65369154	65372277		Nemaline Myopathy, Childhood Onset;Nemaline myopathy 6		tongue		GENCODE	kelch repeat and BTB domain containing 13 [Source:HGNC Symbol;Acc:HGNC:37227]	3124	CTCCTAAGGCTGCCTCCTGGCGCTCCTGGGCCTGTGACTTCGACAACGGCAGAACTGTGA	unconserved	conserved			NM_001101362	7.44698	7.54154	7.84142	7.88144	7.21721	7.34281	7.48459	7.48447	7.85563	8.02414	7.94386	7.62349	7.65563	7.40443	7.61855	7.61407	7.95966	7.33094	6.85882	6.83671
ASHG19AP1B114937258V5	0.931112	0.981093	1.00363	down	ENST00000330938	ENSG00000183255	PTTG1IP	protein_coding	DHS_promoter	Yes	chr21:46269500-46293752:-	chr21	-	46269500	46293752			Yes		Ribosome;Endoplasmic reticulum	GENCODE	PTTG1 interacting protein [Source:HGNC Symbol;Acc:HGNC:13524]	2760	GCTCTGCACGCTGGGGAGTTTGTTGGGTGAACTTTGAGGCGCTGATCATCACCATGTCGG	conserved	unconserved			NM_004339	7.86193	7.5711	7.34593	7.7551	8.02108	7.51051	7.55792	6.9816	6.96368	7.03474	7.10878	7.72371	6.8211	7.20287	6.89415	7.13892	6.87454	7.00133	7.14416	7.6231
ASHG19AP1B114340637V5	0.647598	0.879793	1.02717	down	ENST00000403528	ENSG00000121764	HCRTR1	protein_coding		Yes	chr1:32083301-32092919:+	chr1	+	32083301	32092919		Mental Depression;Depressive disorder;Schizophrenia;Substance Withdrawal Syndrome;Cocaine-Related Disorders;Mood Disorders			Endoplasmic reticulum;Nucleus	GENCODE	hypocretin receptor 1 [Source:HGNC Symbol;Acc:HGNC:4848]	2003	GGCCTGGGATCCCACTCCCTCCTTTCCTTCCTCCCTTCAGGAAGTTTGAGGCTGAGACCC	conserved	conserved			NM_001525	12.5674	12.3871	12.4397	12.8644	12.2002	12.1815	12.631	12.083	12.7382	12.7111	12.7958	12.6822	12.8631	13.3397	13.2013	13.2559	12.9355	12.7111	11.9808	11.7113
ASHG19AP1B100184478V5	0.956416	0.988402	1.00296	down	ENST00000249806	ENSG00000128973	CLN6	protein_coding	DHS_promoter	Yes	chr15:68499330-68522081:-	chr15	-	68499330	68522081		Cerebellar Ataxia;Depressive disorder;Epilepsy;Extrapyramidal Disorders;Inflammation;Adult Neuronal Ceroid Lipofuscinosis;Motor Skills Disorders;Myoclonus;Neuronal Ceroid-Lipofuscinoses;Retinal Degeneration;Seizures;Vision Disorders;Degenerative brain disorder;Hallucinations, Auditory;Hallucinations, Visual;Extrapyramidal sign;Cerebral atrophy;Leukoencephalopathies;Atrophic;Dementia;Myoclonic Epi…		common_myeloid_progenitor	Ribosome;Nucleous;Nucleoplasm	GENCODE	CLN6, transmembrane ER protein [Source:HGNC Symbol;Acc:HGNC:2077]	2243	CCTACTCAGGGCTAGTCTGTTCTTCCCGGACATCTTCTGGTAGCCGTGCAGGAGAGGGCT	conserved	conserved			NM_017882	6.80837	7.43917	6.96343	6.99784	6.45021	6.14648	6.58993	6.46301	6.87404	7.00921	7.19282	6.63587	6.6058	6.77226	6.50398	6.85453	6.63386	6.2116	7.24116	6.61094
ASHG19AP1B134891418V5	0.00611871	0.369322	1.22965	down	ENST00000450966	ENSG00000085982	USP40	protein_coding	DHS_promoter	Yes	chr2:234384166-234474236:-	chr2	-	234384166	234474236					Ribosome;Nucleus	GENCODE	ubiquitin specific peptidase 40 [Source:HGNC Symbol;Acc:HGNC:20069]	5616	TGTCACTTTTTTTAAGGGTAGTATTTAGTTTCACAATGTTTGGGGACCTGTTTGAAGAGG	unconserved	unconserved			NM_018218	4.82475	5.82277	5.10855	4.82189	4.89176	4.39568	4.62685	4.79094	4.90306	4.73047	4.80316	4.62304	4.20083	4.28884	4.59353	4.33873	3.93181	4.51305	4.36426	4.25397
ASHG19AP1B118754657V5	0.467542	0.79953	1.04909	down	ENST00000262375	ENSG00000103423	DNAJA3	protein_coding	DHS_promoter	Yes	chr16:4475806-4506776:+	chr16	+	4475806	4506776			Yes		Ribosome;Chromatin	GENCODE	DnaJ heat shock protein family (Hsp40) member A3 [Source:HGNC Symbol;Acc:HGNC:11808]	2763	AAAATGTTTACCTCATGATATCCCAGCCGAGGAAAAAGATCCACTGGAAACTAGGCCGGG	conserved	conserved			NM_005147	6.1286	5.54931	6.16731	5.94698	5.28834	5.11316	5.83045	5.11636	6.31909	6.3979	6.73664	5.71711	6.34194	6.13755	5.45727	6.13408	5.63709	5.4527	5.36359	4.75184
ASHG19AP1B108266525V5	0.0127274	0.410304	1.37561	down	ENST00000551765	ENSG00000257218	GATC	protein_coding	DHS_promoter	Yes	chr12:120884241-120901552:+	chr12	+	120884241	120901552					Ribosome	GENCODE	glutamyl-tRNA amidotransferase subunit C [Source:HGNC Symbol;Acc:HGNC:25068]	4244	ACTATGTGACAACCTTGGCTGTCATTTTTAGTTGCCATTTGCATTGATTTGAGCAGCCCT	conserved	conserved			NM_176818	6.50341	3.65777	6.6479	5.10976	3.67247	4.49588	5.5139	5.01141	6.3986	5.95273	6.03881	5.72133	6.45274	5.45719	5.04492	5.24948	5.95181	4.98576	2.5509	2.71867
ASHG19AP1B105598034V5	0.0337296	0.46297	1.25291	down	ENST00000289359	ENSG00000158411	MITD1	protein_coding	DHS_promoter	Yes	chr2:99785726-99797521:-	chr2	-	99785726	99797521						GENCODE	microtubule interacting and trafficking domain containing 1 [Source:HGNC Symbol;Acc:HGNC:25207]	939	AAGAAACCACAGAGTCGTTTTTCCCTTGGATATTGTGATTTTGATTTAAGACCATGTCAT	conserved	conserved			NM_138798	8.99867	7.38472	9.02248	8.48775	6.9211	8.52384	9.08349	9.11658	9.03865	9.41219	9.34962	8.9306	9.16025	9.1609	8.93087	9.13848	9.18849	8.9054	6.43067	6.40192
ASHG19AP1B130991800V5	0.808651	0.94068	1.03275	down	ENST00000314235	ENSG00000171121	KCNMB3	protein_coding		Yes	chr3:178960559-178969403:-	chr3	-	178960559	178969403				hindgut	Nucleus	GENCODE	potassium calcium-activated channel subfamily M regulatory beta subunit 3 [Source:HGNC Symbol;Acc:HGNC:6287]	1485	TCATTTTGTTGCATTCATCCTGCTCACGAGACACAGGACAGCCTTTCCTGCCTCAGGGAA					NM_014407	6.10288	6.11856	5.71229	5.6867	5.4663	5.17691	5.75503	5.84265	6.31318	6.16678	5.97548	5.94104	5.6461	5.1297	5.25706	5.78261	5.49466	5.24626	5.48226	5.22054
ASHG19AP1B116918809V5	0.673191	0.889291	1.07131	down	ENST00000274606	ENSG00000145912	NHP2	protein_coding	DHS_promoter	Yes	chr5:177576461-177580968:-	chr5	-	177576461	177580968		Anemia;Aplastic Anemia;Blood Coagulation Disorders;Dental caries;Esophageal Stenosis;Fetal Growth Retardation;Gingival Diseases;Hemorrhagic Disorders;Hyperhidrosis disorder;Hypodontia;Infant, Small for Gestational Age;Lacrimal Duct Obstruction;Leukoplakia, Oral;Liver Cirrhosis;Mental Retardation;Osteoporosis;Pancytopenia;Periodontal Diseases;Periodontitis;Pulmonary Fibrosis;Skin Ulcer;Sweating;Th…			Ribosome;Cytoplasm	GENCODE	NHP2 ribonucleoprotein [Source:HGNC Symbol;Acc:HGNC:14377]	865	GCCATTTCCTGTAGAACTAAAGGCTGTTCCAAGAATGTGGGGTGGGGAAAGTAAATGCTA	conserved	conserved			NM_017838	11.4879	9.32983	11.2297	11.0168	10.535	11.1059	12.9822	11.7768	12.8737	12.9474	12.7492	12.8084	13.1564	12.6191	12.0455	12.3966	12.7538	12.1676	9.64577	10.7037
ASHG19AP1B124479077V5	0.771739	0.926828	1.03684	down	ENST00000323906	ENSG00000104894	CD37	protein_coding	DHS_promoter	Yes	chr19:49838657-49843863:+	chr19	+	49838657	49843863				B_cell	Endoplasmic reticulum;Nucleus	GENCODE	CD37 molecule [Source:HGNC Symbol;Acc:HGNC:1666]	1265	CCACCCACAAGATTATTTTTCACCCAAACCTCAAATAAATCCCCTGCGTTTTTGGTAAAA	conserved	conserved	multiple sclerosis;Glomerulosclerosis;Arteriosclerosis;Sclerosis of metaphyses of the upper limbs		NM_001774	8.63485	9.09355	8.10012	8.19915	8.40821	8.63506	7.2403	7.47958	7.37253	6.13049	6.26879	6.71054	6.56499	6.39653	6.36959	6.71184	5.68891	7.27967	8.74631	8.6094
ASHG19AP1B100007403V5	0.0291516	0.454619	1.11682	down	ENST00000583023	ENSG00000173826	KCNH6	protein_coding	DHS_promoter	Yes	chr17:61600764-61624088:+	chr17	+	61600764	61624088		Psychotic Disorders;Schizophrenia;Nonorganic psychosis		pineal_body		GENCODE	potassium voltage-gated channel subfamily H member 6 [Source:HGNC Symbol;Acc:HGNC:18862]	3821	TGGGTCTCTTGAGGGCAGTGGAGTGTCACACAGCTAATAAAGTACACATTTCATGTTGGA					NM_030779	7.32487	6.80426	7.72537	7.10161	6.8309	7.01987	7.08283	7.27751	7.29047	7.77672	7.16732	6.76928	6.90935	6.70927	6.70365	7.32881	7.55414	7.17006	6.03007	6.60381
ASHG19AP1B137816739V5	0.796365	0.936533	1.01415	down	ENST00000392614	ENSG00000172794	RAB37	protein_coding	DHS_promoter	Yes	chr17:72733056-72743474:+	chr17	+	72733056	72743474				common_myeloid_progenitor	Insoluble Fraction;Cell Membrane	GENCODE	RAB37, member RAS oncogene family [Source:HGNC Symbol;Acc:HGNC:30268]	2704	CCCTGCGGCTCTGCGTGCCCTCAGGGAACAGCAAGGTGATGCTTCTGGGAGACACAGGCG					NM_001163989	5.30586	6.35754	5.41573	5.50278	5.29355	5.46718	5.55462	5.20125	5.83005	5.39638	5.50585	5.04435	5.2588	5.54947	5.33003	5.43087	5.35017	5.49336	5.43859	5.33393
ASHG19AP1B100308191V5	0.708491	0.903757	1.01688	down	NM_001278923	ENSG00000186807	ANXA8L2	protein_coding		No	chr10:47746850-47763040:+	chr10	+	47746850	47763040						Refseq		1929	TAATTCCCCAGAGCAGGCCTGGGCAGTGTCTGGGTGGGGCCTGGGAGCCACAGGAGACGC					NM_001278923	5.36492	5.47691	5.76026	5.87578	6.12929	5.76765	6.38598	6.36249	6.56897	6.49827	6.29931	6.20345	6.30942	6.13408	6.10938	6.10713	6.00389	5.95539	5.72961	5.96007
ASHG19AP1B134381129V5	0.542361	0.833912	1.03382	down	ENST00000309982	ENSG00000164929	BAALC	protein_coding	DHS_promoter	Yes	chr8:104152938-104242532:+	chr8	+	104152938	104242532		Leukemia, Myelocytic, Acute		nervous_system		GENCODE	BAALC, MAP3K1 and KLF4 binding [Source:HGNC Symbol;Acc:HGNC:14333]	2831	AAGCGGGCGGCCTGCACTCGGGCATGCTGGAAGATGGACTGCCCTCCAATGGTGTGCCCC					NM_024812	6.98186	7.25047	7.11379	7.0096	7.0528	7.06574	7.28018	7.41665	7.44609	7.56993	7.57082	7.41307	7.26498	7.33355	7.374	7.32099	7.55136	7.4571	7.27534	7.40052
ASHG19AP1B104676007V5	0.114784	0.564033	1.13214	down	ENST00000312960	ENSG00000181788	SIAH2	protein_coding	DHS_promoter	Yes	chr3:150458914-150481164:-	chr3	-	150458914	150481164		Lens Diseases	Yes	reticulocyte	Ribosome;Cytosol	GENCODE	siah E3 ubiquitin protein ligase 2 [Source:HGNC Symbol;Acc:HGNC:10858]	2517	TCGTCTTTCTAGCTACAGACATTAACTTGCCAGGGGCTGTCGACTGGGTGATGATGCAGT	conserved	conserved			NM_005067	5.65114	5.00631	6.21016	4.8129	5.61656	4.91095	5.73851	5.32863	6.1864	6.33661	6.46157	6.00036	5.83192	5.73088	5.34752	5.94736	5.74222	5.30172	4.58132	4.45528
ASHG19AP1B139140918V5	0.297322	0.707308	1.05132	down	ENST00000529639	ENSG00000149806	FAU	protein_coding	DHS_promoter	Yes	chr11:64888100-64889945:-	chr11	-	64888100	64889945				B_cell	Cytosol;Ribosome;Cytoplasm	GENCODE	FAU, ubiquitin like and ribosomal protein S30 fusion [Source:HGNC Symbol;Acc:HGNC:3597]	847	GATGCCCTCAGCTCCTCGCTCAGCGCTCTCACCAACAGCCGTAGCCCGCAGCCCCGCTGG	conserved	conserved			NM_001997	10.8402	11.7616	11.5721	10.6908	10.783	10.7935	10.5193	10.4538	10.0554	10.1208	10.1587	10.18	10.2664	10.4847	10.6253	10.2264	10.4183	10.2163	10.9624	11.0129
ASHG19AP1B106930209V5	0.108767	0.560051	1.22185	down	ENST00000311351	ENSG00000175324	LSM1	protein_coding	DHS_promoter	Yes	chr8:38020839-38034234:-	chr8	-	38020839	38034234					Cytosol;Ribosome;Cytoplasm	GENCODE	LSM1 homolog, mRNA degradation associated [Source:HGNC Symbol;Acc:HGNC:20472]	1147	GGGACAGTCTTCATTTACTTGTAAATAAAATATGAATCTCAAAAGTGTCATGTTATTTCC	conserved	conserved			NM_014462	10.7928	8.70902	10.9416	10.2065	9.31931	9.86469	11.3463	10.9476	11.2016	11.534	11.5783	11.3425	11.6637	10.9654	11.1045	11.519	11.3367	10.8056	8.04547	9.11095
ASHG19AP1B113748200V5	0.2959	0.706159	1.11401	down	ENST00000380916	ENSG00000175893	ZDHHC21	protein_coding	DHS_promoter	Yes	chr9:14611069-14693469:-	chr9	-	14611069	14693469			Yes	middle_temporal_gyrus	Endoplasmic reticulum;Nucleus	GENCODE	zinc finger DHHC-type containing 21 [Source:HGNC Symbol;Acc:HGNC:20750]	9160	AGAACTTTTTCACTTACTGCAGGATTTTCAGCTTCAGCAAGCAGGTTCTCATGGAGAACT	conserved	conserved	obesity		NM_178566	9.63357	8.74381	9.91742	9.59505	9.70662	10.3995	10.0576	10.2953	10.0626	10.3871	9.97584	10.1427	10.3287	9.84767	9.88937	10.1047	10.0391	9.68002	7.45409	9.41803
ASHG19AP1B126728886V5	0.160507	0.609871	1.15646	down	ENST00000373114	ENSG00000102271	KLHL4	protein_coding	DHS_promoter	Yes	chrX:86772817-86924596:+	chrX	+	86772817	86924596			Yes	middle_temporal_gyrus		GENCODE	kelch like family member 4 [Source:HGNC Symbol;Acc:HGNC:6355]	2445	TGAACACAGTTGAGTCATATGATGCACAGAGAAATGAATGGAAAGAGAGCATGCAAGAAC	conserved	conserved			NM_057162	6.12657	4.86942	6.49699	5.18831	4.95981	5.06217	6.16847	5.57731	6.37121	6.38958	6.46527	6.98637	5.99272	5.97126	5.99561	6.56138	5.84512	5.99939	5.10618	5.17623
ASHG19AP1B100198079V5	0.503692	0.814357	1.0145	down	ENST00000375371	ENSG00000179002	TAS1R2	protein_coding		Yes	chr1:19166093-19186176:-	chr1	-	19166093	19186176						GENCODE	taste 1 receptor member 2 [Source:HGNC Symbol;Acc:HGNC:14905]	2542	CCTTCTATTTCACCTCATCCGTCTCCCTCTGCACCTTCATGTCTGCCTACAGCGGGGTGC					NM_152232	16.9864	17.4337	17.5191	17.7164	17.5518	17.4874	17.6198	17.6573	17.7164	17.5518	17.7164	17.8101	17.8101	17.8101	17.8101	17.7164	17.5972	17.5972	17.4874	17.5191
ASHG19AP1B113379693V5	0.0197782	0.438686	1.18143	down	ENST00000434457	ENSG00000137145	DENND4C	protein_coding	DHS_promoter	Yes	chr9:19230433-19372596:+	chr9	+	19230433	19372596				classical_monocyte	Nucleus;Cytosol	GENCODE	DENN domain containing 4C [Source:HGNC Symbol;Acc:HGNC:26079]	6718	AGAGATTTAATCAGGCTTGAGTCCATTGATAATCACTCTAGCACAGGTGGTCAGTCTGAC					NM_001330640	4.17583	5.80173	5.28671	4.59036	5.32893	4.93851	4.66557	4.50028	4.42784	4.73822	4.67533	4.39108	3.95638	4.36441	4.69247	4.45195	4.37831	4.41176	4.65292	4.77396
ASHG19AP1B127102072V5	0.251695	0.681288	1.09191	down	ENST00000439458	ENSG00000144406	UNC80	protein_coding	DHS_promoter	Yes	chr2:210636717-210864024:+	chr2	+	210636717	210864024		HYPOTONIA, INFANTILE, WITH PSYCHOMOTOR RETARDATION AND CHARACTERISTIC FACIES 2		nervous_system	Nucleus	GENCODE	unc-80 homolog, NALCN channel complex subunit [Source:HGNC Symbol;Acc:HGNC:26582]	13562	CAGCCTCTCTAGGGTGGCAAGTATACAGAGTGAACCTGGTCAACAGAACCTCCTTGTTCA					NM_032504	6.18405	5.82114	6.62447	6.0521	4.93021	5.80843	6.54897	6.39758	6.88227	6.89116	6.67277	6.43309	6.61945	6.24862	6.33794	6.75393	6.45447	6.18398	5.2443	5.60732
ASHG19AP1B100091871V5	0.460912	0.795651	1.03614	down	ENST00000297283	ENSG00000164708	PGAM2	protein_coding	DHS_enhancer	Yes	chr7:44102326-44105186:-	chr7	-	44102326	44105186		Myopathy;Myoglobinuria;Prostatic Neoplasms;Kidney Failure;Rhabdomyolysis;Elevated creatine kinase;Creatine phosphokinase serum increased;Glycogen storage disease type X;Impaired exercise tolerance;Renal Insufficiency;Renal failure in adulthood;Exercise-induced myalgia;Muscle cramps with exertion;Autosomal recessive predisposition		tongue		GENCODE	phosphoglycerate mutase 2 [Source:HGNC Symbol;Acc:HGNC:8889]	857	GAACAAGGAGCTGAAGCCCACCAAGCCCATGCAGTTCCTGGGTGATGAGGAAACGGTGCG	conserved	conserved			NM_000290	7.59906	7.34628	7.44047	7.22625	7.5189	7.81798	7.58408	7.40734	7.81767	7.67992	8.07351	7.90158	7.68658	7.79181	7.43823	7.92449	7.77642	7.82991	7.36837	7.4356
ASHG19AP1B143663884V5	0.863798	0.958498	1.00894	down	ENCT00000013013	CATG00000022034	CATG00000022034.1	protein_coding	DHS_promoter	Yes	chr1:159893703-159903725:+	chr1	+	159893703	159903725						FANTOM5CAT	At least 1 of the 10 top ranked transcript is CPAT coding and max ORF size >=300, NOT annotated as nonCoding in GENCODE	9942	CTCTCGGAAGAAGGGCAGGCTCAGGTACTGGAGCAGGGGTCCAGGACTGGGGCTGCTGCT	conserved	conserved				5.35139	5.02324	4.75952	5.3282	5.61824	5.69356	5.2301	5.65476	4.93395	5.45719	5.21566	5.75594	5.71839	5.84208	5.95563	5.76908	5.71711	6.06063	5.9912	5.89688
ASHG19AP1B141620315V5	0.656528	0.884067	1.0149	down	ENST00000553424	ENSG00000241399	CD302	protein_coding	DHS_promoter	No	chr2:160625141-160654766:-	chr2	-	160625141	160654766				neutrophil	Endoplasmic reticulum;Cytoplasm	GENCODE	CD302 molecule [Source:HGNC Symbol;Acc:HGNC:30843]	3866	GCTGCCGTTGCTGGGCCTCGCCGCTGCTGCCGTCGCGGGAGCGGACATGATAAGCATACA	unconserved	conserved			NM_001198764	7.39148	7.04504	7.34133	7.59212	7.79418	7.64757	7.37855	7.47023	7.66977	7.86465	7.81893	7.31345	7.46336	7.39952	7.25556	7.35242	7.47388	6.81035	7.2174	7.25466
ASHG19AP1B106438993V5	0.425354	0.780414	1.032	down	ENST00000371158	ENSG00000132849	PATJ	protein_coding	DHS_promoter	Yes	chr1:62208149-62629592:+	chr1	+	62208149	62629592		Prostatic Neoplasms;Substance-Related Disorders		cerebellum	Nucleus	GENCODE	PATJ, crumbs cell polarity complex component [Source:HGNC Symbol;Acc:HGNC:28881]	8505	CCACCTTGGTTCGCCCACTGCTGAACACCATCCAGAAGACACAGAGGAGCAGCTGCAGAT					NM_176877	6.212	6.55791	6.19728	6.54609	5.89269	6.52164	6.73129	6.12619	6.17808	6.44926	6.39388	6.39181	6.06092	6.17011	5.82003	5.99426	6.09255	6.20761	6.02831	6.16334
ASHG19AP1B128137883V5	0.365155	0.74727	1.07464	down	ENST00000490882	ENSG00000136068	FLNB	protein_coding	DHS_promoter	Yes	chr3:57994127-58156501:+	chr3	+	57994127	58156501		Cleft Lip;Cleft Palate;Congenital clubfoot;Corneal Opacity;Cryptorchidism;Dental Enamel Hypoplasia;Dwarfism;Congenital cerebral hernia;Exophthalmos;Fetal Growth Retardation;Flatfoot;Conductive hearing loss;Atrial Septal Defects;Ventricular Septal Defects;Polyhydramnios;Hydrops Fetalis;Orbital separation excessive;Hypodontia;Infant, Small for Gestational Age;Cystic kidney;Laryngostenosis;Lordosis;…		epithelial_cell_of_amnion	Cytosol;Nucleus;Insoluble Fraction;Cell Membrane	GENCODE	filamin B [Source:HGNC Symbol;Acc:HGNC:3755]	8079	GCAAGGCTGGCCTGGCTCCGCTGGAAGTGAGGGTTCTGGGCCCACGAGCTGACGACACGG					NM_001164317	7.44938	6.60065	6.54261	6.93679	6.19554	6.9744	7.27476	7.04126	6.84468	8.01532	7.18782	7.96864	6.79989	7.95266	6.38612	6.8415	7.56259	7.30075	7.27913	6.87255
ASHG19AP1B109285338V5	0.0870726	0.535191	1.09398	down	NM_001300937	ENSG00000188529	SRSF10	protein_coding		No	chr1:24290837-24306953:-	chr1	-	24290837	24306953		Endometrial Neoplasms;Polycystic Ovary Syndrome;Schizophrenia;ovarian neoplasm	Yes		Nucleus;Cytosol	Refseq		4178	GCCCAAGAAAGAAATGAAGGCTAAATCACGTTCTAGACCAAACTGCAGCTGGAATACCCA					NM_001300937	7.61502	8.08508	7.49844	7.4338	7.80531	7.40084	7.67754	7.74162	7.76186	7.77336	7.85941	7.7849	7.63265	7.63491	7.62414	7.96502	7.66649	7.94278	7.58344	7.79523
ASHG19AP1B100010287V5	0.687902	0.895905	1.03305	down	ENST00000264012	ENSG00000062038	CDH3	protein_coding	DHS_promoter	Yes	chr16:68678739-68734198:+	chr16	+	68678739	68734198		Ulcerative Colitis;Dental caries;Ectodermal Dysplasia;Hypotrichosis;Macular degeneration;Nail Diseases;Ovarian Cysts;Retinal Diseases;Retinitis Pigmentosa;Syndactyly;Tooth Abnormalities;Contracture of joint of hand;Syndactyly of fingers;Claw hand;Reduced visual acuity;Microdontia (disorder);Dental abnormalities;Brittle hair;Pili Torti;Ectrodactyly;Blindness, Legal;Short stature;Fine hair;Absent e…		blood	Endoplasmic reticulum;Nucleus	GENCODE	cadherin 3 [Source:HGNC Symbol;Acc:HGNC:1762]	4929	AATCTGAAGTGAAGCTGAGGAAATTGCTGATGTTGAAATAAACATTTCCTTCCATGAGGA	conserved	conserved			NM_001793	3.24307	3.65777	4.20327	3.13041	3.77515	3.70657	4.25766	3.67382	4.08713	4.07822	4.02798	3.67848	4.59707	4.14642	3.54204	3.81353	4.02002	4.29293	4.01865	3.98986
ASHG19AP1B100120777V5	0.0100823	0.392131	1.326	down	ENST00000298299	ENSG00000165512	ZNF22	protein_coding	DHS_promoter	Yes	chr10:45495923-45500774:+	chr10	+	45495923	45500774			Yes	testis	Cytoplasm	GENCODE	zinc finger protein 22 [Source:HGNC Symbol;Acc:HGNC:13012]	2551	GTGTTACATGAATTGTTTTAAGGAGTCCGGCAAACATGTTTCTTCACTTCCATGAGAATG	unconserved	conserved			NM_006963	8.12237	7.13178	8.43058	8.14967	5.98213	7.36643	8.24772	8.37878	8.0268	8.36542	8.76381	8.17368	8.06563	8.03944	8.17123	8.43204	8.37262	8.14772	6.11825	5.75697
ASHG19AP1B100066256V5	0.808913	0.940774	1.02059	down	HBMT00000380478	CATG00000014206	CATG00000014206.1	protein_coding	DHS_promoter	Yes	chr13:30982273-30994380:+	chr13	+	30982273	30994380						FANTOM5CAT	At least 1 of the 10 top ranked transcript is CPAT coding and max ORF size >=300, NOT annotated as nonCoding in GENCODE	2728	CCCTCCCTGGGCCTCGGTTCTTACAGCTGCAAAATGAGGAGGTAGAATGAGATGCTCTTT	unconserved	conserved				8.89067	8.31027	9.00381	9.32188	8.84429	8.67922	9.12106	8.82395	8.87384	9.25631	9.38445	8.79894	8.8048	8.96792	8.81907	8.88391	9.10887	8.81983	8.42009	8.43116
ASHG19AP1B100348837V5	0.3538	0.740751	1.12339	down	ENST00000302539	ENSG00000006071	ABCC8	protein_coding	DHS_promoter	Yes	chr11:17414432-17498392:-	chr11	-	17414432	17498392		Arthrogryposis;Blepharoptosis;Cerebellar Ataxia;Colorectal Neoplasms;Comatose;Dehydration;Diabetes Mellitus;Diabetes Mellitus, Insulin-Dependent;Diabetes Mellitus, Non-Insulin-Dependent;Diarrhea;Drowsiness;Epilepsy;Epilepsies, Myoclonic;Fetal Growth Retardation;Glycosuria;Congenital Heart Defects;Hepatomegaly;Hyperglycemia;Hyperhidrosis disorder;Hypoglycemia;Hypoglycemic coma;Infant, Small for Ge…		neuroendocrine_gland	Cytosol;Nucleus	GENCODE	ATP binding cassette subfamily C member 8 [Source:HGNC Symbol;Acc:HGNC:59]	4924	CCCCTGCCTGGGTTTTCTAACTGTAAATCACTTGTAAATAAATAGATTTGATTATTTCCT	conserved	conserved	autism spectrum disorder;schizophrenia;type 2 diabetes mellitus;Autism		NM_001287174	11.0176	9.3929	11.0742	10.8371	9.31083	10.374	11.0933	11.6178	11.4616	12.0001	11.3039	11.2525	11.9358	11.0518	11.2646	11.4649	11.7284	10.7048	7.4265	8.81621
ASHG19AP1B100123207V5	0.107738	0.559457	1.13246	down	ENST00000398536	ENSG00000244411	KRTAP5-7	protein_coding		Yes	chr11:71238313-71239720:+	chr11	+	71238313	71239720					Nucleus	GENCODE	keratin associated protein 5-7 [Source:HGNC Symbol;Acc:HGNC:23602]	1408	TGTCTTTGTTGTTACACAGCCTGTTGCCTCTGTAAATAAACACTCCTAGCACCAAGCCAA					NM_001012503	5.91859	5.61291	6.44761	5.75601	5.57461	5.7026	5.71347	6.14663	6.48484	6.60072	6.44423	6.3095	5.58897	5.45834	5.35983	5.81978	5.88247	5.52527	4.34914	5.04941
ASHG19AP1B107386764V5	0.0469835	0.487272	1.20119	down	ENST00000219479	ENSG00000103202	NME4	protein_coding	DHS_promoter	Yes	chr16:447209-450759:+	chr16	+	447209	450759					Cytosol	GENCODE	NME/NM23 nucleoside diphosphate kinase 4 [Source:HGNC Symbol;Acc:HGNC:7852]	995	GCCTTTATGCAAGTTGTAAGGAGTTGAACAGTAAAGAGGAAGTTTTGCACACCCAGTTCC	unconserved	unconserved			NM_005009	9.58811	9.02466	9.70003	9.92376	8.75845	9.89657	10.1471	10.4766	9.99959	10.5868	10.5789	9.77987	10.297	9.86079	10.0759	10.0437	10.2655	10.151	8.54778	8.80356
ASHG19AP1B100232542V5	0.519147	0.823537	1.06052	down	ENST00000292852	ENSG00000269190	FBXO17	protein_coding	DHS_promoter	Yes	chr19:39432041-39466550:-	chr19	-	39432041	39466550					Chromatin;Nucleous;Nucleoplasm	GENCODE	F-box protein 17 [Source:HGNC Symbol;Acc:HGNC:18754]	2386	CTGCCTCCCAGAACAAAGTGGGAAAGGGAAGCTTAGCCCGCCGCTGCCGCCTCCGAGCAG	unconserved	unconserved			NM_024907	8.73047	10.6343	9.43759	9.49908	10.0039	9.70081	8.63052	9.49908	9.02221	9.3147	8.97911	8.78557	9.43301	9.29231	9.25921	9.35957	9.52277	9.39793	10.5172	10.2886
ASHG19AP1B106254262V5	0.0672589	0.510376	1.17611	down	ENST00000262259	ENSG00000105497	ZNF175	protein_coding	DHS_promoter	Yes	chr19:52074551-52095761:+	chr19	+	52074551	52095761			Yes	B_cell	Insoluble Fraction	GENCODE	zinc finger protein 175 [Source:HGNC Symbol;Acc:HGNC:12964]	6535	GGAACACAGCCATGTTCATTTGGACATGTATTGTCTGGGCTTCTTTTGTGCTGCACTGGC	unconserved	conserved			NM_007147	6.24938	5.43396	6.17339	5.93641	5.06981	5.38547	5.89599	6.05583	6.3536	6.8459	6.74506	6.10572	6.17238	5.27559	5.47515	5.97188	6.16313	5.24386	4.44631	4.31077
ASHG19AP1B106254949V5	0.140324	0.591375	1.17872	down	ENST00000389297	ENSG00000105792	CFAP69	protein_coding	DHS_promoter	Yes	chr7:89874488-89940377:+	chr7	+	89874488	89940377				pituitary_gland	Nucleus	GENCODE	cilia and flagella associated protein 69 [Source:HGNC Symbol;Acc:HGNC:26107]	3902	AGGCTCTATACCTATCAAATCTAGGAGGAATTTAGACTACAGGCATTGCTGAATCTAAGG					NM_001039706	7.35974	5.87297	7.49352	6.69954	6.5065	6.65282	7.18488	6.92584	7.63396	7.57503	7.76631	7.12537	7.38516	7.07297	6.90765	8.08456	7.53092	6.7577	5.91923	5.77154
ASHG19AP1B103379686V5	0.122662	0.57083	1.29415	down	ENST00000334634	ENSG00000163462	TRIM46	protein_coding	DHS_promoter	Yes	chr1:155146443-155157447:+	chr1	+	155146443	155157447				middle_temporal_gyrus	Nucleus;Insoluble Fraction	GENCODE	tripartite motif containing 46 [Source:HGNC Symbol;Acc:HGNC:19019]	3061	AACAGCTGTTATTGTCATGGTTTATAAACAATAAACTGTGATGCCAGGCACATCTCTGCC					NM_025058	6.95512	5.6815	7.15866	5.57838	4.53113	5.80334	7.46076	6.67559	7.72256	7.90598	7.64617	7.35929	7.63914	6.66862	6.78615	7.24537	7.4241	6.42433	2.93081	3.77257
ASHG19AP1B120978035V5	0.0423171	0.479908	1.16816	down	ENST00000325455	ENSG00000082175	PGR	protein_coding	DHS_promoter	Yes	chr11:100900355-101001255:-	chr11	-	100900355	101001255		Adenocarcinoma;Endometrial Neoplasms;Endometriosis;Female infertility;Animal Mammary Neoplasms;Mammary Neoplasms, Experimental;Meningioma;Mesothelioma;Mammary Neoplasms;Autosomal recessive predisposition;Abnormality of metabolism/homeostasis	Yes	uterus	Chromatin;Nucleoplasm	GENCODE	progesterone receptor [Source:HGNC Symbol;Acc:HGNC:8910]	13748	AGGTAACTCCCTTTGTGTCAATTATATTTCCAAAAATGAACCTTTAAAATGGTATGCAAA					NM_001202474	5.97041	6.97525	6.47	6.44577	6.57943	6.53326	6.08959	5.56178	6.0333	5.82144	5.66106	5.61951	5.50218	5.52965	6.80383	6.70478	6.85765	6.18744	5.99099	5.56289
ASHG19AP1B113148925V5	0.0611665	0.501547	1.10303	down	ENST00000263754	ENSG00000114166	KAT2B	protein_coding	DHS_promoter	Yes	chr3:20081515-20195896:+	chr3	+	20081515	20195896		Mood Disorders	Yes	substantia_nigra	Cytosol	GENCODE	lysine acetyltransferase 2B [Source:HGNC Symbol;Acc:HGNC:8638]	4833	AGAGAACAGAAGCTCCAGGATATTATGAAGTTATAAGGTTCCCCATGGATCTGAAAACCA	conserved	conserved	bipolar disorder;schizophrenia;Bipolar affective disorder		NM_003884	7.79509	7.57681	7.96647	8.21378	7.52109	7.89622	7.62298	8.22559	7.16419	7.91751	7.98905	7.94757	7.20593	7.76981	7.88359	7.74905	7.77801	7.86875	7.54458	7.57166
ASHG19AP1B109318893V5	0.00692105	0.375657	1.36637	down	ENST00000555818	ENSG00000197555	SIPA1L1	protein_coding	DHS_promoter	Yes	chr14:71996042-72207946:+	chr14	+	71996042	72207946		Weight Gain;Juvenile arthritis		eosinophil	Nucleus;Insoluble Fraction	GENCODE	signal induced proliferation associated 1 like 1 [Source:HGNC Symbol;Acc:HGNC:20284]	7831	TGTCCTCGAGCAGCATGAATATACAGAGCCAACATGCCATCTCCCAGCAGTATCAAAGGT	conserved	conserved	alcohol dependence;alcohol abuse;obesity;Abnormality of the nervous system		NM_015556	15.0434	15.6108	15.9776	13.0075	13.0585	12.9835	12.5424	13.5837	13.5485	13.5782	13.4597	13.5893	13.2967	13.973	14.8016	13.9581	14.4173	14.1524	13.9026	14.0879
ASHG19AP1B124022602V5	0.270644	0.69272	1.07166	down	ENST00000314332	ENSG00000180596	HIST1H2BC	protein_coding	DHS_promoter	Yes	chr6:26115101-26124138:-	chr6	-	26115101	26124138		Mammary Neoplasms	Yes	reticulocyte	Ribosome;Cytosol;Cytoplasm	GENCODE	histone cluster 1 H2B family member c [Source:HGNC Symbol;Acc:HGNC:4757]	659	ACCAAGGCCGTCACCAAGTACACCAGCTCCAAGTAAACATTCCAAGGGGAGACAACAGCT	conserved	conserved	gout;congenital heart disease;iron metabolism disease;hemoglobinopathy;ankylosing spondylitis;urate measurement;ferritin measurement;mean corpuscular volume;mean corpuscular hemoglobin;uric acid measurement;Dilated cardiomyopathy;Aortic dilatation;Abnormality of erythrocytes;Abnormality of the carotid arteries;Abnormality of homocysteine metabolism;Abnormality of blood circulation;Abnormality of …			7.91467	8.07983	7.96122	8.05147	8.00462	8.20074	8.38346	8.22374	7.85029	8.37993	8.23313	8.14949	8.33849	8.4404	8.55979	8.02187	8.06277	8.21172	8.09787	8.25718
ASHG19AP1B101205741V5	0.013082	0.410304	1.32532	down	ENST00000499023	ENSG00000171566	PLRG1	protein_coding	DHS_promoter	Yes	chr4:155456158-155471587:-	chr4	-	155456158	155471587			Yes		Nucleus;Insoluble Fraction	GENCODE	pleiotropic regulator 1 [Source:HGNC Symbol;Acc:HGNC:9089]	3351	TGTGATACTAGGAAGATGCAGATATCAAGTAAATGCAGGTTTATTGAACATAACTATTCT	unconserved	conserved			NM_002669	7.36559	6.28024	7.85294	7.11493	5.58312	6.61087	7.04785	7.22794	7.3137	7.69385	7.97164	7.7818	7.47206	6.84494	7.48283	7.86136	7.13469	7.04785	4.86828	4.95365
ASHG19AP1B124856533V5	0.0344954	0.464272	1.25239	down	ENST00000277458	ENSG00000148331	ASB6	protein_coding		Yes	chr9:132399171-132404444:-	chr9	-	132399171	132404444			Yes		Ribosome;Nucleus;Cytoplasm;Insoluble Fraction;Cell Membrane	GENCODE	ankyrin repeat and SOCS box containing 6 [Source:HGNC Symbol;Acc:HGNC:17181]	2330	GCGCCTCCTGGACCTTGGAGCTGATGTCAATGCCGCTGACAAGCATGGAAAAACTGCTCT	conserved	conserved			NM_017873	15.655	15.5495	16.5663	14.4591	14.7492	14.8463	14.9964	14.869	15.0574	13.8962	14.9718	15.2423	14.4357	14.257	15.2978	14.5258	14.7352	14.959	13.348	14.6822
ASHG19AP1B132884698V5	0.929353	0.980835	1.00603	down	ENST00000231668	ENSG00000113734	BNIP1	protein_coding	DHS_promoter	Yes	chr5:172571445-172591343:+	chr5	+	172571445	172591343					Ribosome	GENCODE	BCL2 interacting protein 1 [Source:HGNC Symbol;Acc:HGNC:1082]	1339	GCGAAAACGCGTTTGAACTTGGGTCCTGCCGCTGCCCGTAGCCGGCGTCCCCAACATGGC					NM_013979	6.41842	8.06778	6.71628	6.77884	7.42366	7.05741	6.73558	7.20657	7.01271	7.076	8.33866	6.88171	7.18398	6.93238	7.02091	6.77102	7.12745	6.94537	7.58471	7.44184
ASHG19AP1B121069943V5	0.46537	0.798049	1.04906	down	ENST00000225688	ENSG00000108551	RASD1	protein_coding	DHS_promoter	Yes	chr17:17397751-17399707:-	chr17	-	17397751	17399707		Prostatic Neoplasms		plasmacytoid_dendritic_cell		GENCODE	ras related dexamethasone induced 1 [Source:HGNC Symbol;Acc:HGNC:15828]	1746	GCCATGCGGCGCCTCTCCATCCTCACAGGAGACGTTTTCATCCTGGTGTTCAGTCTGGAC	conserved	conserved			NM_016084	7.40883	9.98066	8.88214	8.11465	8.06549	7.75208	7.62414	7.84755	7.90479	8.12476	8.02587	7.72443	8.06446	7.97067	8.23418	8.10993	8.16928	7.99605	8.2606	8.23332
ASHG19AP1B127411590V5	0.187155	0.632229	1.24265	down	NM_001330340	ENSG00000136682	CBWD2	protein_coding		No	chr2:114195268-114253781:+	chr2	+	114195268	114253781				pineal_body		Refseq		2070	ACATGAAATAAAAGGTTATGACTGTTATTGATGTTGATGTTGACGACCTGATCACCTGGC					NM_001330340	8.05297	6.40947	8.34008	6.48956	4.58348	6.45727	8.07625	7.2343	8.13151	8.84057	8.62577	8.11229	8.51158	7.99368	8.03436	9.13448	8.61582	7.95924	4.19073	5.31358
ASHG19AP1B110500875V5	0.259701	0.685952	1.25713	down	ENST00000361183	ENSG00000198898	CAPZA2	protein_coding	DHS_promoter	Yes	chr7:116502527-116562103:+	chr7	+	116502527	116562103				neutrophil	Ribosome;Cytoplasm	GENCODE	capping actin protein of muscle Z-line subunit alpha 2 [Source:HGNC Symbol;Acc:HGNC:1490]	5182	GTAACCCTAAAATTGATGTCTTTTGGTTTATGAAATCAGTAATTTTTGATATTTCCCCAG	conserved	conserved			NM_006136	9.49875	7.72403	9.99153	9.3585	6.87735	7.91288	10.9367	10.0167	11.247	11.1319	11.5738	11.3518	11.4464	10.8402	9.94828	12.085	11.0391	10.7203	7.48794	6.94711
ASHG19AP1B122351575V5	0.324672	0.722399	1.06671	down	ENST00000241502	ENSG00000122068	FYTTD1	protein_coding	DHS_promoter	Yes	chr3:197476621-197514467:+	chr3	+	197476621	197514467					Ribosome;Cytoplasm;Insoluble Fraction	GENCODE	forty-two-three domain containing 1 [Source:HGNC Symbol;Acc:HGNC:25407]	6866	GCCGTTGCCTTTTCTTCATTAGAGACACAGAACAATGTATTAGAATTTCCAGCTGTGGGT	conserved	conserved			NM_032288	7.71324	6.85019	7.80802	7.60865	7.30951	7.66107	8.16997	7.57314	8.21301	8.10256	8.32857	8.27573	8.0993	7.72179	7.68581	8.6445	7.91042	7.77756	7.27591	7.00794
ASHG19AP1B114497649V5	0.232138	0.671353	1.19754	down	ENST00000258418	ENSG00000135932	CAB39	protein_coding	DHS_promoter	Yes	chr2:231577560-231685790:+	chr2	+	231577560	231685790				eosinophil	Ribosome;Cytosol;Insoluble Fraction;Cell Membrane	GENCODE	calcium binding protein 39 [Source:HGNC Symbol;Acc:HGNC:20292]	3826	AGTGTAAAGAAGCCTCATAAGATCATAAGGAAAATGTATATATGCTTTTCACAGCTTTCT	conserved	conserved			NM_016289	9.68614	7.6919	9.8796	8.70385	7.48145	8.57313	9.92474	9.29138	10.436	10.1342	10.1951	10.2424	10.3321	9.82807	9.83445	10.6209	10.2035	9.67769	6.8372	6.84325
ASHG19AP1B112823267V5	0.132341	0.578688	1.17902	down	ENST00000314191	ENSG00000253729	PRKDC	protein_coding	DHS_promoter	Yes	chr8:48685669-48872743:-	chr8	-	48685669	48872743		Massive Hepatic Necrosis;Squamous cell carcinoma;Adenoid Cystic Carcinoma;Hepatic Encephalopathy;Lung diseases;Prostatic Neoplasms;Aphthous Stomatitis;Severe Combined Immunodeficiency;Lower respiratory tract infection;Small head;Infantile onset;Recurrent aphthous ulcer;Recurrent lower respiratory tract infection;IMMUNODEFICIENCY 26 WITH OR WITHOUT NEUROLOGIC ABNORMALITIES;Autosomal recessive pred…	Yes	hindgut	Nucleus;Cytosol;Insoluble Fraction	GENCODE	protein kinase, DNA-activated, catalytic subunit [Source:HGNC Symbol;Acc:HGNC:9413]	13508	AAGCACACTCAGAAGGCTTCATCACCAAGATTTTGGGAGAGTAAAGCTAAGTATAGTTGA	conserved	unconserved			NM_006904	7.82072	6.3258	7.87441	7.20925	6.02053	6.79596	8.10976	7.68672	8.62885	8.64212	8.68804	8.4408	8.5761	8.24634	7.84173	9.04832	8.55633	8.33529	6.49198	6.49735
ASHG19AP1B121248513V5	0.298667	0.708543	1.05663	down	ENST00000254250	ENSG00000131931	THAP1	protein_coding	DHS_promoter	Yes	chr8:42691817-42698468:-	chr8	-	42691817	42698468		Dysarthria;Dystonia;Dystonia Musculorum Deformans;Torticollis;Spasmodic torticollis;Organic writer's cramp;Dystonia Disorders;Dystonia, Limb;Cervical Dystonia;Dystonia 6, torsion (disorder);Laryngeal dystonia;Oromandibular dystonia;Abnormality of the head	Yes		Cytoplasm	GENCODE	THAP domain containing 1 [Source:HGNC Symbol;Acc:HGNC:20856]	2161	TGAGCCACATGACAAGAAAGAAGATCTTCTGGAGCCACAGGAACAGCTTCCCCCACCTCC	conserved	conserved			NM_018105	6.51032	6.56173	6.44629	6.78698	6.99767	6.83625	6.75437	6.65395	6.48007	6.75304	6.70052	6.60748	6.84085	6.81481	6.81616	6.82725	6.58725	6.87396	6.94084	7.08744
ASHG19AP1B100190140V5	0.0215329	0.439	1.18153	down	ENST00000563281	ENSG00000259956	RBM15B	protein_coding	DHS_promoter	Yes	chr3:51428699-51435339:+	chr3	+	51428699	51435339					Cytosol;Cytoplasm;Insoluble Fraction;Cell Membrane	GENCODE	RNA binding motif protein 15B [Source:HGNC Symbol;Acc:HGNC:24303]	6641	TTCGGTAAAAGAAAATAGGGAAAGGCCATAAACAAAGACAGACTTGTAGTTTATTTTGTA	conserved	conserved			NM_013286	8.30555	7.8831	7.95501	8.01351	7.6632	8.32819	8.25563	8.6094	8.10484	8.30574	8.44784	7.88626	8.28048	8.19113	8.48256	8.23261	8.31467	8.53868	7.50324	7.69202
ASHG19AP1B100160347V5	0.118572	0.567149	1.05567	down	ENST00000333861	ENSG00000182791	CCDC87	protein_coding	DHS_promoter	Yes	chr11:66357647-66360554:-	chr11	-	66357647	66360554				testis	Insoluble Fraction;Nucleous	GENCODE	coiled-coil domain containing 87 [Source:HGNC Symbol;Acc:HGNC:25579]	2908	GCCTAGTAGTCCCATTATGTCAAGCCTTGCACAATACAAGCCAAATCTCCTATATCAAAA	conserved	conserved			NM_018219	6.78776	7.30244	6.69982	6.90589	6.56058	6.80713	7.19292	6.73361	7.05448	7.15076	7.14406	6.94244	7.03905	7.04408	6.82758	7.08576	7.12289	6.83924	6.74739	6.32156
ASHG19AP1B100007880V5	0.0187394	0.436448	1.37169	down	ENST00000319234	ENSG00000178343	SHISA3	protein_coding	DHS_promoter	Yes	chr4:42399856-42404504:+	chr4	+	42399856	42404504		Liver Cirrhosis, Experimental		small_intestine		GENCODE	shisa family member 3 [Source:HGNC Symbol;Acc:HGNC:25159]	1971	CCCCTGAATTTTATGTTTGATGACTATATATTTGGGCATATATCTTGTTGGATTAGAATA	conserved	conserved			NM_001080505	3.24307	3.65777	3.21636	4.35006	4.002	5.45312	3.45431	4.184	4.67902	5.34827	4.17168	4.28168	2.66544	2.97245	2.9263	4.32638	3.44736	4.07378	4.75111	3.55174
ASHG19AP1B100133361V5	0.461735	0.796163	1.09763	down	ENCT00000214852	CATG00000040980	CATG00000040980.1	protein_coding		Yes	chr19:40618653-40620614:-	chr19	-	40618653	40620614						FANTOM5CAT	At least 1 of the 10 top ranked transcript is CPAT coding and max ORF size >=300, NOT annotated as nonCoding in GENCODE	1962	GCATGAGATTCACTTGAACTCGGAAGGCAGAGATTGCAGTGAGCAGAGATTGCATCACTG	unconserved	unconserved				13.5043	12.6575	13.1473	14.144	14.3074	14.4953	14.57	14.8672	14.3236	14.8198	14.4673	14.3158	14.5763	13.9746	14.0157	13.8889	14.2139	13.9553	13.165	14.1941
ASHG19AP1B118533642V5	0.441639	0.785562	1.08518	down	MICT00000303414	CATG00000083839	CATG00000083839.1	protein_coding		Yes	chr6:41336893-41345553:+	chr6	+	41336893	41345553						FANTOM5CAT	At least 1 of the 10 top ranked transcript is CPAT coding and max ORF size >=300, NOT annotated as nonCoding in GENCODE	6550	TGGAGTTGCCCACGCTGTCTCCATAGCACGAAAAAGAACCAGGGAATGTATAAGCGCCCT	unconserved	conserved				16.7938	16.8478	16.5381	16.8784	16.9366	16.8591	16.9223	16.6964	16.834	16.803	16.841	16.706	16.6726	16.5363	16.6217	16.5627	16.706	16.7222	16.7938	16.8098
ASHG19AP1B128899299V5	0.744399	0.916615	1.02551	down	ENST00000598418	ENSG00000161677	JOSD2	protein_coding	DHS_promoter	Yes	chr19:51009255-51014610:-	chr19	-	51009255	51014610					Ribosome	GENCODE	Josephin domain containing 2 [Source:HGNC Symbol;Acc:HGNC:28853]	996	AGATCTGCAAGAGGTTGGCCCCAGACTCCCGGCTGAACCCTCATCGCAGCCTCCTGGGCA	conserved	conserved			NM_001270639	7.48774	8.22468	7.32341	8.36303	8.11654	7.82863	7.61894	7.70486	7.71557	7.51869	7.67195	7.57166	7.76809	8.35427	8.28698	8.04398	8.09347	8.30348	8.89251	8.61254
ASHG19AP1B115503649V5	0.247045	0.678861	1.08643	down	ENST00000240333	ENSG00000121073	SLC35B1	protein_coding	DHS_promoter	No	chr17:47778305-47785561:-	chr17	-	47778305	47785561					Endoplasmic reticulum;Ribosome	GENCODE	solute carrier family 35 member B1 [Source:HGNC Symbol;Acc:HGNC:20798]	1850	TGCACTTGGATTTTAACAAGACAGAGTGGTGGTTTTTGTTCTTCATGCCCTGGAGCAGTC	conserved	conserved				7.46833	6.41542	7.51433	6.77937	6.01853	6.45843	7.61148	7.00288	7.85502	7.85309	7.7467	7.79772	7.89851	7.63146	7.30234	7.75458	7.85224	7.27465	5.92081	6.04558
ASHG19AP1B112013099V5	0.384528	0.760168	1.06225	down	ENST00000283148	ENSG00000115652	UXS1	protein_coding	DHS_promoter	Yes	chr2:106709759-106810795:-	chr2	-	106709759	106810795		Craniofacial Abnormalities			Ribosome;Endoplasmic reticulum	GENCODE	UDP-glucuronate decarboxylase 1 [Source:HGNC Symbol;Acc:HGNC:17729]	2099	TGGGGCAACTTCGTTAATATGAGCTTTCTACTCAACAGGTCTATCCAGGAAAATGGTGAA					NM_001253875	7.86966	7.34334	8.32741	8.03854	7.74731	7.92027	8.01632	7.9912	8.55825	8.53216	8.3622	8.16049	8.28283	7.97164	8.02825	8.39498	8.63463	8.45315	7.07476	7.42961
ASHG19AP1B117132205V5	0.519511	0.823755	1.04961	down	ENST00000246635	ENSG00000171401	KRT13	protein_coding		Yes	chr17:39657233-39661849:-	chr17	-	39657233	39661849		Squamous cell carcinoma of esophagus;Hyperparakeratosis;Leukokeratosis, Hereditary Mucosal;WHITE SPONGE NEVUS 1;WHITE SPONGE NEVUS 2		tongue	Cytosol	GENCODE	keratin 13 [Source:HGNC Symbol;Acc:HGNC:6415]	1699	TCCTCAGCAGGAAGCGTCAGCCCCCGTAGCACCTCTGTTACCACGACTTCTAGTGCCTCT					NM_153490	7.51051	9.06179	7.14096	6.6968	7.82779	7.5162	6.67314	7.23324	7.15936	6.40778	6.71184	6.76361	6.81975	6.65897	6.99542	6.69946	6.81027	6.92106	8.21758	7.92663
ASHG19AP1B126816506V5	0.643004	0.877578	1.04158	down	ENST00000414552	ENSG00000113327	GABRG2	protein_coding	DHS_promoter	Yes	chr5:161494781-161582528:+	chr5	+	161494781	161582528		Alcoholic Intoxication, Chronic;Cerebellar Ataxia;Febrile Convulsions;Epilepsies, Myoclonic;Absence Epilepsy;Hepatic Encephalopathy;Muscle hypotonia;Schizophrenia;Tremor;Electroencephalogram abnormal;Abnormal behavior;Amphetamine-Related Disorders;Cocaine-Related Disorders;Epileptic drop attack;Photosensitivity of skin;Tonic - clonic seizures;Global developmental delay;Infantile Severe Myoclonic …		nervous_system	Cytoplasm	GENCODE	gamma-aminobutyric acid type A receptor gamma2 subunit [Source:HGNC Symbol;Acc:HGNC:4087]	3927	AGAGTAGCTGGGATTTCAGATGGCTATCCACGTGAAGAAATTGTTTATCAATGGAAGCGA					NM_198903	6.91518	6.20732	7.28469	6.58922	6.93556	6.71638	6.78121	6.52131	7.41678	7.09566	7.40269	7.35013	7.4699	6.76476	6.54163	7.47487	7.1661	6.49751	6.49992	6.19962
ASHG19AP1B100103363V5	0.282404	0.697355	1.12716	down	ENST00000354534	ENSG00000196876	SCN8A	protein_coding	DHS_promoter	Yes	chr12:51985020-52206648:+	chr12	+	51985020	52206648		Ataxia;Autistic Disorder;Bipolar Disorder;Cerebellar Ataxia;Dyskinetic syndrome;Enophthalmos;Epilepsy;Herpesviridae Infections;Mental Retardation;Muscle Hypertonia;Muscle hypotonia;Myoclonus;nervous system disorder;Postherpetic neuralgia;Seizures;West Syndrome;Status Epilepticus;Tremor;Choreoathetosis;Migraine Disorders;Familial benign neonatal epilepsy;Disturbance of consciousness;Generalized se…		brain	Nucleus	GENCODE	sodium voltage-gated channel alpha subunit 8 [Source:HGNC Symbol;Acc:HGNC:10596]	11556	CTTAGGACCCTAAGAGCTTTGAGACCCTTAAGAGCCTTATCACGATTTGAAGGGATGAGG	conserved	conserved			NM_014191	6.7245	5.55402	7.1329	5.80588	5.60037	6.1471	6.92008	5.99613	7.64785	7.4056	7.04775	7.19405	7.37033	6.88932	6.73006	7.84771	7.59853	6.5098	5.09955	5.30273
ASHG19AP1B111194045V5	0.253838	0.682011	1.16982	down	ENST00000275162	ENSG00000146352	CLVS2	protein_coding	DHS_promoter	Yes	chr6:123317116-123394072:+	chr6	+	123317116	123394072		Schizophrenia		nervous_system		GENCODE	clavesin 2 [Source:HGNC Symbol;Acc:HGNC:23046]	11485	TCCTTTTTGCTGCCAATTGGGATCAGAGCAGGTACACACTGGTGGATATTTTGCGTGCCA	conserved	conserved			NM_001010852	6.82491	3.65777	7.1839	5.68097	4.50846	5.16652	6.57801	6.31543	7.49062	7.52274	7.29339	7.00192	7.23302	6.8687	6.5693	7.43388	7.21027	6.36449	4.1071	4.66643
ASHG19AP1B109140647V5	0.0161335	0.419133	1.33786	down	ENST00000545356	ENSG00000168116	KIAA1586	protein_coding	DHS_promoter	No	chr6:56911330-56920037:+	chr6	+	56911330	56920037				reticulocyte		GENCODE	KIAA1586 [Source:HGNC Symbol;Acc:HGNC:21360]	2883	TGAAGACGACATTCAGTTTGTCAGTATTCTGTTTCCTAAAATGCCAAAACGACAGGGTGA	unconserved	conserved			NM_001286274	7.40641	6.1997	7.65808	6.60934	5.15862	6.18082	7.30763	6.94191	7.54707	7.63396	7.7402	7.597	7.30131	6.80965	6.84103	7.79256	7.29593	6.46747	4.29158	4.09657
ASHG19AP1B114376762V5	0.0768842	0.522788	1.10619	down	ENST00000264735	ENSG00000127252	HRASLS	protein_coding	DHS_promoter	Yes	chr3:192958914-192988644:+	chr3	+	192958914	192988644				pineal_body	Cytosol	GENCODE	HRAS like suppressor [Source:HGNC Symbol;Acc:HGNC:14922]	1066	ACATAGCACCTGTAGATGGCATTCCTGCGTCCTTTACAAGCGCCAAGTCTGTATTCAGCA	unconserved	conserved			NM_020386	6.80769	6.47477	6.92548	6.71949	6.07601	6.28225	6.91038	6.81868	7.43917	7.12418	7.24634	7.1002	7.18144	6.93651	7.15527	7.42422	6.93735	6.46133	5.8631	6.05543
ASHG19AP1B105166823V5	0.139821	0.590686	1.08575	down	ENST00000265080	ENSG00000113319	RASGRF2	protein_coding	DHS_promoter	Yes	chr5:80256491-80525975:+	chr5	+	80256491	80525975		Alcoholic Intoxication, Chronic;Animal Mammary Neoplasms;Mammary Neoplasms, Experimental		substantia_nigra	Ribosome	GENCODE	Ras protein specific guanine nucleotide releasing factor 2 [Source:HGNC Symbol;Acc:HGNC:9876]	8167	AGAGAAACCCTTAAAAATTGTAACCCTCCTGCAGTTCCTTATCTTGGGATGTACTTGACA	conserved	conserved	orofacial cleft;attention deficit hyperactivity disorder;progranulin measurement		NM_006909	7.63133	7.49002	8.03854	7.74327	7.51185	7.53769	8.07528	7.86011	8.14699	8.65035	8.02522	7.73673	8.3012	7.75287	8.08236	8.28064	7.98408	7.54203	7.1735	6.9003
ASHG19AP1B122079059V5	0.806605	0.939899	1.01253	down	ENST00000397119	ENSG00000077380	DYNC1I2	protein_coding	DHS_promoter	Yes	chr2:172543980-172604919:+	chr2	+	172543980	172604919				substantia_nigra	Cytosol;Ribosome;Insoluble Fraction;Cell Membrane	GENCODE	dynein cytoplasmic 1 intermediate chain 2 [Source:HGNC Symbol;Acc:HGNC:2964]	2604	GGGTTGACTGGGTTCTTTGTTTTATCTACCGGCTTCTGCTTTACGACAGGTCACAAACAT					NM_001378	8.30944	7.69662	8.08903	8.09696	8.21378	8.2897	8.53437	8.07575	8.11569	8.2393	8.16391	8.39713	7.96061	8.38182	8.03062	8.03333	8.12728	7.89639	7.09232	7.48589
ASHG19AP1B116458142V5	0.118094	0.566721	1.17784	down	ENST00000347635	ENSG00000093000	NUP50	protein_coding	DHS_promoter	Yes	chr22:45559722-45583896:+	chr22	+	45559722	45583896				neutrophil	Ribosome;Cytosol;Insoluble Fraction;Cell Membrane	GENCODE	nucleoporin 50 [Source:HGNC Symbol;Acc:HGNC:8065]	5233	CGAGCCGTGTGAATTCACTAGGAAACATGTAATAAAGTCATGGAAGAGAAAATCGTGTGT					NM_007172	7.50336	6.35747	7.92449	6.74071	6.22661	6.77359	7.85102	6.9002	7.89519	7.71987	8.20128	8.01416	7.86787	7.20461	7.76603	8.00824	7.85102	7.51084	5.7455	6.03237
ASHG19AP1B103684304V5	0.0406357	0.479908	1.06908	down	ENST00000403751	ENSG00000242441	GTF2A1L	protein_coding	DHS_enhancer	Yes	chr2:48844977-48906746:+	chr2	+	48844977	48906746			Yes	testis		GENCODE	general transcription factor IIA subunit 1 like [Source:HGNC Symbol;Acc:HGNC:30727]	1639	CCAGGTGCTGGAGGTGCTGTCATGGCCTGCCTCAACCCGGTGCCTAAACTCTACAGATCT	unconserved	conserved			NM_006872	6.96571	6.94699	6.92256	7.09019	7.06105	7.09683	7.0158	7.24363	7.19578	7.3581	7.27406	7.19012	6.96087	6.96422	6.83662	7.11832	6.95809	6.68884	6.46101	7.00358
ASHG19AP1B100180627V5	0.0800897	0.524348	1.23544	down	ENST00000601031	ENSG00000268421	AL355531.2	protein_coding		Yes	chr10:131308884-131309525:-	chr10	-	131308884	131309525						GENCODE		642	CCTGAACCCATCATCTATTTCTTACGAATTTTTATTTTCATCAATATGTACACTTCTATC						3.24307	3.65777	3.21636	4.12366	4.25563	4.48716	4.38666	3.35785	2.68772	3.50612	4.03978	3.02626	2.64487	3.55597	2.62872	2.88531	3.52433	3.58656	2.5509	2.71867
ASHG19AP1B108773717V5	0.125515	0.573073	1.08997	down	ENST00000446108	ENSG00000134453	RBM17	protein_coding	DHS_promoter	Yes	chr10:6131309-6159420:+	chr10	+	6131309	6159420		Ataxia, Spinocerebellar			Ribosome;Cytosol;Nucleus	GENCODE	RNA binding motif protein 17 [Source:HGNC Symbol;Acc:HGNC:16944]	3751	TGAGTCTTGAAGCATTAAACTGAAGAAAAGATGTCCCTGTACGATGACCTAGGAGTGGAG					NM_001145547	6.43725	6.7617	6.24149	6.28272	6.61658	6.47774	6.65015	6.52922	6.56781	6.38863	6.45598	6.48875	6.28711	6.61976	6.5235	6.28508	6.31283	6.24035	6.27643	6.30295
ASHG19AP1B100033993V5	0.269798	0.692181	1.14002	down	ENST00000395699	ENSG00000146676	PURB	protein_coding	DHS_promoter	Yes	chr7:44915892-44924960:-	chr7	-	44915892	44924960			Yes	eosinophil	Ribosome;Endoplasmic reticulum;Insoluble Fraction	GENCODE	purine rich element binding protein B [Source:HGNC Symbol;Acc:HGNC:9702]	9069	CCTGCTGGTGTGCACTCCTTACAATAGACTTTTGCAAATGGAGTTTTACAGTCTATATTT	conserved	conserved			NM_033224	10.2591	8.88313	10.1697	10.3715	9.10616	10.559	11.1972	10.9304	10.8164	11.1516	11.3315	10.7265	11.5603	10.7711	11.2277	11.0786	10.9629	10.8882	8.70825	9.10159
ASHG19AP1B100208889V5	0.994038	0.998285	1.00084	down	ENST00000290705	ENSG00000205362	MT1A	protein_coding	DHS_promoter	Yes	chr16:56672578-56673999:+	chr16	+	56672578	56673999		Bladder Neoplasm;Squamous cell carcinoma;Hepatitis, Chronic;Liver Cirrhosis, Experimental;Lymphatic Metastasis;Mouth Neoplasms;Arsenic Poisoning;Liver carcinoma		putamen	Cytoplasm	GENCODE	metallothionein 1A [Source:HGNC Symbol;Acc:HGNC:7393]	396	CCTGATGTCCGGACAGCCCTGCTCGAAGATATAGAAAGAGTGACCTGCACAAACTTGGAA	unconserved	conserved			NM_005946	5.60951	5.90017	5.31514	5.59945	5.78877	5.89135	5.68958	5.88604	5.17674	5.53721	5.67448	5.38045	5.12802	5.56618	5.64	5.40818	5.09468	6.00889	6.55306	6.01989
ASHG19AP1B101627782V5	0.201863	0.646846	1.08951	down	ENST00000397906	ENSG00000100154	TTC28	protein_coding	DHS_promoter	Yes	chr22:28374002-29075853:-	chr22	-	28374002	29075853				neuron	Cytosol;Nucleus;Chromatin;Insoluble Fraction;Cell Membrane	GENCODE	tetratricopeptide repeat domain 28 [Source:HGNC Symbol;Acc:HGNC:29179]	11795	TCAAAGCTCGACTTCTCAATCCCAAGTGGCCAAAGGCATACTTCCGACAGGGTGTTGCCC					NM_001145418	4.4228	4.83742	4.44936	4.82725	4.55461	5.2842	4.88381	4.66907	3.81781	4.60437	4.06547	4.50584	4.35192	4.00705	3.9541	4.22591	4.36426	4.22512	4.59188	4.17547
ASHG19AP1B100219096V5	0.0528062	0.489961	1.22938	down	uc001hqe.2	AK055856	AK055856	protein_coding	DHS_enhancer	Yes	chr1:226723319-226730469:-	chr1	-	226723319	226730469				melanocyte		knownGene	Homo sapiens cDNA FLJ31294 fis, clone KIDNE2007810, weakly similar to DEOXYURIDINE 5'-TRIPHOSPHATE NUCLEOTIDOHYDROLASE (EC 3.6.1.23).	3331	ATATCATTTGCTTATTATATCTATATTGCCATATACGTGGGATAAAGGTTGTTCACCCTT	unconserved	unconserved				7.54632	6.75042	7.92765	6.85794	5.07316	6.5791	7.49746	7.54669	7.77911	8.22986	8.26937	7.59893	7.83667	7.19271	7.452	7.777	7.58109	7.05732	5.61336	4.37234
ASHG19AP1B137713289V5	0.159738	0.609069	1.09604	down	NM_001350942	ENSG00000133627	ACTR3B	protein_coding		No	chr7:152456834-152552464:+	chr7	+	152456834	152552464				caudate_nucleus	Ribosome;Cytosol;Chromatin	Refseq		2343	TGCGTCCGTCGCCCCGGGCTTGAGCCCCGCGATCACCTGGGCAGGTATACCAAGCTTGGC					NM_001350942	6.12527	7.16805	6.36485	6.4281	6.44761	6.65973	6.05978	5.98321	5.78465	7.04107	5.85095	5.38729	5.46165	5.86998	5.60129	5.74734	5.80827	5.88627	6.45431	6.39054
ASHG19AP1B109783216V5	0.774935	0.928382	1.02239	down	ENST00000360409	ENSG00000118257	NRP2	protein_coding	DHS_promoter	Yes	chr2:206547224-206662857:+	chr2	+	206547224	206662857		Autistic Disorder;Seizures		neuronal_stem_cell		GENCODE	neuropilin 2 [Source:HGNC Symbol;Acc:HGNC:8005]	6662	TCGGCTTTTGCAGGTGAGAATTTTAAAGTGGACATCCCAGAAATACATGAGAGAGAAGGA					NM_201266	5.31005	6.33398	5.63481	6.04598	6.70434	6.72	5.76605	6.13479	5.67581	5.72992	6.03022	5.20125	5.11463	5.56178	5.54374	5.23327	5.81001	5.7462	7.63651	6.19737
ASHG19AP1B100088668V5	0.619242	0.867302	1.06016	down	ENST00000242104	ENSG00000122543	OCM	protein_coding		Yes	chr7:5920429-5925993:+	chr7	+	5920429	5925993						GENCODE	oncomodulin [Source:HGNC Symbol;Acc:HGNC:8105]	695	GGATGTGCACATTCCTGTTTGTGGCTTATCGCCTCTCATTTATTCTGTGTGAGTAGGTAG					NM_001097622	4.48414	3.65777	4.93438	3.56851	3.8706	4.74805	3.84583	4.08632	4.60039	4.64327	4.59162	4.87107	4.16746	3.52038	3.43	3.6203	3.38779	4.03496	2.5509	4.4289
ASHG19AP1B100028672V5	0.472274	0.80133	1.14487	down	ENST00000612661	ENSG00000277443	MARCKS	protein_coding	DHS_promoter	Yes	chr6:114178541-114184648:+	chr6	+	114178541	114184648		Rheumatoid Arthritis;Adenoid Cystic Carcinoma;Salivary Gland Neoplasms		eosinophil	Ribosome;Insoluble Fraction;Cell Membrane	GENCODE	myristoylated alanine rich protein kinase C substrate [Source:HGNC Symbol;Acc:HGNC:6759]	4268	CCTCTGGGTTATAATAATCATTTGATCCAATTCCTATTGCTTGTAAAATAAAGTTTTACC	conserved	conserved			NM_002356	11.0906	8.67973	10.9141	11.0686	9.17162	10.8409	12.7158	12.1433	11.9697	12.3133	12.9547	12.2029	12.497	11.7187	12.1257	12.4355	11.9926	12.074	8.61157	9.23935
ASHG19AP1B138221749V5	0.0991103	0.55257	1.18317	down	ENST00000382097	ENSG00000205856	C22orf42	protein_coding		Yes	chr22:32544993-32555275:-	chr22	-	32544993	32555275				testis		GENCODE	chromosome 22 open reading frame 42 [Source:HGNC Symbol;Acc:HGNC:27160]	1363	TGAGGCCAAGCACGACCACCATTTGGTCGAAGATCTCAGTGAAAGCCTATCTGTCTGTCT	unconserved	unconserved			NM_001010859	3.24307	7.24654	5.62349	4.45671	4.66262	4.50068	4.8118	4.71903	5.02461	3.69355	4.72272	4.99395	4.12199	5.10475	4.29556	4.73802	4.46751	4.84906	5.29066	5.00631
ASHG19AP1B114030209V5	0.467952	0.79953	1.13454	down	ENST00000246151	ENSG00000057757	PITHD1	protein_coding	DHS_promoter	Yes	chr1:24104895-24114722:+	chr1	+	24104895	24114722				reticulocyte	Ribosome;Cytosol	GENCODE	PITH domain containing 1 [Source:HGNC Symbol;Acc:HGNC:25022]	1603	TGCAGATGAAGAGCTTCTGTTTAATATTCCATTTACGGGCAATGTCAAGCTCAAAGGCAT	conserved	conserved			NM_020362	9.04418	7.44184	9.00602	7.78706	6.77049	7.90222	9.36702	8.64188	9.87498	9.87725	9.96504	9.68046	9.84849	9.34682	9.12076	9.87129	9.77062	9.19773	5.05486	6.18184
ASHG19AP1B119655111V5	0.0836096	0.530015	1.30041	down	ENST00000641076	ENSG00000255012	OR5M1	protein_coding		Yes	chr11:56376712-56382350:-	chr11	-	56376712	56382350						GENCODE	olfactory receptor family 5 subfamily M member 1 [Source:HGNC Symbol;Acc:HGNC:8352]	4302	ACATTAACAGTTTCAAGAGATAAGAAGATGTTCTCCCCAAACCACACCATAGTGACAGAA						15.4068	14.6519	15.3736	14.3608	13.5124	13.9444	13.9149	14.0024	14.7013	13.4528	14.3483	14.6504	14.1645	15.0605	15.023	14.9718	14.7304	14.9454	13.4671	13.8558
ASHG19AP1B116835440V5	0.00458835	0.347583	1.33749	down	ENST00000563290	ENSG00000140386	SCAPER	protein_coding	DHS_promoter	Yes	chr15:76640245-77197676:-	chr15	-	76640245	77197676		Intellectual Disability	Yes	middle_temporal_gyrus	Insoluble Fraction	GENCODE	S-phase cyclin A associated protein in the ER [Source:HGNC Symbol;Acc:HGNC:13081]	5028	TTACCTGCTCTAAATTTAACTTTTTAAGGTCTACGGTAAAGATATTTGCAACACTTTTGC	conserved	conserved	type 2 diabetes mellitus		NM_020843	3.24307	3.65777	5.22574	3.55436	2.63419	3.96964	4.22771	4.46921	4.13986	4.3855	4.77251	4.07449	3.6212	4.02222	3.17152	4.40787	3.60703	3.60613	2.5509	2.71867
ASHG19AP1B143094313V5	0.78854	0.933332	1.01274	down	ENST00000373103	ENSG00000119535	CSF3R	protein_coding		Yes	chr1:36931644-36948879:-	chr1	-	36931644	36948879		Hepatosplenomegaly;Chronic Neutrophilic Leukemia;Leukocytosis;Neutrophilia, Hereditary;Leukemia, Myeloid, Chronic, Atypical, BCR-ABL Negative;Hypoplastic myelodysplasia;Thickened calvaria;MYELODYSPLASTIC SYNDROME;Elevated leukocyte alkaline phosphatase;Increased thickness of cranium		eosinophil	Endoplasmic reticulum;Nucleus	GENCODE	colony stimulating factor 3 receptor [Source:HGNC Symbol;Acc:HGNC:2439]	3454	AGCAGCCTGGGCTCCTGGGTGCCCACAATCATGGAGGAGCTGCCCGGACCCAGACAGGGA					NM_156039	5.4755	5.69919	4.96784	5.42825	5.90969	5.45072	5.67791	5.43914	5.56587	5.63614	5.70346	5.64873	5.70591	5.63228	5.45348	5.5887	5.8105	5.84756	5.52667	5.92518
ASHG19AP1B119550281V5	0.152566	0.600925	1.09078	down	ENST00000200652	ENSG00000197208	SLC22A4	protein_coding	DHS_promoter	Yes	chr5:131630136-131679899:+	chr5	+	131630136	131679899		Rheumatoid Arthritis;Coxsackievirus Infections;Enterovirus Infections;Inflammatory Bowel Diseases;Myocarditis	Yes	eosinophil	Endoplasmic reticulum;Nucleus;Nucleous	GENCODE	solute carrier family 22 member 4 [Source:HGNC Symbol;Acc:HGNC:10968]	2201	GGAATGACTCTTCCAGAAACCTTAGAGCAGATGCAGAAAGTGAAATGGTTCAGATCTGGG	conserved	conserved	inflammatory bowel disease;multiple sclerosis;asthma;Crohn s disease;Glomerulosclerosis;Arteriosclerosis;Sclerosis of metaphyses of the upper limbs;Gastrointestinal inflammation;Fibrinogen		NM_003059	5.7301	5.21191	5.89436	5.99474	5.30593	5.58017	5.54418	5.36222	5.68993	5.58241	5.87638	5.6147	5.61976	5.72722	5.79195	5.84677	5.68542	5.67143	5.90738	5.7172
ASHG19AP1B124204846V5	0.365937	0.747508	1.07828	down	ENST00000573035	ENSG00000263001	GTF2I	protein_coding	DHS_promoter	Yes	chr7:74072011-74175022:+	chr7	+	74072011	74175022		Abdominal Pain;Anxiety;Supravalvular aortic stenosis;Arthralgia;Autistic Disorder;Blepharophimosis;Bunion;Brain Ischemia;Constipation;Depressive disorder;Colon diverticulum anatomic structure;Diverticular disease of colon;Extrapyramidal Disorders;Flatfoot;Hallux Valgus;Sensorineural Hearing Loss (disorder);Hernia, Inguinal;Hoarseness;Hypercalcemia;Hypercalciuria;Hypertension, Renovascular;Hypodon…			Cytosol;Ribosome;Nucleus;Chromatin;Insoluble Fraction	GENCODE	general transcription factor IIi [Source:HGNC Symbol;Acc:HGNC:4659]	4548	AGGGCAATGAAGGCACAGAAATGGAAGTACCAGCAGAAGATTCTACTCAACATGTCCCTT	conserved	conserved			NM_032999	7.88479	7.37688	7.7175	8.18862	8.13312	7.93072	8.24652	7.94083	7.99717	8.19751	8.14362	8.22183	8.20595	8.39517	8.21283	8.23611	8.29232	8.40052	7.78352	8.01063
ASHG19AP1B104115889V5	0.490414	0.808827	1.0531	down	ENST00000240488	ENSG00000121211	MND1	protein_coding	DHS_promoter	Yes	chr4:154265801-154336270:+	chr4	+	154265801	154336270				reticulocyte	Cytoplasm	GENCODE	meiotic nuclear divisions 1 [Source:HGNC Symbol;Acc:HGNC:24839]	968	AGTGCTCATCAAAGTAGGACAATAAAAATCCATCCATCTCAGTCCAGGCAGATTTACAAA	unconserved	conserved			NM_032117	7.63083	7.37923	7.66391	7.64116	7.60997	7.59048	7.891	7.57541	7.77417	7.82485	7.85502	7.78867	8.01632	7.79523	7.6386	7.69469	7.70922	7.4913	7.15275	7.23239
ASHG19AP1B100273550V5	0.7545	0.92085	1.01884	down	ENST00000316403	ENSG00000120885	CLU	protein_coding		Yes	chr8:27454434-27472548:-	chr8	-	27454434	27472548		Alzheimer's Disease;Kidney Diseases;Lupus Erythematosus, Systemic;melanoma;Pathologic Neovascularization;Degenerative polyarthritis;Prostatic Neoplasms;Schizophrenia;Seizures;Adverse reaction to drug;Atrophic;AMYOTROPHIC LATERAL SCLEROSIS 1;Acute kidney injury;Juvenile arthritis;Chemical and Drug Induced Liver Injury		spinal_cord	Ribosome;Cytosol	GENCODE	clusterin [Source:HGNC Symbol;Acc:HGNC:2095]	3080	TGCTTTCCGCGGCATTCTTTGGGCGTGAGTCATGCAGGTTTGCAGCCAGCCCCAAAGGGG					NM_001831	4.69022	3.65777	3.21636	4.8141	5.14976	4.32808	4.94974	5.04329	4.83647	4.48189	4.80008	4.65518	4.30535	4.72576	4.56935	4.11567	4.41113	4.63948	4.92159	5.53163
ASHG19AP1B112835790V5	0.163253	0.612649	1.22575	down	ENST00000617429	ENSG00000273611	ZNHIT3	protein_coding	DHS_promoter	Yes	chr17:34842479-34851666:+	chr17	+	34842479	34851666					Cytosol;Cytoplasm	GENCODE	zinc finger HIT-type containing 3 [Source:HGNC Symbol;Acc:HGNC:12309]	951	CGGCGCAGTAAACAGTCTCCTTCCACAAAACCATGGCGTCGCTCAAATGTAGCACCGTCG	conserved	conserved			NM_004773	14.964	13.171	15.3819	13.9135	12.6354	12.5127	13.2521	13.4392	14.3121	12.7324	14.0235	14.0053	12.7291	13.3983	13.553	14.2751	14.1143	14.0295	12.1815	12.9076
ASHG19AP1B123863548V5	0.250995	0.681288	1.09592	down	ENST00000379246	ENSG00000164398	ACSL6	protein_coding	DHS_promoter	No	chr5:131289598-131347779:-	chr5	-	131289598	131347779		Psychotic Disorders;Schizoaffective Disorder;Schizophrenia;Amphetamine-Related Disorders		reticulocyte	Nucleus;Insoluble Fraction	GENCODE	acyl-CoA synthetase long chain family member 6 [Source:HGNC Symbol;Acc:HGNC:16496]	2622	TGCTCCCCCTTCCAGCCGGTTTCCGCAGAATGCCAGAGTTTGTCCTCTCACTTCTGGAGA	conserved	conserved	bipolar disorder;schizophrenia;Bipolar affective disorder		NM_001205250	13.8784	13.9009	14.1706	14.169	13.9228	13.7749	14.0766	13.1019	13.6785	13.3876	13.7419	13.4852	13.2903	13.4556	13.7448	13.8347	13.4685	13.3258	12.6005	12.8583
ASHG19AP1B100207587V5	0.474176	0.80215	1.08221	down	ENST00000315099	ENSG00000178750	STX19	protein_coding	DHS_promoter	Yes	chr3:93733213-93747454:-	chr3	-	93733213	93747454				major_salivary_gland		GENCODE	syntaxin 19 [Source:HGNC Symbol;Acc:HGNC:19300]	1158	GAGTACTGTGTTGTTGGTGCTGTCCATGCTGTAGCTCAAAATAAAGAAGCTATTTTAAAA	conserved	conserved			NM_001001850	9.18673	8.01584	9.20973	8.6687	8.08153	8.58434	9.04702	9.09066	8.91246	9.33844	9.45747	8.91188	9.1452	8.46529	9.16833	8.62684	9.02331	8.66206	6.63213	7.32813
ASHG19AP1B114806287V5	0.340791	0.73326	1.14885	down	ENST00000381020	ENSG00000165556	CDX2	protein_coding		Yes	chr13:28536274-28545276:-	chr13	-	28536274	28545276			Yes	intestine	Cytosol;Ribosome	GENCODE	caudal type homeobox 2 [Source:HGNC Symbol;Acc:HGNC:1806]	4053	CGCGCTGCGCCTCGACGTCTCCAACCATTGGTGTCTGTGTCATTACTAATAGAGTCTTGT	conserved	conserved			NM_001265	14.993	12.7077	15.2256	13.7665	13.1797	13.0812	13.9932	14.3008	14.8396	13.4479	14.7319	15.026	13.4449	14.2066	13.9658	14.8892	14.4257	14.5635	13.1388	14.1059
ASHG19AP1B111703457V5	0.573489	0.847768	1.07485	down	ENCT00000133492	CATG00000021028	CATG00000021028.1	protein_coding	DHS_promoter	Yes	chr14:50356245-50361064:-	chr14	-	50356245	50361064						FANTOM5CAT	At least 1 of the 10 top ranked transcript is CPAT coding and max ORF size >=300, NOT annotated as nonCoding in GENCODE	4820	TCCCCAACCCCACCTCTCTATTTTTGGGACAAGGTCTCGCTCTGTCACCAAGGCTGCAGT	conserved	conserved				10.7698	11.1641	10.4853	11.0773	10.9988	10.8371	10.5028	10.3386	10.1224	9.88082	10.0726	10.2826	9.89886	10.1285	9.88758	10.2772	9.73498	10.3316	11.1586	11.1704
ASHG19AP1B119185711V5	0.532202	0.830439	1.05206	down	ENST00000280886	ENSG00000151240	DIP2C	protein_coding	DHS_promoter	Yes	chr10:320138-735608:-	chr10	-	320138	735608		Small cell carcinoma of lung	Yes	neuron_projection_bundle		GENCODE	disco interacting protein 2 homolog C [Source:HGNC Symbol;Acc:HGNC:29150]	7888	GCTGGAGCTGTCGGAAGGTGACATCACACAAAAAGGATATGAAAAGAAGAGGTCAAAGTT					NM_014974	8.50757	8.5214	8.11282	8.13574	9.08924	8.8465	8.24536	8.5176	7.88876	8.39576	8.21699	8.06145	8.07983	8.24152	8.09381	7.59225	8.15611	8.47493	8.03046	8.85239
ASHG19AP1B100000121V5	0.091675	0.543844	1.16025	down	ENCT00000000389	CATG00000071025	CATG00000071025.1	protein_coding		Yes	chr1:1874595-1893071:+	chr1	+	1874595	1893071						FANTOM5CAT	At least 1 of the 10 top ranked transcript is CPAT coding and max ORF size >=300, NOT annotated as nonCoding in GENCODE	18477	CTAAACCCACCTCTGCACGCGCCCTCCAGAAACCACATGGATCAATGAGAGAAACAGGCG	unconserved	unconserved				15.4328	14.8494	15.476	15.2535	15.3503	15.1255	15.1698	15.4108	15.1937	15.114	15.4689	15.5561	14.9325	15.0956	15.4656	15.3471	15.1528	15.3254	15.0013	15.5705
ASHG19AP1B107041107V5	0.350179	0.738827	1.11101	down	ENST00000340417	ENSG00000189308	LIN54	protein_coding	DHS_promoter	Yes	chr4:83845756-83931982:-	chr4	-	83845756	83931982			Yes	eosinophil	Cytoplasm;Insoluble Fraction;Cell Membrane	GENCODE	lin-54 DREAM MuvB core complex component [Source:HGNC Symbol;Acc:HGNC:25397]	6127	TGTTGTATCTCTTAAGCATTTTATATAGGAATTCTGGTGTGGCTACCCAAAGCAGAAGGG	conserved	conserved	leukemia;asthma;lymphopenia;Lymphoma		NM_194282	5.29318	5.09245	5.51698	3.91015	3.0725	4.59109	4.84077	4.96644	5.00252	5.28441	5.3397	4.09585	4.36735	3.65998	4.78143	4.75647	4.16193	4.11487	3.15972	2.71867
ASHG19AP1B120376307V5	0.527344	0.828528	1.05385	down	ENST00000560031	ENSG00000156958	GALK2	protein_coding	DHS_promoter	Yes	chr15:49462213-49620715:+	chr15	+	49462213	49620715				middle_temporal_gyrus	Nucleus;Insoluble Fraction	GENCODE	galactokinase 2 [Source:HGNC Symbol;Acc:HGNC:4119]	2043	TGCTACGCGTCGGGTCCAGGTGGCAGAACATCCTAGGTTACTGAAGCTAAAGGAGATGTT					NM_002044	6.3041	7.89284	7.49266	7.39528	7.14792	6.68903	6.55916	6.57297	6.44019	6.30417	5.96232	6.56215	6.64315	6.97518	7.21075	7.39952	7.01967	7.20977	7.8698	8.08812
ASHG19AP1B138470314V5	0.322497	0.722072	1.06638	down	ENST00000295757	ENSG00000163517	HDAC11	protein_coding	DHS_promoter	Yes	chr3:13521665-13547916:+	chr3	+	13521665	13547916			Yes	neuron_projection_bundle	Cytosol	GENCODE	histone deacetylase 11 [Source:HGNC Symbol;Acc:HGNC:19086]	2960	TCTCTGTGTCGCAACACTGGCGGGGCGGGCCAAATCGGCCAGAGCTCTGCCCCCAGAGGA					NM_024827	3.24307	3.65777	4.4394	4.93208	5.21936	4.56908	4.43364	4.59604	4.63818	4.37646	5.68904	4.5028	4.18543	4.90569	4.20273	4.87333	3.61551	4.13261	5.23465	4.94609
ASHG19AP1B138565711V5	0.00385027	0.339134	1.25417	down	ENST00000334805	ENSG00000214530	STARD10	protein_coding		Yes	chr11:72465775-72504726:-	chr11	-	72465775	72504726		Prostatic Neoplasms		testis	Cytosol	GENCODE	StAR related lipid transfer domain containing 10 [Source:HGNC Symbol;Acc:HGNC:10666]	1963	GCGCCTGAGCGAAGATAACCGTAATAAATAGTAACCTAACGGTCCAGTCATCGTTCTGTG	conserved	conserved	Glucose Metabolism Disorders		NM_006645	7.24697	6.64799	7.78007	6.64063	6.33331	7.20041	7.64744	7.4957	7.46053	8.16965	7.6076	7.48804	7.52159	7.58331	7.32704	7.71202	7.75154	7.50717	6.23967	6.84908
ASHG19AP1B100228390V5	0.145771	0.595794	1.16862	down	ENCT00000265279	CATG00000054414	CATG00000054414.1	protein_coding	DHS_promoter	Yes	chr20:20349595-20350504:-	chr20	-	20349595	20350504						FANTOM5CAT	At least 1 of the 10 top ranked transcript is CPAT coding and max ORF size >=300, NOT annotated as nonCoding in GENCODE	910	AACGGGTCGGCGTACTCCTCCTTGCACAGCTGGCAGATGAACTCGCCCAGCGGCCGCGCC	conserved	conserved				12.7775	12.5617	13.9351	11.8838	12.0354	12.0518	11.6777	12.2565	12.3432	11.6728	12.2504	12.4067	10.9962	12.0518	13.6164	12.2864	13.1336	13.0088	11.7688	12.6586
ASHG19AP1B119214636V5	0.694318	0.8989	1.0189	down	ENST00000322953	ENSG00000153064	BANK1	protein_coding	DHS_promoter	Yes	chr4:102711764-102995896:+	chr4	+	102711764	102995896		Lupus Erythematosus, Systemic		B_cell		GENCODE	B cell scaffold protein with ankyrin repeats 1 [Source:HGNC Symbol;Acc:HGNC:18233]	3372	TGCGGCCCAGCGCCCCCAGGAAATACAAAAGATATAATAATGATATATGAAGAAGATGCT	unconserved	conserved	multiple sclerosis;Glomerulosclerosis;Arteriosclerosis;Systemic lupus erythematosus;Sclerosis of metaphyses of the upper limbs		NM_017935	6.62917	7.12763	6.7952	7.00881	7.40894	7.44885	7.00832	7.17234	6.76684	6.90926	7.03252	6.65743	6.6653	6.47008	6.41724	6.64031	6.56347	6.68627	7.12161	7.48565
ASHG19AP1B122136219V5	0.819981	0.9441	1.0184	down	ENST00000377340	ENSG00000101343	CRNKL1	protein_coding		Yes	chr20:20015012-20036690:-	chr20	-	20015012	20036690					Insoluble Fraction	GENCODE	crooked neck pre-mRNA splicing factor 1 [Source:HGNC Symbol;Acc:HGNC:15762]	4406	GGAAATGCTGTTGACAAAAACACATCCAGATTGGAGCTCCGTTCTTACTCCCTTGCAGGG					NM_016652	4.26177	5.17009	5.31023	5.21124	4.6789	4.73169	4.31924	4.49497	4.1478	4.89366	4.6844	5.199	5.01878	5.48261	4.94226	4.62495	5.05726	5.2292	5.70264	5.33083
ASHG19AP1B100228360V5	0.949478	0.98601	1.00465	down	ENST00000599797	ENSG00000268800	AC112205.1	protein_coding		Yes	chr5:162866447-162873821:-	chr5	-	162866447	162873821						GENCODE		99	CTCAAGTGATCCGTCCACCTTGGCCTCCCAAATAAATTCACAGCTAGAGAAAATGTCTCT						12.62	12.7458	12.5366	12.7786	13.2559	13.0517	12.5215	12.7597	12.1963	11.903	12.1599	12.2504	12.4787	12.3726	12.2834	12.0887	12.0621	12.7696	13.3051	13.2194
ASHG19AP1B103318437V5	0.926869	0.980452	1.00325	down	ENST00000290649	ENSG00000159461	AMFR	protein_coding	DHS_promoter	Yes	chr16:56395364-56459450:-	chr16	-	56395364	56459450		Alzheimer's Disease;Bladder Neoplasm			Nucleus;Cytoplasm;Nucleous;Nucleoplasm	GENCODE	autocrine motility factor receptor [Source:HGNC Symbol;Acc:HGNC:463]	3600	GGGAGACCTCGCTTAAACCAACACAATCACTTCTTCCATTTCGATGGGTCTCGGATTGCG					NM_001144	8.51988	8.59859	8.09399	8.26299	8.75661	8.46617	8.26299	8.0426	7.98392	8.10375	8.03135	8.05902	7.88858	7.8682	7.70022	7.75301	7.971	7.89592	8.06627	8.13677
ASHG19AP1B111605265V5	0.0668182	0.50975	1.13729	down	ENST00000354377	ENSG00000196391	ZNF774	protein_coding	DHS_promoter	Yes	chr15:90895477-90906079:+	chr15	+	90895477	90906079			Yes	middle_temporal_gyrus	Chromatin	GENCODE	zinc finger protein 774 [Source:HGNC Symbol;Acc:HGNC:33108]	3202	ACACCGACTTCATTGAGAAGGTAAAGTATTTGAGTCCTGGCCCTGACGCTTAATTTGGCC	conserved	conserved	cerebrovascular disease		NM_001004309	6.61928	5.27731	6.61567	5.57219	5.2446	5.75036	6.15678	6.1645	6.38762	6.55907	6.71887	6.49105	6.60656	6.25805	5.94922	6.6217	6.51256	5.97627	5.6115	5.47909
ASHG19AP1B100139090V5	0.268181	0.691252	1.12667	down	ENST00000340160	ENSG00000157570	TSPAN18	protein_coding		Yes	chr11:44785976-44953972:+	chr11	+	44785976	44953972		Schizophrenia		endothelial_cell_of_hepatic_sinusoid	Cytosol	GENCODE	tetraspanin 18 [Source:HGNC Symbol;Acc:HGNC:20660]	4229	TGGTTTTTGTGAATGTTTCTTACAAAAAGAAAAAGGAACAAAGAATAAATAGTGACCGTG	conserved	conserved			NM_130783	6.86396	7.38826	6.91165	8.61795	7.27416	7.67355	7.7262	8.28114	7.68322	8.06933	8.48443	7.69741	6.62602	7.69509	6.79	6.45963	6.91328	6.75206	5.76075	6.60524
ASHG19AP1B110256999V5	0.799983	0.937608	1.01673	down	ENST00000298223	ENSG00000165457	FOLR2	protein_coding	DHS_enhancer	Yes	chr11:71927807-71932989:+	chr11	+	71927807	71932989		Liver Cirrhosis, Experimental;Neural Tube Defects		adult_endothelial_progenitor_cell	Cytosol	GENCODE	folate receptor beta [Source:HGNC Symbol;Acc:HGNC:3793]	1138	AAGTAGGGAGATTTCACTCAGTGCTTACCAGAGCGCGTTGTCTACCCTGTACCGAAGACA	unconserved	conserved			NM_000803	6.2558	6.7581	6.50761	6.27636	6.9905	6.48522	6.16801	6.52749	6.3593	6.28695	6.16342	6.21332	6.53053	6.3815	6.48718	5.9854	6.68555	6.57497	7.11514	6.91599
ASHG19AP1B100102901V5	0.324161	0.722399	1.17702	down	ENST00000341446	ENSG00000184992	BRI3BP	protein_coding	DHS_promoter	Yes	chr12:125478246-125515777:+	chr12	+	125478246	125515777				common_myeloid_progenitor	Ribosome;Cytoplasm	GENCODE	BRI3 binding protein [Source:HGNC Symbol;Acc:HGNC:14251]	6648	GGCTTTGGTGTTATGTAGAGATATTTGTAGATCTCAGAACAGAATTAAAATATTGTGAAA					NM_080626	11.1816	9.08466	10.8918	10.5061	9.52123	10.4809	12.2971	11.1163	11.9817	12.0467	12.3002	11.8595	12.194	11.5975	11.5783	12.1041	11.7037	11.39	8.15575	8.95026
ASHG19AP1B114652228V5	0.339109	0.732562	1.12743	down	ENST00000285402	ENSG00000155087	ODF1	protein_coding	DHS_enhancer	Yes	chr8:103563800-103573216:+	chr8	+	103563800	103573216				testis		GENCODE	outer dense fiber of sperm tails 1 [Source:HGNC Symbol;Acc:HGNC:8113]	1013	CGAGAGCTTGCCAAACTGAGAAGAACAACAAATAGAATTCTGGCTTCCTCCTGCTGTAGC	conserved	conserved			NM_024410	6.23151	6.08345	6.19554	6.25143	6.70717	6.22785	6.42326	6.62694	6.49638	6.54254	6.48963	6.58337	6.63193	6.60516	6.7308	6.58894	6.54675	6.51304	6.61895	6.71054
ASHG19AP1B135218399V5	0.941995	0.983943	1.00609	down	ENST00000285873	ENSG00000082516	GEMIN5	protein_coding	DHS_promoter	Yes	chr5:154266976-154317769:-	chr5	-	154266976	154317769				common_myeloid_progenitor	Insoluble Fraction;Cell Membrane	GENCODE	gem nuclear organelle associated protein 5 [Source:HGNC Symbol;Acc:HGNC:20043]	5397	CCTGCCTGGTGAAGATTGTTTATCTATAAACCAAGAGGAAACTTCAGAAGAAGCTGAAAT	conserved	unconserved			NM_015465	5.42723	3.65777	5.10914	4.87045	5.13229	5.08699	4.27019	4.56948	4.99979	5.06833	5.32427	4.70023	4.81253	4.62025	4.98565	4.6301	4.33995	4.57309	4.46527	4.61212
ASHG19AP1B115083753V5	0.264785	0.688998	1.08817	down	ENST00000644531	ENSG00000235453	SMIM27	protein_coding	DHS_promoter	Yes	chr9:32552343-32553010:+	chr9	+	32552343	32553010					Cytoplasm	GENCODE	small integral membrane protein 27 [Source:HGNC Symbol;Acc:HGNC:31420]	668	CCTCCTTTGCGATTTTTGGTTTAGTTGCTGCTTGCCATCGTTTTAATCTCCTGGGGCTGC	unconserved	conserved				6.8471	6.8211	6.98876	7.11311	6.6571	6.47738	7.04613	6.90702	7.20583	7.17854	7.28018	6.93651	6.60148	6.68504	6.26894	6.63562	6.49445	6.28135	5.72882	6.03414
ASHG19AP1B115919106V5	0.047205	0.487481	1.1284	down	ENST00000327305	ENSG00000166342	NETO1	protein_coding	DHS_promoter	Yes	chr18:70414616-70535184:-	chr18	-	70414616	70535184				nervous_system		GENCODE	neuropilin and tolloid like 1 [Source:HGNC Symbol;Acc:HGNC:13823]	3058	ACTAGGGTCTAGAAAGAAAATTCAAGAGAAGAACTATTTATACAAACATGGGGACTGTGA					NM_138966	6.95505	6.31477	6.95337	6.8231	6.92692	6.86614	7.11087	6.59933	7.21917	7.16409	6.97245	6.85593	7.20341	7.03224	6.89099	7.34086	7.26094	7.1345	6.60664	6.73321
ASHG19AP1B100121967V5	0.514504	0.820491	1.0359	down	ENST00000333050	ENSG00000184857	TMEM186	protein_coding	DHS_promoter	Yes	chr16:8889037-8891505:-	chr16	-	8889037	8891505					Ribosome;Insoluble Fraction	GENCODE	transmembrane protein 186 [Source:HGNC Symbol;Acc:HGNC:24530]	1448	GAGGTCTAGAGGCTCTTGCTTTGGATGGCCCTGCAGTGTAATAAAGCCAAATGCACCGGA	conserved	conserved			NM_015421	5.63113	5.90375	5.53581	6.1709	6.01934	6.0663	6.28033	6.1178	6.19318	6.02384	6.18752	6.25174	6.13328	6.10579	5.91873	6.3655	6.25189	5.80105	5.88367	6.10434
ASHG19AP1B100016714V5	0.335634	0.729737	1.06739	down	ENST00000533682	ENSG00000172409	CLP1	protein_coding	DHS_promoter	Yes	chr11:57424630-57429340:+	chr11	+	57424630	57429340		Cryptorchidism;Esotropia;Exophthalmos;Liver Cirrhosis, Experimental;Muscle Spasticity;Nystagmus;Encephalopathies;Growth retardation;Hyperreflexia;Cerebral atrophy;Byzanthine arch palate;Hypoplasia of corpus callosum;Small head;Small nose;Growth delay;Global developmental delay;nonverbal;Growth failure;Delayed myelination;Poor eye contact;Thin hypoplastic alae nasi;Poor growth;Prominent eyes;Broad…		neutrophil	Cytosol;Insoluble Fraction	GENCODE	cleavage and polyadenylation factor I subunit 1 [Source:HGNC Symbol;Acc:HGNC:16999]	2435	ACCTTTGGCGTCACGTTCAAAACAATCCTTTGACTACAACTCCCAGAAGGCCGAGCGGCT	unconserved	conserved			NM_006831	5.80334	6.56811	6.25492	5.89063	6.15981	6.3877	5.74181	5.71594	6.26264	6.40731	5.63986	5.36986	5.70255	6.07858	6.56774	5.87964	6.34215	5.67546	6.24312	5.77993
ASHG19AP1B100039898V5	0.922914	0.979482	1.0108	down	ENST00000355377	ENSG00000103528	SYT17	protein_coding	DHS_promoter	Yes	chr16:19179571-19279656:+	chr16	+	19179571	19279656				middle_temporal_gyrus		GENCODE	synaptotagmin 17 [Source:HGNC Symbol;Acc:HGNC:24119]	3081	ATGTCTGGTGTGATGGGGAGCTATTTATTGAAATTAAAGATTATTTATTTGTGCCATGCA					NM_016524	10.4632	9.65111	10.1352	10.7186	10.1243	9.884	11.6188	11.269	11.5487	11.2348	11.8829	11.1663	11.8147	10.9586	11.467	10.961	10.3574	10.4549	8.22541	9.60801
ASHG19AP1B127357041V5	0.684781	0.893934	1.0242	down	ENST00000396533	ENSG00000170516	COX7B2	protein_coding		Yes	chr4:46736844-46911224:-	chr4	-	46736844	46911224				testis		GENCODE	cytochrome c oxidase subunit 7B2 [Source:HGNC Symbol;Acc:HGNC:24381]	617	TACCTGTGACGTCCTTGAAAATGAAAAGCTTTCTTAAGACAATAGGACGGGCCGGGCGCG						4.83684	3.65777	4.37587	4.38356	4.38915	4.15949	4.2887	4.3826	4.6892	4.57167	4.50558	4.41958	5.17614	4.72877	4.82307	4.8604	5.00375	5.02227	4.7935	5.15621
ASHG19AP1B100189037V5	0.664814	0.88599	1.02721	down	ENST00000341948	ENSG00000187372	PCDHB13	protein_coding		Yes	chr5:140593491-140598551:+	chr5	+	140593491	140598551						GENCODE	protocadherin beta 13 [Source:HGNC Symbol;Acc:HGNC:8684]	5061	AGACAGAAAATCTCGCTGGTGCAACAGTGGAGAGAAGGGCCAAGTACTTGTCCTGTTACT					NM_018933	5.88138	5.63263	5.61919	5.78161	5.94461	5.73979	5.764	5.8827	5.5929	5.72792	5.38433	5.54251	5.95775	5.65647	6.18893	5.84177	6.0094	6.05772	6.20831	5.87837
ASHG19AP1B117730859V5	0.802114	0.938415	1.01381	down	ENST00000229708	ENSG00000111981	ULBP1	protein_coding	DHS_promoter	Yes	chr6:150285143-150294846:+	chr6	+	150285143	150294846					Nucleus;Cytoplasm;Insoluble Fraction	GENCODE	UL16 binding protein 1 [Source:HGNC Symbol;Acc:HGNC:14893]	3142	CTGCTTGACATTCAAGTGGAGAATTTAATACCCATTGAGCCCCTCACCCTGCAGGCCAGG	unconserved	unconserved			NM_025218	6.91874	7.17785	6.93173	7.10224	7.18782	7.32737	7.00715	7.20287	7.26605	7.56541	7.26155	7.02791	7.24363	7.19496	7.10641	6.77553	7.12928	6.95393	7.56827	7.3316
ASHG19AP1B100248443V5	0.0280063	0.453483	1.41174	down	ENST00000236959	ENSG00000138363	ATIC	protein_coding	DHS_promoter	Yes	chr2:216176540-216214486:+	chr2	+	216176540	216214486		Rheumatoid Arthritis;Congenital blindness;Epilepsy;Atrial Septal Defects;Profound Mental Retardation;Macrostomia;Muscle hypotonia;Optic Atrophy;Osteoporosis;Seizures;Severe mental retardation (I.Q. 20-34);Skin Abnormalities;Dermatologic disorders;Adverse reaction to drug;Hypertrophy of clitoris;Frontal bossing;Brachycephaly;Low set ears;Prominent forehead;AICAR Transformylase Inosine Monophosphat…			Insoluble Fraction	GENCODE	5-aminoimidazole-4-carboxamide ribonucleotide formyltransferase/IMP cyclohydrolase [Source:HGNC Symbol;Acc:HGNC:794]	2213	TGGGCAGATCGCTGGCTCCCACGCCTGGACTTCGGGATCGCAGGCAGGATCCCTTCCAGC					NM_004044	8.10156	11.6812	10.817	7.25373	7.69469	7.4207	7.23152	8.132	7.77687	8.31387	7.85745	7.67873	7.24718	7.7958	8.55383	8.10322	9.0948	8.45423	8.32234	8.72335
ASHG19AP1B100074694V5	0.505531	0.815287	1.11441	down	ENST00000340650	ENSG00000187566	NHLRC1	protein_coding	DHS_promoter	Yes	chr6:18120671-18122918:-	chr6	-	18120671	18122918		Myoclonic Epilepsies, Progressive;Lafora Disease				GENCODE	NHL repeat containing E3 ubiquitin protein ligase 1 [Source:HGNC Symbol;Acc:HGNC:21576]	2248	AGATGAAGTTACTGTTGATCCTGAGTTACGTGAATAAGAAAAACAATTGAACTGCTTATT	conserved	conserved			NM_198586	8.7316	6.81569	8.59584	7.30753	5.91056	6.99514	8.76505	8.00373	8.96889	9.20073	10.0711	8.98667	9.12045	8.95055	9.15122	9.21782	9.19461	8.84947	6.13064	5.46604
ASHG19AP1B104525151V5	0.0376319	0.474179	1.34874	down	ENST00000296679	ENSG00000164253	WDR41	protein_coding	DHS_promoter	Yes	chr5:76726758-76788421:-	chr5	-	76726758	76788421					Cytosol	GENCODE	WD repeat domain 41 [Source:HGNC Symbol;Acc:HGNC:25601]	3958	ATTAGAAAGTAGTCTACACATTAAAGATTGAAATTCTTAAACTACTGATGAAGAAAGGGC	conserved	conserved			NM_018268	5.64973	3.65777	6.68309	4.44514	3.37364	3.90821	5.30502	4.61816	5.86041	5.52555	5.82895	5.98367	5.82631	5.03115	5.57006	6.45671	5.59492	5.10454	3.0751	2.71867
ASHG19AP1B100095959V5	0.0337555	0.46297	1.28358	down	ENST00000265729	ENSG00000075142	SRI	protein_coding	DHS_promoter	Yes	chr7:87834433-87849394:-	chr7	-	87834433	87849394		Liver Cirrhosis, Experimental			Ribosome;Cytosol	GENCODE	sorcin [Source:HGNC Symbol;Acc:HGNC:11292]	2010	GTATCTGTCTTATTTTAGGATGCAGTGTGAAACTTACCATTCAACTGAACAACTAGTTGT	conserved	conserved			NM_003130	11.2075	10.508	11.3643	12.1362	10.8044	11.6654	12.1891	12.7312	11.5432	11.7554	12.3412	11.8323	11.6322	11.4649	12.2293	12.4587	11.8701	11.942	10.6872	11.519
ASHG19AP1B120199932V5	0.108208	0.559542	1.20675	down	ENST00000259021	ENSG00000136504	KAT7	protein_coding	DHS_promoter	Yes	chr17:47865917-47912392:+	chr17	+	47865917	47912392			Yes	eosinophil	Cytosol;Insoluble Fraction	GENCODE	lysine acetyltransferase 7 [Source:HGNC Symbol;Acc:HGNC:17016]	9644	TCTACTCCTCAATAAAGCATGTTCTCTGCTCAAGTCTGTTTCATCTGGGGGCTCTCATTT	conserved	conserved	prostate cancer		NM_007067	9.13098	7.63462	9.26293	8.38506	7.19717	8.2363	9.53412	9.01445	9.96599	10.3129	10.256	9.76228	9.99106	9.55265	9.03915	10.1888	10.0133	9.3929	6.57656	6.93924
ASHG19AP1B123647827V5	0.851975	0.956019	1.01131	down	ENST00000358410	ENSG00000138346	DNA2	protein_coding	DHS_promoter	Yes	chr10:70173822-70231672:-	chr10	-	70173822	70231672		Blepharoptosis;Mental Retardation;Micrognathism;Muscle Cramp;Compression of spinal cord;Elevated creatine kinase;Chronic progressive external ophthalmoplegia;Myalgia;Dyspnea on exertion;Gowers sign;Ectopic kidney;Mandibular hypoplasia;Convex nasal ridge;Creatine phosphokinase serum increased;Short stature;Bell Palsy;Low intelligence;Impaired exercise tolerance;Small head;Facial Paresis;Global dev…		reticulocyte	Cytosol;Nucleus;Insoluble Fraction	GENCODE	DNA replication helicase/nuclease 2 [Source:HGNC Symbol;Acc:HGNC:2939]	4208	CTGGGACAGGAAAAACAACTACGATATGTACTCTCGTAAGAATTCTCTACGCCTGTGGTT					NM_001080449	5.11295	5.50101	6.03707	5.78086	5.88077	5.79438	5.47864	5.41494	5.20943	4.92901	5.30125	5.65096	5.333	5.64506	5.98802	5.49231	5.3885	5.6239	5.38881	5.37967
ASHG19AP1B100006166V5	0.743308	0.916243	1.09074	down	ENST00000409852	ENSG00000163273	NPPC	protein_coding	DHS_promoter	Yes	chr2:232786530-232791113:-	chr2	-	232786530	232791113		Bone Diseases, Developmental;Cartilage Diseases;Growth Disorders;Hyperactive behavior		thymus		GENCODE	natriuretic peptide C [Source:HGNC Symbol;Acc:HGNC:7941]	1051	CCAGCTGTAAAACATTGCTGTTTGTAAATTCATGTCATGCATAAATGTATTTATGTTGTA	conserved	conserved			NM_024409	8.37144	5.78412	8.44957	6.61511	4.86168	6.50226	8.39452	6.66664	8.92965	8.82978	8.71461	8.11383	8.94721	8.04849	8.6211	8.65188	8.69892	8.33947	2.5509	4.87431
ASHG19AP1B110101318V5	0.0102894	0.392131	1.23226	down	ENST00000367385	ENSG00000151414	NEK7	protein_coding	DHS_promoter	Yes	chr1:198126093-198291550:+	chr1	+	198126093	198291550		Weight Gain		eosinophil	Insoluble Fraction	GENCODE	NIMA related kinase 7 [Source:HGNC Symbol;Acc:HGNC:13386]	4149	AACTGAATTGCATGTTAGGAGAGAAAATGAAACATGATGGTTTTGAATGGCTAAAGGTTT					NM_133494	5.98299	5.22226	5.97268	6.15698	5.58126	5.93845	5.71491	6.64744	5.75933	5.57031	6.7906	6.45288	5.60493	5.92495	6.047	6.44769	5.64643	6.3315	6.0463	5.75374
ASHG19AP1B108685676V5	0.0548163	0.492238	1.15465	down	ENST00000262640	ENSG00000124333	VAMP7	protein_coding	DHS_promoter	Yes	chrX:155111038-155173433:+	chrX	+	155111038	155173433		Azoospermia;Cryptorchidism;Gonadal Dysgenesis;Gonadal Dysgenesis, Mixed;Gynecomastia;Male infertility;Osteoporosis;Delayed Puberty;Schizophrenia;Decreased fertility in females;Hypertrophy of clitoris;Primary physiologic amenorrhea;Low serum estradiol levels;Small testicle;Ambiguous Genitalia;Streak ovary;Testicular regression syndrome;Congenital hypoplasia of penis;Hypoplasia of vagina;Pure gonad…		mesothelial_cell	Ribosome;Cytosol;Cytoplasm	GENCODE	vesicle associated membrane protein 7 [Source:HGNC Symbol;Acc:HGNC:11486]	2496	CAAGCCCAAGTGGATGAACTGAAAGGAATCATGGTCAGAAACATAGTCTGTCACCTTCAA					NM_001185183	5.37619	4.87411	6.10796	5.05137	4.89284	4.5851	6.06369	5.57108	5.85713	6.50146	5.98277	5.76335	6.11714	5.36213	5.63329	5.85824	5.95287	5.58803	5.28253	4.9517
ASHG19AP1B100009748V5	0.939841	0.983439	1.00396	down	ENCT00000327702	CATG00000071558	CATG00000071558.1	protein_coding	DHS_promoter	Yes	chr4:695835-699380:-	chr4	-	695835	699380						FANTOM5CAT	At least 1 of the 10 top ranked transcript is CPAT coding and max ORF size >=300, NOT annotated as nonCoding in GENCODE	3217	GGGAGGATTACTTGGGCGCAGGAGTTTGAGACCAGCCTGGAATAACATAGTGAGACCCCA	conserved	unconserved				14.7672	14.529	14.5845	15.7305	15.7038	15.9228	15.9066	15.9991	15.7624	16.0636	15.8221	15.6804	15.7951	15.5642	15.474	15.5993	15.726	15.5426	14.7541	15.5372
ASHG19AP1B120800316V5	0.00253967	0.338237	1.13877	down	ENST00000615007	ENSG00000284505	LYNX1-SLURP2	protein_coding	DHS_promoter	Yes	chr8:143845756-143859640:-	chr8	-	143845756	143859640				tongue		GENCODE	LYNX1-SLURP2 readthrough [Source:HGNC Symbol;Acc:HGNC:52291]	1291	GCTATGGTTGCCTACTGCATGACCACGCGCACCTCTGCAGCCGAAGCCATATGGTGTCAC					NM_023946	6.65273	5.99026	6.54782	6.04203	5.89569	6.07401	6.56969	6.33405	6.87359	6.76494	6.39236	6.16989	6.41914	6.24455	5.8478	6.02594	6.21448	6.01479	5.5174	5.74082
ASHG19AP1B119275153V5	0.0405999	0.479908	1.16091	down	ENST00000400485	ENSG00000159256	MORC3	protein_coding	DHS_promoter	Yes	chr21:37692487-37748944:+	chr21	+	37692487	37748944				reticulocyte	Cytosol;Insoluble Fraction	GENCODE	MORC family CW-type zinc finger 3 [Source:HGNC Symbol;Acc:HGNC:23572]	4246	GCCTCAGCGCGCTTTGCCCGAAGTTTTTACATACAAATTCTACTAGTCACACCTGGCCAT	conserved	conserved			NM_015358	5.34872	5.9762	5.21682	5.49177	5.80977	5.16939	5.2617	4.8516	5.20541	5.06992	5.29265	5.41695	4.53659	4.95386	5.06863	5.18179	3.76222	4.37333	5.28817	5.04545
ASHG19AP1B121393798V5	0.425266	0.780414	1.07443	down	ENST00000357742	ENSG00000140563	MCTP2	protein_coding	DHS_promoter	Yes	chr15:94841495-95027181:+	chr15	+	94841495	95027181		Schizophrenia;Unipolar Depression;Major Depressive Disorder;Chromosome 15q26-Qter Deletion Syndrome		neutrophil		GENCODE	multiple C2 and transmembrane domain containing 2 [Source:HGNC Symbol;Acc:HGNC:25636]	7555	TCTAAATCTTATCATCCCGTGTCTGTTTTTCTTCATGTTGTATCTCACTGGGTTGCTTTC					NM_018349	6.40215	6.2905	6.36449	6.13107	5.57133	5.33028	5.46173	6.08376	6.23662	6.13479	6.34808	6.2092	5.32669	4.9325	5.57143	5.15203	5.4144	4.80913	5.36836	5.81179
ASHG19AP1B124357346V5	0.520835	0.824347	1.06206	down	ENST00000469941	ENSG00000081154	PCNP	protein_coding	DHS_promoter	No	chr3:101293038-101313281:+	chr3	+	101293038	101313281						GENCODE	PEST proteolytic signal containing nuclear protein [Source:HGNC Symbol;Acc:HGNC:30023]	2028	AGTCGCAGCGAGCTGGAGCCGCCGGAGAAGCCTAAAGAAACTGTTCCAACTCTTGCTCCA	conserved	conserved			NR_135224	8.08761	7.57853	7.66041	7.56222	7.98546	7.68861	7.54484	7.8042	8.17105	7.7631	7.91256	8.11635	7.88408	7.82949	8.70433	8.24098	7.71324	7.89226	7.64451	7.81798
ASHG19AP1B101750738V5	0.092413	0.545188	1.21383	down	ENST00000264093	ENSG00000114956	DGUOK	protein_coding	DHS_promoter	Yes	chr2:74153953-74186088:+	chr2	+	74153953	74186088		Acidosis, Lactic;Ascites;Epilepsy;Hepatomegaly;Hypertension, Portal;Hypoglycemia;Hypothermia, natural;Icterus;Muscle hypotonia;Nystagmus;Peripheral Neuropathy;Seizures;Splenomegaly;Thrombocytopenia;Vomiting;Encephalopathies;Liver Failure;Liver Dysfunction;Growth retardation;Liver function tests abnormal finding;Hyperreflexia;Polyneuropathy;Degenerative brain disorder;Failure to gain weight;Cerebr…			Cytosol;Ribosome;Cytoplasm	GENCODE	deoxyguanosine kinase [Source:HGNC Symbol;Acc:HGNC:2858]	1144	GGTCTGTGTACAGTGACAGGTATATCTTTGCAAAGAATCTTTTTGAAAATGGTTCCCTCA					NM_080916	6.79903	5.06098	6.78956	5.48739	4.68214	4.86112	6.45538	5.7771	7.00223	7.07563	7.08057	6.90087	6.72315	6.33504	5.96055	6.88351	6.50316	6.1078	4.04084	4.25686
ASHG19AP1B110987507V5	0.394825	0.765086	1.09431	down	ENST00000373944	ENSG00000122952	ZWINT	protein_coding	DHS_promoter	Yes	chr10:58116989-58121036:-	chr10	-	58116989	58121036				reticulocyte	Ribosome;Cytosol;Insoluble Fraction	GENCODE	ZW10 interacting kinetochore protein [Source:HGNC Symbol;Acc:HGNC:13195]	1872	GGTTATACATTTCTTCTGACTTCCTTTATTTTCACAATCATTCAATTCATAGCATTTCCT					NM_007057	5.73795	3.65777	6.01391	5.30155	5.06098	5.47853	6.03612	5.3264	6.05882	5.27898	6.14429	5.34495	5.5228	5.36809	5.27181	5.86198	5.13847	5.3114	4.30578	3.62807
ASHG19AP1B116105030V5	0.296172	0.706159	1.06731	down	ENST00000455884	ENSG00000186952	TMEM232	protein_coding	DHS_promoter	Yes	chr5:109755805-110062366:-	chr5	-	109755805	110062366				middle_temporal_gyrus	Cytosol	GENCODE	transmembrane protein 232 [Source:HGNC Symbol;Acc:HGNC:37270]	2501	AAAGCTGGAGTCTGTGAAAAAGCAAGTTCTACATTTCACTGTAAGGGAACATCCTTCTGT					NM_001039763	6.15165	5.42428	6.27953	6.08502	5.48108	6.1078	6.42658	6.09255	6.38209	6.56083	6.38659	6.1927	6.33054	6.03786	6.16552	6.6261	6.47839	6.04962	5.35567	5.58731
ASHG19AP1B100244996V5	0.819982	0.9441	1.0185	down	ENST00000332710	ENSG00000184058	TBX1	protein_coding		Yes	chr22:19744226-19754857:+	chr22	+	19744226	19754857		Aggressive behavior;Amblyopia;Aortic coarctation;Arachnodactyly;Bipolar Disorder;Blepharophimosis;Blepharoptosis;Cholelithiasis;Cleft Palate;Constipation;Dental caries;DiGeorge Syndrome;Double Outlet Right Ventricle;Patent ductus arteriosus;Endocrine System Diseases;Epilepsy;Esotropia;Exophthalmos;Exotropia;Hand deformities;Conductive hearing loss;Congenital Heart Defects;Atrial Septal Defects;Ve…	Yes		Nucleus;Nucleous;Nucleoplasm	GENCODE	T-box 1 [Source:HGNC Symbol;Acc:HGNC:11592]	2084	GTAGATACTGTAGATACCGCCCCGGCGCCGACTTGATAAACGGTTTCGCCTCTTTTGGAA					NM_080647	5.29336	5.70584	5.149	6.19883	5.68922	5.7243	5.5637	5.56095	5.42964	5.92976	5.32076	5.00414	5.8316	5.50569	5.46884	5.59169	5.34355	5.14477	6.27012	5.43826
ASHG19AP1B114367951V5	0.00986942	0.392131	1.22055	down	ENST00000238738	ENSG00000119729	RHOQ	protein_coding	DHS_promoter	Yes	chr2:46769867-46810260:+	chr2	+	46769867	46810260		Liver Cirrhosis, Experimental		substantia_nigra		GENCODE	ras homolog family member Q [Source:HGNC Symbol;Acc:HGNC:17736]	2975	ACTAGAAGGTACAATCTCTCAGGGGTTTCATAGTTTAAAAAGCTACAATCACATCATGTT	conserved	conserved			NM_012249	8.41743	7.86586	8.66846	8.85844	7.48079	8.45487	8.27201	9.12488	8.66968	8.75066	8.9456	8.39532	8.36463	8.03349	8.68613	9.05063	8.96574	8.93429	7.48409	7.48529
ASHG19AP1B100163803V5	0.214592	0.656227	1.07896	down	ENST00000262962	ENSG00000105248	YJU2	protein_coding	DHS_promoter	Yes	chr19:4247076-4269087:+	chr19	+	4247076	4269087					Ribosome;Cytoplasm;Insoluble Fraction	GENCODE	YJU2 splicing factor homolog [Source:HGNC Symbol;Acc:HGNC:25518]	1434	ATGGCCTCATCTCTTCCTTCCACAAACTGTCTAGAACCAATAAAAGGAAACCTGCCAACC					NM_018074	9.88717	8.84562	9.98937	9.72223	8.9253	9.93813	10.4916	10.1879	10.3724	10.3574	10.2163	10.1587	10.312	10.4373	9.98112	9.97268	10.3877	9.957	8.8157	8.66091
ASHG19AP1B127087435V5	0.0462983	0.486039	1.29708	down	ENST00000555661	ENSG00000140043	PTGR2	protein_coding	DHS_promoter	Yes	chr14:74318549-74353530:+	chr14	+	74318549	74353530					Insoluble Fraction	GENCODE	prostaglandin reductase 2 [Source:HGNC Symbol;Acc:HGNC:20149]	3851	TGTACTCAACCCTCGCAGAACAGTAAAACTGAAGATTATTGTTTCTGAATGTTTTGGCTT	unconserved	conserved			NM_001146154	9.85384	9.01249	9.33775	9.75497	8.97854	10.0306	9.84897	10.7014	9.41487	10.1019	9.8547	9.5068	9.0708	9.76076	9.66745	9.31407	9.68496	9.73731	8.92451	8.86048
ASHG19AP1B114602338V5	0.231784	0.670904	1.08656	down	ENST00000274695	ENSG00000145996	CDKAL1	protein_coding	DHS_promoter	Yes	chr6:20534688-21232635:+	chr6	+	20534688	21232635		Birth Weight;Body Weight;Diabetes Mellitus, Non-Insulin-Dependent		atrioventricular_valve	Insoluble Fraction	GENCODE	CDK5 regulatory subunit associated protein 1 like 1 [Source:HGNC Symbol;Acc:HGNC:21050]	3272	CTCGGGTGTTTCATTCTTACAGTCCATATGATCACAAGATTGGTGAAAGACAACAAGTGT	unconserved	conserved			NM_017774	6.27471	5.85057	6.64751	6.10495	5.44491	6.11985	6.41891	5.97918	6.34009	6.0206	6.26125	6.29658	6.21802	6.14165	5.47334	6.26768	5.71173	5.65468	4.63036	5.1334
ASHG19AP1B111181123V5	0.0346612	0.464272	1.44122	down	ENST00000382743	ENSG00000142082	SIRT3	protein_coding	DHS_promoter	Yes	chr11:215458-236431:-	chr11	-	215458	236431		Squamous cell carcinoma;Mouth Neoplasms;Obesity;Gestational Diabetes	Yes		Cytosol;Ribosome;Chromatin;Insoluble Fraction;Nucleous;Nucleoplasm	GENCODE	sirtuin 3 [Source:HGNC Symbol;Acc:HGNC:14931]	2543	ACATTTAGTCTCCTCAAAGGGACTGCAGGTGTTGACATGAGTTGGAAAGGGAACCCTGGG					NM_012239	10.7963	11.4999	12.4214	8.54712	8.16049	8.25792	8.5704	8.67234	9.4251	9.53648	9.23462	9.40404	8.45508	8.54017	9.4825	9.3147	10.1416	8.83505	8.21114	8.03168
ASHG19AP1B140478636V5	0.684355	0.893847	1.02765	down	ENST00000619050	ENSG00000152093	CFC1B	protein_coding		No	chr2:131278770-131286177:+	chr2	+	131278770	131286177						GENCODE	cripto, FRL-1, cryptic family 1B [Source:HGNC Symbol;Acc:HGNC:33983]	1554	GCTGGGGGCCGGAGGAGCCGCTCCCATACTCCTGGGCTTTCGGAGAGGTGAATGCGGCGC						6.27439	6.30038	6.90926	6.60434	6.6989	6.77113	6.51172	6.70017	6.42133	6.81035	6.46706	6.42566	6.604	6.10938	6.42318	6.55799	6.69992	7.00697	7.02091	7.01471
ASHG19AP1B122202082V5	0.321646	0.720998	1.15243	down	ENST00000311635	ENSG00000103264	FBXO31	protein_coding	DHS_promoter	Yes	chr16:87360593-87417363:-	chr16	-	87360593	87417363				testis	Ribosome;Cytosol;Nucleus;Insoluble Fraction	GENCODE	F-box protein 31 [Source:HGNC Symbol;Acc:HGNC:16510]	5934	GCACACTGTGGGACGCACGTGCTTCTGATTAAAGGAATCTCAGATCTCAATTACGCTTCC					NM_024735	9.98666	8.15171	9.9754	9.6758	8.57864	9.16735	10.8266	10.1587	10.9561	11.4379	10.984	10.5633	11.0674	10.5397	10.539	10.8351	11.1494	10.5118	7.57681	8.0232
ASHG19AP1B106144683V5	0.0482093	0.488678	1.14001	down	ENST00000360648	ENSG00000077264	PAK3	protein_coding	DHS_promoter	Yes	chrX:110366305-110464146:+	chrX	+	110366305	110464146		Aggressive behavior;Anxiety;Drooling;Epilepsy;Language Delay;Mental Retardation;Psychotic Disorders;Seizures;Sialorrhea;Agitation;Macrotia;Speech impairment;Open mouth;Byzanthine arch palate;Speech Delay;Reduced concentration span;Low intelligence;Hyperactive behavior;Physical aggression;Small head;Small nose;Delayed speech and language development;Large auricle;Mental Retardation, X-Linked 30;Me…		pituitary_gland	Nucleus	GENCODE	p21 (RAC1) activated kinase 3 [Source:HGNC Symbol;Acc:HGNC:8592]	2241	TCAATCAGAGGGAAAAATGCCAGATCTCTATGGCTCACAGATGTGCCCAGGGAAGCTCCC						5.99768	4.93375	5.76274	5.54331	5.23392	5.33444	6.00754	5.92388	6.40324	6.24275	6.1709	6.31445	6.21136	5.92826	6.00954	5.94981	6.12511	5.82285	5.4096	5.22698
ASHG19AP1B120756824V5	0.890172	0.969342	1.00718	down	ENST00000408973	ENSG00000214402	LCNL1	protein_coding		Yes	chr9:139877445-139880213:+	chr9	+	139877445	139880213					Nucleus	GENCODE	lipocalin like 1 [Source:HGNC Symbol;Acc:HGNC:34436]	1839	CAGTTCAGCAACCCAGCCATGGCCCTGAGTGACATCCGAGTGGCCTTCTCCGACTACCAG					NM_207510	6.51401	7.26226	6.75618	6.4897	6.75508	6.62029	6.33014	6.74975	6.56314	6.67229	6.63826	6.60912	6.51444	6.55189	6.52688	6.41987	6.54351	6.29804	7.11914	6.56321
ASHG19AP1B107821942V5	0.562273	0.842727	1.04931	down	ENST00000287482	ENSG00000156876	SASS6	protein_coding	DHS_promoter	Yes	chr1:100549119-100598511:-	chr1	-	100549119	100598511		MICROCEPHALY, PRIMARY AUTOSOMAL RECESSIVE, 1;MICROCEPHALY 14, PRIMARY, AUTOSOMAL RECESSIVE		reticulocyte	Insoluble Fraction	GENCODE	SAS-6 centriolar assembly protein [Source:HGNC Symbol;Acc:HGNC:25403]	3880	TCTGAGGAAGATTTTCAAAGTTTAAAATTCCAGCAAGGTCTTCTGGTAGACTTCTTAGCT	conserved	conserved			NM_194292	4.98429	3.65777	5.25922	3.06218	3.47111	3.60656	3.91948	3.88458	4.70346	4.4152	4.04302	4.27599	4.46335	3.79593	3.61643	4.47772	3.93091	4.15182	4.29617	2.71867
ASHG19AP1B100121043V5	0.308731	0.714821	1.07758	down	ENST00000380200	ENSG00000169906	S100G	protein_coding	DHS_enhancer	Yes	chrX:16668281-16672793:+	chrX	+	16668281	16672793				small_intestine		GENCODE	S100 calcium binding protein G [Source:HGNC Symbol;Acc:HGNC:1436]	455	AGTCTCTGGTTTAATTCTTTGCAATTATAATAACCTGGCTGTGAGGTTCAGTTATTATTA	conserved	conserved			NM_004057	3.24307	3.65777	4.349	4.24654	4.14124	3.45282	4.10891	4.04812	4.4705	4.28243	4.22037	3.97187	3.3209	4.33646	4.13027	3.71503	3.61712	3.37364	4.49414	4.71329
ASHG19AP1B116424195V5	0.0722607	0.51898	1.22409	down	ENST00000204566	ENSG00000090487	SPG21	protein_coding	DHS_promoter	Yes	chr15:65255362-65282274:-	chr15	-	65255362	65282274		Alcoholic Intoxication, Chronic;Babinski Reflex;Paraparesis, Spastic;Spastic Paraplegia;Hyperreflexia;Monoparesis - leg;Dementia;Gait abnormality;Weakness of lower limb;Slow progression;MAST SYNDROME;Variable expressivity;Highly variable severity;Autosomal recessive predisposition			Cytosol;Ribosome;Cytoplasm	GENCODE	SPG21, maspardin [Source:HGNC Symbol;Acc:HGNC:20373]	1822	TGAGTGTTAGCTACTGCCTTTCTAGATATTAGTCATTTGGAATAAAAATTCAATTTCACT	conserved	conserved			NM_016630	10.6238	8.95904	10.3444	9.99782	8.83734	10.1272	10.9422	10.366	10.9962	10.7862	11.2728	11.0906	10.9722	10.7952	10.507	11.1872	11.2616	11.0554	8.33438	9.03479
ASHG19AP1B124653079V5	0.58922	0.855721	1.09196	down	ENST00000278780	ENSG00000125850	OVOL2	protein_coding	DHS_promoter	Yes	chr20:18004796-18038521:-	chr20	-	18004796	18038521		Pilomatrixoma;Polymorphous corneal dystrophy;Congenital hereditary endothelial dystrophy	Yes	testis		GENCODE	ovo like zinc finger 2 [Source:HGNC Symbol;Acc:HGNC:15804]	1555	AGATCATCATTTTATGGTGCCTTGAAATAAAAATACTTCTACTTGAAATGCTGTTTAAGC	conserved	conserved			NM_021220	7.73473	5.9472	8.01752	5.78585	4.84792	5.8259	7.82611	7.11481	7.47311	7.53841	7.71229	7.51927	8.10322	6.72075	6.86686	7.63579	7.29626	6.2338	4.18842	4.1629
ASHG19AP1B134646701V5	0.254653	0.682806	1.11891	down	ENST00000322019	ENSG00000136404	TM6SF1	protein_coding	DHS_promoter	Yes	chr15:83776159-83806111:+	chr15	+	83776159	83806111		Liver Cirrhosis, Experimental		neutrophil		GENCODE	transmembrane 6 superfamily member 1 [Source:HGNC Symbol;Acc:HGNC:11860]	2074	TGGTGGCAGCCATAGCATGGGAGGAAACTTATAGAACCATTGGCCTATATTGGGTTGGAT					NM_023003	6.5646	6.13138	6.55315	6.39695	6.60156	6.20646	7.29353	6.38659	7.41283	7.20551	7.42226	7.65268	7.2701	7.11925	6.66887	7.7794	7.35833	6.82266	6.42451	6.07572
ASHG19AP1B100023826V5	0.896957	0.971449	1.0084	down	ENST00000260702	ENSG00000138131	LOXL4	protein_coding		Yes	chr10:100007447-100028007:-	chr10	-	100007447	100028007		Bladder Neoplasm		hair_follicle_dermal_papilla_cell		GENCODE	lysyl oxidase like 4 [Source:HGNC Symbol;Acc:HGNC:17171]	3653	ATCCTTACAGGACTGACACCCTAATGCCAATAAAAGTTGCTCATTATGGACTGCTACAAA	unconserved	conserved			NM_032211	6.07488	6.04049	5.88815	6.11892	5.89649	5.40792	5.81796	5.78662	5.15651	5.63237	5.19665	5.50175	5.40252	5.35453	5.7643	5.59591	5.23336	4.96376	5.57795	4.75512
ASHG19AP1B100083673V5	0.655598	0.883772	1.07227	down	ENST00000421952	ENSG00000181418	DDN	protein_coding		Yes	chr12:49388932-49393092:-	chr12	-	49388932	49393092			Yes	telencephalon	Nucleus;Insoluble Fraction;Cell Membrane	GENCODE	dendrin [Source:HGNC Symbol;Acc:HGNC:24458]	3749	GAGGATTTAATGCGATAATGTATGTAAAGCGCCTTGCACACTGCCTGGCACACAGTAGGC	conserved	conserved	major depressive disorder;bipolar disorder;Depression;Bipolar affective disorder		NM_015086	10.7366	9.20875	11.1849	10.8625	9.15934	10.2274	12.0058	11.6852	12.2185	12.3936	12.8758	12.1658	12.8431	11.717	12.0354	12.5674	11.8302	12.2293	9.1365	9.83976
ASHG19AP1B114732267V5	0.750324	0.919365	1.01211	down	ENST00000289921	ENSG00000158863	FAM160B2	protein_coding	DHS_promoter	Yes	chr8:21946719-21962409:+	chr8	+	21946719	21962409					Nucleus;Insoluble Fraction;Cell Membrane;Nucleous;Nucleoplasm	GENCODE	family with sequence similarity 160 member B2 [Source:HGNC Symbol;Acc:HGNC:16492]	4245	GTGTGATTGCGTGGACACCGTGGCTCTGTTCTTGGCCAAGTTTCCCCACCTTCTGCCCAG					NM_022749	6.49767	6.59992	6.99533	6.93015	6.81087	6.88537	7.01634	7.10234	7.07062	7.2248	7.24128	7.01663	6.93266	6.90386	6.96718	6.75378	6.85891	6.72185	6.87667	6.59546
ASHG19AP1B135078474V5	0.730844	0.913648	1.07513	down	ENST00000394729	ENSG00000163932	PRKCD	protein_coding	DHS_promoter	Yes	chr3:53195136-53226733:+	chr3	+	53195136	53226733		Anemia, Hemolytic;Anus, Imperforate;Arthralgia;Bronchiectasis;Common Variable Immunodeficiency;Diabetes Mellitus, Experimental;Membranous glomerulonephritis;Hepatomegaly;Hypertensive disease;Immunologic Deficiency Syndromes;Intestinal Neoplasms;Liver Cirrhosis, Experimental;Lymphopenia;Nephrotic Syndrome;Pneumonia;Purpura;Seizures;Splenomegaly;Hypogammaglobulinemia;Liver Dysfunction;Liver functio…		eosinophil	Cytosol;Insoluble Fraction;Nucleous;Nucleoplasm	GENCODE	protein kinase C delta [Source:HGNC Symbol;Acc:HGNC:9399]	2810	ATATATATAATAGGCTGTATATATTGCTCAGTAGAGAAAAACCATGGGGGACTGGTGATA	conserved	conserved			NM_212539	9.90801	7.55302	9.97805	9.12921	7.79492	8.00824	11.8039	9.5671	11.4879	11.2056	11.7931	11.4084	11.5315	10.6902	11.0533	10.9116	10.8727	10.2254	5.80961	7.19092
ASHG19AP1B113965271V5	0.223201	0.664454	1.08968	down	ENST00000396904	ENSG00000272968	RBAK-RBAKDN	protein_coding	DHS_promoter	Yes	chr7:5085542-5112852:+	chr7	+	5085542	5112852						GENCODE	RBAK-RBAKDN readthrough [Source:HGNC Symbol;Acc:HGNC:42971]	766	CCGTGGATAATGGGAGGTGAATTTCCATGTCAACATAGTCCAGCCGCCCTGCCCGCAGGC	unconserved	conserved			NM_001204513	8.53083	8.07059	8.45904	8.38852	8.20055	8.5605	8.88519	8.93722	8.86239	8.96074	8.9734	8.94912	9.12164	8.92393	8.73736	8.72998	8.79387	8.63074	8.23815	8.14898
ASHG19AP1B122007994V5	0.158665	0.607202	1.10346	down	ENST00000320895	ENSG00000049656	CLPTM1L	protein_coding	DHS_promoter	Yes	chr5:1317859-1345214:-	chr5	-	1317859	1345214		Bladder Neoplasm;Basal cell carcinoma;Non-Small Cell Lung Carcinoma;Uterine Cervical Neoplasm;Lymphoid leukemia;Lung Neoplasms;Mouth Neoplasms;Prostatic Neoplasms;Adenocarcinoma of lung (disorder)			Endoplasmic reticulum;Nucleous	GENCODE	CLPTM1 like [Source:HGNC Symbol;Acc:HGNC:24308]	2500	CCTGGTCTTGAATGTGGAAGACTTTGATGTGGAGTCCAAATTTGAAAGGACAGTTAATGT	conserved	conserved			NM_030782	6.04591	5.59475	6.31207	5.21557	5.43809	5.45843	5.7807	5.15774	6.17737	6.15613	6.16491	5.89444	5.68014	6.02146	5.58268	6.07115	5.71622	5.46911	4.76342	4.58973
ASHG19AP1B124990976V5	0.161858	0.611964	1.07535	down	ENST00000346872	ENSG00000161405	IKZF3	protein_coding		Yes	chr17:37913968-38020441:-	chr17	-	37913968	38020441		Rheumatoid Arthritis;Asthma;Chronic Lymphocytic Leukemia;Precursor Cell Lymphoblastic Leukemia Lymphoma	Yes	lymphocyte	Insoluble Fraction;Cell Membrane	GENCODE	IKAROS family zinc finger 3 [Source:HGNC Symbol;Acc:HGNC:13178]	9667	AGTAAAAGAACAGCCATAAAATAAGTATCTGTTACGAGTAACTGAAGACCCCATTCTCCA					NM_012481	5.48055	5.86173	5.93934	6.06903	6.29431	6.48562	5.84669	6.07858	5.72422	6.2342	6.01522	6.09045	5.98865	6.16692	5.74565	6.09628	6.04525	6.14272	6.46644	6.28181
ASHG19AP1B100530548V5	0.421678	0.778898	1.08466	down	ENST00000262961	ENSG00000105278	ZFR2	protein_coding	DHS_promoter	Yes	chr19:3804022-3869026:-	chr19	-	3804022	3869026			Yes	brain		GENCODE	zinc finger RNA binding protein 2 [Source:HGNC Symbol;Acc:HGNC:29189]	4756	CGGCAGCTCCAGATGGTGACCGAGGATGAGTATGAGGTCTCCTCCGACCCTGAAGCCAAC	conserved	unconserved	obesity		NM_015174	6.33142	8.70725	6.76412	6.67119	6.74948	6.70213	6.19594	6.67076	6.31517	6.80705	6.82129	6.3655	6.76494	7.1116	7.48612	7.31971	8.62837	7.12356	7.63069	7.62122
ASHG19AP1B129697883V5	0.339728	0.732562	1.04803	down	ENST00000593039	ENSG00000267618	RAD51L3-RFFL	protein_coding	DHS_promoter	Yes	chr17:33338368-33448512:-	chr17	-	33338368	33448512				testis		GENCODE	RAD51L3-RFFL readthrough [Source:NCBI gene;Acc:100529207]	1638	GCCGGCGCATGGCGTGTCTGGCCAAATCTTCCCGACAGTCTATTGACTCAGAGGACAGCT	unconserved	conserved			NR_037714	5.98643	6.41567	5.98156	5.91257	6.41673	6.01604	6.57782	5.54618	6.17363	6.1678	6.05828	5.43868	5.76453	5.67473	5.77054	5.60266	5.53975	5.80691	6.41816	5.8658
ASHG19AP1B100037598V5	0.583287	0.852497	1.0182	down	ENST00000619721	ENSG00000235718	MFRP	protein_coding	DHS_enhancer	Yes	chr11:119209652-119217383:-	chr11	-	119209652	119217383		Microphthalmos;NANOPHTHALMOS 2 (disorder);Microphthalmia, Posterior, With Retinitis Pigmentosa, Foveoschisis, And Optic Disc Drusen		retina		GENCODE	membrane frizzled-related protein [Source:HGNC Symbol;Acc:HGNC:18121]	3917	CTCTCTGTGCCCAGCTCAAGTCTCTCTCCCCCTCCTTTCTCCCCCTAAACTTTGGCCGGC	conserved	conserved			NM_031433	15.7305	16.2591	15.561	16.2902	16.1104	16.0878	16.039	15.8901	16.0547	16.1246	16.007	15.8807	16.1499	16.4228	16.3793	16.2144	16.2552	16.1075	16.2917	15.9727
ASHG19AP1B105611963V5	0.0635047	0.504073	1.11139	down	ENST00000591806	ENSG00000160953	MUM1	protein_coding	DHS_promoter	Yes	chr19:1356313-1378430:+	chr19	+	1356313	1378430				substantia_nigra	Cytosol;Nucleus;Chromatin	GENCODE	melanoma associated antigen (mutated) 1 [Source:HGNC Symbol;Acc:HGNC:29641]	4067	ATCCGGTTCATTCTGGACGTGCTTCTGCCCGAGGCCATCATCTGTGCGATCTCTGCGGTG					NM_032853	7.59234	6.91946	7.6933	6.91563	6.88887	6.6663	7.46262	7.20071	7.85955	7.89973	7.87308	7.58083	7.63056	7.47948	7.114	7.48794	7.82386	7.35252	6.42003	6.51154
ASHG19AP1B132316852V5	0.586912	0.854692	1.05022	down	ENST00000291634	ENSG00000160256	FAM207A	protein_coding	DHS_promoter	Yes	chr21:46359925-46396904:+	chr21	+	46359925	46396904					Ribosome	GENCODE	family with sequence similarity 207 member A [Source:HGNC Symbol;Acc:HGNC:15811]	927	TCCGTCAGGAGAGGTGAGGCAGGCTCGAGTGCACGGAGCGTCCCTTCCATCAGGAGAGGT	conserved	conserved			NM_058190	5.26332	5.85239	5.84669	5.65552	5.8666	5.76782	5.05475	5.5525	5.58142	6.14369	5.55158	5.49411	5.79128	6.28903	6.13835	5.98667	6.10831	6.37205	6.80881	6.6782
ASHG19AP1B126681023V5	4.99037e-05	0.247756	1.37708	down	ENST00000216373	ENSG00000100485	SOS2	protein_coding	DHS_promoter	Yes	chr14:50583838-50698276:-	chr14	-	50583838	50698276		Aortic coarctation;Cardiac Arrhythmia;Blepharoptosis;Blood Coagulation Disorders;Cryptorchidism;Dysarthria;Exophthalmos;Heart Septal Defects;Hemorrhagic Disorders;Hepatomegaly;Orbital separation excessive;Micrognathism;Muscle hypotonia;Noonan Syndrome;Curvature of spine;Strabismus;Muscle Weakness;Congenital pectus carinatum;Lymphangioma, Cystic;Neck webbing;Pulmonary artery stenosis;High forehead…		eosinophil	Insoluble Fraction	GENCODE	SOS Ras/Rho guanine nucleotide exchange factor 2 [Source:HGNC Symbol;Acc:HGNC:11188]	5498	CTTCAGACCTTAGTGTATTTTTAGATGTGGATCTCAACAGCTCCTGTGGCAGCAATAGCA	conserved	conserved	obesity		NM_006939	5.57896	5.35355	5.77678	4.91706	3.59123	4.69391	5.07779	4.77905	5.36423	5.52546	5.76002	5.48616	4.22938	4.30824	4.69615	4.61532	4.29752	4.43163	3.4089	4.04472
ASHG19AP1B126234811V5	0.814158	0.941813	1.00812	down	ENST00000305454	ENSG00000169085	VXN	protein_coding	DHS_promoter	Yes	chr8:67405443-67430759:+	chr8	+	67405443	67430759				nervous_system	Nucleus	GENCODE	vexin [Source:HGNC Symbol;Acc:HGNC:28498]	3513	ACGAGATGAGCTCATAGCACCAGCCTGTCTTTTGTGGACCCGCACAATGATCCCTGAGCC	conserved	conserved			NM_152765	5.91079	5.80366	6.12868	6.10824	6.06123	5.73456	6.34277	5.83576	6.12236	6.45808	6.4448	6.11076	6.16413	6.02028	6.04002	6.38085	5.97103	5.88583	6.047	5.97354
ASHG19AP1B112054605V5	0.641243	0.877144	1.0327	down	ENST00000483063	ENSG00000115350	POLE4	protein_coding	DHS_promoter	Yes	chr2:75185619-75197255:+	chr2	+	75185619	75197255			Yes		Ribosome;Cytosol;Cytoplasm	GENCODE	DNA polymerase epsilon 4, accessory subunit [Source:HGNC Symbol;Acc:HGNC:18755]	1248	TGATCAACCTCAGTCCAGTGTGTTTTATAATCTCGCCTTTGTTCCTACCCTGTGACTGGA	conserved	conserved			NM_019896	5.76556	5.67244	5.97888	5.85095	5.59808	5.63598	6.14126	6.04111	6.37603	6.22565	6.20738	5.95524	5.93785	5.29753	5.53328	5.81304	5.41537	5.47611	5.46578	5.80805
ASHG19AP1B100168335V5	0.0402563	0.479411	1.30432	down	ENST00000299237	ENSG00000166188	ZNF319	protein_coding	DHS_promoter	Yes	chr16:58028572-58033762:-	chr16	-	58028572	58033762			Yes	neutrophil	Insoluble Fraction;Cell Membrane	GENCODE	zinc finger protein 319 [Source:HGNC Symbol;Acc:HGNC:13644]	4221	ATATAGTGAGTCCAATGTATGCTTTAGAAGTAAAGACATTGACCGTCACAGACCACTGCA	conserved	conserved			NM_020807	9.32396	7.94757	9.30171	9.35289	8.07302	9.46523	9.86693	10.1951	9.75876	10.2519	10.5055	9.47932	10.0659	9.64191	10.0445	9.89214	10.1117	9.9852	7.05598	7.38307
ASHG19AP1B135501891V5	0.217178	0.6585	1.07581	down	ENST00000375631	ENSG00000204386	NEU1	protein_coding	DHS_promoter	Yes	chr6:31826829-31830683:-	chr6	-	31826829	31830683		Ascites;Cerebellar Ataxia;Corneal Opacity;Epilepsy;Sensorineural Hearing Loss (disorder);Cardiomegaly;Hepatomegaly;Hernia;Hernia, Inguinal;Hydrops Fetalis;Lipomucopolysaccharidosis;Mental Retardation;Muscle hypotonia;Myoclonus;Nystagmus;Osteochondrodysplasias;Proteinuria;Retinal Diseases;Seizures;Speech Disorders;Curvature of spine;Splenomegaly;Tremor;Low Vision;Cataract;Pfaundler-Hurler Syndrome…			Ribosome;Endoplasmic reticulum	GENCODE	neuraminidase 1 [Source:HGNC Symbol;Acc:HGNC:7758]	2045	TGATGAATGCCAGCCCTATGAGCTCCCAGATGGCTCAGTCGTCATCAATGCCCGAAACCA	unconserved	conserved			NM_000434_4	6.23892	5.94822	6.50242	5.96806	5.3133	5.82507	6.79919	5.68565	6.90431	6.81387	6.76768	6.6656	6.408	6.45158	5.62925	6.57555	6.66871	6.20105	6.25987	5.82245
ASHG19AP1B104254202V5	0.165854	0.615358	1.18092	down	ENST00000322893	ENSG00000140015	KCNH5	protein_coding	DHS_promoter	Yes	chr14:63166172-63512173:-	chr14	-	63166172	63512173				brain		GENCODE	potassium voltage-gated channel subfamily H member 5 [Source:HGNC Symbol;Acc:HGNC:6254]	11290	TGCAATCTGAGGAAACGGATCATCTTTCGTAAGATCAGTGATGTGAAGAAAGAGGAGGAG					NM_139318	4.61729	3.65777	4.76715	3.20431	3.3766	2.75073	5.70364	3.78553	5.18954	5.32111	4.99988	4.68302	5.23494	4.81467	4.26939	4.98747	5.12394	4.07359	3.66468	4.10957
ASHG19AP1B119667246V5	0.600717	0.859709	1.03764	down	ENST00000602452	ENSG00000269964	MEI4	protein_coding	DHS_promoter	Yes	chr6:78359991-78636745:+	chr6	+	78359991	78636745				neuroendocrine_gland		GENCODE	meiotic double-stranded break formation protein 4 [Source:HGNC Symbol;Acc:HGNC:43638]	5288	GGCTTTGCTGATGATCTGGGAGCCATCAATCAGGAGCAAGCCAGTTATGATGTGTCACGC	unconserved	conserved			NM_001282136	4.73732	5.34409	4.33599	4.6117	4.53857	4.08204	4.6324	4.39074	4.56392	4.3245	4.41536	3.963	4.48618	4.76829	4.68669	4.4739	4.80487	5.06437	5.19411	5.48802
ASHG19AP1B100187884V5	0.191508	0.636862	1.16842	down	ENST00000306928	ENSG00000169006	NTSR2	protein_coding		Yes	chr2:11798304-11810290:-	chr2	-	11798304	11810290				nervous_system		GENCODE	neurotensin receptor 2 [Source:HGNC Symbol;Acc:HGNC:8040]	1569	AGTGGAGATAAAGAACAGCACCCATCTCTTAGTGTTGCCTGAGACTAAAGTGCTTAGCAC	conserved	conserved			NM_012344	9.17891	9.43792	9.295	10.4242	10.7395	10.0603	9.52739	10.995	8.46838	8.97666	10.045	7.87397	7.81647	8.47706	9.49399	8.42947	8.74304	9.14086	8.55189	9.80282
ASHG19AP1B108406863V5	0.734558	0.914924	1.01531	down	ENST00000397081	ENSG00000091428	RAPGEF4	protein_coding	DHS_promoter	Yes	chr2:173600569-173917615:+	chr2	+	173600569	173917615			Yes	brain	Nucleus	GENCODE	Rap guanine nucleotide exchange factor 4 [Source:HGNC Symbol;Acc:HGNC:16626]	4299	GGCACTATGGGAGAAATATCGACAGTATATGGCAGGACTTCTGGCTCCTCCTTATGGTGT					NM_007023	7.66014	7.66687	7.86406	7.93191	7.70401	7.59518	8.18489	8.48546	8.14879	8.2581	8.5605	8.34421	8.41721	8.15325	8.10712	7.97548	8.06534	8.40721	7.54249	7.76756
ASHG19AP1B137029665V5	0.4234	0.779328	1.06501	down	ENST00000257430	ENSG00000134982	APC	protein_coding	DHS_promoter	Yes	chr5:112073585-112181936:+	chr5	+	112073585	112181936		Abdominal Pain;Adenocarcinoma;Adenoma;Astrocytoma;Autistic Disorder;Malignant tumor of colon;Non-Small Cell Lung Carcinoma;Renal Cell Carcinoma;Neoplastic Cell Transformation;Colonic Neoplasms;Colorectal Neoplasms;Hereditary Nonpolyposis Colorectal Neoplasms;Epithelial cyst;Eye Abnormalities;Gardner Syndrome;Gastrointestinal Neoplasms;Glioblastoma;Hyperlipidemia;Inflammatory Bowel Diseases;Intest…	Yes	middle_temporal_gyrus	Cytosol;Nucleus;Ribosome;Insoluble Fraction	GENCODE	APC, WNT signaling pathway regulator [Source:HGNC Symbol;Acc:HGNC:583]	10701	ATGGAGGTGCTGCCGGACTCGGAAATGGGGTCCAAGGGTAGCCAAGGATGGCTGCAGCTT					NM_000038	8.08002	7.4348	8.15401	8.3857	7.66014	8.14254	9.0919	9.04514	8.90291	8.72875	9.07199	8.8101	8.92859	8.48069	8.99496	8.61278	8.82034	9.21959	7.63252	8.01876
ASHG19AP1B110512300V5	0.608073	0.863138	1.03324	down	ENST00000531613	ENSG00000204962	PCDHA8	protein_coding	DHS_promoter	Yes	chr5:140220907-140391929:+	chr5	+	140220907	140391929				nervous_system		GENCODE	protocadherin alpha 8 [Source:HGNC Symbol;Acc:HGNC:8674]	5260	AGGCGAAGAGCAAGATTTAAATGTTGATCATGGCCTCAAACCACGACAGCCCAACCCTGA	conserved	conserved	obesity;Growth abnormality;Body Mass Index		NM_018911	5.51399	5.01849	5.36029	5.10987	5.55885	5.03039	5.45719	5.36268	5.48687	5.57385	5.8062	5.60699	5.46103	5.84281	5.74971	5.60756	5.84344	6.05431	6.06992	5.27909
ASHG19AP1B126207480V5	0.509468	0.818138	1.04065	down	ENST00000303202	ENSG00000168333	PPDPFL	protein_coding		Yes	chr8:49984913-49988161:+	chr8	+	49984913	49988161				skeletal_muscle_tissue		GENCODE	pancreatic progenitor cell differentiation and proliferation factor like [Source:HGNC Symbol;Acc:HGNC:31745]	1499	CTGTCTGCTACTGGGTCGCTGTCAGGAAGATCATAGCACCCTTTCCAGTTCAATCACTCA	unconserved	conserved			NM_001256598	3.24307	7.17183	5.289	5.64145	5.70475	5.5821	5.70015	5.5792	5.5727	5.56917	5.27868	5.70452	5.09286	5.82078	5.76932	5.47189	5.59544	5.3839	5.78686	5.33525
ASHG19AP1B131185893V5	0.0155312	0.415223	1.18395	down	ENST00000370202	ENSG00000122481	RWDD3	protein_coding	DHS_promoter	Yes	chr1:95699711-95712781:+	chr1	+	95699711	95712781				reticulocyte	Cytosol;Ribosome	GENCODE	RWD domain containing 3 [Source:HGNC Symbol;Acc:HGNC:21393]	1235	ACTACAGGGAGACAGAAACAACCTCAAGGAGTACTTGATTCTTCAGAAAACCTCCAAAGT					NM_015485	7.15997	6.6516	7.35152	7.65563	6.86214	7.14463	7.62271	7.63044	7.72953	7.39328	7.85926	7.4408	7.45397	7.13278	7.45083	7.80502	7.36612	7.6396	6.15362	6.43792
ASHG19AP1B126171897V5	0.10098	0.554401	1.15446	down	ENST00000298292	ENSG00000165506	DNAAF2	protein_coding	DHS_promoter	Yes	chr14:50091892-50101948:-	chr14	-	50091892	50101948		Ciliary Motility Disorders;Kartagener Syndrome;Situs Inversus;Chronic sinusitis;Situs ambiguus;Chronic otitis media;Recurrent sinusitis;ear infection chronic;Chronic sinus disease;CILIARY DYSKINESIA, PRIMARY, 10;Recurrent respiratory infections;Autosomal recessive predisposition;Abnormal respiratory motile cilium morphology;Recurrent sinus disease			Ribosome;Cytosol;Cytoplasm	GENCODE	dynein axonemal assembly factor 2 [Source:HGNC Symbol;Acc:HGNC:20188]	2963	TGGACATTGGAGAGAGTGGTATTATGGTGTAAACAACGATTCTTTGGAGGAAAGGTTATT					NM_018139	7.73688	6.87817	7.92528	7.04485	6.80434	7.37934	7.76049	7.69551	8.04199	8.21525	8.19788	7.91226	8.20907	7.61383	7.83888	8.39374	8.08286	7.77786	6.49215	6.27074
ASHG19AP1B141409727V5	0.767574	0.925406	1.02048	down	ENST00000246535	ENSG00000126249	PDCD2L	protein_coding	DHS_promoter	Yes	chr19:34895289-34917072:+	chr19	+	34895289	34917072					Ribosome;Cytoplasm	GENCODE	programmed cell death 2 like [Source:HGNC Symbol;Acc:HGNC:28194]	1171	GTGCCTGGACTGCTAGCAAGCTGGGCGGCATTCCGGATGCTCTGCCCACCGTGGCTGCGC	conserved	conserved			NM_032346	3.24307	3.65777	4.8354	5.2264	4.72974	4.48592	4.79304	4.79625	4.91467	5.48775	5.50408	4.95551	4.75748	4.72803	5.11266	5.20117	4.76493	4.71165	4.51049	4.78407
ASHG19AP1B102213350V5	0.468901	0.79953	1.06619	down	ENST00000321680	ENSG00000164506	STXBP5	protein_coding	DHS_promoter	Yes	chr6:147525669-147705891:+	chr6	+	147525669	147705891				mast_cell	Insoluble Fraction	GENCODE	syntaxin binding protein 5 [Source:HGNC Symbol;Acc:HGNC:19665]	3456	AGCCAATGATATAGCAAAGATGTCAAGGAAGTTAAGCTTACCTACTGACCTAAAGCCTGA					NM_001127715	6.71167	5.64406	6.61419	6.13786	5.68993	6.11211	6.86614	5.80075	6.8732	7.11019	6.77368	6.96159	6.98516	6.46544	6.41123	6.88621	6.82283	6.41801	5.01246	5.40986
ASHG19AP1B100145152V5	0.0819355	0.527984	1.2152	down	ENST00000265689	ENSG00000110721	CHKA	protein_coding	DHS_promoter	Yes	chr11:67820326-67888671:-	chr11	-	67820326	67888671		Spina Bifida		common_myeloid_progenitor	Ribosome;Nucleus;Cytoplasm;Cytosol	GENCODE	choline kinase alpha [Source:HGNC Symbol;Acc:HGNC:1937]	2530	CGAGTGTAGCTGTGAAATCCATATATATGAAATGTCCTGCGGGATACAGTCTTAGCTGAC	conserved	conserved			NM_001277	10.4727	9.2937	10.1596	10.456	9.63402	10.5205	10.9981	11.1628	10.7958	11.16	10.718	11.0017	10.9168	10.6756	10.513	10.5601	10.761	10.383	8.06261	8.73534
ASHG19AP1B100208130V5	0.475371	0.802795	1.11565	down	ENST00000341255	ENSG00000188636	RTL6	protein_coding	DHS_promoter	Yes	chr22:44888452-44894178:-	chr22	-	44888452	44894178		Substance-Related Disorders			Ribosome;Cytosol;Insoluble Fraction;Cell Membrane	GENCODE	retrotransposon Gag like 6 [Source:HGNC Symbol;Acc:HGNC:13343]	5495	ATTTGTATGAGCTCGGTATATATTAAAGATATTAACCTGGTGTGTGTCATATTTGCTACA	conserved	conserved			NM_032287	10.8558	8.25885	10.9853	10.0316	8.47623	9.63137	12.451	11.1551	12.2547	12.451	12.5803	12.2922	12.5377	11.7232	11.2311	12.5215	12.2211	11.9898	9.17324	9.06442
ASHG19AP1B100018605V5	0.0486533	0.489207	1.35753	down	ENST00000443585	ENSG00000235162	C12orf75	protein_coding	DHS_promoter	Yes	chr12:105724414-105765296:+	chr12	+	105724414	105765296				plasmacytoid_dendritic_cell	Cytosol;Cytoplasm	GENCODE	chromosome 12 open reading frame 75 [Source:HGNC Symbol;Acc:HGNC:35164]	1366	CTTGTGTATCTACTTAGTATTGCAATGTAAGTTACTCAATTCACCAATGTATTTCAACAA	conserved	conserved			NM_001145199	6.73576	6.17492	6.84961	5.707	3.15498	5.48544	7.13604	6.33829	7.24287	7.0678	7.60987	6.96972	6.44545	6.87272	6.40972	7.32174	6.0303	6.9122	2.93907	4.07641
ASHG19AP1B106990284V5	0.0246187	0.446739	1.10088	down	ENST00000327355	ENSG00000185442	FAM174B	protein_coding	DHS_promoter	Yes	chr15:93160673-93199188:-	chr15	-	93160673	93199188				neutrophil	Ribosome;Cytoplasm;Chromatin	GENCODE	family with sequence similarity 174 member B [Source:HGNC Symbol;Acc:HGNC:34339]	2792	AATTTCCGACATTCTTCTCTACTGGATCTACACATTGGACCCCATCTGATCCTTTGCTGC	conserved	unconserved	Human immunodeficiency virus infectious disease;obesity;Immunodeficiency;HIV Infections		NM_207446	6.55818	6.09534	6.63621	6.01001	6.01596	6.09402	6.45719	6.3378	6.37924	6.40152	6.50999	6.35213	6.01253	6.23606	5.90305	6.09079	5.87387	5.96515	5.77328	5.73326
ASHG19AP1B108245348V5	0.0115065	0.404285	1.1344	down	ENST00000442455	ENSG00000221994	ZNF630	protein_coding	DHS_promoter	Yes	chrX:47917569-47931025:-	chrX	-	47917569	47931025			Yes	substantia_nigra		GENCODE	zinc finger protein 630 [Source:HGNC Symbol;Acc:HGNC:28855]	2829	AGCCCTCTTCACAGAATAAATGTATCTGGAAGAATTAGCACTACTTTGGTGTTGTTTGGT	unconserved	conserved			NM_001282201	7.50351	8.16049	7.50022	7.12601	7.00143	6.73911	6.55434	6.83514	6.89415	7.34142	7.12745	6.56741	6.83625	7.1386	6.79336	7.04066	7.00643	6.54698	6.57538	6.45118
ASHG19AP1B100198469V5	0.525987	0.828174	1.06323	down	ENST00000380206	ENSG00000188379	IFNA2	protein_coding	DHS_enhancer	Yes	chr9:21384253-21385387:-	chr9	-	21384253	21385387		Abdominal Pain;Anemia;Anemia, Hemolytic;Anorexia;Anxiety Disorders;Mental disorders;Bladder Neoplasm;Renal Cell Carcinoma;Squamous cell carcinoma;Carcinoma, Transitional Cell;Colorectal Neoplasms;Depressive disorder;Diarrhea;Fatigue;Fatty Liver;Fever;Glioblastoma;Headache;Hepatitis B;Hepatitis, Chronic;Hepatitis C;Hodgkin Disease;Hypertriglyceridemia;Intestinal Perforation;Myeloid Leukemia, Chron…				GENCODE	interferon alpha 2 [Source:HGNC Symbol;Acc:HGNC:5423]	1135	GCAACCTGATTACAGAATAACTGGTACACTTCATTTATCCATCAATATTATATTCAAGAT	unconserved	unconserved			NM_000605	4.31607	3.65777	5.4058	3.72381	4.60704	5.22296	4.04068	3.94354	3.35281	3.99025	2.70104	3.61981	3.7009	3.96016	3.53598	3.50753	3.72034	2.83353	3.09968	4.30222
ASHG19AP1B117244203V5	0.487537	0.808027	1.0252	down	ENST00000311437	ENSG00000188033	ZNF490	protein_coding	DHS_promoter	Yes	chr19:12688775-12721617:-	chr19	-	12688775	12721617			Yes	temporal_lobe	Nucleus;Cytoplasm	GENCODE	zinc finger protein 490 [Source:HGNC Symbol;Acc:HGNC:23705]	4237	AGGGTCTGATGTCCTCCAGATGCAGAACAGTGAACACCATGGACAAAGCATCAAGACTCA	unconserved	unconserved			NM_020714	5.82036	6.07956	6.2464	6.22192	5.92442	6.45205	5.97009	6.1164	6.30334	6.44364	6.30386	5.96486	6.15573	6.03281	6.3585	6.31183	6.49601	6.51734	6.39985	6.33628
ASHG19AP1B111194802V5	0.285916	0.699806	1.11202	down	ENST00000277632	ENSG00000148481	MINDY3	protein_coding	DHS_promoter	Yes	chr10:15820169-15902519:-	chr10	-	15820169	15902519		Liver Cirrhosis, Experimental				GENCODE	MINDY lysine 48 deubiquitinase 3 [Source:HGNC Symbol;Acc:HGNC:23578]	2381	CCAAGTGGAACATTCTTCTGCCTTGGCTGTCGAAGAGCTTGGCTTTGAGCGATTTCATGC	conserved	conserved			NM_024948	6.64636	6.23396	6.94582	5.75955	5.25662	5.36961	6.22463	6.14973	7.20625	6.7241	7.07854	7.91514	6.2965	6.23294	9.04763	6.974	6.54658	6.45165	5.48588	5.58689
ASHG19AP1B120822245V5	0.724707	0.911455	1.0142	down	ENST00000409390	ENSG00000006625	GGCT	protein_coding	DHS_promoter	No	chr7:30536618-30544415:-	chr7	-	30536618	30544415					Ribosome;Cytoplasm	GENCODE	gamma-glutamylcyclotransferase [Source:HGNC Symbol;Acc:HGNC:21705]	767	TTCTCTGGATGAGTGGAGAAAGAAACGTCACACTGCCTTTCAGAATCAGGGAAATCACCC					NM_001199815	5.08101	5.95682	6.13194	6.01964	5.78351	6.05047	6.31383	6.13181	6.10027	6.04607	6.00207	5.80898	5.80834	5.69489	5.94905	5.59027	5.70766	5.92604	6.48225	5.32051
ASHG19AP1B110914336V5	0.468813	0.79953	1.04899	down	ENST00000264192	ENSG00000115165	CYTIP	protein_coding	DHS_promoter	Yes	chr2:158271131-158300654:-	chr2	-	158271131	158300654				neutrophil	Cytoplasm;Insoluble Fraction	GENCODE	cytohesin 1 interacting protein [Source:HGNC Symbol;Acc:HGNC:9506]	2260	TTTGATTACTTGTCACAGTTGTACTTTTAGCTTCCCCCATCCTGCAAGGCCACTCAACCA	conserved	conserved			NM_004288	6.47748	6.25928	6.55365	6.31667	6.02223	5.8787	6.57614	6.50691	6.79486	6.91149	6.98992	6.61608	6.4952	6.28006	6.37711	6.30767	6.12228	6.02952	5.96698	5.74824
ASHG19AP1B130567909V5	0.226533	0.667363	1.11159	down	ENST00000577810	ENSG00000141741	MIEN1	protein_coding	DHS_promoter	Yes	chr17:37885411-37886763:-	chr17	-	37885411	37886763					Ribosome;Cytoplasm	GENCODE	migration and invasion enhancer 1 [Source:HGNC Symbol;Acc:HGNC:28230]	806	AGGAGGTCGAGCCGGGCAGTGGGGTCCGCATCGTGGTGGAGTACTGTGAACCCTGCGGCT	conserved	conserved			NM_001330206	6.97124	6.98676	6.82021	7.03849	7.08427	7.11	7.10778	7.08891	7.21679	7.30987	7.21824	7.11793	7.31815	7.37378	7.26039	7.23664	7.57492	7.25601	6.8416	7.19177
ASHG19AP1B103933257V5	0.125815	0.573073	1.1501	down	ENST00000595618	ENSG00000099331	MYO9B	protein_coding	DHS_promoter	Yes	chr19:17186591-17324104:+	chr19	+	17186591	17324104		Celiac Disease;Schizophrenia		eosinophil	Nucleus;Endoplasmic reticulum;Insoluble Fraction;Cell Membrane;Nucleous;Nucleoplasm	GENCODE	myosin IXB [Source:HGNC Symbol;Acc:HGNC:7609]	7623	AATCTGGGACAAGGGGCCCCCGCACAGCATGAAATAAAAAGTGCCTGAGAAGTGTGTGCA	unconserved	conserved	Systemic lupus erythematosus		NM_001130065	8.56361	7.69697	8.15307	7.75099	7.89955	8.68094	8.63144	8.38688	8.27219	9.39926	8.59693	9.00552	8.13861	9.08349	8.12913	8.12461	9.15065	8.93111	7.47746	8.0387
ASHG19AP1B100098308V5	0.0574289	0.497822	1.08395	down	ENST00000263610	ENSG00000125492	BARHL1	protein_coding		Yes	chr9:135457572-135465653:+	chr9	+	135457572	135465653			Yes	metencephalon	Nucleus	GENCODE	BarH like homeobox 1 [Source:HGNC Symbol;Acc:HGNC:953]	2341	TATTCGTGACCCATGAGCCCGTGACCGTGTCCGTGGATTAGTGAGTCTGTGGCCTGTGCC	conserved	conserved			NM_020064	6.30568	6.26206	6.59366	5.95584	6.42558	6.49421	6.40778	6.22613	6.31222	6.65735	6.45373	6.42795	6.2641	6.07698	6.24196	5.85342	6.31776	6.39891	5.83328	6.1545
ASHG19AP1B108378233V5	0.633838	0.873761	1.05824	down	ENST00000344537	ENSG00000047579	DTNBP1	protein_coding	DHS_promoter	Yes	chr6:15523032-15663273:-	chr6	-	15523032	15663273		Alcoholic Intoxication, Chronic;Mental disorders;Bipolar Disorder;Mental Depression;Depressive disorder;Psychoses, Drug;Schizophrenia;Unipolar Depression;Severe major depression with psychotic features;Mood Disorders;Major Depressive Disorder;Albinism with hemorrhagic diathesis and pigmented reticuloendothelial cells;HERMANSKY-PUDLAK SYNDROME 7		eosinophil		GENCODE	dystrobrevin binding protein 1 [Source:HGNC Symbol;Acc:HGNC:17328]	1403	TGCCAATAATGTGTGAGAAACTTAAAGAACAGCTAACAATAAAGTGTGAGGACGGTAAAC					NM_032122	11.5775	9.60142	11.275	11.5182	10.971	11.6434	12.6575	12.2155	12.7627	12.9239	12.8631	12.1266	13.0596	12.1031	11.6745	12.4767	12.7924	12.6936	10.1615	10.8937
ASHG19AP1B100107909V5	0.532072	0.830439	1.02693	down	ENST00000247153	ENSG00000126759	CFP	protein_coding		Yes	chrX:47483613-47489704:-	chrX	-	47483613	47489704		Liver Cirrhosis, Experimental;Meningococcal meningitis;Properdin deficiency disease;PROPERDIN DEFICIENCY, X-LINKED;Dysfunctional alternative complement pathway;X- linked recessive;Abnormality of metabolism/homeostasis		myeloid_leukocyte	Nucleus	GENCODE	complement factor properdin [Source:HGNC Symbol;Acc:HGNC:8864]	1713	CTCACCCAAGGTCACACGGCTAGGAAGTTGCTGCACGCTCCTATGCTCCATTTCCTCTGG	conserved	conserved			NM_002621	6.93538	7.25805	7.07903	7.17244	7.40583	6.74126	7.0239	7.44102	7.0586	6.98561	6.9475	6.80615	6.89235	6.7124	6.75295	6.91563	6.87147	6.91579	7.03771	7.30742
ASHG19AP1B100054953V5	0.178735	0.624736	1.25787	down	ENST00000342537	ENSG00000179627	ZBTB42	protein_coding	DHS_promoter	Yes	chr14:105267250-105271049:+	chr14	+	105267250	105271049		LETHAL CONGENITAL CONTRACTURE SYNDROME 6	Yes		Insoluble Fraction;Cell Membrane	GENCODE	zinc finger and BTB domain containing 42 [Source:HGNC Symbol;Acc:HGNC:32550]	3800	AATGGGTGCTGTCTTCCTCTTTTCACATCATGGCGACAGTAATAAAGCCCACCTCCAGTG	conserved	conserved			NM_001137601	13.0181	12.5271	13.8858	10.8901	10.5383	10.4975	10.1814	10.3815	11.3288	10.8794	11.3938	11.0634	10.224	10.8421	11.2096	11.2638	12.0265	11.6574	9.95827	10.1935
ASHG19AP1B107445386V5	0.667976	0.887618	1.02073	down	ENST00000235329	ENSG00000116688	MFN2	protein_coding	DHS_promoter	Yes	chr1:12040369-12073565:+	chr1	+	12040369	12073565		Anosmia;Arthralgia;Color vision defect;Contracture;Contracture of joint;Cardiomegaly;Hepatomegaly;Insulin Resistance;Lipoma;Optic Atrophy;Pain;Paresthesia;Babinski Reflex;Spastic Paraplegia, Hereditary;Curvature of spine;Tinnitus;Foot-drop;Scotoma, Central;Joint stiffness;Proximal muscle weakness;Absent reflex;Abnormal color vision;Romberg's sign positive;Reflex, Deep Tendon, Absent;Absent tendon…		eosinophil	Ribosome;Insoluble Fraction;Cell Membrane	GENCODE	mitofusin 2 [Source:HGNC Symbol;Acc:HGNC:16877]	4539	AGCTGCTCAGGAATAAAGCCGGTTGGTTGGACAGTGAGCTCAACATGTTCACACACCAGT					NM_014874	7.53451	6.89369	7.44963	7.47012	7.79343	7.61994	7.75071	7.48747	7.56864	7.76142	7.52323	7.35627	7.71671	7.41654	7.6167	7.40964	7.51275	7.42059	7.10385	7.41248
ASHG19AP1B141081169V5	0.789836	0.933912	1.02035	down	ENST00000377452	ENSG00000125821	DTD1	protein_coding	DHS_promoter	Yes	chr20:18568537-18744561:+	chr20	+	18568537	18744561					Ribosome;Cytoplasm	GENCODE	D-tyrosyl-tRNA deacylase 1 [Source:HGNC Symbol;Acc:HGNC:16219]	1387	GTAGCAGCCGACCGAGTCGGACCGGCCAGTTGGGCGCGCTTCCGGGTGTCACCTCCAGAG	conserved	conserved			NM_080820	3.24307	3.65777	3.21636	5.38736	5.12307	4.9898	5.18398	4.57345	4.76177	5.13535	4.4616	4.95297	4.30609	5.17096	5.35026	5.12043	4.68026	4.7151	5.37886	4.69845
ASHG19AP1B142541699V5	0.0792853	0.524249	1.16184	down	ENST00000373880	ENSG00000165443	PHYHIPL	protein_coding	DHS_promoter	Yes	chr10:60936350-61007534:+	chr10	+	60936350	61007534				nervous_system	Cytoplasm	GENCODE	phytanoyl-CoA 2-hydroxylase interacting protein like [Source:HGNC Symbol;Acc:HGNC:29378]	3578	TCAGCCTGGAGGCCATTCAGCTGTGCGACCGGGACGGGAACAAATCACAAGACAGTGGCA	conserved	conserved			NM_032439	7.60032	6.81264	7.63876	7.11503	7.53249	7.45466	7.97229	7.57981	7.74834	8.05577	7.94757	8.04902	7.84108	7.84033	7.95471	7.38974	8.04884	7.26584	6.28678	6.9743
ASHG19AP1B105124917V5	0.00680258	0.374655	1.24056	down	ENST00000421317	ENSG00000108094	CUL2	protein_coding	DHS_promoter	Yes	chr10:35299220-35363216:-	chr10	-	35299220	35363216		Inflammatory Bowel Diseases	Yes		Cytosol;Insoluble Fraction	GENCODE	cullin 2 [Source:HGNC Symbol;Acc:HGNC:2552]	2376	ACATGGTCAACTTTTTGGCTTAGATTTCAACACTACACTTGCACAATGTCTTTGAAACCA					NM_001198778	6.72009	5.63348	6.9765	5.60145	5.59281	5.61041	6.18932	5.99969	6.5613	6.60944	6.35205	6.46176	6.4559	5.51109	6.07225	6.06297	5.85142	5.54009	3.97224	4.66949
ASHG19AP1B101327162V5	0.957179	0.988402	1.00247	down	ENST00000372841	ENSG00000196968	FUT11	protein_coding	DHS_promoter	Yes	chr10:75532049-75535977:+	chr10	+	75532049	75535977				gamma_delta_T_cell	Endoplasmic reticulum;Chromatin;Insoluble Fraction;Nucleous	GENCODE	fucosyltransferase 11 [Source:HGNC Symbol;Acc:HGNC:19233]	2056	TCCTGAGAATGACAGTTGGAAAGAGATGTGGCTGCAAGATTATTGGCAAGGTCTGGACCA	conserved	conserved			NM_173540	6.73361	6.89179	6.7422	6.22955	6.7831	6.38754	6.9028	6.45859	7.01023	7.01967	6.85442	6.75352	7.2751	6.85746	6.96633	6.89602	7.10731	6.95019	6.65236	6.63035
ASHG19AP1B111500535V5	0.249788	0.680586	1.06864	down	ENST00000395472	ENSG00000180008	SOCS4	protein_coding	DHS_promoter	Yes	chr14:55493948-55516206:+	chr14	+	55493948	55516206					Cytosol	GENCODE	suppressor of cytokine signaling 4 [Source:HGNC Symbol;Acc:HGNC:19392]	6779	ACTCGCACAACCCCAGTTAAGCTGCGCTCCGGGAGATACATCCAGAAAGTGCCCAGAAGA	conserved	conserved			NM_080867	7.55362	7.52862	7.00331	7.20871	7.72721	7.41739	7.4847	7.47182	7.2166	7.17735	7.02907	7.17175	7.1873	7.08544	7.14406	6.88692	7.14584	7.24821	7.32307	7.32903
ASHG19AP1B100152832V5	0.0089206	0.387931	1.28007	down	ENST00000054666	ENSG00000049245	VAMP3	protein_coding	DHS_promoter	Yes	chr1:7831329-7841492:+	chr1	+	7831329	7841492		Bipolar Disorder;MAJOR AFFECTIVE DISORDER 2			Ribosome;Cytosol;Cytoplasm	GENCODE	vesicle associated membrane protein 3 [Source:HGNC Symbol;Acc:HGNC:12644]	2205	GTGCACTTAGCTGGGAACTTACCCACTGTAATCACCTAAATAAAGTGTTTATAAACATGA	unconserved	conserved			NM_004781	9.69714	8.4809	9.20073	9.68077	8.43992	9.60373	9.86643	10.0236	9.03095	10.1337	9.7849	9.96007	8.55847	10.1262	9.28078	8.9858	9.72883	10.0218	8.64893	8.49729
ASHG19AP1B100008548V5	0.405938	0.770382	1.16325	down	ENST00000378191	ENSG00000196581	AJAP1	protein_coding	DHS_promoter	Yes	chr1:4715105-4852594:+	chr1	+	4715105	4852594				nervous_system		GENCODE	adherens junctions associated protein 1 [Source:HGNC Symbol;Acc:HGNC:30801]	11666	CATTGTAAATGAAACACCTATATTAACTTTCCTGTGTATATTTAGTACTCTGATGTTGCT	conserved	conserved			NM_018836	9.92946	8.59967	10.5242	9.56335	8.58829	9.79326	10.2686	10.2399	10.1682	10.1033	10.8134	10.5028	11.3938	9.41051	10.074	10.9878	10.4975	9.9363	6.02713	7.93464
ASHG19AP1B114323697V5	0.782456	0.93076	1.01385	down	ENST00000264122	ENSG00000114423	CBLB	protein_coding	DHS_promoter	Yes	chr3:105374305-105587887:-	chr3	-	105374305	105587887		Experimental Autoimmune Encephalomyelitis;Multiple Sclerosis		CD8_positive_alpha_beta_T_cell	Ribosome;Insoluble Fraction	GENCODE	Cbl proto-oncogene B [Source:HGNC Symbol;Acc:HGNC:1542]	6780	CGGGTGTGGATTTGTCTTGACGGTAATTGTTGCGTTTCCACGTCTCGGAGGCCTGCGCGC					NM_170662	7.72126	7.98504	7.71324	7.7763	8.16655	7.68604	7.29137	7.19393	7.08598	7.32929	7.42332	7.49677	7.01516	7.34494	7.40304	7.48724	7.36458	7.4407	7.57503	7.92261
ASHG19AP1B100033332V5	0.48571	0.808014	1.03531	down	ENST00000590071	ENSG00000142279	WTIP	protein_coding	DHS_promoter	Yes	chr19:34972543-35003209:+	chr19	+	34972543	35003209					Chromatin;Nucleous;Nucleoplasm	GENCODE	WT1 interacting protein [Source:HGNC Symbol;Acc:HGNC:20964]	13665	TGAGGACCCCACGTATTGTACTTTGATAAAGTTAATAAATGGAATTCTCCTTTACCTCAA	conserved	conserved			NM_001080436	5.95737	6.12462	5.94097	6.12196	6.02538	6.16474	6.04525	6.16313	5.78633	5.5151	5.697	5.90089	5.8876	5.73132	6.21464	5.59816	5.72508	5.12404	7.3579	6.11921
ASHG19AP1B108747898V5	0.0982491	0.551921	1.22414	down	ENST00000315322	ENSG00000128581	IFT22	protein_coding	DHS_promoter	Yes	chr7:100957937-100965084:-	chr7	-	100957937	100965084				testis	Ribosome;Cytoplasm	GENCODE	intraflagellar transport 22 [Source:HGNC Symbol;Acc:HGNC:21895]	1130	TGGCTTGAATGTGATTTTCATTCCTTGATTCACCCAACAAATACCGACTGGCTGAGCACC					NM_022777	7.8049	6.46953	8.23556	6.70391	5.37932	6.51709	8.20128	7.41019	8.39634	8.36242	8.74429	8.23168	8.53287	7.85626	7.44912	8.19044	8.11311	7.55557	4.80617	5.42651
ASHG19AP1B126133973V5	0.251751	0.681288	1.11186	down	ENST00000366971	ENSG00000162769	FLVCR1	protein_coding	DHS_promoter	Yes	chr1:213031597-213072705:+	chr1	+	213031597	213072705		Esophageal Achalasia;Night Blindness;Optic Atrophy;Retinitis Pigmentosa;Scotoma;Spinal ataxia;Curvature of spine;Urinary Incontinence;Contracture of joint of hand;Absent reflex;muscle degeneration;Romberg's sign positive;Ataxia, Sensory;Reflex, Deep Tendon, Absent;Recurrent urinary tract infection;Neurogenic Muscular Atrophy;Blindness, Legal;Absent tendon reflex;Retinal blind spot;Distal muscle w…		small_intestine	Ribosome;Chromatin;Insoluble Fraction	GENCODE	feline leukemia virus subgroup C cellular receptor 1 [Source:HGNC Symbol;Acc:HGNC:24682]	5939	AACAGCAATTGCCTTCAAAGAAAAACCTCGGTATCCACCAAGTCAGGCTCAAGCAGCTCT	unconserved	conserved			NM_014053	3.24307	3.65777	4.31783	3.13274	3.73088	4.36531	4.59831	4.24012	4.69075	4.40715	4.27287	4.38612	4.91467	4.99334	5.36686	5.10903	4.7758	4.57911	4.73645	4.46708
ASHG19AP1B128973021V5	0.879436	0.965118	1.01918	down	ENST00000371139	ENSG00000183918	SH2D1A	protein_coding		Yes	chrX:123480194-123507005:+	chrX	+	123480194	123507005		Anemia;Encephalitis;Hepatic Encephalopathy;Hepatomegaly;Immunologic Deficiency Syndromes;Lymphoma;Lymphoproliferative Disorders;Meningitis;Pancytopenia;Splenomegaly;Thrombocytopenia;Hypogammaglobulinemia;Hemoglobin low;IgG Deficiency;Fulminant hepatitis;Decreased platelet count;Lymphadenopathy;X-Linked Lymphoproliferative Disorder;pharyngitis recurrent;Reduced natural killer cell activity;Increas…		T_cell		GENCODE	SH2 domain containing 1A [Source:HGNC Symbol;Acc:HGNC:10820]	2450	TTCCAATGTTCCTCCCCTCTCTGTATGAACCCTGTGTTGGGGGGCAGAAGATGGAAGCCC					NM_002351	10.0674	11.1578	11.1711	10.1294	9.4184	9.18343	9.47495	9.04023	9.6643	10.1146	10.1469	9.88717	9.5068	10.1912	9.95661	9.78618	9.90491	9.42899	9.09066	8.72177
ASHG19AP1B126795385V5	0.0409657	0.479908	1.11606	down	ENST00000306177	ENSG00000106346	USP42	protein_coding	DHS_promoter	Yes	chr7:6144515-6201195:+	chr7	+	6144515	6201195				eosinophil	Ribosome;Cytosol;Chromatin;Insoluble Fraction;Cell Membrane;Nucleoplasm	GENCODE	ubiquitin specific peptidase 42 [Source:HGNC Symbol;Acc:HGNC:20068]	5155	CAGCCCAGCTTAAATTATAAAGATAGACAATAACTCTGTTCCAATCTGCGTGGTGCTTCT	conserved	conserved	alcohol dependence;Abnormality of the nervous system		NM_032172	6.60331	5.60112	6.58293	6.05518	5.47145	6.42979	6.34223	6.51401	6.5289	6.3251	6.55633	6.37626	6.53779	6.2066	5.83784	6.51097	6.03243	5.72062	5.46798	5.43833
ASHG19AP1B119447019V5	0.939505	0.983406	1.00626	down	ENST00000484193	ENSG00000174500	GCSAM	protein_coding		Yes	chr3:111841943-111852101:-	chr3	-	111841943	111852101				CD8_positive_alpha_beta_T_cell	Cytoplasm	GENCODE	germinal center associated signaling and motility [Source:HGNC Symbol;Acc:HGNC:20253]	1036	TGCTGAGAGAAAACAGTTTCAGGCGGCAGCAGAACACTCAAGAGATGCCTTGGAATGTGA	unconserved	conserved			NM_001190259	4.92546	3.65777	4.29392	5.29945	5.47857	5.46966	5.21706	5.35796	4.83588	4.98845	4.48959	4.98901	5.23265	5.58219	5.13837	5.27779	5.51364	5.65569	5.534	5.4058
ASHG19AP1B120858742V5	0.00207584	0.338237	1.346	down	ENST00000355740	ENSG00000026103	FAS	protein_coding	DHS_promoter	Yes	chr10:90750414-90775542:+	chr10	+	90750414	90775542		Abdominal Pain;Autoimmune hemolytic anemia;Apraxias;Arthralgia;Arthritis;Autoimmune Diseases;Behcet Syndrome;Bladder Neoplasm;Cardiomyopathy, Dilated;Confusion;Diabetes Mellitus, Experimental;Diabetes Mellitus, Non-Insulin-Dependent;Eosinophilia;Fatigue;Fever;Gastrointestinal Hemorrhage;Glaucoma;Sensorineural Hearing Loss (disorder);Hematological Disease;Hemiparesis;Hepatomegaly;Hypersplenism;Iri…		eosinophil	Nucleus;Ribosome	GENCODE	Fas cell surface death receptor [Source:HGNC Symbol;Acc:HGNC:11920]	2563	TCTGGATTTAGGAATTGCTCTTGTCATACCCCCAAGTTTCTAAGATTTAAGATTCTCCTT					NM_000043	4.944	5.46509	5.54138	5.22275	4.62038	5.30809	4.73071	5.29196	4.48482	4.67369	4.9554	4.75229	4.55368	4.18643	4.43568	4.48876	3.05864	3.49172	4.36351	3.72893
ASHG19AP1B100008396V5	0.0428399	0.479908	1.21842	down	ENST00000344320	ENSG00000188277	C15orf62	protein_coding	DHS_enhancer	Yes	chr15:41062278-41064647:+	chr15	+	41062278	41064647				tongue	Insoluble Fraction;Cell Membrane	GENCODE	chromosome 15 open reading frame 62 [Source:HGNC Symbol;Acc:HGNC:34489]	2370	CTCTTGTGTATAGGTACCGAGCTGTGGATACAGGAGAGAATGAATAAAATTCTAACACAA	conserved	conserved			NM_001130448	5.13857	3.65777	5.94682	4.75122	4.80303	5.35283	4.75842	4.2887	5.3311	5.91064	4.72664	4.49015	5.00577	4.90713	4.50147	5.01064	5.33862	5.22847	4.12826	4.36657
ASHG19AP1B100075502V5	0.0579903	0.498807	1.24566	down	ENST00000600659	ENSG00000233927	RPS28	protein_coding	DHS_promoter	Yes	chr19:8386384-8388224:+	chr19	+	8386384	8388224		Anemia, Macrocytic;Cardiac Arrhythmia;Cleft Palate;Fatigue;Hand deformities;Micrognathism;Pallor;Delayed Puberty;Weight Gain;Migraine Disorders;Congenital small ears;Hearing Loss, Mixed Conductive-Sensorineural;Feeding difficulties;Congenital diaphragmatic hernia;Mandibular hypoplasia;Conduction disorder of the heart;reproductive system abnormality;Short stature;Downward slant of palpebral fissur…			Ribosome;Cytosol;Cytoplasm	GENCODE	ribosomal protein S28 [Source:HGNC Symbol;Acc:HGNC:10418]	1326	GGAAACTCGTCTAACACGAAGCCTGTTTTAATAAAGTATTGAATGTCTTATGTAATTTAT	conserved	conserved			NM_001031	10.2575	8.50355	10.3316	9.19618	8.59947	10.2787	10.1672	10.7173	10.6209	10.7739	10.4744	10.2269	10.5545	10.2649	9.89033	10.6943	10.5318	10.6508	8.21845	8.76202
ASHG19AP1B110447340V5	0.229181	0.669057	1.03988	down	ENST00000441885	ENSG00000188803	SHISA6	protein_coding	DHS_promoter	Yes	chr17:11144580-11467380:+	chr17	+	11144580	11467380				nervous_system		GENCODE	shisa family member 6 [Source:HGNC Symbol;Acc:HGNC:34491]	7575	ACCATCCGATTTTGAGCAGTGTTACCCAGATCCCGCCACATGAGAAGCCACGGATGAACA					NM_207386	6.76033	6.58561	6.69655	6.83625	6.58552	6.87237	6.65073	6.74044	6.68219	6.60196	6.70987	6.46335	6.41354	6.75402	6.74382	6.63578	6.61759	6.96643	6.79752	6.86224
ASHG19AP1B102247661V5	0.0534948	0.490895	1.24784	down	ENST00000296953	ENSG00000164463	CREBRF	protein_coding	DHS_promoter	Yes	chr5:172483355-172566287:+	chr5	+	172483355	172566287			Yes	eosinophil	Cytosol;Nucleus;Insoluble Fraction	GENCODE	CREB3 regulatory factor [Source:HGNC Symbol;Acc:HGNC:24050]	7778	AAATCTGTTAAAGCAAAACATTTTGGAGGAGTGAAATAGTAAAATGCCAAGTATTGTGGC	conserved	conserved			NM_153607	8.35623	6.87781	8.58707	7.47037	6.53618	7.27488	8.1006	8.41785	8.95079	8.96494	9.12896	8.68517	8.73534	8.52185	8.56318	9.48997	9.18947	8.86159	7.07384	6.60813
ASHG19AP1B111119845V5	0.346708	0.736933	1.05429	down	ENST00000611716	ENSG00000140479	PCSK6	protein_coding	DHS_promoter	Yes	chr15:101844133-102030042:-	chr15	-	101844133	102030042			Yes	neuron_projection_bundle	Ribosome;Chromatin;Nucleous;Nucleoplasm	GENCODE	proprotein convertase subtilisin/kexin type 6 [Source:HGNC Symbol;Acc:HGNC:8569]	4407	CCACCCCAGGCTCTGCTAATATTTTACAGACCAGTGTGTGCCATCCGGAGTGTGGTGACA					NM_002570	6.53228	6.53593	6.54749	6.45947	6.61302	6.30594	6.42518	6.26378	6.28395	6.62386	6.6642	6.33054	5.89088	5.75083	5.98992	6.06164	6.07168	6.07517	6.09852	6.01711
ASHG19AP1B117341953V5	0.0142262	0.415223	1.20401	down	ENST00000448384	ENSG00000214954	LRRC69	protein_coding		Yes	chr8:92114890-92231228:+	chr8	+	92114890	92231228				testis	Nucleus	GENCODE	leucine rich repeat containing 69 [Source:HGNC Symbol;Acc:HGNC:34303]	1044	AATCTGAACAACAATCATCTTACGCAGCTTCCTCAAGAAGTCAGCAGATTAAAAAGTCTT	conserved	conserved			NM_001129890	5.49159	4.94747	5.79027	4.5812	5.2186	5.59194	4.96345	5.06942	5.35602	5.2097	4.65777	4.80045	4.70323	4.7188	4.9668	4.3893	4.43568	4.86233	4.94347	4.9567
ASHG19AP1B141013807V5	0.899934	0.972435	1.00599	down	ENST00000589334	ENSG00000091947	TMEM101	protein_coding	DHS_promoter	Yes	chr17:42088556-42100519:-	chr17	-	42088556	42100519					Ribosome;Endoplasmic reticulum	GENCODE	transmembrane protein 101 [Source:HGNC Symbol;Acc:HGNC:28653]	1830	GGAAGCTGCGTGTCCCATCCCCGCGCCTGCTTCTCTGACTGGGGTGAGGCCGCAGCGGAC	conserved	conserved			NM_001304813	7.22938	8.52162	7.3581	8.0201	8.19366	7.73586	7.62477	7.63108	7.66636	7.98247	7.96957	7.63926	7.48042	7.82978	7.71671	7.6982	7.68698	8.08037	7.98555	8.29195
ASHG19AP1B117760032V5	0.337784	0.731984	1.05785	down	ENST00000424546	ENSG00000122390	NAA60	protein_coding		Yes	chr16:3493682-3535574:+	chr16	+	3493682	3535574						GENCODE	N(alpha)-acetyltransferase 60, NatF catalytic subunit [Source:HGNC Symbol;Acc:HGNC:25875]	1149	GGAGAAGAGCTCCAGAGAGTACCCAGACTCATGGTATCGTGATATCACATCCAACAAGAA					NM_001317093	4.71855	5.79798	5.3134	5.24803	5.60877	5.09092	4.81722	4.82637	5.07757	4.84713	4.96483	4.59304	5.25976	4.90442	4.89688	4.87527	5.08426	5.49854	5.43958	5.39769
ASHG19AP1B109849078V5	0.331809	0.727049	1.03564	down	ENST00000380455	ENSG00000124588	NQO2	protein_coding	DHS_promoter	Yes	chr6:3000231-3029103:+	chr6	+	3000231	3029103		Agranulocytosis;Alcoholic Intoxication, Chronic;Bone Marrow Diseases;Contact Dermatitis;Liver Cirrhosis, Experimental;Memory Disorders;Psychotic Disorders;Schizophrenia;Nonorganic psychosis;Mammary Neoplasms		classical_monocyte	Ribosome;Cytosol;Cytoplasm	GENCODE	N-ribosyldihydronicotinamide:quinone reductase 2 [Source:HGNC Symbol;Acc:HGNC:7856]	10084	ACAAGTTGCTGACAGTGGATTGGCAAGCGAGAGTGGAACCTTAGGCTGCGTTGGCATCAA					NM_000904	6.46898	6.53668	6.26475	6.39412	6.69339	6.32389	6.57323	6.17976	6.13274	6.92747	6.67152	6.53585	6.86305	6.35433	6.57698	6.58561	6.3764	6.21777	6.14919	6.90598
ASHG19AP1B108725865V5	0.44888	0.788173	1.05703	down	ENST00000371666	ENSG00000131724	IL13RA1	protein_coding	DHS_promoter	Yes	chrX:117861535-117928502:+	chrX	+	117861535	117928502				eosinophil	Endoplasmic reticulum;Ribosome;Cytoplasm	GENCODE	interleukin 13 receptor subunit alpha 1 [Source:HGNC Symbol;Acc:HGNC:5974]	4036	TGATACTCTGCACTGGAAGAAGTACGACATCTATGAGAAGCAAACCAAGGAGGAAACCGA	conserved	conserved			NM_001560	5.48518	5.25662	5.36934	5.86088	5.44786	5.77962	5.70022	5.49079	5.92533	5.45532	5.30935	5.30054	5.69886	5.55534	5.74678	5.74866	5.43363	5.89947	6.21785	5.89175
ASHG19AP1B133132520V5	0.595857	0.8583	1.09168	down	ENST00000621465	ENSG00000005243	COPZ2	protein_coding	DHS_promoter	Yes	chr17:46103537-46115144:-	chr17	-	46103537	46115144				tendon_cell		GENCODE	coatomer protein complex subunit zeta 2 [Source:HGNC Symbol;Acc:HGNC:19356]	891	GCCCTCGGGGCTGCGGTTGCAGGAACCTTCCCTCTACACCATCAAGGCTGTTTTCATCCT	conserved	conserved			NM_016429	10.8538	13.0025	10.8708	12.4077	13.2718	12.5939	12.1739	13.3313	12.1403	12.3172	11.7135	11.2829	12.0507	11.4991	11.75	11.0819	11.3858	12.3025	15.0605	14.5845
ASHG19AP1B101959671V5	0.392544	0.763612	1.05336	down	ENST00000305536	ENSG00000134597	RBMX2	protein_coding	DHS_promoter	Yes	chrX:129535943-129547317:+	chrX	+	129535943	129547317					Insoluble Fraction	GENCODE	RNA binding motif protein X-linked 2 [Source:HGNC Symbol;Acc:HGNC:24282]	1528	AGCTGGTATAATGGGCGTTCTGAAGGGCGTAGTTATAGAAGTAGAAGTAGGAGCCGAGAT	conserved	conserved			NM_016024	8.54878	7.71043	8.52687	8.43758	8.25047	8.39941	9.08127	9.08101	8.7231	9.0948	9.116	8.84429	8.84679	8.83545	8.71908	8.99554	8.98184	9.16361	8.05351	8.27219
ASHG19AP1B142995948V5	0.352133	0.74041	1.13451	down	NM_001329758	ENSG00000035141	FAM136A	protein_coding		No	chr2:70523108-70529220:-	chr2	-	70523108	70529220					Ribosome;Cytosol	Refseq		1922	CCGGCCTCCCCGTTGGCCAGGGTCTCATGTTCCGGTGCAGCGCCAGCTGTTGTGAGGACA					NM_001329758	13.3369	13.2274	13.4556	12.076	12.987	12.8168	12.4317	12.6015	12.5443	10.0106	11.968	12.6233	11.8323	12.3705	11.9835	12.2744	10.8558	11.8871	12.3663	12.6083
ASHG19AP1B121742545V5	0.459975	0.795077	1.10753	down	ENST00000334274	ENSG00000176148	TCP11L1	protein_coding	DHS_promoter	Yes	chr11:33060963-33095109:+	chr11	+	33060963	33095109					Ribosome;Cytosol	GENCODE	t-complex 11 like 1 [Source:HGNC Symbol;Acc:HGNC:25655]	2817	GTGTATCACTGTTGAAAAGACTTGTTGAGAAATCCACTGAATTCTATTTTGAGAGATTGT					NM_018393	8.49132	7.12111	8.6372	7.56358	6.58667	7.49557	8.69509	8.03996	8.87786	9.02862	9.0756	8.96178	9.22494	8.61301	8.61346	8.76302	8.74681	8.43461	5.60819	6.09395
ASHG19AP1B122319289V5	0.229688	0.669291	1.09326	down	ENST00000397775	ENSG00000120910	PPP3CC	protein_coding	DHS_promoter	Yes	chr8:22298649-22398569:+	chr8	+	22298649	22398569		Bipolar Disorder;Mental Depression;Depressive disorder;Psychotic Disorders;Schizophrenia;Nonorganic psychosis		B_cell	Cytosol;Chromatin	GENCODE	protein phosphatase 3 catalytic subunit gamma [Source:HGNC Symbol;Acc:HGNC:9316]	2094	TCACTACATTCCAAGCTATCAGAAAGGAAGCACTACAGTTCGTAAGGAGATCATCAGGAA					NM_001243974	5.70741	5.5341	6.18956	5.37638	4.9014	5.60416	6.16707	5.44189	6.21093	6.07379	6.03927	6.11435	6.09007	5.76147	5.85088	6.01368	6.01688	5.56746	7.37883	5.52057
ASHG19AP1B109582383V5	0.399169	0.767606	1.24185	down	ENST00000379097	ENSG00000076554	TPD52	protein_coding	DHS_promoter	No	chr8:80948826-80993051:-	chr8	-	80948826	80993051		Prostatic Neoplasms		pineal_body	Ribosome;Cytoplasm	GENCODE	tumor protein D52 [Source:HGNC Symbol;Acc:HGNC:12005]	2563	TCTGAATCAAGCACACTGTATGTTCAGTAGGTTGAACTATGAACACTGTCATCAATGTTC					NM_001025252	8.90783	5.99498	9.45181	7.21503	3.99973	7.17889	9.41659	8.27343	10.3476	10.0576	10.5	10.5839	10.0838	9.62946	9.47229	11.348	10.1557	9.82339	5.65435	4.74707
ASHG19AP1B100989904V5	0.839509	0.951504	1.00998	down	ENST00000334304	ENSG00000152990	ADGRA3	protein_coding	DHS_promoter	Yes	chr4:22388998-22517677:-	chr4	-	22388998	22517677				digestive_tract_epithelium	Chromatin;Insoluble Fraction;Cell Membrane;Nucleous	GENCODE	adhesion G protein-coupled receptor A3 [Source:HGNC Symbol;Acc:HGNC:13839]	4566	TCGAGTCTGGCACTAAAGAATACTATTGTGGAGGCTTCTATTCAGCTTCCTCCTTCCCTT	conserved	conserved			NM_145290	7.01174	8.09416	7.44441	7.4827	7.37355	6.92328	6.98837	7.67968	7.05029	7.23702	7.34607	6.85238	6.60606	6.94161	7.31268	7.26893	6.85835	7.01014	7.19113	7.35454
ASHG19AP1B102433053V5	0.653474	0.882299	1.02758	down	ENST00000394807	ENSG00000185670	ZBTB3	protein_coding	DHS_promoter	Yes	chr11:62518435-62521660:-	chr11	-	62518435	62521660			Yes		Nucleus;Cytoplasm;Insoluble Fraction;Cell Membrane	GENCODE	zinc finger and BTB domain containing 3 [Source:HGNC Symbol;Acc:HGNC:22918]	2978	GAAAAAGATCTCTACTTCGTGGAGCCGTTGGACGCTACCGGGGAGCCACTGGTGGGGACC	conserved	conserved			NM_024784	5.60306	5.90708	5.34617	5.16075	5.44262	5.40005	4.70071	5.00621	4.84454	5.26016	4.49856	5.01994	4.94933	5.17494	5.13198	4.19157	4.97155	5.14584	5.48862	5.64916
ASHG19AP1B100174436V5	0.13157	0.578276	1.07126	down	ENST00000341162	ENSG00000119616	FCF1	protein_coding	DHS_promoter	Yes	chr14:75179847-75205323:+	chr14	+	75179847	75205323					Nucleus;Cytoplasm;Cytosol	GENCODE	FCF1, rRNA-processing protein [Source:HGNC Symbol;Acc:HGNC:20220]	4341	AAGGGTTTAGAGAAATGAGTACTGATGTCATGCTGACAGAAGTGCAAATATTTATGGCCA	conserved	conserved			NM_015962	6.7473	6.55221	6.96403	6.9594	7.40791	7.13604	7.22043	6.60375	6.72928	6.81769	6.9338	6.67993	6.73902	6.5115	6.6389	6.81192	6.76494	6.58484	6.19744	6.52187
ASHG19AP1B119611030V5	0.455757	0.792686	1.06636	down	ENST00000361427	ENSG00000198830	HMGN2	protein_coding	DHS_promoter	Yes	chr1:26799010-26802463:+	chr1	+	26799010	26802463			Yes		Cytosol;Ribosome	GENCODE	high mobility group nucleosomal binding domain 2 [Source:HGNC Symbol;Acc:HGNC:4986]	1191	GACTTAACTCCCTTAAGCCCAGACATCTGTTGAGACCTGACCCCTAGTCATTGGTTACCA	conserved	conserved			NM_005517	11.4448	9.93684	11.229	11.6551	10.4598	11.2963	12.2685	12.3613	11.6146	11.8585	12.2166	11.8283	11.5258	11.6025	11.1448	11.7196	11.6694	11.8692	10.7734	10.7818
ASHG19AP1B100125785V5	0.862598	0.95815	1.01647	down	ENST00000225941	ENSG00000108798	ABI3	protein_coding	DHS_promoter	Yes	chr17:47287589-47300587:+	chr17	+	47287589	47300587				CD14_low_CD16_positive_monocyte		GENCODE	ABI family member 3 [Source:HGNC Symbol;Acc:HGNC:29859]	2109	CAGTACCCACAAAGTGCAGCCCACATTGGACCCCAGACACCCCTCTGCAGCCATTGACTG	conserved	conserved	Abnormal immunoglobulin level		NM_016428	10.262	10.9469	9.94297	10.6902	11.0735	10.7879	10.3316	10.8396	9.95873	8.80633	9.4825	9.95488	9.85117	9.58967	9.51239	9.88632	8.96354	10.2045	12.1341	11.5992
ASHG19AP1B110755433V5	0.222442	0.664101	1.08993	down	ENST00000325642	ENSG00000100614	PPM1A	protein_coding	DHS_promoter	Yes	chr14:60712470-60759449:+	chr14	+	60712470	60759449				eosinophil		GENCODE	protein phosphatase, Mg2+/Mn2+ dependent 1A [Source:HGNC Symbol;Acc:HGNC:9275]	1713	TATGAAACAGACCTAGAGGATCAAGACATAATGGGAGCATTTTTAGACAAGCCAAAGATG					NM_177952	6.47879	6.86204	6.54507	5.93105	5.81477	6.19486	6.97695	6.15887	6.48242	6.43611	6.56845	6.47334	6.3701	6.51231	6.45598	6.60016	6.69075	6.69261	6.10938	6.17532
ASHG19AP1B105380200V5	0.491405	0.809394	1.11008	down	ENST00000400198	ENSG00000134884	ARGLU1	protein_coding	DHS_promoter	Yes	chr13:107194021-107220512:-	chr13	-	107194021	107220512					Nucleus;Insoluble Fraction	GENCODE	arginine and glutamate rich 1 [Source:HGNC Symbol;Acc:HGNC:25482]	3390	GTGTCCTTGTGATACTGTTGCTCTTGATGTTCCTGATACAGGTAAGGAAACAGTTGGTCA	conserved	conserved			NM_018011	11.8576	9.13932	11.5611	11.8349	9.3552	12.3412	13.2341	12.7958	12.7301	13.1822	13.0325	12.8606	13.0994	12.6959	12.0096	12.5928	12.6387	12.3956	8.84814	9.21902
ASHG19AP1B100198579V5	0.317073	0.719388	1.2555	down	ENST00000336906	ENSG00000196565	HBG2	protein_coding		Yes	chr11:5274420-5276041:-	chr11	-	5274420	5276041		Anemia;Cyanosis;Hemoglobin F Disease;Hepatomegaly;Methemoglobinemia;Oliguria;Pallor;Prostatic Neoplasms;Splenomegaly;Hemoglobin low;Foetal haemoglobin increased;Acute kidney injury;Prenatal onset;CYANOSIS, TRANSIENT NEONATAL;Abnormal bone structure		reticulocyte	Cytoplasm	GENCODE	hemoglobin subunit gamma 2 [Source:HGNC Symbol;Acc:HGNC:4832]	614	AAGGATAGGCTTTATTCTGCAAGCAATCAAATAATAAATCTATTCTGCTAAGAGATCACA	unconserved	unconserved	beta thalassemia;malaria;gout;fetal hemoglobin measurement;uric acid measurement;Anemia;Abnormal hemoglobin;Infertility Male;Uric Acid		NM_000184	6.02861	7.27634	6.64555	4.5836	4.68658	6.83825	5.89088	6.65179	5.16389	7.83583	6.14763	6.1229	5.47872	4.91802	4.16352	4.63521	6.16149	8.16218	5.68441	4.54085
ASHG19AP1B106001751V5	0.385245	0.760168	1.10141	down	MICT00000368626	CATG00000107335	CATG00000107335.1	protein_coding		Yes	chr9:138022467-138034398:+	chr9	+	138022467	138034398						FANTOM5CAT	At least 1 of the 10 top ranked transcript is CPAT coding and max ORF size >=300, NOT annotated as nonCoding in GENCODE	10690	GCTCCCGCCGTCAGAGCTCACCCAGAGGATGGTATTTCAGCCCCTTCTCAAAGTCAGCAG	unconserved	unconserved	hepatitis C;obesity;Viral hepatitis			11.0512	11.795	11.78	10.9076	11.8356	10.4123	9.60958	9.57731	10.2212	9.69518	10.0195	9.85505	9.36835	9.96842	10.5501	10.3891	10.222	10.1692	10.7884	10.354
ASHG19AP1B100028444V5	0.811594	0.941632	1.03925	down	ENST00000239165	ENSG00000260027	HOXB7	protein_coding	DHS_promoter	Yes	chr17:46684589-46688382:-	chr17	-	46684589	46688382			Yes	nephron_tubule_epithelial_cell	Cytosol;Ribosome;Cytoplasm	GENCODE	homeobox B7 [Source:HGNC Symbol;Acc:HGNC:5118]	1371	GCTCCCTTTTACATTCTGTGTGTATCTAAAGGATGGAAAAATAAAACGCAATTAAAAATA	conserved	conserved	Psychomotor Performance		NM_004502	11.2866	10.7408	12.0956	9.82585	9.06502	7.98232	8.90098	8.73563	10.6186	8.87171	10.3979	10.2076	9.53145	10.5987	10.6154	11.785	11.1781	10.4087	8.39077	8.2393
ASHG19AP1B117394190V5	0.236779	0.673856	1.15347	down	MICT00000232606	CATG00000057495	CATG00000057495.1	protein_coding	DHS_enhancer	Yes	chr22:32987871-33004690:+	chr22	+	32987871	33004690						FANTOM5CAT	At least 1 of the 10 top ranked transcript is CPAT coding and max ORF size >=300, NOT annotated as nonCoding in GENCODE	2795	TGCTTGTCTCCAGGAGGACAATCTTCACTCCCAAGAGAAGGTGGTCTGAGGACAGGAACT	conserved	conserved				5.191	8.28715	6.60171	4.69995	5.21298	4.67855	4.34221	4.91381	5.27549	5.45483	5.12786	4.08679	5.08523	5.7594	6.07022	5.73843	6.56538	5.27704	6.06211	5.69301
ASHG19AP1B103166404V5	0.0212315	0.43894	1.04855	down	ENST00000273986	ENSG00000145354	CISD2	protein_coding	DHS_promoter	Yes	chr4:103790135-103813964:+	chr4	+	103790135	103813964		Wolfram Syndrome;WOLFRAM SYNDROME 2		reticulocyte	Ribosome;Endoplasmic reticulum;Cytoplasm	GENCODE	CDGSH iron sulfur domain 2 [Source:HGNC Symbol;Acc:HGNC:24212]	5892	GCGGCTCCCAGTCCCTGAAAGCATTACCGGGTTCGCTAGGCTCACAGTTTCAGAATGGCT	conserved	conserved			NM_001008388	17.1534	17.069	17.0878	17.0318	17.0906	17.1013	17.1534	16.9195	17.0497	16.8454	16.9832	16.8632	17.017	16.9487	16.9803	16.7784	16.8681	16.9048	16.8525	16.855
ASHG19AP1B100180809V5	0.722831	0.910536	1.02144	down	MICT00000078831	CATG00000008967	CATG00000008967.1	protein_coding	DHS_enhancer	Yes	chr12:52537631-52542008:+	chr12	+	52537631	52542008						FANTOM5CAT	At least 1 of the 10 top ranked transcript is CPAT coding and max ORF size >=300, NOT annotated as nonCoding in GENCODE	1793	GTTCCCACTTTACAGATGCGGACACCGGGGTTGCTAATAGTTGTCCAGAGTCACCCGACT	unconserved	conserved				4.65865	5.33172	5.49266	5.39572	5.15175	5.03625	4.76364	4.5967	5.11907	5.11266	4.94909	4.70265	4.89768	5.37504	5.19825	4.64673	5.11295	5.10607	5.55184	4.9974
ASHG19AP1B119933001V5	0.0911507	0.543083	1.14619	down	ENST00000262352	ENSG00000106688	SLC1A1	protein_coding	DHS_promoter	Yes	chr9:4490444-4587469:+	chr9	+	4490444	4587469		Bipolar Disorder;Brain Diseases;Cognition Disorders;Mental Depression;Depressive disorder;Endometriosis;Epilepsy;Epilepsy, Temporal Lobe;Seizures;Atrophic;Dicarboxylicaminoaciduria;Malformations of Cortical Development		small_intestine		GENCODE	solute carrier family 1 member 1 [Source:HGNC Symbol;Acc:HGNC:10939]	3722	TGACAGAAGAGTCCTTCACAGCTGTCATGACAACTGCAATTTCCAAGAACAAAACAAAGG	conserved	conserved			NM_004170	5.87279	4.99832	5.88138	5.07947	3.94529	4.32479	5.81687	5.57336	6.13958	5.77794	5.81796	5.69091	5.85697	5.42225	5.28516	5.79268	5.82728	4.85504	4.36585	4.69743
ASHG19AP1B124689108V5	0.62187	0.868709	1.04391	down	ENST00000252597	ENSG00000130307	USHBP1	protein_coding	DHS_enhancer	Yes	chr19:17359985-17375605:-	chr19	-	17359985	17375605				capillary_endothelial_cell	Cytosol;Nucleus	GENCODE	USH1 protein network component harmonin binding protein 1 [Source:HGNC Symbol;Acc:HGNC:24058]	3335	AGACTCAGGTGTCTTTGGCCTGGCACCAAGTGGAATGTGAACTTCATATCAGTGGGGTCA	conserved	conserved			NM_031941	6.55189	5.63147	6.75343	6.14801	5.75303	5.8721	7.4587	6.4306	7.59234	7.44925	7.26838	7.26278	7.40998	7.11058	6.2052	7.18206	7.32659	6.81192	5.40916	5.35631
ASHG19AP1B141175696V5	0.0747916	0.519724	1.08252	down	ENST00000361837	ENSG00000162062	TEDC2	protein_coding		Yes	chr16:2510081-2514964:+	chr16	+	2510081	2514964				common_myeloid_progenitor	Ribosome;Nucleus;Nucleous	GENCODE	tubulin epsilon and delta complex 2 [Source:HGNC Symbol;Acc:HGNC:25849]	1662	TTCCCTCCCGGAAGGGGCGTGGCTCTTCAGAGGCGGCAAATTGCAAGGAGACGCCGCCGC					NM_025108	6.38495	5.92172	5.78212	6.21152	6.07682	5.91142	5.46779	6.41724	5.91171	6.28387	6.00528	6.38549	5.82477	5.95121	5.80286	5.9999	5.77387	5.98628	6.04747	6.2463
ASHG19AP1B100212433V5	0.0410326	0.479908	1.26746	down	ENST00000332674	ENSG00000119950	MXI1	protein_coding	DHS_promoter	Yes	chr10:111967363-112047123:+	chr10	+	111967363	112047123		Kidney Diseases;Prostatic Neoplasms;Malignant neoplasm of prostate	Yes	blood	Cytosol	GENCODE	MAX interactor 1, dimerization protein [Source:HGNC Symbol;Acc:HGNC:7534]	3470	GACAAATCAACTTTGAAGACACAAAAGTTAATTGGAAGAAATAAAAACTGTGAACGAAGA					NM_130439	7.75831	6.57581	8.23611	6.83825	6.47509	9.11185	7.5534	7.2715	7.70652	8.19899	7.96467	7.40062	7.60032	7.24392	7.46906	7.65946	7.85717	7.60589	5.50987	5.9173
ASHG19AP1B121532491V5	0.0611897	0.501547	1.12177	down	ENST00000281543	ENSG00000151806	GUF1	protein_coding	DHS_promoter	Yes	chr4:44680446-44702943:+	chr4	+	44680446	44702943		West Syndrome			Ribosome;Insoluble Fraction	GENCODE	GUF1 homolog, GTPase [Source:HGNC Symbol;Acc:HGNC:25799]	4449	AAGTGGAGATTTACTTAAAATCATGTGTAGAAGTAGCCTGTGATATAGTCCTAGATACAT	unconserved	conserved			NM_021927	6.2955	5.98075	6.46293	5.97086	5.93592	5.99008	6.18031	5.77622	5.90756	6.22107	6.40218	6.29359	6.23331	6.31015	6.12745	6.26475	5.99219	5.86391	6.12642	6.07533
ASHG19AP1B123351025V5	0.871555	0.962134	1.01213	down	ENST00000372398	ENSG00000107130	NCS1	protein_coding	DHS_promoter	Yes	chr9:132934857-132999583:+	chr9	+	132934857	132999583		Bipolar Disorder;Schizophrenia;Cocaine Dependence	Yes	cerebral_cortex	Cytosol;Ribosome;Cytoplasm	GENCODE	neuronal calcium sensor 1 [Source:HGNC Symbol;Acc:HGNC:3953]	4991	GCAAGTTGAAGCCCGAAGTTGTGGAGGAGCTGACCAGGAAGACCTACTTTACCGAGAAGG	conserved	conserved			NM_014286	7.29105	7.32197	7.12755	7.55225	7.48843	7.49821	7.25567	7.47585	7.41762	7.43444	7.3994	7.0892	7.41926	7.35681	7.6043	7.22354	7.45035	7.64836	7.24896	7.69793
ASHG19AP1B123435917V5	0.000403215	0.322151	1.42144	down	ENST00000263409	ENSG00000113594	LIFR	protein_coding	DHS_promoter	Yes	chr5:38475065-38595506:-	chr5	-	38475065	38595506		Apnea;Asthma;Congenital clubfoot;Deglutition Disorders;Dysautonomia;Fetal Growth Retardation;Pathological fracture;Hoarseness;Hyperhidrosis disorder;Pulmonary Hypertension;Hypohidrosis;Infant, Small for Gestational Age;Micrognathism;Micromelia;Muscle hypotonia;Myotonia;Osteochondrodysplasias;Osteopenia;Osteoporosis;Paresthesia;Polycystic Ovary Syndrome;Prostatic Neoplasms;Respiratory Insufficienc…		neuronal_stem_cell	Endoplasmic reticulum;Ribosome	GENCODE	LIF receptor alpha [Source:HGNC Symbol;Acc:HGNC:6597]	10089	TCAAACAGTTGTCTCAGGGGTACAAACTTTGAAAACAAGTGTGACACTGACCAGCCCAAA	unconserved	conserved	Depression;Citalopram		NM_002310	7.3053	7.10703	7.29297	7.72387	6.2387	6.40511	6.90746	7.61984	6.69574	7.04377	6.75455	6.68343	5.59801	6.36493	6.54798	6.42334	6.51089	6.01241	5.54661	5.80945
ASHG19AP1B126569370V5	0.704941	0.902497	1.02695	down	ENST00000457616	ENSG00000073792	IGF2BP2	protein_coding	DHS_promoter	Yes	chr3:185361763-185542800:-	chr3	-	185361763	185542800		Diabetes Mellitus, Non-Insulin-Dependent;Schizophrenia;Chronic schizophrenia			Nucleus;Chromatin	GENCODE	insulin like growth factor 2 mRNA binding protein 2 [Source:HGNC Symbol;Acc:HGNC:28867]	3426	TGTGGAACAAGTTTTTGCCTTTTCCCTAGTCAACACAGACACAGAAACCGCCGTTGTCAA					NM_001291869	4.93034	5.83964	4.76738	4.97698	5.03647	4.47772	3.94449	5.3294	5.10816	5.05877	5.02469	5.50807	4.85651	4.74707	5.23783	5.12032	5.04226	5.03543	6.0485	5.39126
ASHG19AP1B100016213V5	0.695983	0.8989	1.03753	down	ENST00000622074	ENSG00000166923	GREM1	protein_coding	DHS_promoter	Yes	chr15:33010175-33037308:+	chr15	+	33010175	33037308		Colorectal Neoplasms;Adenomatous Polyposis Coli;Pulmonary Fibrosis;Stomach Neoplasms;POLYPOSIS SYNDROME, HEREDITARY MIXED, 1		fibroblast_of_gingiva		GENCODE	gremlin 1, DAN family BMP antagonist [Source:HGNC Symbol;Acc:HGNC:2001]	14606	GACCCCTATTTTAGTGGTAAACAAGCTGAAATTAGATAAATAAAATGATTTGCCTAATGC	conserved	conserved			NM_013372	6.4768	5.47647	6.14248	4.22891	5.12798	4.93723	5.38063	4.81688	4.58285	5.34733	4.46281	5.34852	4.3893	5.41918	4.28715	4.65454	5.34436	5.23552	5.01487	5.10554
ASHG19AP1B130177796V5	0.748291	0.918469	1.01367	down	ENST00000263512	ENSG00000126903	SLC10A3	protein_coding	DHS_promoter	Yes	chrX:153715645-153719029:-	chrX	-	153715645	153719029					Ribosome;Nucleous	GENCODE	solute carrier family 10 member 3 [Source:HGNC Symbol;Acc:HGNC:22979]	2161	GGCGTGCCCTTCCTTTCCTCCCTCCCAGGTTCGCGCCCGAGCTCTGCTAGCCACCCGTCC					NM_019848	15.0656	15.175	14.7304	15.4311	15.7864	15.539	15.4229	15.148	15.0042	15.436	15.2273	15.0706	15.2323	15.4467	15.3188	15.3673	15.3025	15.4262	15.7541	15.6323
ASHG19AP1B100056939V5	0.637652	0.874806	1.02722	down	ENCT00000404978	CATG00000093881	CATG00000093881.1	protein_coding	DHS_enhancer	Yes	chr7:127667380-127670942:+	chr7	+	127667380	127670942						FANTOM5CAT	At least 1 of the 10 top ranked transcript is CPAT coding and max ORF size >=300, NOT annotated as nonCoding in GENCODE	3219	TCATAATTCACCATCGCCTGGGATTTTGGCTCGGAAAGGAGAACCAGCCCTACCCCGGCT	conserved	conserved				5.73247	5.21287	5.61422	5.26206	5.45021	5.74112	5.46947	5.94997	5.81187	6.06024	5.91164	6.00946	5.60112	5.77655	5.39628	5.64779	5.68694	5.29835	7.09732	5.54629
ASHG19AP1B134773484V5	0.764986	0.924117	1.02275	down	ENST00000542570	ENSG00000177302	TOP3A	protein_coding	DHS_promoter	Yes	chr17:18177235-18218321:-	chr17	-	18177235	18218321			Yes	common_myeloid_progenitor	Ribosome;Endoplasmic reticulum;Chromatin;Insoluble Fraction;Cell Membrane	GENCODE	DNA topoisomerase III alpha [Source:HGNC Symbol;Acc:HGNC:11992]	4116	TGCAGTTAGCTGAGATTGCGCCACTGGACGACAGAGCGAGACTCAGTCTCAAAAAAAATT					NM_004618	13.2967	13.0364	13.3051	14.1553	14.4953	14.6791	14.5096	14.9687	14.4049	14.9703	14.567	14.4591	14.6085	14.0749	14.1941	14.1926	14.3158	14.124	12.7178	14.8184
ASHG19AP1B101692746V5	0.017748	0.428665	1.17902	down	ENST00000261893	ENSG00000103642	LACTB	protein_coding	DHS_promoter	Yes	chr15:63413999-63434260:+	chr15	+	63413999	63434260		Obesity		eosinophil	Endoplasmic reticulum;Insoluble Fraction	GENCODE	lactamase beta [Source:HGNC Symbol;Acc:HGNC:16468]	1972	AAAGAAACGTCTTGTCAACACACCTTACGTGGATAACTCCTATAAATGGGCTGGTGGTGG	conserved	conserved	cholesterol embolism;high density lipoprotein cholesterol measurement;Cholesterol HDL		NM_032857	6.56781	6.0792	6.90625	6.1505	5.75251	5.90784	6.49751	6.68465	6.85555	6.67674	7.04047	6.6372	6.69424	6.19789	6.48141	7.11812	6.5907	6.6276	6.00872	5.65637
ASHG19AP1B100006013V5	0.0581088	0.498807	1.32171	down	ENST00000293190	ENSG00000161509	GRIN2C	protein_coding		Yes	chr17:72838162-72855998:-	chr17	-	72838162	72855998		Schizophrenia		cerebellum	Endoplasmic reticulum;Nucleus;Nucleoplasm	GENCODE	glutamate ionotropic receptor NMDA type subunit 2C [Source:HGNC Symbol;Acc:HGNC:4587]	4261	TACCTGGCTAGAGTTTCTTCTCATCAGAGCACTGGGACATTAAACCAACCTTTTACAACA	conserved	conserved	alcohol dependence;Abnormality of the nervous system;Alcoholism		NM_000835	9.4695	9.98838	9.8587	10.5805	10.202	10.2026	10.1357	11.5038	8.16049	9.16204	10.2881	8.13116	7.13614	8.02304	10.3397	8.77709	8.9855	9.52024	9.41624	9.94426
ASHG19AP1B100110733V5	0.93702	0.982406	1.00397	down	ENST00000392481	ENSG00000163918	RFC4	protein_coding	DHS_promoter	Yes	chr3:186507684-186524484:-	chr3	-	186507684	186524484				reticulocyte	Ribosome;Cytosol	GENCODE	replication factor C subunit 4 [Source:HGNC Symbol;Acc:HGNC:9972]	1448	GTCCAGTTCTGCCTGAAAGTCCGGCTGGCTCATCACCTGCCTAAATAAAACCGTATACGG	unconserved	conserved			NM_181573	6.54914	6.45126	6.60664	6.64718	6.52834	6.22023	6.68123	6.73421	6.66262	6.95402	6.74713	6.90403	6.28051	6.12099	6.43124	6.31629	6.31964	6.45727	6.89972	6.47902
ASHG19AP1B107871377V5	0.0442331	0.482343	1.15442	down	ENST00000285814	ENSG00000155438	NIFK	protein_coding	DHS_promoter	Yes	chr2:122484521-122494499:-	chr2	-	122484521	122494499			Yes		Ribosome;Cytosol;Insoluble Fraction	GENCODE	nucleolar protein interacting with the FHA domain of MKI67 [Source:HGNC Symbol;Acc:HGNC:17838]	1734	GTCGCCAGCAATTAAAGACCACCAATCTTGTTTGTCCATCTACATGGTTTGTCGGGGACA	unconserved	conserved			NM_032390	7.53622	6.65041	7.69302	7.51493	6.64445	7.05881	7.54948	7.19447	7.4934	7.74617	7.85773	7.66406	7.95251	7.74286	7.18498	7.93026	7.63422	7.42604	6.03772	6.0485
ASHG19AP1B131229027V5	0.60508	0.862148	1.05394	down	ENST00000261593	ENSG00000134758	RNF138	protein_coding	DHS_promoter	Yes	chr18:29671818-29711524:+	chr18	+	29671818	29711524			Yes	lymphocyte	Cytosol	GENCODE	ring finger protein 138 [Source:HGNC Symbol;Acc:HGNC:17765]	3570	GCGCCGGTTGCTATACAGGCCGCACTTCACACCCCGTGCCTCCCCGCCTCTCCTGGCTCC	unconserved	conserved			NM_016271	11.7196	13.1461	11.9495	12.4822	12.8526	12.2843	11.6146	12.6419	11.9689	12.1189	12.0427	12.0087	12.2303	12.62	12.5606	12.193	12.0877	12.6879	14.0818	13.6605
ASHG19AP1B119338056V5	0.00326836	0.339134	1.35241	down	ENST00000419445	ENSG00000164219	PGGT1B	protein_coding	DHS_promoter	Yes	chr5:114539709-114598569:-	chr5	-	114539709	114598569					Insoluble Fraction	GENCODE	protein geranylgeranyltransferase type I subunit beta [Source:HGNC Symbol;Acc:HGNC:8895]	9545	TCTAAACAATGCTCAGAGAATGTACATATCTCCACATGACTGATTTTAGATTGGGAGGGT	conserved	conserved			NM_005023	4.54298	3.65777	4.95376	3.96542	2.63419	3.3521	3.95585	3.92444	3.75388	4.27287	3.71117	4.18129	3.66958	3.6127	3.91481	4.4695	3.6707	3.23911	3.52735	2.71867
ASHG19AP1B124071882V5	0.0055472	0.367752	1.1091	down	ENST00000608842	ENSG00000183628	DGCR6	protein_coding	DHS_promoter	No	chr22:18893866-18895782:+	chr22	+	18893866	18895782		Aggressive behavior;Blepharophimosis;Cleft Palate;Endocrine System Diseases;Hand deformities;Ventricular Septal Defects;Hernia, Inguinal;Umbilical hernia;Hypocalcemia;Mental Retardation;Muscle hypotonia;Pierre Robin Syndrome;Schizophrenia;Tetralogy of Fallot;Velopharyngeal Insufficiency;Mood swings;Recurrent infections;Open mouth;Bulbous nose;Congenital ear anomaly NOS (disorder);Embryotoxon;Shor…		extra_ocular_muscle	Ribosome;Cytosol;Nucleus	GENCODE	DiGeorge syndrome critical region gene 6 [Source:HGNC Symbol;Acc:HGNC:2846]	1837	TGCCCTCCGGTAATTGGAGTTCTGTTGACAGGTGAGCAGCGCCCTTGGGTAGTTGGAGGT	conserved	conserved				5.44251	5.64729	5.9967	5.50771	6.12619	5.71432	5.85514	5.76392	5.59091	5.83441	6.04218	5.99058	5.71978	5.76153	5.58295	5.81485	5.49771	5.64863	5.37976	5.54242
ASHG19AP1B120417632V5	0.0398319	0.477975	1.11892	down	ENST00000453626	ENSG00000159147	DONSON	protein_coding	DHS_promoter	No	chr21:34949842-34960952:-	chr21	-	34949842	34960952				reticulocyte	Cytosol;Ribosome	GENCODE	downstream neighbor of SON [Source:HGNC Symbol;Acc:HGNC:2993]	2332	CCCCTGTTGCTTTCCGAGGTGCCACAATGCAAATGCTTAAGTACTGTATCCACACGAGCC						7.05222	6.43472	7.14303	6.62081	6.42566	6.28041	6.46328	6.64886	6.58363	6.86367	6.74161	6.86756	6.71732	6.59407	6.12242	6.71965	6.08451	5.97095	5.90976	5.82105
ASHG19AP1B129165215V5	0.00248043	0.338237	1.1896	down	ENST00000371204	ENSG00000134716	CYP2J2	protein_coding	DHS_promoter	Yes	chr1:60358980-60392462:-	chr1	-	60358980	60392462				neuron_projection_bundle		GENCODE	cytochrome P450 family 2 subfamily J member 2 [Source:HGNC Symbol;Acc:HGNC:2634]	1896	GTACCACCTGCCCAAGGGTACCATGATCCTGACCAATTTGACGGCGCTGCACAGGGACCC	unconserved	conserved			NM_000775	7.27706	7.1856	7.13131	7.43172	7.0984	7.23712	6.99003	7.50955	6.61302	6.99789	6.94776	6.81929	6.22385	7.01146	6.74739	6.11788	6.46227	6.58215	6.93122	6.5554
ASHG19AP1B100007657V5	0.212597	0.654219	1.15067	down	ENST00000315792	ENSG00000176907	TCIM	protein_coding	DHS_promoter	Yes	chr8:40010974-40012827:+	chr8	+	40010974	40012827				chorionic_membrane_mesenchymal_stem_cell	Cytoplasm	GENCODE	transcriptional and immune response regulator [Source:HGNC Symbol;Acc:HGNC:1357]	1854	GTGATGACCAAGATTCTGTGTGTTACTACTGTTTGTTTAATAGGAACAAATATAGAAATA	conserved	conserved			NM_020130	5.72263	3.65777	6.29811	5.1779	5.04492	4.77285	5.36791	4.74404	5.88418	5.70191	5.65535	5.69817	5.6917	5.10056	5.11675	5.27444	4.90061	4.48903	4.15672	3.53907
ASHG19AP1B106062131V5	0.275874	0.694814	1.07902	down	ENST00000415385	ENSG00000065559	MAP2K4	protein_coding	DHS_promoter	Yes	chr17:11924151-12047147:+	chr17	+	11924151	12047147				eosinophil	Insoluble Fraction	GENCODE	mitogen-activated protein kinase kinase 4 [Source:HGNC Symbol;Acc:HGNC:6844]	3856	TCTGTGAAAAGGCACAAAGTAAACGCAAAGCACTGAAGTTGAATTTTGCAAATCCACCTT					NM_001281435	5.78832	5.69178	5.54017	5.2482	5.06882	5.20256	5.25066	5.50146	5.59971	5.50825	5.43967	5.44959	5.52841	5.36791	5.84322	5.71007	5.67158	5.31208	5.43683	5.48334
ASHG19AP1B100131264V5	0.904915	0.973813	1.00912	down	ENST00000377103	ENSG00000178726	THBD	protein_coding	DHS_promoter	Yes	chr20:23026270-23030378:-	chr20	-	23026270	23030378		Disseminated Intravascular Coagulation;Hyperalgesia;Acute Promyelocytic Leukemia;Liver Cirrhosis, Experimental;Myocardial Infarction;Pulmonary Embolism;Purpura, Thrombotic Thrombocytopenic;Respiratory Distress Syndrome, Adult;Stomach Neoplasms;Thrombosis;Adverse reaction to drug;Deep Vein Thrombosis;Thrombophilia;Neuropathy, Painful;HEMOLYTIC UREMIC SYNDROME, ATYPICAL, SUSCEPTIBILITY TO, 6;Atypic…		atrioventricular_valve	Chromatin;Nucleous	GENCODE	thrombomodulin [Source:HGNC Symbol;Acc:HGNC:11784]	4109	TAACCATAACAACTTCATATATGAGGACTTGTGTCTCTGTGCTTTTAAATGCATAAATGC	conserved	conserved			NM_000361	5.72092	5.41979	5.6099	5.11889	4.7367	4.72718	5.31976	5.08211	5.46197	6.04195	6.16639	5.36836	5.74606	4.58336	5.25088	5.18008	4.84859	4.77817	5.27981	4.16075
ASHG19AP1B126417291V5	0.935772	0.982192	1.00506	down	ENST00000377540	ENSG00000204815	TTC25	protein_coding	DHS_promoter	Yes	chr17:40086909-40117669:+	chr17	+	40086909	40117669		Ciliary Motility Disorders;Kartagener Syndrome		testis	Insoluble Fraction	GENCODE	tetratricopeptide repeat domain 25 [Source:HGNC Symbol;Acc:HGNC:25280]	2058	TGGGAAATTCCAGCAAGCCATTGACACTGAAGCTGAGAGACTTCGAGTCAGCCGTGAACA	conserved	conserved		ENSG00000141698;ENSG00000187595	NM_031421	4.65415	3.65777	4.17185	4.81397	4.79231	4.80531	4.82071	4.40699	4.7929	5.15316	4.76794	4.46293	4.80938	5.16601	5.04329	4.40596	4.99334	4.58565	5.04725	4.80887
ASHG19AP1B104185848V5	0.0467884	0.487272	1.27205	down	ENST00000366773	ENSG00000130023	ERMARD	protein_coding	DHS_promoter	Yes	chr6:170151721-170181680:+	chr6	+	170151721	170181680		Periventricular Nodular Heterotopia;PERIVENTRICULAR NODULAR HETEROTOPIA 6			Nucleus;Insoluble Fraction	GENCODE	ER membrane associated RNA degradation [Source:HGNC Symbol;Acc:HGNC:21056]	2141	ACATTTAGCCAAGAAATCCACAAGTAAAGTACTCTTATGAAAACTTGTAAGTCAGGATGC					NM_018341	10.5668	9.04918	10.0025	9.88594	8.7111	10.6126	10.8752	10.8988	10.4183	11.0825	10.7963	10.5366	10.2974	10.357	10.355	10.3148	10.8882	10.3973	8.00984	8.37837
ASHG19AP1B113521490V5	0.488709	0.808323	1.02455	down	ENST00000337685	ENSG00000157502	MUM1L1	protein_coding	DHS_promoter	Yes	chrX:105412298-105452948:+	chrX	+	105412298	105452948				gonad		GENCODE	MUM1 like 1 [Source:HGNC Symbol;Acc:HGNC:26583]	4308	GGACCACAGGACCAGACCCAGCAGTATCCATGTAACAGGAAAGGTCCCCTTGCTATTCCC	unconserved	conserved			NM_152423	6.75387	6.69269	6.83123	7.09418	7.40723	6.73689	7.12707	6.58003	6.91893	6.68359	6.84351	6.93932	7.2433	7.03414	6.99478	7.02467	6.80724	6.99031	7.17876	7.11565
ASHG19AP1B115469354V5	0.144349	0.595234	1.24709	down	ENST00000369816	ENSG00000118402	ELOVL4	protein_coding	DHS_promoter	Yes	chr6:80624529-80657297:-	chr6	-	80624529	80657297		Choroid Diseases;Color vision defect;Dysarthria;Hypohidrosis;Macular degeneration;Night Blindness;Nystagmus;Urticaria;Dry skin;Scotoma, Central;Abnormal color vision;Reduced visual acuity;Dysdiadochokinesis;Xerosis;Stargardt's disease;Papule;Macule;Progressive cerebellar ataxia;Abnormal visual evoked potential;Gait abnormality;Decreased tendon reflex;Macular pigmentary changes;Stargardt disease 3…		thymus	Ribosome	GENCODE	ELOVL fatty acid elongase 4 [Source:HGNC Symbol;Acc:HGNC:14415]	3042	TTGGTGGAAACGATACCTGACTATGTTGCAACTGATTCAATTCCATGTGACCATTGGGCA	conserved	conserved			NM_022726	7.4109	5.5897	7.82833	6.34976	4.97581	5.87807	7.60945	6.62411	7.92765	7.61172	7.70172	7.61185	7.67472	6.90187	7.34583	7.78881	7.58694	6.79369	3.79837	5.29465
ASHG19AP1B103773293V5	0.25822	0.685253	1.0489	down	ENST00000264926	ENSG00000070950	RAD18	protein_coding	DHS_promoter	Yes	chr3:8918760-9005186:-	chr3	-	8918760	9005186				common_myeloid_progenitor	Cytosol;Insoluble Fraction	GENCODE	RAD18, E3 ubiquitin protein ligase [Source:HGNC Symbol;Acc:HGNC:18278]	5886	AGGATGCGTCTTGAAGCTAGTAAACTCAATGAAAGTGTAATGGTTTTTACAAAGGACCAA	conserved	unconserved			NM_020165	6.17584	7.18257	6.49341	6.61531	6.36348	6.51497	6.46891	6.04739	6.20639	6.34286	6.12967	6.44157	6.70427	6.40208	6.50348	6.67684	6.65681	6.2989	6.0115	6.54294
ASHG19AP1B113303712V5	0.347676	0.737027	1.15464	down	ENST00000249776	ENSG00000128944	KNSTRN	protein_coding	DHS_promoter	Yes	chr15:40674922-40686446:+	chr15	+	40674922	40686446		Squamous cell carcinoma		reticulocyte	Ribosome;Cytosol;Insoluble Fraction	GENCODE	kinetochore localized astrin (SPAG5) binding protein [Source:HGNC Symbol;Acc:HGNC:30767]	1714	ATGGGGTGAAAGTATAGGTAGCAGTAACACCTACATGAAACAATACACCTTGGATCTTTT	unconserved	conserved			NM_033286	9.41737	7.17622	9.90761	8.78794	7.00096	8.64022	10.8219	9.48633	10.2187	10.3518	10.5472	10.1362	10.5265	9.84849	9.92246	10.2509	10.3007	9.75224	7.2329	6.97124
ASHG19AP1B132542469V5	0.419722	0.778129	1.0229	down	ENST00000233668	ENSG00000115325	DOK1	protein_coding	DHS_promoter	Yes	chr2:74781213-74784681:+	chr2	+	74781213	74784681		Lung Neoplasms;ovarian neoplasm		common_myeloid_progenitor	Cytosol	GENCODE	docking protein 1 [Source:HGNC Symbol;Acc:HGNC:2990]	2555	CGCGCCCCCTCCCCCTCCCTGGCCCTCCCGGCTCGTTCAATGAAGCTTTCTCTTCCCGCG	conserved	conserved			NM_001381	16.4275	16.4211	16.1982	16.7827	16.7714	16.7302	16.8478	16.5094	16.7524	16.6342	16.6375	16.5282	16.7377	16.8098	16.7672	16.7141	16.6999	16.6025	16.706	16.5937
ASHG19AP1B131289255V5	0.314919	0.718873	1.05004	down	ENST00000352632	ENSG00000160460	SPTBN4	protein_coding	DHS_promoter	Yes	chr19:40972148-41082370:+	chr19	+	40972148	41082370		Renal Cell Carcinoma;Polycystic Ovary Syndrome		brain	Nucleous;Nucleoplasm	GENCODE	spectrin beta, non-erythrocytic 4 [Source:HGNC Symbol;Acc:HGNC:14896]	8676	GGTGACACCTTGTGTCATCCTCTGAGCCTCACCTTCCCCGATGGCGCAGGTACCAGGGGA						6.93706	7.03678	6.848	6.72863	6.75618	6.9338	7.00385	7.08958	7.18195	7.38561	7.32516	7.04229	6.86996	6.65318	6.72818	6.72818	6.79919	6.40692	6.20599	6.82365
ASHG19AP1B143534204V5	0.877813	0.9643	1.01159	down	ENST00000308647	ENSG00000160072	ATAD3B	protein_coding	DHS_promoter	Yes	chr1:1407149-1431582:+	chr1	+	1407149	1431582					Ribosome;Nucleus;Nucleous;Nucleoplasm	GENCODE	ATPase family, AAA domain containing 3B [Source:HGNC Symbol;Acc:HGNC:24007]	2448	GGCGCGCGAGCTGGAGCACTCGCGTTACGCCAAGGAGGCCCTGAATCTGGCGCAGATGCA					NM_031921	4.56759	3.65777	4.23345	4.67136	4.81538	5.16503	4.39408	5.16163	4.56975	5.3885	4.98991	4.80678	5.34436	5.013	5.19959	5.36375	6.00338	5.59613	5.75448	5.97297
ASHG19AP1B100007882V5	0.578067	0.850389	1.11545	down	ENST00000325602	ENSG00000181631	P2RY13	protein_coding		Yes	chr3:151044100-151047336:-	chr3	-	151044100	151047336				neutrophil		GENCODE	purinergic receptor P2Y13 [Source:HGNC Symbol;Acc:HGNC:4537]	2764	GTAACTGATGTATATATCTGAAAGGAGAGATTGTTTCATTGTGCAATCAATAAATGTTTG	unconserved	conserved			NM_176894	6.86052	3.65777	6.75697	4.51932	4.4498	4.48414	7.4265	5.08935	7.32362	7.63069	7.13625	5.96531	4.53634	7.81784	5.1638	6.27223	6.47509	7.40964	3.61529	3.70759
ASHG19AP1B125039829V5	0.418479	0.778047	1.09357	down	ENST00000416383	ENSG00000165935	SMCO2	protein_coding		Yes	chr12:27619743-27655118:+	chr12	+	27619743	27655118				middle_temporal_gyrus	Nucleus	GENCODE	single-pass membrane protein with coiled-coil domains 2 [Source:HGNC Symbol;Acc:HGNC:34448]	1272	AAGCGTCTACATCTCTGCAGTTTTCAAAGAAGAACCTCCTTGAACTGTGTCTGAAGGGCA					NM_001145010	10.5957	11.5562	12.3226	10.2494	10.0063	9.68849	9.33739	9.23585	9.41659	9.14139	9.22994	10.344	9.31048	9.82464	10.7548	10.4242	10.1643	10.6282	10.359	11.0592
ASHG19AP1B140120465V5	0.423566	0.779328	1.16769	down	ENST00000361725	ENSG00000144355	DLX1	protein_coding	DHS_promoter	Yes	chr2:172949954-172954405:+	chr2	+	172949954	172954405		Autistic Disorder;Bipolar Disorder;Psychotic Disorders;Schizophrenia;Nonorganic psychosis;Craniofacial Abnormalities;Autism Spectrum Disorders	Yes	neuron	Nucleus;Insoluble Fraction;Cell Membrane	GENCODE	distal-less homeobox 1 [Source:HGNC Symbol;Acc:HGNC:2914]	2640	GCTCTGTTGCAGAGGAGCCCCGGCCGGGAAGTGTGGATGCGTCTTACCCGAGGCCGGGCC					NM_178120	10.5754	11.5347	12.0841	9.01139	9.75621	9.42051	8.65395	10.44	10.3195	9.88433	9.90629	10.0512	9.97221	10.6508	11.8313	11.2326	12.0236	12.2803	11.4091	12.0486
ASHG19AP1B100154203V5	0.0794617	0.524249	1.24423	down	ENST00000223293	ENSG00000106560	GIMAP2	protein_coding	DHS_promoter	Yes	chr7:150382788-150390729:+	chr7	+	150382788	150390729				T_cell	Insoluble Fraction	GENCODE	GTPase, IMAP family member 2 [Source:HGNC Symbol;Acc:HGNC:21789]	1449	GCCAGTTTTATGTTCCTAAAATCTCATTTTCTTCTTTCTAGTACTACTATTTCTACTGAA	unconserved	conserved	Behcet s disease		NM_015660	6.47426	5.15697	7.22806	6.58517	4.53167	7.08846	7.23765	7.72525	7.13777	7.50731	7.54645	6.48702	5.81509	6.44191	5.34836	7.12014	6.16633	7.14463	4.51185	4.39003
ASHG19AP1B105396057V5	0.969526	0.992498	1.00353	down	ENST00000260508	ENSG00000137944	KYAT3	protein_coding	DHS_promoter	Yes	chr1:89401499-89458604:-	chr1	-	89401499	89458604		Single major depressive episode;Unipolar Depression;Major Depressive Disorder		eosinophil	Ribosome;Cytosol	GENCODE	kynurenine aminotransferase 3 [Source:HGNC Symbol;Acc:HGNC:33238]	2070	TGAGGGAGATGAAGTCATACTAATAGTGCCTTTCTATGACTGCTATGAGCCCATGGTGAG					NM_001008661	5.86682	6.08065	6.16815	5.43387	5.19585	5.30913	5.98291	6.05735	8.34143	6.11531	6.00334	8.44676	6.44562	5.60037	5.61726	6.90849	6.03288	5.76852	5.0006	5.20606
ASHG19AP1B126237706V5	0.582093	0.852174	1.0765	down	ENST00000301061	ENSG00000169884	WNT10B	protein_coding	DHS_promoter	Yes	chr12:49359123-49365546:-	chr12	-	49359123	49365546		Hypodontia;Micrognathism;Syndactyly of fingers;Claw hand;Mandibular hypoplasia;Hypoplasia of the maxilla;Microdontia (disorder);Ectrodactyly;Syndactyly of the toes;Absence of toe;Split foot;Absent finger;Mammary Neoplasms;Hypoplastic mandible condyle;SPLIT-HAND/FOOT MALFORMATION 6 (disorder);Oligodactyly;Autosomal recessive predisposition;Maxillary retrognathia;Oligodontia;Decreased size of teeth…		caudate_nucleus	Nucleous;Nucleoplasm	GENCODE	Wnt family member 10B [Source:HGNC Symbol;Acc:HGNC:12775]	2274	TGACTCTTGGAGCCTCTTTTTCCTTCTTCAGCAGGAAGGGTGGGAAGGGATAATTTATCA	conserved	conserved			NM_003394	9.1022	8.00409	9.29264	8.68094	8.02996	8.82559	10.3886	10.436	10.7578	10.4112	11.0974	10.5715	11.0309	10.0622	10.5193	10.9278	10.6248	10.0311	6.92427	8.36843
ASHG19AP1B138720751V5	0.55547	0.83829	1.11185	down	ENST00000369534	ENSG00000130830	MPP1	protein_coding	DHS_promoter	Yes	chrX:154006959-154033796:-	chrX	-	154006959	154033796		Adenocarcinoma;Lung Neoplasms		blood	Cytosol	GENCODE	membrane palmitoylated protein 1 [Source:HGNC Symbol;Acc:HGNC:7219]	2042	GAATGATGTCTGCTCTAGGGAAACCTTCAAAAGCAATAAAAATGCTGTGTTGAAATGCCA					NM_002436	11.6819	8.87438	11.4272	10.9648	9.32548	11.2915	12.496	11.7588	12.7958	13.266	12.6191	12.4365	12.9169	12.2556	11.5992	12.6146	12.7855	12.3172	8.26132	8.9151
ASHG19AP1B124042741V5	0.841499	0.952478	1.0128	down	ENST00000430969	ENSG00000182095	TNRC18	protein_coding		Yes	chr7:5346431-5463177:-	chr7	-	5346431	5463177					Endoplasmic reticulum;Insoluble Fraction	GENCODE	trinucleotide repeat containing 18 [Source:HGNC Symbol;Acc:HGNC:11962]	10562	AGCTCCAAACTGACGCCTTCCCTCCTGTGTAGCATGGTGGCAAAGAACAGCAAGGCAGCT					NM_001080495	9.32922	9.90534	9.38198	9.79142	10.509	9.3888	9.2014	9.49652	8.91383	9.28427	9.24683	9.05744	8.99375	9.09448	9.30588	9.23902	9.14883	9.22547	10.2122	10.385
ASHG19AP1B138736777V5	0.0696132	0.515613	1.31089	down	ENST00000303665	ENSG00000140750	ARHGAP17	protein_coding	DHS_promoter	No	chr16:24930714-25026652:-	chr16	-	24930714	25026652				B_cell	Ribosome;Cytosol;Chromatin;Insoluble Fraction;Cell Membrane;Nucleoplasm	GENCODE	Rho GTPase activating protein 17 [Source:HGNC Symbol;Acc:HGNC:18239]	3219	GGTGAAGAAGGAAAGTCCTCCCAAACCGAAGGACCCTGTATCTGCAGCTGTGCCAGCACC					NM_018054	11.3722	11.8993	13.1859	9.29561	9.4998	9.54404	8.9151	9.49806	10.1184	9.65472	9.74571	10.2192	8.96766	9.84289	11.1836	10.4334	11.7372	10.9944	9.69875	9.63785
ASHG19AP1B130714589V5	0.621212	0.868625	1.06665	down	ENST00000566304	ENSG00000213614	HEXA	protein_coding	DHS_promoter	Yes	chr15:72636267-72668334:-	chr15	-	72636267	72668334		Epilepsy;Muscle hypotonia;Seizures;Tay-Sachs Disease;Apathy;Hyperexplexia;Blindness, Legal;Blind Vision;Dementia;Pulmonary aspiration;Exaggerated startle response;Exaggerated acoustic startle response;Poor head control;Psychomotor degeneration;Tay-Sachs Disease, Variant B1;Increased startle response;Gm2-ganglioside accumulation;Infantile onset;Cherry red spot of the macula;Actual Aspiration;Intel…		adult_endothelial_progenitor_cell	Endoplasmic reticulum;Ribosome	GENCODE	hexosaminidase subunit alpha [Source:HGNC Symbol;Acc:HGNC:4878]	1795	TGACCTGCTTTTCGGTTCCGGGTCTTGGCCCCGTCCTTACCTCACAGGTTGGCCGCACCA	conserved	unconserved			NM_001318825	8.81091	11.9296	9.21226	8.71461	8.36648	7.11954	7.71434	7.40479	7.85926	7.9189	8.11654	7.40363	7.10281	8.99814	7.80365	7.86373	7.1314	8.48955	7.8723	8.3568
ASHG19AP1B127562068V5	0.035894	0.470845	1.18246	down	ENST00000369519	ENSG00000203867	RBM20	protein_coding	DHS_promoter	Yes	chr10:112404155-112599227:+	chr10	+	112404155	112599227		Cardiomyopathy, Dilated, 1DD;LEFT VENTRICULAR NONCOMPACTION 10;LEFT VENTRICULAR NONCOMPACTION 8	Yes	cardial_valve	Nucleus;Chromatin;Insoluble Fraction;Nucleoplasm	GENCODE	RNA binding motif protein 20 [Source:HGNC Symbol;Acc:HGNC:27424]	7233	CCAGAGGATGTGTTCAGTGAACTTAGCATTCCTCTAGGGGTGGAGTTCGTGGTTCCCAGG	conserved	conserved			NM_001134363	4.56554	3.65777	4.57191	3.80294	4.43215	4.11453	4.86329	4.10944	4.629	4.39614	5.11402	4.29958	4.61137	3.76331	4.75573	4.5471	4.34461	4.55898	4.00705	4.09323
ASHG19AP1B122393569V5	0.573851	0.847923	1.05495	down	ENST00000368081	ENSG00000132681	ATP1A4	protein_coding	DHS_enhancer	Yes	chr1:160121360-160156767:+	chr1	+	160121360	160156767				mast_cell		GENCODE	ATPase Na+/K+ transporting subunit alpha 4 [Source:HGNC Symbol;Acc:HGNC:14073]	3839	ACCCCAAGGTGGCAGAGATTCCCTTTAATTCTACCAACAAGTACCAGATGTCCATCCACC					NM_144699	9.2834	8.44143	9.05629	9.03018	9.2029	8.98971	9.99826	9.19805	9.85384	10.0584	9.73007	9.48178	10.1427	9.66802	9.63855	9.49073	9.84978	9.36299	7.82894	8.8901
ASHG19AP1B100103776V5	0.861335	0.95786	1.0249	down	ENST00000375650	ENSG00000204388	HSPA1B	protein_coding	DHS_promoter	Yes	chr6:31795512-31798032:+	chr6	+	31795512	31798032		Atherosclerosis;Single major depressive episode;Schizophrenia;Dermatologic disorders;Unipolar Depression;Muscular Dystrophy, Facioscapulohumeral;Arsenic Poisoning;Carcinoma, Pancreatic Ductal;Major Depressive Disorder;Mammary Neoplasms		atrioventricular_valve	Nucleus;Insoluble Fraction;Cell Membrane	GENCODE	heat shock protein family A (Hsp70) member 1B [Source:HGNC Symbol;Acc:HGNC:5233]	2521	GCTTGGCGAAAACACTACAAAGGCTGGGAATGTATGTTTTTATAATTTGTTTATTTAAAT	conserved	conserved	complement deficiency		NM_005346_5	13.6191	11.7113	13.0267	13.6218	16.1967	14.6572	14.0175	13.4336	13.5255	14.1013	13.6346	13.2731	14.83	13.028	12.8469	13.3009	13.7994	13.6191	11.3403	15.5514
ASHG19AP1B100144224V5	0.0726682	0.51898	1.29683	down	ENST00000379161	ENSG00000083635	NUFIP1	protein_coding	DHS_promoter	Yes	chr13:45513384-45563618:-	chr13	-	45513384	45563618			Yes		Insoluble Fraction	GENCODE	NUFIP1, FMR1 interacting protein 1 [Source:HGNC Symbol;Acc:HGNC:8057]	3492	CCTCTATAATTGACTTCTATTTTCCTTAATCAAACCAGCTCTGGGAAATTTAATACATTT	conserved	conserved			NM_012345	8.3261	7.07237	8.3069	7.57528	6.70508	7.90296	8.60772	8.47513	8.58524	8.86571	9.24617	8.62556	8.89908	8.5022	8.57911	9.0041	8.58597	8.30708	3.99025	5.42454
ASHG19AP1B106531769V5	0.344205	0.735431	1.16736	down	ENST00000268379	ENSG00000140740	UQCRC2	protein_coding	DHS_promoter	Yes	chr16:21963981-21994981:+	chr16	+	21963981	21994981		Hypoglycemia;Obesity;Metabolic acidosis;Hyperammonemia;Increased serum lactate;Increased serum pyruvate;MITOCHONDRIAL COMPLEX III DEFICIENCY, NUCLEAR TYPE 5;Autosomal recessive predisposition			Ribosome;Cytosol	GENCODE	ubiquinol-cytochrome c reductase core protein 2 [Source:HGNC Symbol;Acc:HGNC:12586]	2615	AATAGCTCAAGGAAACCTTTCCAACACAGATGTCCAAGCTGCCAAGAACAAGCTGAAAGC	unconserved	unconserved			NM_003366	10.0886	7.82583	9.95445	9.18673	7.47631	8.91103	11.3636	10.1716	11.3722	11.2089	11.2311	11.1788	11.4243	10.783	10.2014	11.3009	11.0586	10.6392	7.6754	7.69397
ASHG19AP1B123525248V5	0.114155	0.563939	1.15829	down	ENST00000249923	ENSG00000129083	COPB1	protein_coding	DHS_promoter	Yes	chr11:14479052-14521398:-	chr11	-	14479052	14521398					Nucleus;Ribosome;Cytosol;Insoluble Fraction;Cell Membrane	GENCODE	coatomer protein complex subunit beta 1 [Source:HGNC Symbol;Acc:HGNC:2231]	3481	GGCAGAAGGGACCGGATTTTCTGGCATCCTTAAATCTTGTGTCAAGGATTGGTTATAATA	unconserved	conserved			NM_016451	7.48747	6.25452	7.32951	6.49984	6.08245	7.36825	7.46797	7.23734	7.50155	7.93638	7.65563	7.42718	7.63185	7.26551	7.04969	7.33057	7.64999	7.05094	5.13764	5.52927
ASHG19AP1B121652803V5	0.55417	0.838138	1.07424	down	ENST00000300134	ENSG00000166888	STAT6	protein_coding	DHS_promoter	Yes	chr12:57489191-57505216:-	chr12	-	57489191	57505216		Dermatitis, Atopic;Edema;Head and Neck Neoplasms;hemangiopericytoma;Solitary fibrous tumor	Yes	eosinophil	Cytosol;Nucleus;Insoluble Fraction;Cell Membrane;Nucleous;Nucleoplasm	GENCODE	signal transducer and activator of transcription 6 [Source:HGNC Symbol;Acc:HGNC:11368]	4034	GCAAAAGTACAAGGGCTGAGATTCTTCGTGTATAGCTGTGTGAACGTGTATGTACCTAGG	conserved	conserved	hypersensitivity reaction disease;cholesterol embolism;selective IgE deficiency disease;total cholesterol measurement;high density lipoprotein cholesterol measurement;Abnormality of the immune system;Abnormal immunoglobulin level;Abnormality of the level of lipoprotein cholesterol;Cholesterol;Cholesterol HDL;Cholesterol LDL		NM_003153	9.81405	8.14018	9.09773	9.19896	8.98324	9.77777	11.0216	10.9469	9.58686	10.5055	10.4889	10.3529	11.5935	10.0933	10.5715	10.1903	10.4766	10.1391	8.40273	8.08652
ASHG19AP1B113357594V5	0.110057	0.560674	1.20202	down	ENST00000256996	ENSG00000134574	DDB2	protein_coding	DHS_promoter	Yes	chr11:47236493-47260791:+	chr11	+	47236493	47260791		Arthralgia;Basal cell carcinoma;Conjunctivitis;Cryptorchidism;Ectropion;Entropion;Fatigue;Fever;Flushing;Freckles;Sensorineural Hearing Loss (disorder);Hypogonadism;Keratitis;melanoma;Optic Atrophy;Papilloma;Strabismus;Telangiectasis;Tooth Abnormalities;Erythema;Xeroderma Pigmentosum;Photophobia;Cataract;Atrophic condition of skin;Electroencephalogram abnormal;Dry skin;Failure to gain weight;Conj…	Yes		Cytosol;Ribosome;Chromatin	GENCODE	damage specific DNA binding protein 2 [Source:HGNC Symbol;Acc:HGNC:2718]	1870	TGCTCACTTTTGATATGGCCAATAAAACCATACCGACTGAGCTTCTGCGTGGATCTTCCA	conserved	conserved			NM_000107	8.74754	7.24855	8.70032	7.59661	6.58337	8.24703	9.03889	7.90431	8.83545	9.3203	9.0489	8.67973	8.65188	8.33787	8.11311	8.14967	9.11068	8.51247	6.17019	5.97397
ASHG19AP1B137071440V5	0.910443	0.975735	1.00791	down	ENST00000372108	ENSG00000148308	GTF3C5	protein_coding	DHS_promoter	Yes	chr9:135906391-135933888:+	chr9	+	135906391	135933888			Yes		Ribosome;Nucleus;Insoluble Fraction	GENCODE	general transcription factor IIIC subunit 5 [Source:HGNC Symbol;Acc:HGNC:4668]	2110	TCAGCCTTCAGACACTGAGGGACTCTGTCTACATCTTCCGGGAAGGGGCCTTGCCACCCT					NM_001122823	4.72082	3.65777	5.10576	4.19143	4.38232	4.9324	4.55535	4.60898	5.04673	5.08392	5.49401	4.88999	4.67022	5.16329	4.88062	4.77369	4.7947	4.04211	3.97703	4.17566
ASHG19AP1B103484386V5	0.0138302	0.414954	1.21211	down	ENST00000317091	ENSG00000172831	CES2	protein_coding	DHS_promoter	Yes	chr16:66968363-66978999:+	chr16	+	66968363	66978999		Liver Cirrhosis, Experimental;Adverse reaction to drug;Cocaine-Related Disorders		small_intestine	Cytosol;Insoluble Fraction;Cell Membrane;Nucleous	GENCODE	carboxylesterase 2 [Source:HGNC Symbol;Acc:HGNC:1864]	3927	ACACCTAAGTGTTAGAAGCCTATGTCCGTTCATCCCTGAGAGGTCTGAAAGAATAAAAAT	conserved	conserved			NM_003869	8.98096	8.45018	8.88984	8.3638	8.03673	9.24488	9.32188	9.28934	8.92479	9.57975	9.12573	8.92938	9.40237	9.04622	9.19175	8.95567	9.45815	9.43504	7.84379	8.29447
ASHG19AP1B100109842V5	0.827855	0.947731	1.01257	down	ENST00000274787	ENSG00000146066	HIGD2A	protein_coding	DHS_promoter	Yes	chr5:175815748-175816772:+	chr5	+	175815748	175816772		Liver neoplasms;Precancerous Conditions			Cytosol;Ribosome;Cytoplasm	GENCODE	HIG1 hypoxia inducible domain family member 2A [Source:HGNC Symbol;Acc:HGNC:28311]	668	TCCCCTCCACTCCCCTGCTTAATAAACTCTAAAAATCCACTTGTATTTAATTCAGTATCA	conserved	conserved			NM_138820	14.2085	13.8619	13.7148	14.6519	14.5197	14.6224	14.6625	14.1156	14.2657	14.5552	14.437	14.1873	14.4473	14.4287	14.1092	14.3741	14.3822	14.1172	13.6605	13.8195
ASHG19AP1B111046145V5	0.424218	0.779726	1.02999	down	ENST00000376052	ENSG00000134900	TPP2	protein_coding	DHS_promoter	Yes	chr13:103249373-103332308:+	chr13	+	103249373	103332308		Autoimmune hemolytic anemia;Hemiparesis;Hepatitis;Lupus Erythematosus, Systemic;Lymphopenia;Respiratory Tract Infections;Splenomegaly;Cerebrovascular accident;Autoimmune thrombocytopenia;Immune thrombocytopenic purpura;Lymphadenopathy;Recurrent otitis media;Idiopathic thrombocytopenia;Psychomotor retardation, moderate		common_myeloid_progenitor	Nucleus;Ribosome;Cytosol;Insoluble Fraction	GENCODE	tripeptidyl peptidase 2 [Source:HGNC Symbol;Acc:HGNC:12016]	5447	GGGCAGTCTGCAGCAAAACGACAAGGAAAATTTAAAAAGGATGTAATCCCTGTTCATTAC	conserved	conserved			NM_001330588	6.647	6.01726	5.95437	6.50146	6.75266	6.30759	6.73042	6.42198	5.96585	6.18538	6.30424	6.3272	6.58949	6.27334	6.32019	6.54154	6.40089	6.43349	6.58733	6.42167
ASHG19AP1B123672171V5	0.474285	0.80221	1.09241	down	ENST00000270142	ENSG00000142168	SOD1	protein_coding	DHS_promoter	Yes	chr21:33031935-33041244:+	chr21	+	33031935	33041244		Amyotrophic Lateral Sclerosis;Anxiety;Aortic Diseases;Asphyxia Neonatorum;Asthma;Atherosclerosis;Bipolar Disorder;Neoplastic Cell Transformation;Brain Ischemia;Transient Ischemic Attack;Mental Depression;Depressive disorder;Contact Dermatitis;Diabetes Mellitus;Diabetes Mellitus, Experimental;Diabetes Mellitus, Non-Insulin-Dependent;Diabetic Retinopathy;Down Syndrome;Dyspnea;Muscular fasciculation…			Ribosome;Cytosol;Cytoplasm	GENCODE	superoxide dismutase 1 [Source:HGNC Symbol;Acc:HGNC:11179]	966	AGTGCAGGGCATCATCAATTTCGAGCAGAAGGAAAGTAATGGACCAGTGAAGGTGTGGGG					NM_000454	9.57341	7.93057	9.66114	9.373	8.1652	9.05687	10.44	9.89121	10.8231	10.5999	10.7442	10.7192	10.7332	10.3492	10.2138	10.7507	10.5101	10.3555	8.25047	8.50264
ASHG19AP1B111471294V5	0.118697	0.567149	1.29013	down	ENST00000312504	ENSG00000174453	VWC2L	protein_coding	DHS_promoter	Yes	chr2:215275789-215443683:+	chr2	+	215275789	215443683				nervous_system		GENCODE	von Willebrand factor C domain containing protein 2 like [Source:HGNC Symbol;Acc:HGNC:37203]	4610	CTGCAAAAATGGTCCAAACTGCTTTGCAGGAACGACGATAATTCCAGCTGGCATTGAAGT	conserved	conserved	heart conduction disease		NM_001080500	5.8655	3.65777	6.13242	3.65089	2.63419	4.07287	6.12642	3.6212	6.37595	6.13116	5.92835	5.45394	5.68262	4.88531	4.54375	5.47944	5.62961	4.57697	3.21746	2.71867
ASHG19AP1B121216362V5	0.854314	0.956408	1.01672	down	ENST00000349451	ENSG00000125510	OPRL1	protein_coding	DHS_promoter	Yes	chr20:62716369-62731996:+	chr20	+	62716369	62731996		Alcoholic Intoxication, Chronic;Cardiac Arrhythmia;Morphine Dependence;Substance Withdrawal Syndrome;Hypokinesia		brain		GENCODE	opioid related nociceptin receptor 1 [Source:HGNC Symbol;Acc:HGNC:8155]	3369	TGTTTATTGCTGCCAAGGCCTGACGATGAAACTTCAAGTCAAATTACTTCGGGCTGCCGG					NM_001200019	5.61068	5.20275	5.45735	6.08516	5.67274	5.03369	5.78645	5.09945	5.36305	5.41194	6.14648	5.38937	5.39996	4.08583	4.38329	4.87186	5.2782	4.46796	5.47754	5.54224
ASHG19AP1B105963293V5	0.273072	0.694354	1.05281	down	ENST00000407249	ENSG00000248333	CDK11B	protein_coding		Yes	chr1:1570949-1590473:-	chr1	-	1570949	1590473					Insoluble Fraction	GENCODE	cyclin dependent kinase 11B [Source:HGNC Symbol;Acc:HGNC:1729]	2410	AGGAACTCCCCGTATAGAAGAGAAGACTCTATGGAAGACAGGGACCGCTTGGAGCAGTTA					NM_001787	10.1431	9.884	10.2434	9.98336	9.92334	9.96171	10.5715	10.5578	10.3211	10.32	10.1019	10.3809	10.4135	10.2953	10.4312	10.2478	10.4269	10.4324	9.31571	10.045
ASHG19AP1B112934204V5	0.47132	0.801021	1.0457	down	ENST00000378069	ENSG00000069535	MAOB	protein_coding	DHS_promoter	Yes	chrX:43625858-43741693:-	chrX	-	43625858	43741693		Alcoholic Intoxication, Chronic;Alzheimer's Disease;Anemia, Megaloblastic;Autistic Disorder;Bipolar Disorder;Colonic Neoplasms;Mental Depression;Depressive disorder;Endometriosis;Hepatic Encephalopathy;Huntington Disease;Hypotension;Parkinson Disease;Pheochromocytoma;Schizophrenia;Unipolar Depression;Mood Disorders;Major Depressive Disorder;Plaque, Amyloid		mast_cell	Endoplasmic reticulum;Cytoplasm	GENCODE	monoamine oxidase B [Source:HGNC Symbol;Acc:HGNC:6834]	2566	TGACTCAATATGGAAGGGTTCTACGCCAGCCAGTGGACAGGATTTACTTTGCAGGCACCG					NM_000898	6.6097	6.06385	6.96551	6.18365	5.52467	6.04127	6.41631	6.46018	6.91191	6.76204	7.19229	6.61767	6.62869	6.43919	6.50104	7.071	6.71823	6.33899	6.29375	5.83544
ASHG19AP1B141783517V5	0.711749	0.905645	1.03585	down	ENST00000323848	ENSG00000133226	SRRM1	protein_coding	DHS_promoter	Yes	chr1:24969503-24999758:+	chr1	+	24969503	24999758			Yes		Cytosol;Insoluble Fraction	GENCODE	serine and arginine repetitive matrix 1 [Source:HGNC Symbol;Acc:HGNC:16638]	4011	CTACCTACCGGGGAGTTTAGGGCCTGACAGAAGCCCGCCCCCGCTGGCGCTCGTGCGCAC					NM_005839	5.15993	5.49133	4.48645	5.02408	6.2955	5.50538	4.91706	5.28175	5.17558	5.6894	5.47463	5.14112	5.22982	6.0924	5.71159	5.05191	5.33666	5.62069	6.91038	6.1325
ASHG19AP1B100672322V5	0.295507	0.706159	1.06576	down	ENST00000370944	ENSG00000118454	ANKRD13C	protein_coding	DHS_promoter	Yes	chr1:70726271-70820405:-	chr1	-	70726271	70820405					Cytosol;Insoluble Fraction	GENCODE	ankyrin repeat domain 13C [Source:HGNC Symbol;Acc:HGNC:25374]	4069	TGCTGTGATGTTAGGAAATAAAGAATGTGCCCATTTACTTTTGGCTCACAATGCTCCAGT	conserved	conserved			NM_030816	6.69313	5.4249	6.29003	6.07781	5.73741	6.06921	6.42558	6.08959	6.40208	6.43896	6.48202	6.53104	6.25122	6.32211	6.61824	6.08823	6.34223	5.56153	5.61573	5.13359
ASHG19AP1B115539089V5	0.577841	0.850252	1.03133	down	ENST00000247182	ENSG00000126778	SIX1	protein_coding		Yes	chr14:61110133-61116180:-	chr14	-	61110133	61116180		Congenital Abnormality;Branchioma;Cholesteatoma;Cleft Palate;Deafness;Hearing Loss, Partial;Conductive hearing loss;Sensorineural Hearing Loss (disorder);Hip Dislocation, Congenital;Polycystic Kidney Diseases;Vesico-Ureteral Reflux;Hearing Loss, Mixed Conductive-Sensorineural;Congenital malrotation of intestine;Malrotation of kidney;Stenosis of nasolacrimal duct;Microdontia (disorder);Byzanthine …	Yes	intervertebral_cartilage		GENCODE	SIX homeobox 1 [Source:HGNC Symbol;Acc:HGNC:10887]	3996	ACTCAGGATAACAGGATTGGCTTGCTTGTGCTTTGTAAAATATTGTTCCCCAGGGAGAAT	conserved	conserved	optic nerve disease;smallpox;refractive error;optic disc size measurement;Primary open angle glaucoma;Glaucoma Open Angle		NM_005982	5.55785	5.36572	6.54946	6.18586	6.21984	6.04156	6.3891	6.06577	6.26687	6.47066	6.50366	6.25805	6.0299	6.10055	6.08245	6.27519	6.2623	5.57101	5.91431	5.67202
ASHG19AP1B100270547V5	0.426431	0.780743	1.03588	down	ENST00000359678	ENSG00000198130	HIBCH	protein_coding	DHS_promoter	Yes	chr2:191069360-191184771:-	chr2	-	191069360	191184771		Dystonia;Epilepsy;Muscle hypotonia;Myoclonus;Nystagmus;Degenerative polyarthritis;Seizures;Strabismus;Tetralogy of Fallot;Congenital anomaly of spine;Agenesis of corpus callosum;Feeding difficulties;Cerebellar Dysmetria;Aminoaciduria;Congenital anomaly of face;Beta-Hydroxyisobutyryl CoA Deacylase Deficiency;Dysmorphic facies;Global developmental delay;Congenital Epicanthus;facial deformity;Loss o…			Cytosol;Insoluble Fraction	GENCODE	3-hydroxyisobutyryl-CoA hydrolase [Source:HGNC Symbol;Acc:HGNC:4908]	1939	CTCTCCCTCAACTATTTCCTCCAGGCGTCGTTCTTGCCCCGCCCTTCCCCGTCGCGTAGC					NM_014362	16.103	16.4497	16.2224	16.5975	16.5777	16.3362	16.0894	15.9372	15.8807	15.8756	15.9793	15.8678	15.9977	16.2977	16.3334	16.1118	16.0547	16.2902	16.5077	16.3858
ASHG19AP1B112327019V5	0.0414103	0.479908	1.08269	down	ENST00000318967	ENSG00000143624	INTS3	protein_coding	DHS_promoter	Yes	chr1:153700543-153747284:+	chr1	+	153700543	153747284					Nucleus;Chromatin;Insoluble Fraction;Nucleous;Nucleoplasm	GENCODE	integrator complex subunit 3 [Source:HGNC Symbol;Acc:HGNC:26153]	5235	AGCCAGAATGTCTTTTGTGCTGGAGTGTCTGCTGGCATTTGCCCCGTGCATGTATAGCTT	conserved	conserved			NM_023015	7.067	6.84065	6.99885	6.70987	6.51865	6.79095	6.99417	7.11349	6.79744	7.28099	7.07237	6.9291	6.94794	6.65454	6.71158	6.64902	6.82029	6.62146	5.95273	6.24807
ASHG19AP1B100116051V5	0.324661	0.722399	1.21251	down	ENST00000301218	ENSG00000105737	GRIK5	protein_coding	DHS_promoter	Yes	chr19:42505938-42569957:-	chr19	-	42505938	42569957		Bipolar Disorder;Schizophrenia		nervous_system	Nucleus	GENCODE	glutamate ionotropic receptor kainate type subunit 5 [Source:HGNC Symbol;Acc:HGNC:4583]	3310	GGTGATTCTTGTGTTAGTTATCTATTGCTATCATAACAAATGACCTTAACAGCTTTTAAA	conserved	conserved			NM_001301030	7.87157	5.99393	8.10623	6.35692	4.4749	6.35041	7.78238	5.52697	7.53339	7.6364	3.77872	7.80602	8.1899	7.83683	6.6008	7.75235	8.40069	8.16446	4.87345	3.35903
ASHG19AP1B117752085V5	0.920363	0.978231	1.00805	down	ENST00000261448	ENSG00000118729	CASQ2	protein_coding	DHS_promoter	Yes	chr1:116242628-116311402:-	chr1	-	116242628	116311402		Sudden death;Dizziness;Epilepsy;Seizures;Syncope;Tachycardia, Ventricular;Vertigo;VENTRICULAR TACHYCARDIA, CATECHOLAMINERGIC POLYMORPHIC, 1 (disorder);Stress-induced polymorphic ventricular tachycardia;Autosomal recessive predisposition		cardiac_chamber		GENCODE	calsequestrin 2 [Source:HGNC Symbol;Acc:HGNC:1513]	2674	AGAGTGAGGACTCAGAATACTACAAGGCTTTTGAAGAAGCAGCTGAACACTTCCAGCCTT					NM_001232	4.26194	5.28736	4.56483	4.98747	5.17998	5.40499	5.06535	5.0228	4.74696	4.92623	4.93701	4.43378	5.06271	5.42254	5.53209	5.17808	5.50621	5.57521	5.92073	5.3635
ASHG19AP1B132685805V5	0.830752	0.948674	1.01705	down	ENST00000305784	ENSG00000168393	DTYMK	protein_coding	DHS_promoter	Yes	chr2:242615157-242626406:-	chr2	-	242615157	242626406					Cytosol;Ribosome	GENCODE	deoxythymidylate kinase [Source:HGNC Symbol;Acc:HGNC:3061]	1232	CTGCAAATCGCTGGGAACAAGTGCCGTTAATTAAGGAAAAGTTGAGCCAGGGCGTGACCC	conserved	unconserved			NM_012145	6.38053	6.16801	7.25245	6.11624	6.2463	6.37795	6.35723	6.23733	6.03881	6.33421	5.8293	6.13234	6.38069	6.59606	6.55481	6.36592	6.43132	6.58733	6.82818	6.45613
ASHG19AP1B100031787V5	0.806638	0.939899	1.02465	down	ENST00000242208	ENSG00000122641	INHBA	protein_coding	DHS_enhancer	Yes	chr7:41724712-41742706:-	chr7	-	41724712	41742706		Fibroid Tumor;Pre-Eclampsia;Uterine Neoplasms;Liver Failure, Acute;ovarian adenocarcinoma		omentum_preadipocyte	Cytosol;Nucleus	GENCODE	inhibin subunit beta A [Source:HGNC Symbol;Acc:HGNC:6066]	6064	CAGCAACGCCTGATAGCTTCTTTGGCCTTATGTTAAATAAAAAGACCTGTTTGGGATGTA	conserved	conserved			NM_002192	6.16966	5.73211	6.36839	5.98052	5.3255	5.76835	7.11	5.96353	6.92558	6.98177	6.801	7.36921	7.25342	6.27719	6.82521	6.88279	6.31517	6.08392	5.26551	5.77646
ASHG19AP1B100132796V5	0.73676	0.91508	1.05363	down	ENST00000394014	ENSG00000213416	KRTAP4-12	protein_coding	DHS_enhancer	Yes	chr17:39279343-39280419:-	chr17	-	39279343	39280419				visceral_preadipocyte		GENCODE	keratin associated protein 4-12 [Source:HGNC Symbol;Acc:HGNC:16776]	1077	GCCTCCTCTTGCTGCTAAATCTCTGCTGTGAACACACCACTTCCTTATTACGTCCTTTCC	conserved	conserved			NM_031854	12.904	10.8845	12.7217	13.1576	11.7895	12.3613	13.5456	12.0868	13.1057	13.3206	13.3701	12.9474	13.222	13.1221	12.9776	13.4297	13.0967	12.1248	9.51399	9.55951
ASHG19AP1B100143296V5	0.173826	0.621342	1.08715	down	HBMT00001543054	CATG00000112803	CATG00000112803.1	protein_coding		Yes	chrX:151121598-151123436:+	chrX	+	151121598	151123436						FANTOM5CAT	At least 1 of the 10 top ranked transcript is CPAT coding and max ORF size >=300, NOT annotated as nonCoding in GENCODE	1839	GCAGAAGTACTTCTTAAAACGCTTGCACCACTCACAGCAGGCCAGCTTGGAGCAGAGGCT	conserved	conserved				4.165	3.65777	4.83096	4.88802	4.31607	5.22756	4.76515	5.06517	4.75145	4.71715	4.56278	4.629	4.87722	4.41359	4.9137	4.32866	4.28854	5.12869	5.28497	5.63403
ASHG19AP1B135273755V5	0.287043	0.700765	1.05049	down	ENST00000373203	ENSG00000106991	ENG	protein_coding	DHS_promoter	Yes	chr9:130577291-130617035:-	chr9	-	130577291	130617035		Anemia;Brain Abscess;Cholecystitis;Cyanosis;Dyspnea;Epilepsy;Epistaxis;Hemangioma, Cavernous;Hematemesis;Hematochezia;Hypertension, Portal;Liver Cirrhosis;Melena;Polycythemia;Seizures;Subarachnoid Hemorrhage;Hereditary hemorrhagic telangiectasia;Iron-Refractory Iron Deficiency Anemia;Clubbing;Migraine Disorders;Hemoglobin low;Conjunctival telangiectasis;Aneurysm of celiac artery;Familial primary …		glomerular_endothelial_cell		GENCODE	endoglin [Source:HGNC Symbol;Acc:HGNC:3349]	3048	AGCCAGGAGCTCCCTGCTGCCGGTCATACCACAGCCTTCATCTGCGCCCTGGGGCCAGGA	conserved	conserved			NM_001114753	7.02635	6.64315	7.09626	6.90721	6.64602	7.49398	7.56864	7.67728	7.59125	7.88645	7.46227	7.286	7.59113	7.18237	7.36315	7.40269	7.65781	7.22395	6.75361	7.04209
ASHG19AP1B126725054V5	0.84417	0.953644	1.0115	down	ENST00000220514	ENSG00000104147	OIP5	protein_coding	DHS_promoter	Yes	chr15:41601466-41624819:-	chr15	-	41601466	41624819				reticulocyte	Ribosome;Cytoplasm	GENCODE	Opa interacting protein 5 [Source:HGNC Symbol;Acc:HGNC:20300]	1236	TGGCTGCCTTGAGAGGTCACTTCTGCCTTTCCAGTGACAAAATGGTGTGCTATCTCTTAA	conserved	conserved			NM_007280	5.84458	5.77218	6.14288	5.88736	5.66854	5.82358	5.85178	5.74416	6.06024	6.37112	6.29703	6.19814	5.39572	5.74393	5.81326	5.94071	5.43042	5.61463	5.02248	5.3397
ASHG19AP1B105336095V5	0.889307	0.969166	1.00736	down	ENST00000256497	ENSG00000134109	EDEM1	protein_coding	DHS_promoter	Yes	chr3:5229358-5261642:+	chr3	+	5229358	5261642		Unipolar Depression;Major Depressive Disorder;Chemical and Drug Induced Liver Injury		thymus	Ribosome;Endoplasmic reticulum;Insoluble Fraction	GENCODE	ER degradation enhancing alpha-mannosidase like protein 1 [Source:HGNC Symbol;Acc:HGNC:18967]	6146	GCACAGGCCGAAACCTCATGAGTTAAAAGTCATCAACTCCAGCTCCAACTGCAATCGTGT	conserved	conserved			NM_014674	6.94914	6.66169	6.49861	6.79035	7.14054	7.36955	6.89099	6.99561	6.82346	7.142	6.92882	7.01958	6.87182	7.23031	6.8121	6.95834	7.02103	7.03463	7.03695	7.05652
ASHG19AP1B100021677V5	0.592005	0.85696	1.05831	down	ENST00000264930	ENSG00000113504	SLC12A7	protein_coding	DHS_promoter	Yes	chr5:1050491-1112150:-	chr5	-	1050491	1112150		Bladder Neoplasm			Nucleus;Endoplasmic reticulum;Insoluble Fraction;Nucleous;Nucleoplasm	GENCODE	solute carrier family 12 member 7 [Source:HGNC Symbol;Acc:HGNC:10915]	5280	GGTTTCCCTGTCTGTCTGTGTTAGTAGAAAAATAAAATCCTATGAAATCTGAGTACGTTG					NM_006598	12.0926	10.7717	11.9697	11.942	11.2638	11.7588	11.9142	12.2934	11.7294	12.5018	12.3799	11.8603	11.4006	11.3891	11.3636	11.708	11.8558	11.9239	11.448	10.5457
ASHG19AP1B112514606V5	0.600012	0.859374	1.04014	down	ENST00000299045	ENSG00000166046	TCP11L2	protein_coding	DHS_promoter	Yes	chr12:106696581-106740793:+	chr12	+	106696581	106740793				eosinophil		GENCODE	t-complex 11 like 2 [Source:HGNC Symbol;Acc:HGNC:28627]	2219	TCCTTGATTGATAAACGAATTAAGCTTTACATGAGAAGGCTACTTTGTCTTCCAAGCCCT	unconserved	conserved			NM_152772	7.45665	6.78672	7.16714	6.76187	6.232	6.9669	6.28213	6.60264	6.97518	7.26577	6.90256	6.99806	6.30812	6.96288	6.1075	6.31533	7.114	7.65984	7.22428	7.59531
ASHG19AP1B121205715V5	0.276006	0.694814	1.14134	down	ENST00000334571	ENSG00000119723	COQ6	protein_coding	DHS_promoter	Yes	chr14:74416996-74430373:+	chr14	+	74416996	74430373		Focal glomerulosclerosis;Sensorineural Hearing Loss (disorder);Nephrotic Syndrome;Proteinuria;Neurofibromatosis 3;Schwannomatosis;Rapidly progressive;Infantile onset;Rapidly progressive disorder;COENZYME Q10 DEFICIENCY, PRIMARY, 6;Autosomal recessive predisposition			Ribosome;Cytosol	GENCODE	coenzyme Q6, monooxygenase [Source:HGNC Symbol;Acc:HGNC:20233]	2118	AAACTTACTTTACATTAAAATTCTCTTTTTCTTCTTTGCTTAATGGGCCTGTGGCACCCA					NM_182476	5.65656	4.99002	6.03369	4.91019	2.63419	4.46906	5.37958	5.45026	6.0575	5.99372	6.26562	5.75479	5.23645	5.16123	5.4441	5.53635	5.38303	4.36111	2.84165	3.67476
ASHG19AP1B110931642V5	0.61937	0.867311	1.05564	down	ENST00000447887	ENSG00000117859	OSBPL9	protein_coding	DHS_promoter	Yes	chr1:52082764-52254141:+	chr1	+	52082764	52254141				neutrophil	Insoluble Fraction	GENCODE	oxysterol binding protein like 9 [Source:HGNC Symbol;Acc:HGNC:16386]	2940	CCAGTCTTCTGGTATCTCTCCAGTTCTTGAATTTTCAAAAATAATTGGTTTGGATTCAGG					NM_148909	6.22295	6.74847	6.35867	5.33261	4.55774	4.7501	4.84537	5.38808	5.41176	5.7283	5.18755	5.36469	4.62455	4.85254	4.194	4.79835	4.65172	4.10167	5.42815	5.22275
ASHG19AP1B135608660V5	0.0709462	0.517162	1.31382	down	ENST00000222547	ENSG00000105829	BET1	protein_coding	DHS_promoter	Yes	chr7:93622554-93633687:-	chr7	-	93622554	93633687					Endoplasmic reticulum;Ribosome	GENCODE	Bet1 golgi vesicular membrane trafficking protein [Source:HGNC Symbol;Acc:HGNC:14562]	1504	TTATCCATTTATAGGCTTCAAAAGTAAATTTTTAAATAAAATATATTAGTCGACTGTGTT	conserved	conserved			NM_005868	9.7297	7.80447	9.89561	8.75426	6.95262	8.59197	9.56173	9.51097	9.69273	10.0928	10.3627	9.8242	9.88613	9.55344	9.86828	10.0632	9.86511	9.40345	6.42375	5.89729
ASHG19AP1B109028721V5	0.197385	0.642024	1.16324	down	ENST00000433360	ENSG00000158528	PPP1R9A	protein_coding	DHS_promoter	Yes	chr7:94536949-94920577:+	chr7	+	94536949	94920577				middle_temporal_gyrus	Nucleus;Cytoplasm	GENCODE	protein phosphatase 1 regulatory subunit 9A [Source:HGNC Symbol;Acc:HGNC:14946]	5369	TGGATCCAAGAAACCAATAATTTTACCTTCAATGATGACTTCAGTCCCAGCAGTACCAGT	conserved	conserved			NM_001166160	7.01888	5.26711	7.05547	5.52806	4.54614	5.83377	7.09819	5.89562	7.26423	7.03678	6.89369	6.89532	7.01835	6.40914	6.17854	6.54261	6.64086	6.10724	3.95352	4.49414
ASHG19AP1B135606211V5	0.70472	0.902428	1.01914	down	ENST00000265806	ENSG00000104679	R3HCC1	protein_coding	DHS_promoter	Yes	chr8:23145421-23153792:+	chr8	+	23145421	23153792				neuron_projection_bundle	Cytosol;Ribosome	GENCODE	R3H domain and coiled-coil containing 1 [Source:HGNC Symbol;Acc:HGNC:27329]	1773	GGCCTGGAGACCCAACTGGCCTGGATCTGCGTCCCGACGTAGCTGGCGCCCCCAACACCA	conserved	conserved			NM_001136108	7.49746	7.02212	7.44874	7.22572	7.04012	7.17284	8.22258	7.48947	7.91112	8.00664	7.97439	7.79033	7.96247	8.01222	7.66336	7.72751	7.96613	7.54032	7.09488	7.22269
ASHG19AP1B100130774V5	0.011682	0.405807	1.35858	down	ENST00000304863	ENSG00000169021	UQCRFS1	protein_coding	DHS_promoter	Yes	chr19:29696228-29704448:-	chr19	-	29696228	29704448		Myocardial Ischemia			Ribosome;Cytosol;Cytoplasm	GENCODE	ubiquinol-cytochrome c reductase, Rieske iron-sulfur polypeptide 1 [Source:HGNC Symbol;Acc:HGNC:12587]	3475	GTGCTTTAGTACCCTCATTTTTCTAAACTGTAGGAACATACTATTTAAATATCAGAAGTA	conserved	conserved			NM_006003	6.03612	3.65777	6.45333	5.35622	3.14349	3.81761	5.03582	4.86467	5.5826	5.67859	5.81837	5.5167	4.65376	4.57309	4.76773	5.51118	5.02461	4.14725	3.31218	2.71867
ASHG19AP1B115942692V5	0.0102524	0.392131	1.322	down	ENST00000369498	ENSG00000165775	FUNDC2	protein_coding	DHS_promoter	Yes	chrX:154254960-154288578:+	chrX	+	154254960	154288578				reticulocyte	Ribosome;Cytosol;Cytoplasm	GENCODE	FUN14 domain containing 2 [Source:HGNC Symbol;Acc:HGNC:24925]	6455	GGACATGAGAAATAAATTTCCATCAAGTGTAATCTACCGTCTCATGATGACCACAACCCT					NM_023934	6.63754	5.60967	7.01937	5.41722	4.47476	4.59342	6.38745	5.87436	6.74966	6.56499	6.73646	6.61749	6.15263	5.95532	6.01298	6.87114	6.35033	6.21551	4.69199	4.67778
ASHG19AP1B100079720V5	0.291371	0.703228	1.11611	down	ENST00000253008	ENSG00000130711	PRDM12	protein_coding	DHS_promoter	Yes	chr9:133539981-133558368:+	chr9	+	133539981	133558368		Congenital Pain Insensitivity;NEUROPATHY, HEREDITARY SENSORY AND AUTONOMIC, TYPE VIII	Yes	amygdala		GENCODE	PR/SET domain 12 [Source:HGNC Symbol;Acc:HGNC:13997]	2476	GCGTTCTACTTCCAGAAGATGGTCACTTTAACCTTGTAAATATTTATCTAAAATGATATT	conserved	conserved			NM_021619	7.1116	6.21355	7.30563	6.53853	6.29382	6.08663	6.82176	6.28995	7.4063	7.56983	7.71659	6.62585	7.53327	6.89713	7.17048	7.2672	7.26155	6.57639	5.50312	4.87283
ASHG19AP1B100113647V5	0.00968613	0.392131	1.54202	down	ENST00000282276	ENSG00000247626	MARS2	protein_coding	DHS_promoter	Yes	chr2:198570093-198573111:+	chr2	+	198570093	198573111		Ataxia, Spastic, 3, Autosomal Recessive;COMBINED OXIDATIVE PHOSPHORYLATION DEFICIENCY 25			Ribosome;Insoluble Fraction;Cell Membrane	GENCODE	methionyl-tRNA synthetase 2, mitochondrial [Source:HGNC Symbol;Acc:HGNC:25133]	3019	CATGTGCATAATTTACCTCATGATTTCTTTTGGTCAATCAGGATCTTTAATACAATATAG	conserved	conserved			NM_138395	8.06261	6.25821	8.38688	6.91113	5.1779	6.61138	7.52484	7.62243	7.78784	8.36463	8.59474	8.0387	7.95655	7.6577	7.67026	8.58524	8.00508	7.63476	2.88891	3.63493
ASHG19AP1B138146451V5	0.363834	0.746172	1.18103	down	ENST00000359446	ENSG00000168675	LDLRAD4	protein_coding		Yes	chr18:13278102-13652753:+	chr18	+	13278102	13652753				plasmacytoid_dendritic_cell		GENCODE	low density lipoprotein receptor class A domain containing 4 [Source:HGNC Symbol;Acc:HGNC:1224]	8486	GACCGAGCACCCGCCTCCGGGCATCTTCAACTCGGAGCTGGAGTTCGCCCAAATCATCAT					NM_181481	8.3472	7.15736	8.25222	9.02829	5.73803	6.79603	8.5214	5.36846	8.20595	5.93657	7.62704	7.7715	5.90123	8.09075	7.20451	6.76468	6.20986	6.62819	5.63873	5.62324
ASHG19AP1B116474186V5	0.0622601	0.501817	1.11076	down	ENST00000373358	ENSG00000102390	PBDC1	protein_coding	DHS_promoter	Yes	chrX:75392771-75398039:+	chrX	+	75392771	75398039					Cytoplasm;Insoluble Fraction	GENCODE	polysaccharide biosynthesis domain containing 1 [Source:HGNC Symbol;Acc:HGNC:28790]	1201	CACCATCTTTGCCCCCAGGATACAATTCTTTGCCATTGAAATTGCTCGGAACCGGGAAGG	unconserved	conserved			NM_016500	8.08088	7.34618	8.28698	7.72565	7.06994	7.47817	8.38912	7.9086	8.15959	8.30708	8.2688	8.26606	8.19899	7.87667	7.72825	8.23724	8.0232	7.69343	6.5281	6.66691
ASHG19AP1B112713128V5	0.629158	0.871795	1.04263	down	ENST00000409115	ENSG00000187514	PTMA	protein_coding	DHS_promoter	No	chr2:232573219-232578251:+	chr2	+	232573219	232578251		Adenoma;Fatty Liver;Lung Neoplasms;Rhabdomyosarcoma	Yes		Ribosome;Cytoplasm	GENCODE	prothymosin alpha [Source:HGNC Symbol;Acc:HGNC:9623]	1221	GTGTGAAACAATGTTGTCCAACAATAAACAGGAATTTTATTTTGCTGAGTTGTTCTAACA					NM_002823	13.7435	13.1019	13.2313	14.0532	14.0925	14.4388	14.7989	14.4687	14.0024	14.8016	14.5521	14.5258	14.4049	14.5258	14.0295	13.8025	14.5016	14.7061	13.687	14.626
ASHG19AP1B105119170V5	0.126595	0.573839	1.24053	down	ENST00000306999	ENSG00000106524	ANKMY2	protein_coding	DHS_promoter	Yes	chr7:16639401-16685442:-	chr7	-	16639401	16685442					Cytosol;Insoluble Fraction	GENCODE	ankyrin repeat and MYND domain containing 2 [Source:HGNC Symbol;Acc:HGNC:25370]	2555	TGTTCAGTTTGCAAAATGGTAATATATTGTGATCAAACCTGCCAGAAAACACACTGGTTT	conserved	conserved			NM_020319	8.37223	7.44	8.53971	7.55974	7.05538	8.07829	8.54243	8.32192	8.59498	8.79894	8.89774	8.59084	8.69011	8.00855	8.07108	9.22574	8.71933	8.06661	4.96427	5.83561
ASHG19AP1B100055898V5	0.042798	0.479908	1.2422	down	ENST00000437635	ENSG00000189325	C6orf222	protein_coding	DHS_enhancer	Yes	chr6:36283534-36304662:-	chr6	-	36283534	36304662				small_intestine		GENCODE	chromosome 6 open reading frame 222 [Source:HGNC Symbol;Acc:HGNC:33769]	3736	ATCTGAGTCTCATTTTTGTACCGTGTTATTTGAGCAAATAAATACATTAACTTGCACAAA	conserved	conserved			NM_001010903	5.36587	3.65777	5.72859	3.79509	3.75284	4.47578	4.78604	4.08697	5.82405	5.49939	5.53826	5.35194	5.25196	4.73414	5.12959	4.60924	4.84919	3.4664	4.50929	3.50682
ASHG19AP1B128579701V5	0.347417	0.736933	1.1316	down	ENST00000300182	ENSG00000166926	MS4A6E	protein_coding		Yes	chr11:60102304-60108441:+	chr11	+	60102304	60108441				adult_endothelial_progenitor_cell		GENCODE	membrane spanning 4-domains A6E [Source:HGNC Symbol;Acc:HGNC:14285]	711	GGAAAACCTAACCATTATAAAAAAGCAAACTTGAGTTTCCTAAATGTAAGCATTTAAAGT	unconserved	unconserved			NM_139249	3.24307	3.65777	5.73302	3.80941	4.51396	4.65965	4.08615	3.31023	4.14024	5.03993	3.16217	4.04649	4.2713	4.14865	2.95432	3.67181	4.19337	4.52625	4.06642	3.61783
ASHG19AP1B102434158V5	0.254336	0.682514	1.10743	down	ENST00000420878	ENSG00000186814	ZSCAN30	protein_coding	DHS_promoter	Yes	chr18:32831032-32870196:-	chr18	-	32831032	32870196			Yes	pineal_body	Nucleus;Insoluble Fraction	GENCODE	zinc finger and SCAN domain containing 30 [Source:HGNC Symbol;Acc:HGNC:33517]	4323	TCCATTATCTTTCGGGAAAGCTCTCTGGGGCAGGCGCGTCAACCGCTTGTACTCTGCGAT	unconserved	conserved			NM_001166012	4.86134	5.37727	5.06006	3.81804	4.9025	4.30809	4.36206	4.38162	4.14527	4.27857	4.90018	4.40288	4.1997	3.74863	4.36796	3.52691	4.46001	4.91032	5.32281	5.78727
ASHG19AP1B107444938V5	0.0377198	0.474179	1.3204	down	ENST00000231512	ENSG00000113583	C5orf15	protein_coding	DHS_promoter	Yes	chr5:133291193-133304478:-	chr5	-	133291193	133304478					Ribosome;Endoplasmic reticulum;Cytoplasm;Insoluble Fraction	GENCODE	chromosome 5 open reading frame 15 [Source:HGNC Symbol;Acc:HGNC:20656]	2358	ACAAAAGGAAGATTTTTCTTCTGGTTCAAAGCAGGAAATGGCGTGATGGCCTTTGTTCCA	conserved	conserved			NM_020199	6.03183	4.80475	6.43822	4.77119	2.63419	5.20521	6.06732	6.05388	6.68867	6.80162	6.91038	7.14772	5.97049	5.71204	5.72372	7.24203	6.37299	5.90846	4.62555	4.64405
ASHG19AP1B100026955V5	0.244085	0.677301	1.22142	down	ENST00000332118	ENSG00000182934	SRPRA	protein_coding	DHS_promoter	Yes	chr11:126132814-126138854:-	chr11	-	126132814	126138854					Ribosome;Endoplasmic reticulum;Chromatin;Insoluble Fraction	GENCODE	SRP receptor subunit alpha [Source:HGNC Symbol;Acc:HGNC:11307]	3069	TTGTCCTGTAGCTTGATATTACAGATGTGCTATTAGTGCAATAAGGTGAAGGCTGTCTGC	conserved	conserved			NM_003139	10.9272	8.5282	10.6417	10.2625	8.12129	10.5545	11.7986	11.369	11.9512	12.2076	12.0399	11.8434	12.083	11.4416	11.3819	11.9449	12.0944	11.314	7.98033	7.77462
ASHG19AP1B141274476V5	0.417393	0.777407	1.03949	down	ENST00000278829	ENSG00000221968	FADS3	protein_coding	DHS_promoter	Yes	chr11:61640998-61659006:-	chr11	-	61640998	61659006					Ribosome;Endoplasmic reticulum;Nucleus;Nucleous	GENCODE	fatty acid desaturase 3 [Source:HGNC Symbol;Acc:HGNC:3576]	1779	CCGCCTCATCGGCCACCACGGCGCTGAGGACGCCACGGATGCCTTCCGTGCCTTCCATCA	conserved	conserved			NM_021727	5.36124	5.35742	4.50659	4.96612	5.16298	4.91761	5.01172	5.17303	5.46894	4.99821	5.27135	5.16123	5.12043	5.4477	4.93712	4.56472	4.95573	4.89058	5.92001	5.83712
ASHG19AP1B118533425V5	0.99212	0.997728	1.00051	down	MICT00000235724	CATG00000058862	CATG00000058862.1	protein_coding	DHS_enhancer	Yes	chr22:48716224-48746439:-	chr22	-	48716224	48746439						FANTOM5CAT	At least 1 of the 10 top ranked transcript is CPAT coding and max ORF size >=300, NOT annotated as nonCoding in GENCODE	3057	TTGCTTCCTCCGTGGGAAATGCTGGACTCTTTAACCTCAATAAAAGTGGTGAGCTGAGCT	conserved	unconserved				6.29456	5.6948	5.86159	5.62496	5.8596	6.24846	6.03935	5.76639	6.0754	6.02923	5.85426	6.00278	5.538	5.54532	5.46647	5.3811	5.15669	5.56478	5.34505	5.54871
ASHG19AP1B143323714V5	0.124234	0.572543	1.23166	down	ENST00000618403	ENSG00000278535	DHRS11	protein_coding	DHS_promoter	Yes	chr17:34948228-34957235:+	chr17	+	34948228	34957235				small_intestine	Cytosol;Nucleous;Nucleoplasm	GENCODE	dehydrogenase/reductase 11 [Source:HGNC Symbol;Acc:HGNC:28639]	1598	ACCAGGGCCTGGCCCAGTGGATTTCATGGTGATCATTAAAAAAGAAAAATCGCAACCAAT	conserved	conserved			NM_024308	8.98831	7.89299	8.9057	8.59988	7.03474	8.03686	9.74404	9.24252	9.63518	10.1411	9.77615	9.31437	9.14729	9.02221	9.29911	9.47157	9.96171	8.4555	6.34049	7.22826
ASHG19AP1B122002074V5	0.154182	0.603036	1.06556	down	ENST00000037869	ENSG00000035141	FAM136A	protein_coding	DHS_promoter	Yes	chr2:70523107-70529222:-	chr2	-	70523107	70529222					Ribosome;Cytosol	GENCODE	family with sequence similarity 136 member A [Source:HGNC Symbol;Acc:HGNC:25911]	1810	TGGCAGTAAGGCTTTCCCCTGTAACAAGCCAGAGCCCTCCAAGGTACCAGACTCTTCTTA	conserved	conserved			NM_032822	5.56789	6.35784	6.54601	6.53334	6.73083	5.90862	6.72971	6.23041	6.91555	7.03923	6.98963	6.79571	6.72783	6.51604	6.27215	6.52443	6.76254	6.80182	6.67458	6.55182
ASHG19AP1B110047591V5	0.0296693	0.455955	1.20272	down	ENST00000316534	ENSG00000144061	NPHP1	protein_coding	DHS_promoter	Yes	chr2:110879888-110962619:-	chr2	-	110879888	110962619		Anemia;Apnea;Cerebellar Ataxia;Hypertensive disease;Hypogonadism;Kidney Diseases;Premature Menopause;Mental Retardation;Muscle hypotonia;Nystagmus;Obesity;Polyuria;Kidney Failure;Retinitis Pigmentosa;Low Vision;Polydipsia;Growth retardation;Hemoglobin low;Feeding difficulties;Impairment of urinary concentration;Congenital hypoplasia of penis;Impaired cognition;Short stature;Renal dysplasia and re…		tongue		GENCODE	nephrocystin 1 [Source:HGNC Symbol;Acc:HGNC:7905]	3756	TGTTCAATGAAGAGGAAGTTAAAGTGATCCATTTGAGAAAGTTGTATCACTTAATTCAGT	conserved	unconserved			NM_000272	4.91834	3.65777	4.56086	4.09272	4.13326	3.95444	3.98464	4.29323	3.192	3.75568	3.84903	3.96207	4.24282	3.63031	3.8187	3.50705	3.79727	3.19085	4.44841	3.77451
ASHG19AP1B122131050V5	0.440975	0.785533	1.10792	down	ENST00000216038	ENSG00000100220	RTCB	protein_coding	DHS_promoter	Yes	chr22:32783569-32808242:-	chr22	-	32783569	32808242					Ribosome;Cytosol;Insoluble Fraction	GENCODE	RNA 2',3'-cyclic phosphate and 5'-OH ligase [Source:HGNC Symbol;Acc:HGNC:26935]	2027	CCTCACCCAAACTGGTTATGGAAGAGGCTCCTGAGTCCTATAAGAATGTGACAGATGTGG	conserved	conserved			NM_014306	8.30484	6.24221	8.45077	7.40292	5.82875	6.73746	8.8303	7.95688	9.17819	9.15751	9.08866	8.97945	9.22383	8.83479	7.78083	9.2072	9.13725	8.58729	5.92961	6.09388
ASHG19AP1B100056938V5	0.0382964	0.474179	1.33608	down	ENCT00000337405	CATG00000074073	CATG00000074073.1	protein_coding	DHS_promoter	Yes	chr4:146399602-146403994:-	chr4	-	146399602	146403994						FANTOM5CAT	At least 1 of the 10 top ranked transcript is CPAT coding and max ORF size >=300, NOT annotated as nonCoding in GENCODE	4393	TGAGATACCAAACCGCACTCCCATAATGCCATTAATCCATTCATGAGGACAGATCCCTGT	conserved	conserved				12.5529	12.9822	13.7547	10.8302	11.0989	11.2802	10.4522	10.4067	11.3698	10.3777	10.6632	11.4416	9.92848	10.6226	11.5495	11.7572	11.9306	11.2401	10.9162	11.2593
ASHG19AP1B100194545V5	0.761836	0.923623	1.05662	down	ENST00000257017	ENSG00000134594	RAB33A	protein_coding	DHS_promoter	Yes	chrX:129305623-129318844:+	chrX	+	129305623	129318844				neuron_projection_bundle	Cytoplasm	GENCODE	RAB33A, member RAS oncogene family [Source:HGNC Symbol;Acc:HGNC:9773]	1258	GCATAATGCTGACACCTGCTTGTTTCCATACAAATTGATATCAAAATAAAATTTGTATAG	conserved	conserved			NM_004794	10.1739	7.53021	9.92638	8.68871	7.22226	8.97529	10.8129	8.42028	10.6309	10.893	10.4527	10.9354	10.9884	10.6762	9.72022	10.1711	10.6232	10.0717	6.25689	7.18776
ASHG19AP1B107130130V5	0.833038	0.949286	1.03522	down	ENST00000620267	ENSG00000277481	PKD1L3	protein_coding		Yes	chr16:71963441-72033877:-	chr16	-	71963441	72033877				endocrine_system		GENCODE	polycystin 1 like 3, transient receptor potential channel interacting [Source:HGNC Symbol;Acc:HGNC:21716]	5195	TGGCCTTTGGAAAAGAAAGAAAGTCGCTTAAGAAAGAAGCTGCACTAATAGATACACTGC	unconserved	conserved	Infertility Male	ENSG00000040199;ENSG00000166747;ENSG00000180917;ENSG00000182149	NM_181536	8.25578	10.0746	7.97657	7.61435	10.319	8.9306	7.57314	8.68019	7.23463	7.62204	7.38593	6.87998	7.26155	6.86472	7.33148	6.57019	7.42106	8.13929	9.68349	10.4215
ASHG19AP1B124479966V5	0.774999	0.928382	1.03698	down	ENST00000221891	ENSG00000105290	APLP1	protein_coding	DHS_promoter	Yes	chr19:36359347-36370690:+	chr19	+	36359347	36370690				nervous_system	Endoplasmic reticulum	GENCODE	amyloid beta precursor like protein 1 [Source:HGNC Symbol;Acc:HGNC:597]	2495	GACCGCCACCTTGGTCCTAGTGTCTATTCCCTGGAATTCACCCTCTCATGTTTCCCTACT	conserved	conserved			NM_001024807	10.6655	8.60295	10.2097	9.83406	9.14851	10.1898	11.6033	10.5162	11.3865	11.7877	10.8678	11.8021	11.6476	11.5688	10.8969	11.0315	11.3112	11.0762	8.51467	9.00438
ASHG19AP1B138822173V5	0.690677	0.897626	1.03268	down	ENST00000301464	ENSG00000167779	IGFBP6	protein_coding		Yes	chr12:53491229-53496124:+	chr12	+	53491229	53496124		Spontaneous abortion;Contact Dermatitis;Endometriosis;Prostatic Neoplasms;Respiratory Distress Syndrome, Adult		tendon_cell	Cytoplasm	GENCODE	insulin like growth factor binding protein 6 [Source:HGNC Symbol;Acc:HGNC:5475]	1169	CTCGGCCGAGGCCGCTGCCTTCCGGCCCGCGCGCCTGCTGTTGCAGAGGAGAATCCTAAG	conserved	conserved			NM_002178	5.129	5.3429	4.52533	4.59917	5.55338	5.06611	4.29892	5.03775	4.89833	5.07779	4.67619	4.4823	5.28264	3.87884	4.63936	4.47362	4.16601	5.129	5.521	5.7594
ASHG19AP1B100215230V5	0.0468545	0.487272	1.15422	down	ENST00000605895	ENSG00000157916	RER1	protein_coding	DHS_promoter	Yes	chr1:2323272-2336883:+	chr1	+	2323272	2336883					Ribosome;Endoplasmic reticulum	GENCODE	retention in endoplasmic reticulum sorting receptor 1 [Source:HGNC Symbol;Acc:HGNC:30309]	3044	GCCTGATGGGGCTGTTTTCTCACAATATAAACGAATAAAGTGTCTTCTGGCCTACTTCTG					NM_007033	10.3584	9.4279	10.2076	9.76648	9.46032	10.0914	10.8396	10.7325	10.5919	11.1052	10.8231	10.8307	10.8453	10.7513	10.4621	10.498	10.7531	10.3901	8.75593	9.27883
ASHG19AP1B100214036V5	0.370666	0.750859	1.05958	down	ENST00000266395	ENSG00000139053	PDE6H	protein_coding		Yes	chr12:15125956-15134799:+	chr12	+	15125956	15134799		Color vision defect;Exotropia;Hyperopia;Night Blindness;Retinitis Pigmentosa;Low Vision;Photophobia;Achromatopsia;Reduced visual acuity;Pendular Nystagmus;Electroretinogram abnormal;Cone dystrophy;Dyschromatopsia;Retinal Cone Dystrophy 3A;Progressive cone dystrophy;Visual Impairment;Nystagmus, continuous pendular;Difficulties with night vision;Photodysphoria;Autosomal recessive predisposition;Con…		pineal_body	Nucleus	GENCODE	phosphodiesterase 6H [Source:HGNC Symbol;Acc:HGNC:8790]	747	GACAACATTTATGTCACTCCCCACCTCCTCATATTTAATAAAGGAGATATTTACCTTGAA	conserved	conserved			NM_006205	9.43792	10.4722	9.6364	8.69812	9.293	9.05478	8.63419	8.69785	8.53459	8.45949	8.50025	8.66519	8.21505	8.35801	8.76687	8.79776	8.30944	8.49836	9.78402	9.41909
ASHG19AP1B104288710V5	0.221149	0.662307	1.18478	down	ENST00000533400	ENSG00000137752	CASP1	protein_coding	DHS_promoter	Yes	chr11:104896235-104905876:-	chr11	-	104896235	104905876		Albuminuria;Hypersensitivity;Inflammation;Insulin Resistance;Kidney Diseases;Liver Cirrhosis, Experimental;Myocardial Reperfusion Injury;Obesity;Pneumonia;Status Epilepticus;Hyperhomocysteinemia;AMYOTROPHIC LATERAL SCLEROSIS 1		CD14_low_CD16_positive_monocyte		GENCODE	caspase 1 [Source:HGNC Symbol;Acc:HGNC:1499]	2001	TTATTTCTTTTTCTCATAGGAAGTGAAGAGATCCTTCTGTAAAGGTTTTTGGAATTATGT					NM_001257118	6.0013	3.65777	7.27053	5.44516	7.22164	6.40577	6.34954	5.72906	6.18176	6.9151	5.89111	5.19695	4.72446	5.38001	3.45672	5.43743	4.99559	6.11609	3.63971	6.12251
ASHG19AP1B103897439V5	0.32706	0.723886	1.10785	down	ENST00000216392	ENSG00000100504	PYGL	protein_coding	DHS_promoter	Yes	chr14:51371939-51411454:-	chr14	-	51371939	51411454		Glycogen Storage Disease Type VI;Hepatomegaly;Hyperlipidemia;Hypoglycemia;Short stature;Increased liver glycogen content;Postnatal growth retardation;Liver carcinoma;Autosomal recessive predisposition		neutrophil	Ribosome;Cytosol	GENCODE	glycogen phosphorylase L [Source:HGNC Symbol;Acc:HGNC:9725]	3048	GCTGTACATGAATCCAAAGGCCTGGAACACAATGGTACTCAAAAACATAGCTGCCTCGGG					NM_002863	5.91342	5.88367	6.6576	6.00662	5.09897	6.05308	6.43725	6.70918	6.50658	6.09434	6.50316	6.37121	6.56263	6.14839	6.08776	6.28969	6.00029	6.27186	6.32698	4.84906
ASHG19AP1B100529194V5	0.608447	0.863138	1.02256	down	ENST00000218176	ENSG00000102057	KCND1	protein_coding	DHS_promoter	Yes	chrX:48818647-48827976:-	chrX	-	48818647	48827976				cerebellum	Nucleus;Chromatin;Nucleous;Nucleoplasm	GENCODE	potassium voltage-gated channel subfamily D member 1 [Source:HGNC Symbol;Acc:HGNC:6237]	4437	GCATCCCTGCGGCCTTCTGGTATACCATTGTCACCATGACCACGCTTGGCTACGGAGACA	conserved	conserved			NM_004979	7.48283	7.15657	7.64704	7.68371	7.59173	7.56993	7.66795	7.6215	7.53695	7.76384	7.73119	7.5241	7.52675	7.33867	7.84216	7.65742	7.30922	7.3175	7.04267	6.96016
ASHG19AP1B108266213V5	0.288358	0.702303	1.06831	down	ENST00000537592	ENSG00000256463	SALL3	protein_coding	DHS_promoter	Yes	chr18:76740275-76759974:+	chr18	+	76740275	76759974		Burkitt Lymphoma;Craniofacial Abnormalities	Yes	neuronal_stem_cell	Nucleus	GENCODE	spalt like transcription factor 3 [Source:HGNC Symbol;Acc:HGNC:10527]	6555	AGAGCTCAGACCATGTCCACTTCCTTTCTCCTGAAACCTAATAATCTCTCCGAGGGAGAA	conserved	conserved	auditory system disease		NM_171999	6.93999	7.21554	7.42593	7.44561	7.39784	7.34481	7.21928	7.40618	6.98362	7.52372	7.36768	7.14127	6.81192	6.94646	7.1345	6.94182	6.84316	6.92738	6.98215	6.62211
ASHG19AP1B129378887V5	0.403976	0.769287	1.03965	down	ENST00000539282	ENSG00000060982	BCAT1	protein_coding	DHS_promoter	Yes	chr12:24970415-25056009:-	chr12	-	24970415	25056009		Weight Gain			Ribosome	GENCODE	branched chain amino acid transaminase 1 [Source:HGNC Symbol;Acc:HGNC:976]	1811	CATGGCCAGCCCGCTTCGCTCCGCTGCGGCCCTTGCCCGCCAGGATTGCAGTAACGGATG					NM_001178093	6.01949	6.58363	6.27262	6.16367	6.18752	5.84748	5.93799	6.01703	6.20708	6.35447	6.29298	5.95038	5.89924	5.80541	5.8174	5.77479	5.51723	5.47285	5.88695	6.30568
ASHG19AP1B111852981V5	0.0115744	0.404285	1.27739	down	ENST00000375963	ENSG00000083223	TUT7	protein_coding	DHS_promoter	Yes	chr9:88902874-88969327:-	chr9	-	88902874	88969327			Yes	eosinophil	Cytosol;Insoluble Fraction	GENCODE	terminal uridylyl transferase 7 [Source:HGNC Symbol;Acc:HGNC:25817]	5379	AGTCTGTATCCAGTGTTATAAGGATTTTTCTCCAACAATTATAGAAGATCAGGCTCGTGA					NM_024617	6.68849	5.28983	7.27665	6.23071	5.3783	5.94591	6.69348	6.55588	6.89679	6.72872	6.582	6.86968	6.28524	5.68134	6.239	6.61815	6.48515	5.96744	4.32407	4.8684
ASHG19AP1B126718359V5	0.215199	0.6563	1.08402	down	ENST00000395834	ENSG00000100490	CDKL1	protein_coding	DHS_promoter	Yes	chr14:50796122-50862617:-	chr14	-	50796122	50862617				substantia_nigra		GENCODE	cyclin dependent kinase like 1 [Source:HGNC Symbol;Acc:HGNC:1781]	1775	GCAGCATCCTTCCAGCTTTGGATAATAAGAAGTACTACTGTGATACCAAGAAACTTAACT	unconserved	unconserved	cognitive disorder;Psychomotor Performance		NM_004196	7.2255	7.10224	7.50599	6.50859	6.38422	6.85165	7.08525	6.69689	7.46941	7.39011	7.44035	7.47348	7.53314	7.04495	6.94501	7.931	7.33273	6.84342	5.78489	5.69243
ASHG19AP1B124343194V5	0.0490155	0.489207	1.27494	down	ENST00000263780	ENSG00000083937	CHMP2B	protein_coding	DHS_promoter	Yes	chr3:87276435-87304649:+	chr3	+	87276435	87304649		Aggressive behavior;Alexia;Amyotrophic Lateral Sclerosis;Anxiety;Apraxias;Deglutition Disorders;Depressive disorder;Dysarthria;Dyspnea;Dystonia;Echolalia;Muscular fasciculation;Fatigue;Muscle Cramp;Muscle Rigidity;Muscle Spasticity;Mutism;Myoclonus;Nerve Degeneration;Pain;Babinski Reflex;Stereotyped Behavior;Stereotypic Movement Disorder;Urinary Incontinence;Xerostomia;Apathy;Mood swings;Hyperref…		eosinophil	Cytosol;Ribosome;Cytoplasm;Insoluble Fraction	GENCODE	charged multivesicular body protein 2B [Source:HGNC Symbol;Acc:HGNC:24537]	2557	ACCATGGCGTCCCTCTTCAAGAAGAAAACCGTGGATGATGTAATAAAGGAACAGAATCGA	conserved	conserved			NM_014043	10.3272	11.8302	11.9285	9.08586	9.42932	9.21085	9.0957	9.0896	9.13881	9.74096	8.97111	8.99136	8.75207	9.00284	9.77371	9.4695	9.93684	9.47561	9.28274	9.34577
ASHG19AP1B123863024V5	0.975989	0.993232	1.00211	down	ENST00000368424	ENSG00000163354	DCST2	protein_coding		Yes	chr1:154991009-155006236:-	chr1	-	154991009	155006236				chorionic_membrane_mesenchymal_stem_cell	Nucleus;Nucleous	GENCODE	DC-STAMP domain containing 2 [Source:HGNC Symbol;Acc:HGNC:26562]	2392	TACATTCAACCCTTCTTGCGCCAGACCATCGGCACCCCCGTGATTCAGTTGCTCAACCGG					NM_144622	7.09331	7.1581	6.58243	6.32389	7.15856	6.85719	5.98236	6.27953	6.25905	5.65218	5.98492	5.74424	6.11571	5.54155	5.78358	5.91776	5.1025	5.82895	6.85174	7.11767
ASHG19AP1B101410836V5	0.706468	0.90303	1.03721	down	ENST00000422081	ENSG00000241489	AC244197.3	protein_coding		Yes	chrX:148564074-148615470:-	chrX	-	148564074	148615470		Asthma;Blepharoptosis;Contracture;Contracture of joint;Deafness;Diarrhea;Dwarfism;Epilepsy;Hearing Loss, Partial;Heart failure;Congestive heart failure;Heart valve disease;Hepatomegaly;Hernia, Inguinal;Umbilical hernia;Hoarseness;Hydrocephalus;Hypertrichosis;Profound Mental Retardation;Intestinal Pseudo-Obstruction;Kyphosis deformity of spine;Macroglossia;Mucopolysaccharidosis II;Nerve Degenerati…			Nucleus	GENCODE	novel transcript	2630	CGCTGCATTACTGCGTGGGATATCTTCTAACCATACCGATGATTCTCCGTATAGCTGGTC						8.71713	8.29408	8.66495	8.78604	8.19253	8.41743	7.89823	8.18577	8.84507	9.04763	9.01873	8.65484	8.73256	9.12195	9.00084	8.12693	8.96823	8.0018	7.19508	8.06344
ASHG19AP1B119642320V5	0.230772	0.670256	1.05731	down	ENST00000602017	ENSG00000230510	PPP5D1	protein_coding	DHS_promoter	Yes	chr19:46984053-47104189:-	chr19	-	46984053	47104189				pituitary_gland	Chromatin;Nucleous;Nucleoplasm	GENCODE	PPP5 tetratricopeptide repeat domain containing 1 [Source:HGNC Symbol;Acc:HGNC:44209]	965	GCAGTGGTACAAGGACCAGAAGAAACTGCACCAGAAATGCGCCTACCAGGATTTCAGACA	conserved	unconserved			NM_001205281	6.56281	6.78638	6.79511	6.76943	6.6451	6.61774	6.92023	6.77955	6.93451	7.10573	6.92041	6.85891	7.20156	6.8936	7.01967	7.12667	7.03799	7.07635	6.9905	7.20841
ASHG19AP1B140608345V5	0.994473	0.998466	1.00049	down	ENST00000617558	ENSG00000263020	AL662899.2	protein_coding		Yes	chr6:31634597-31640123:+	chr6	+	31634597	31640123					Nucleus;Nucleous;Nucleoplasm	GENCODE	novel protein	991	CCAGCCAATGCTTCCCATTGTTCCTGTTCCCGACATCCGGACGTGCCACTTCTGCCTCGT						7.18782	7.15592	7.33489	7.04209	6.90571	7.00941	6.93359	7.10989	7.12643	7.31291	7.25224	7.22053	6.86977	7.13575	6.54658	6.49453	6.85956	6.94283	7.73929	7.16027
ASHG19AP1B100154462V5	0.0744285	0.519724	1.20134	down	ENST00000227507	ENSG00000110092	CCND1	protein_coding	DHS_promoter	Yes	chr11:69455855-69469242:+	chr11	+	69455855	69469242		Adenocarcinoma;Anemia;Anorexia;Bone Marrow Diseases;Brain Neoplasms;Squamous cell carcinoma;Carcinoma, Transitional Cell;Cecal Neoplasms;Neoplastic Cell Transformation;Uterine Cervical Neoplasm;Colonic Neoplasms;Colorectal Neoplasms;Adenoid Cystic Carcinoma;Esophageal Neoplasms;Fatigue;Fever;Pathological fracture;Hemangiosarcoma;Von Hippel-Lindau Syndrome;Hyperparathyroidism;Hyperplasia;Intestina…		smooth_muscle_cell_of_the_subclavian_artery	Ribosome;Cytosol	GENCODE	cyclin D1 [Source:HGNC Symbol;Acc:HGNC:1582]	4307	TTCCAGCAGAAGACAAAAAGACAAACATGAAAGTCTAGAAATAAAACTGGTAAAACCCCA	conserved	conserved			NM_053056	9.49293	9.09012	9.61492	9.23617	9.37556	10.5017	10.5765	10.054	9.76118	10.2796	10.164	9.96171	9.61419	9.74685	9.48112	9.63178	10.0567	10.9025	10.0972	9.70508
ASHG19AP1B100217831V5	0.565409	0.843924	1.12941	down	ENST00000342972	ENSG00000187601	MAGEH1	protein_coding	DHS_promoter	Yes	chrX:55478538-55479999:+	chrX	+	55478538	55479999				pituitary_gland	Cytoplasm;Insoluble Fraction	GENCODE	MAGE family member H1 [Source:HGNC Symbol;Acc:HGNC:24092]	1462	ACCATGATTTTCCTTAGTTACTGCAGAACATAGAGAAAAATAAAAGCCTAACGAATAGTA	conserved	conserved			NM_014061	12.1284	8.92762	11.7466	11.0368	9.68349	11.3968	13.8754	11.8626	13.408	13.772	13.4798	13.4698	13.6769	13.1082	12.2556	13.1884	13.3508	12.6342	8.13488	9.52277
ASHG19AP1B128615516V5	0.0364786	0.473094	1.34457	down	ENST00000366534	ENSG00000179397	CATSPERE	protein_coding	DHS_promoter	Yes	chr1:244624678-244803806:+	chr1	+	244624678	244803806				testis	Nucleus	GENCODE	catsper channel auxiliary subunit epsilon [Source:HGNC Symbol;Acc:HGNC:28491]	3333	TGTACTCTCACATGGCATGAAAAAATAAACTAAATTTGACTATTACAATCCTTTGTAAGA					NM_001130957	7.08076	4.93297	6.50492	5.13033	3.48723	5.77255	6.05505	6.31667	6.53087	7.10969	6.89593	6.47823	6.23175	5.92366	5.52571	6.68701	6.51271	5.46332	3.95943	2.71867
ASHG19AP1B115644839V5	0.22919	0.669057	1.24111	down	ENST00000370665	ENSG00000137976	DNASE2B	protein_coding		Yes	chr1:84864215-84880701:+	chr1	+	84864215	84880701						GENCODE	deoxyribonuclease 2 beta [Source:HGNC Symbol;Acc:HGNC:28875]	1269	TGGGAAGGACATTACAACAGCTATATGAAGCATATGCCTCTAAGAGTAACAACACAGCCT					NM_021233	4.51903	6.28753	8.44801	5.95904	5.96239	5.66983	5.97337	5.44812	5.65593	5.3592	4.7724	6.46576	5.72605	5.45702	5.29789	5.68378	5.63906	5.04993	5.86836	5.85458
ASHG19AP1B105710485V5	0.963735	0.990456	1.00207	down	ENST00000439785	ENSG00000168661	ZNF30	protein_coding	DHS_promoter	Yes	chr19:35417807-35436074:+	chr19	+	35417807	35436074			Yes	pineal_body	Cytosol;Insoluble Fraction	GENCODE	zinc finger protein 30 [Source:HGNC Symbol;Acc:HGNC:13090]	2651	TGCGGGAGCGGCAGGGCAGGGAGGCTTTTGAACTTCTCAGATAGAGGAACCCCAGTGAAG					NM_001099438	7.01365	6.37501	6.94426	7.12698	7.03299	7.2433	7.08875	7.38042	7.24855	6.75199	6.977	7.08765	7.14394	7.09469	7.05474	7.07434	7.04202	7.14001	7.18001	6.97035
ASHG19AP1B100002091V5	0.762184	0.923623	1.02272	down	ENST00000263257	ENSG00000104967	NOVA2	protein_coding	DHS_promoter	Yes	chr19:46436992-46476804:-	chr19	-	46436992	46476804				nervous_system		GENCODE	NOVA alternative splicing regulator 2 [Source:HGNC Symbol;Acc:HGNC:7887]	7803	CAGTGTCCGTTGTGTGACCTAGTGCACCATGTATTAGCTTCCATGGCCCCCACCCCAGCC	conserved	conserved			NM_002516	7.82963	7.0678	7.74383	7.67084	7.9935	7.93176	7.62732	7.62555	7.60997	8.41051	7.82212	7.53339	7.36515	7.26627	7.46251	7.36623	7.67779	7.72165	6.85027	7.67447
ASHG19AP1B102431034V5	0.322912	0.722072	1.08116	down	ENST00000344962	ENSG00000188732	FAM221A	protein_coding	DHS_promoter	Yes	chr7:23719749-23742269:+	chr7	+	23719749	23742269				neuron_projection_bundle		GENCODE	family with sequence similarity 221 member A [Source:HGNC Symbol;Acc:HGNC:27977]	1472	CAGCTCGCTGGCGGAAGGCTACATGCGGTTAGATGACAGTGGGATTGGTGTACCTTCAGT	conserved	conserved			NM_199136	7.45255	6.1265	6.9531	6.60847	5.63629	6.45919	7.25859	6.41972	7.37501	7.31452	7.08331	7.82691	7.44771	7.64109	7.0919	7.50083	7.54849	7.37739	6.25565	6.55759
ASHG19AP1B100176476V5	0.266246	0.690365	1.27075	down	ENST00000369750	ENSG00000146242	TPBG	protein_coding	DHS_promoter	Yes	chr6:83073348-83080545:+	chr6	+	83073348	83080545		Prostatic Neoplasms			Ribosome;Cytosol;Nucleus;Insoluble Fraction	GENCODE	trophoblast glycoprotein [Source:HGNC Symbol;Acc:HGNC:12004]	6484	CAGTTTGCTCTAGATTTTACTTTGTTAAAAATTACCATGTTTTAACCCCCGAAAACATTT	conserved	conserved				6.9294	3.65777	6.686	5.04513	3.66083	5.17067	7.57391	5.52388	7.57314	7.46977	7.49643	6.97536	7.81338	6.29149	6.59286	7.43929	6.73963	6.67621	2.5509	2.71867
ASHG19AP1B136063185V5	0.018466	0.435094	1.36172	down	ENST00000372569	ENSG00000146215	CRIP3	protein_coding	DHS_promoter	Yes	chr6:43273210-43276535:-	chr6	-	43273210	43276535				embryonic_stem_cell	Cytosol;Nucleus	GENCODE	cysteine rich protein 3 [Source:HGNC Symbol;Acc:HGNC:17751]	962	CTGGAGCTTCAAGGTACTCATAAAACTTGTGTTTATTGAATTTCAGCCTCTGTGGCTTCT	conserved	conserved			NM_206922	7.424	6.73457	8.03505	6.81946	5.35266	6.97326	7.45454	7.68945	7.67916	8.22871	7.7818	7.35152	7.55039	7.02557	6.81141	7.49618	7.76238	6.79044	2.5509	4.42629
ASHG19AP1B114912204V5	0.311322	0.716204	1.08195	down	ENST00000319017	ENSG00000178537	SLC25A20	protein_coding	DHS_promoter	Yes	chr3:48894369-48936426:-	chr3	-	48894369	48936426		Atrioventricular Block;Comatose;Epilepsy;Hepatomegaly;Hypoglycemia;Hypotension;Lethargy;Muscle hypotonia;Rhabdomyolysis;Seizures;Tachycardia, Ventricular;Liver Dysfunction;Elevated creatine kinase;Premature ventricular contractions;Liver function tests abnormal finding;Muscle Weakness;Hyperammonemia;Hepatic enzyme increased;Creatine phosphokinase serum increased;Ventricular hypertrophy;Carnitine-…		hepatocyte		GENCODE	solute carrier family 25 member 20 [Source:HGNC Symbol;Acc:HGNC:1421]	1879	ACCACAGGAATCATGACTCCTGGAGAACGGATCAAGTGCTTATTACAGATTCAGGCTTCT	conserved	conserved			NM_000387	4.95386	5.58753	5.04424	5.18347	4.92677	4.40897	4.92634	5.72737	4.87456	4.38448	5.25322	4.25432	4.38031	4.59075	5.16329	4.95903	4.98825	5.29864	5.26907	4.794
ASHG19AP1B100095934V5	0.548586	0.836775	1.11172	down	ENST00000378616	ENSG00000047597	XK	protein_coding	DHS_promoter	Yes	chrX:37545009-37591383:+	chrX	+	37545009	37591383		Mental disorders;Hematological Disease;Movement Disorders;Neuromuscular Diseases;Peripheral Neuropathy;Elevated creatine kinase;Muscle Weakness;Generalized seizures;Creatine phosphokinase serum increased;Chorea Acanthocytosis Syndrome;Blood group deletion syndrome;Acanthocytosis;Cardiomyopathies;Generalized seizures, recurrent		blood	Endoplasmic reticulum;Insoluble Fraction	GENCODE	X-linked Kx blood group [Source:HGNC Symbol;Acc:HGNC:12811]	5209	GCTTCTCTGCAGTCGTTGATGCTAATAAATATTGTCCTGTTTCTTCATATAATAAATTAA	conserved	conserved			NM_021083	8.83106	6.75663	9.26477	7.74236	6.3727	7.21075	8.89482	8.35312	9.58281	9.81148	10.0814	9.28964	9.86	9.29264	9.31899	10.257	9.88433	9.04226	5.51468	5.7501
ASHG19AP1B133517726V5	0.559385	0.840554	1.03022	down	ENST00000215912	ENSG00000100100	PIK3IP1	protein_coding	DHS_promoter	Yes	chr22:31677579-31688514:-	chr22	-	31677579	31688514				alpha_beta_T_cell	Endoplasmic reticulum;Insoluble Fraction;Cell Membrane	GENCODE	phosphoinositide-3-kinase interacting protein 1 [Source:HGNC Symbol;Acc:HGNC:24942]	2467	AGAAACGGCCTTGCGAGGACCTGCGCTGTCCAGAGACCACCTCCCAGGCCCTGCCAGCCT	conserved	conserved	narcolepsy		NM_052880	6.65415	6.70953	6.76768	6.79956	7.09556	6.89415	6.99166	7.07931	7.11139	7.06828	7.08685	6.95693	7.00476	7.25556	7.13766	7.04873	7.05065	7.19229	7.60793	7.42273
ASHG19AP1B115369874V5	0.251426	0.681288	1.22661	down	ENST00000381854	ENSG00000106993	CDC37L1	protein_coding	DHS_promoter	Yes	chr9:4679566-4708398:+	chr9	+	4679566	4708398					Ribosome;Cytosol	GENCODE	cell division cycle 37 like 1 [Source:HGNC Symbol;Acc:HGNC:17179]	3502	ATCCTTACCACAGAATCCAGATTATCTTCAGTATTCTATCAGTACAGCTCTCTGCAGCTT	conserved	conserved			NM_017913	8.35041	5.57421	8.42843	6.72307	4.75498	6.01321	8.70526	7.32416	9.12488	8.97085	8.9364	8.99079	9.25028	8.40821	7.68903	9.2452	8.94132	8.32993	4.83752	4.88709
ASHG19AP1B123149485V5	0.0907212	0.542702	1.0671	down	ENST00000373542	ENSG00000067177	PHKA1	protein_coding	DHS_promoter	Yes	chrX:71798664-71933888:-	chrX	-	71798664	71933888		Elevated creatine kinase;Muscle Weakness;muscle degeneration;Creatine phosphokinase serum increased;Neurogenic Muscular Atrophy;Impaired exercise tolerance;Skeletal muscle atrophy;Neurogenic muscle atrophy, especially in the lower limbs;Glycogen Storage Disease, Type IXD;Myoglobinuria, exercise-induced;X- linked recessive;Exercise-induced myalgia;Exercise-induced muscle stiffness;Exercise-induced…		pituitary_gland	Insoluble Fraction;Cell Membrane	GENCODE	phosphorylase kinase regulatory subunit alpha 1 [Source:HGNC Symbol;Acc:HGNC:8925]	6020	AGCTGAGAGTCAGTCACCTGGAACCTCTATGACTCCAAGTAGTGGGTCCTTTCCTAGTGC					NM_002637	5.58573	5.52434	5.42005	5.06932	5.39393	5.62133	5.35796	5.6304	5.29346	5.37331	5.22622	5.21355	5.03378	5.3254	5.63206	5.15862	5.47267	5.50745	5.29346	5.57731
ASHG19AP1B126678554V5	0.134394	0.582797	1.11878	down	ENST00000398841	ENSG00000090238	YPEL3	protein_coding	DHS_promoter	Yes	chr16:30103635-30107521:-	chr16	-	30103635	30107521		Liver Cirrhosis, Experimental		eosinophil	Cytosol;Nucleoplasm	GENCODE	yippee like 3 [Source:HGNC Symbol;Acc:HGNC:18327]	1588	AGTTTCCCCATGGATGCAACCTGAGGCCTCCTCACTGAGTCAAAACCGAGACGCCTCTGG	conserved	conserved			NM_031477	7.46633	8.77609	7.85995	6.89082	7.30669	7.49326	7.00114	7.09654	7.48881	7.19157	7.07744	7.37966	7.01625	7.1136	8.09331	7.75178	7.96485	7.54214	7.55049	7.19795
ASHG19AP1B120067811V5	0.00169331	0.325127	1.35673	down	ENST00000265909	ENSG00000120451	SNX19	protein_coding	DHS_promoter	Yes	chr11:130745331-130786404:-	chr11	-	130745331	130786404					Endoplasmic reticulum;Ribosome	GENCODE	sorting nexin 19 [Source:HGNC Symbol;Acc:HGNC:21532]	6535	GACTTAATAAAACCTAAATGGAAAATAAATTCCTAAATCTGAGCCTAGGAGCATGTATAA	unconserved	conserved			NM_014758	9.42542	8.14597	9.12983	8.42326	7.16037	8.3539	8.74777	8.91025	8.74331	9.35559	9.16266	8.90969	8.64893	8.78336	8.99583	8.96416	9.17957	8.39412	6.79486	6.32541
ASHG19AP1B105293349V5	0.968976	0.992439	1.00214	down	ENST00000248071	ENSG00000127528	KLF2	protein_coding	DHS_promoter	Yes	chr19:16435628-16438685:+	chr19	+	16435628	16438685		Lung diseases	Yes	eosinophil	Endoplasmic reticulum	GENCODE	Kruppel like factor 2 [Source:HGNC Symbol;Acc:HGNC:6347]	2018	AGGCCCGGTGGGAAAAGACCACGATCCTCCTTGACGAGTTTTGTTTTTCAAAATGGTGCA	conserved	conserved			NM_016270	8.14914	8.12425	8.21455	8.76966	8.58105	8.71634	8.54178	8.66662	7.91481	8.61679	7.98154	8.14772	8.52499	8.51811	8.53543	8.23815	8.42069	8.79177	9.18193	8.23296
ASHG19AP1B113062001V5	0.11028	0.560674	1.06753	down	ENST00000253237	ENSG00000105447	GRWD1	protein_coding	DHS_promoter	Yes	chr19:48949030-48960279:+	chr19	+	48949030	48960279					Ribosome;Nucleus;Cytoplasm;Cytosol;Insoluble Fraction	GENCODE	glutamate rich WD repeat containing 1 [Source:HGNC Symbol;Acc:HGNC:21270]	5571	AAGATCTGGGACCTTCGGCAGTTCAAGTCTGGTTCCCCAGTGGCCACCTTCAAGCAGCAC	conserved	conserved			NM_031485	6.00535	5.91891	5.73424	5.49845	5.93022	6.01672	6.2986	5.71221	6.32459	6.21214	6.46068	6.23556	6.21317	6.14701	6.08776	6.26109	6.14591	6.01726	5.70087	5.77955
ASHG19AP1B100085463V5	0.689172	0.896441	1.03539	down	MICT00000069659	CATG00000004228	CATG00000004228.1	protein_coding	DHS_enhancer	Yes	chr11:125009992-125011545:+	chr11	+	125009992	125011545						FANTOM5CAT	At least 1 of the 10 top ranked transcript is CPAT coding and max ORF size >=300, NOT annotated as nonCoding in GENCODE	1326	CCCCAGACCCAAATCCATGTCAAATTTCATAGATATAATTTAAGCAGGGATCAAAACCCA	conserved	conserved				4.52375	5.10875	4.92901	4.21616	4.62278	4.58411	4.28152	3.68569	4.51961	3.79794	4.09884	4.44702	3.48887	3.96035	4.0449	4.56266	4.44702	4.58107	4.54883	3.79973
ASHG19AP1B121033179V5	0.149715	0.598809	1.02084	down	ENST00000222753	ENSG00000106031	HOXA13	protein_coding		Yes	chr7:27233983-27239725:-	chr7	-	27233983	27239725	hepatocellular carcinoma	Kidney Failure;Vesico-Ureteral Reflux;Uterus bilocularis;Chordee;Brachydactyly;Recurrent urinary tract infection;Bicornuate uterus;Congenital duplication of uterus;Congenital hypoplasia of penis;Bifid scrotum;Ulnar polydactyly of fingers;Abnormal dermatoglyphic pattern;Hypospadias, balanic;Obstruction of pelviureteric junction;Hallux Varus;Renal Insufficiency;Penile hypospadias;Female Urogenital …	Yes	uterus		GENCODE	homeobox A13 [Source:HGNC Symbol;Acc:HGNC:5102]	5030	CTGGAAGTCCACTCTGCCCGACGTGGTCTCCCATCCCTCGGATGCCAGCTCCTATAGGAG	conserved	conserved	Ulcerative colitis		NM_000522	16.931	17.0532	16.8707	17.0071	17.0432	17.0318	16.9712	16.8933	16.9742	16.834	16.9931	16.8732	17.0771	17.0394	16.9712	16.9586	16.9619	17.094	17.0562	17.0071
ASHG19AP1B116989500V5	0.325109	0.722405	1.09553	down	ENST00000306052	ENSG00000157193	LRP8	protein_coding	DHS_promoter	Yes	chr1:53708036-53793686:-	chr1	-	53708036	53793686		Alcoholic Intoxication, Chronic;Myocardial Infarction;Nerve Degeneration;Schizophrenia;Unipolar Depression;Major Depressive Disorder		plasmacytoid_dendritic_cell	Ribosome;Endoplasmic reticulum;Nucleus;Chromatin;Insoluble Fraction;Nucleous;Nucleoplasm	GENCODE	LDL receptor related protein 8 [Source:HGNC Symbol;Acc:HGNC:6700]	7648	TTTCTCTTTTCCCCTTACTCTCTACCATTTCCTTTATGTGGGGAAACATTTTAAGGTAAT					NM_004631	8.34187	7.57097	8.4076	8.06608	7.14452	8.08136	8.57658	8.07443	8.77609	8.86183	8.99762	8.68636	8.64165	8.5232	8.52649	8.58345	8.5348	7.84124	7.35085	6.19217
ASHG19AP1B100070054V5	0.528604	0.829453	1.0761	down	ENST00000253462	ENSG00000131153	GINS2	protein_coding	DHS_promoter	Yes	chr16:85709804-85722605:-	chr16	-	85709804	85722605		Adenoid Cystic Carcinoma;Salivary Gland Neoplasms		reticulocyte	Ribosome;Cytoplasm	GENCODE	GINS complex subunit 2 [Source:HGNC Symbol;Acc:HGNC:24575]	2673	CTTGGAATCCTCCTGCTTTCATCTGGGGATCTTTTAGAATGAAACCACTTGTTATTGTGG	conserved	conserved			NM_016095	5.30046	5.3115	5.32649	4.94292	4.75952	5.28368	5.04392	5.35347	5.22015	5.74646	5.26188	5.3476	4.61973	4.02413	4.24592	4.58386	4.81338	3.79488	4.39469	4.40787
ASHG19AP1B103260696V5	0.0318679	0.459053	1.16126	down	ENST00000282344	ENSG00000152484	USP12	protein_coding	DHS_promoter	Yes	chr13:27640279-27746033:-	chr13	-	27640279	27746033				blood	Cytosol	GENCODE	ubiquitin specific peptidase 12 [Source:HGNC Symbol;Acc:HGNC:20485]	4511	ACCCCCTAAGAAGTTCATCACAAGATTACGGAAAGAAAATGAGCTTTTTGACAACTACAT	conserved	conserved			NM_182488	8.16786	7.60638	8.12346	7.7222	7.55302	7.92809	8.97945	7.88645	8.41184	8.28678	8.24448	8.64864	8.40411	8.29426	8.49836	8.15345	8.33492	8.06707	7.07394	7.32929
ASHG19AP1B113524092V5	0.024468	0.445543	1.19376	down	ENST00000367874	ENSG00000152382	TADA1	protein_coding	DHS_promoter	Yes	chr1:166825747-166845564:-	chr1	-	166825747	166845564					Cytosol;Insoluble Fraction	GENCODE	transcriptional adaptor 1 [Source:HGNC Symbol;Acc:HGNC:30631]	2159	TGTTCGTCAGAAATTTGATCATAGATTCCAGCCTCAAAATCCTCTCTCAGGAGCCCAGCA	conserved	conserved			NM_053053	5.15491	5.41573	4.9898	4.81206	5.05614	4.64198	5.55329	5.21634	6.12836	6.14462	6.32737	6.05262	5.64378	5.19283	4.97084	6.11386	5.27145	5.2615	3.75046	4.56554
ASHG19AP1B118920740V5	0.040247	0.479411	1.29442	down	ENST00000236273	ENSG00000117614	SYF2	protein_coding	DHS_promoter	Yes	chr1:25549170-25558984:-	chr1	-	25549170	25558984				eosinophil	Cytosol;Ribosome;Cytoplasm;Insoluble Fraction	GENCODE	SYF2 pre-mRNA splicing factor [Source:HGNC Symbol;Acc:HGNC:19824]	1345	GGCTGTTTAATCTTTGAAGCATTTTGGGCTTAAGATTGCCAGCAGCACACATCAGATGCA	conserved	conserved			NM_015484	7.8656	6.24885	8.13133	7.53869	5.5052	6.86095	7.87651	8.08812	8.46084	8.67234	9.06309	8.34346	8.5022	8.04465	8.1171	8.89353	8.52403	8.44784	6.36435	5.89211
ASHG19AP1B100243217V5	0.158974	0.607398	1.06551	down	MICT00000232590	CATG00000057494	CATG00000057494.1	protein_coding	DHS_enhancer	Yes	chr22:32927912-32946841:+	chr22	+	32927912	32946841						FANTOM5CAT	At least 1 of the 10 top ranked transcript is CPAT coding and max ORF size >=300, NOT annotated as nonCoding in GENCODE	6545	CCCTCCTGGCATGACTGGGCTCCCACCCACTGAGTCACCTGGTCCTGCTTGGCCGTGGGC	unconserved	conserved				10.1094	10.1985	10.4383	10.1725	9.78067	9.42677	9.69832	9.6179	10.1073	9.98623	9.96401	9.77816	9.90974	10.1333	10.1455	10.2389	10.1523	10.0731	9.49545	9.48002
ASHG19AP1B100091870V5	0.973261	0.992814	1.00597	down	ENST00000294889	ENSG00000162817	C1orf115	protein_coding	DHS_promoter	Yes	chr1:220863187-220872499:+	chr1	+	220863187	220872499				chorionic_membrane_mesenchymal_stem_cell	Ribosome;Cytoplasm	GENCODE	chromosome 1 open reading frame 115 [Source:HGNC Symbol;Acc:HGNC:25873]	3413	CTTCTTTTGTATCCTTTTCTTGTCCTATGATGTAAATAAAAGCCTCGATTTATGTAATGT	conserved	conserved			NM_024709	13.5014	11.4808	13.208	13.654	12.3726	13.6665	14.69	14.4206	14.6322	15.0042	14.8078	14.281	15.2006	14.2639	14.2765	14.6791	14.9736	14.4886	10.2787	12.2434
ASHG19AP1B123987087V5	0.157756	0.606959	1.1105	down	ENST00000571133	ENSG00000171490	RSL1D1	protein_coding	DHS_promoter	Yes	chr16:11927707-11945442:-	chr16	-	11927707	11945442					Cytosol;Cytoplasm	GENCODE	ribosomal L1 domain containing 1 [Source:HGNC Symbol;Acc:HGNC:24534]	5483	GGAAACCTCAATGCTGCCTCCAGAGCTTTTTGGAAATACTCAGATCCTGGCCGCCTTTGT	unconserved	unconserved			NM_015659	8.46549	7.33411	8.38549	8.04311	7.45	7.93988	8.84706	8.51966	8.97419	9.01498	8.97443	8.85714	9.16981	8.81932	8.62464	9.04674	8.91383	8.67746	7.34573	7.05302
ASHG19AP1B100112564V5	0.0497777	0.489207	1.15979	down	ENST00000330143	ENSG00000185730	ZNF696	protein_coding	DHS_promoter	Yes	chr8:144373559-144380231:+	chr8	+	144373559	144380231			Yes	substantia_nigra	Insoluble Fraction;Cell Membrane;Nucleous	GENCODE	zinc finger protein 696 [Source:HGNC Symbol;Acc:HGNC:25872]	2795	TAGAAGTGTCTCTTTGGGGAGCGTTTTTGGGGGCGTATAGTAAAGCTCTGTCATCATGAA	unconserved	unconserved			NM_030895	8.25545	7.55459	8.3588	7.4133	7.41529	7.81751	8.36806	8.24355	8.59608	8.9984	8.72386	8.21472	8.65603	8.49326	8.39293	8.58131	8.9151	8.32819	6.5712	7.03007
ASHG19AP1B125716156V5	0.106947	0.558536	1.06676	down	ENST00000233838	ENSG00000115486	GGCX	protein_coding	DHS_promoter	Yes	chr2:85771846-85788632:-	chr2	-	85771846	85788632		Angioid Streaks;Atherosclerosis;Blood Coagulation Disorders;Cutis Laxa;Ecchymosis;Epistaxis;Factor VII Deficiency;Factor X Deficiency;Hemarthrosis;Night Blindness;Optic nerve abnormalities;Retinitis Pigmentosa;Strabismus;Partial thromboplastin time increased (finding);Papule;Increased tendency to bruise;Small nose;Redundant skin;Bleeding tendency;Pseudoxanthoma Elasticum-Like Disorder with Multip…		hepatocyte	Endoplasmic reticulum;Ribosome;Nucleous	GENCODE	gamma-glutamyl carboxylase [Source:HGNC Symbol;Acc:HGNC:4247]	7569	ACGCCATACCCCAGAATACAATAAATAAGCAATTAGAAAACGTTCAAGTATGAAGGGATT	conserved	conserved			NM_000821	8.18543	8.06578	8.10465	8.11583	8.15418	8.41329	8.24042	7.74532	7.62828	7.88984	7.66674	7.58518	7.65678	7.65794	7.48651	7.55792	7.56983	7.56181	7.07622	7.01055
ASHG19AP1B110674043V5	0.777227	0.928382	1.02192	down	ENST00000016913	ENSG00000071203	MS4A12	protein_coding		Yes	chr11:60260251-60274903:+	chr11	+	60260251	60274903				colon	Cytoplasm	GENCODE	membrane spanning 4-domains A12 [Source:HGNC Symbol;Acc:HGNC:13370]	1167	GGATTGATGCACATTGGTTTTGGAATTGTTTTGTGTTTAATATCCTTCTCTTTTAGAGAA	unconserved	unconserved			NM_017716	6.35539	5.39447	5.39996	6.20667	6.00754	5.71081	6.10838	5.17879	5.62142	5.20049	5.73532	6.00732	5.69235	5.43817	5.09002	5.50753	5.01009	5.23512	4.87608	5.31801
ASHG19AP1B108749725V5	0.592052	0.85696	1.13831	down	ENST00000265969	ENSG00000129159	KCNC1	protein_coding	DHS_promoter	Yes	chr11:17756336-17804604:+	chr11	+	17756336	17804604		Epilepsy;Myoclonus;Seizures;Tremor;Myoclonic Epilepsies, Progressive;Progressive disorder;EPILEPSY, PROGRESSIVE MYOCLONIC 7		nervous_system	Nucleus	GENCODE	potassium voltage-gated channel subfamily C member 1 [Source:HGNC Symbol;Acc:HGNC:6233]	4295	TGTAGATCCAGTGTGACCAACTTTCATAACAAATTGTTCATAGTAAATAATCACCACCGT	conserved	conserved			NM_001112741	9.80371	6.09845	10.0072	8.13312	6.42425	8.40595	9.92292	8.76868	10.361	10.3917	9.81342	9.43962	10.3412	9.45815	9.43792	10.0693	10.3512	9.49616	4.30205	5.59227
ASHG19AP1B104360497V5	0.739282	0.915403	1.02222	down	ENST00000431446	ENSG00000147274	RBMX	protein_coding	DHS_promoter	No	chrX:135951346-135962884:-	chrX	-	135951346	135962884		Blepharophimosis;Moderate mental retardation (I.Q. 35-49);Obesity;Macrotia;Bulbous nose;Large auricle;Macroorchidism;Potato nose;Large protruding ears;Prominent lower lip;Prominent supraorbital ridges;Coarse facial features;X- linked recessive;Large, floppy ears;Large pinnae;Large dysplastic ears;Bulbous nasal tip;Periorbital fullness;Large prominent ears;Full lower lip;Specific learning disabili…	Yes		Cytosol;Nucleus;Insoluble Fraction	GENCODE	RNA binding motif protein X-linked [Source:HGNC Symbol;Acc:HGNC:9910]	2004	AGCAGACGCTAAGGATGCAGCCAGAGACATGAATGGAAAGCTCCTGTATCACGTGGAAGA					NM_001164803	5.89227	5.15922	5.67094	5.7307	5.08763	5.46129	5.52773	5.86415	5.90663	6.01072	5.9356	5.91033	6.09124	6.21016	6.03243	6.196	6.39308	6.28319	5.9826	5.61775
ASHG19AP1B123902081V5	0.0394868	0.476055	1.11747	down	ENST00000382374	ENSG00000165487	MICU2	protein_coding	DHS_promoter	Yes	chr13:22066839-22178353:-	chr13	-	22066839	22178353				hindgut	Insoluble Fraction	GENCODE	mitochondrial calcium uptake 2 [Source:HGNC Symbol;Acc:HGNC:31830]	1920	GCGTCAGTGTTGCGGCGCGGGATGGCAGTTTTACAGTCTCCGCACAGAAAAATGTTGAAC	conserved	unconserved			NM_152726	6.66895	7.36303	6.89369	6.5939	6.70791	6.78259	6.69604	7.07775	6.96605	6.99468	6.99281	6.85794	6.68894	6.90775	7.23344	7.00405	7.24183	6.75883	6.80751	6.86923
ASHG19AP1B103692348V5	0.516677	0.821613	1.07812	down	ENST00000431524	ENSG00000234560	OR10G8	protein_coding		Yes	chr11:123900297-123901341:+	chr11	+	123900297	123901341						GENCODE	olfactory receptor family 10 subfamily G member 8 [Source:HGNC Symbol;Acc:HGNC:14845]	1045	AGCTCTGTTGAAGCTGAAAGACAAAGTAGCACATTCTCAGAGCAAATAGACACTAGGGAA					NM_001004464	5.49515	5.7307	7.28479	5.72455	5.96406	5.30291	4.96875	4.67964	4.72974	5.17969	4.2197	4.49469	5.39032	5.49028	5.87419	5.2306	5.14173	5.56321	5.65303	5.69186
ASHG19AP1B125520674V5	0.529594	0.82968	1.07366	down	ENST00000251968	ENSG00000074319	TSG101	protein_coding	DHS_promoter	Yes	chr11:18501858-18548779:-	chr11	-	18501858	18548779		Breast Carcinoma	Yes	eosinophil	Ribosome;Cytosol;Cytoplasm	GENCODE	tumor susceptibility 101 [Source:HGNC Symbol;Acc:HGNC:15971]	1824	CCAGCTGGAGGTTGAGCTCTTCTTAAAGTATTCTTCTCTTCCTTTTATCAGTAGGTGCCC	conserved	conserved	leukemia;asthma;lymphopenia;Lymphoma		NM_006292	9.76035	7.8994	9.59651	9.45992	8.01734	9.0957	10.5183	10.3809	10.2949	10.6695	10.6209	10.534	10.5673	10.3369	10.469	10.3704	10.3945	10.0857	7.67831	7.97918
ASHG19AP1B119385167V5	0.240303	0.675088	1.10506	down	ENST00000477703	ENSG00000168273	SMIM4	protein_coding	DHS_promoter	Yes	chr3:52570621-52575907:+	chr3	+	52570621	52575907					Ribosome	GENCODE	small integral membrane protein 4 [Source:HGNC Symbol;Acc:HGNC:37257]	1770	TGCGCGTGGGCCAGGAGACCTTCTATGATGTCTACCGTAGAAAAGCCTCAGAAAGACAGT	conserved	conserved			NM_001124767	7.56811	6.73846	7.63122	7.22119	6.75311	7.30609	8.17723	7.9207	8.15716	8.39554	8.26335	8.3069	8.37878	8.14949	7.9609	7.92498	8.23076	8.18543	6.82737	7.2481
ASHG19AP1B100190146V5	0.489167	0.808471	1.10374	down	ENST00000599174	ENSG00000267909	CCDC177	protein_coding		Yes	chr14:70036533-70041554:-	chr14	-	70036533	70041554				nervous_system		GENCODE	coiled-coil domain containing 177 [Source:HGNC Symbol;Acc:HGNC:23243]	4131	AAGGTGGGAAGTAAAACATCACTTTTTACATTAAACCAGGATCAGGAATAAAATGTTACC					NM_001271507	9.3888	7.92434	9.74131	8.65554	7.87369	9.21724	9.90882	9.63855	10.0302	10.4712	10.091	10.0063	10.5472	9.81109	9.67915	10.422	10.3327	10.012	7.02222	7.71424
ASHG19AP1B110552203V5	0.0958589	0.550938	1.13718	down	ENST00000638767	ENSG00000284057	AP001273.2	protein_coding		Yes	chr11:93474830-93545544:+	chr11	+	93474830	93545544				common_myeloid_progenitor		GENCODE	novel protein, C11orf54-MED17 readthrough	2993	TGGTTTGTCTACCAGTTTTTGTCTCCAGAGACCCAAATCTGGCGCGTCTGGCCCAGCGGA						6.87908	9.75455	7.96973	6.95468	6.7494	6.85574	7.09973	7.70922	7.5784	7.65781	7.82863	7.45918	7.19905	7.3391	7.30542	7.8669	7.65694	7.4399	7.37511	7.54645
ASHG19AP1B100075510V5	0.0610283	0.501547	1.35744	down	ENST00000497454	ENSG00000237441	RGL2	protein_coding	DHS_promoter	Yes	chr6:33259431-33267101:-	chr6	-	33259431	33267101				eosinophil	Ribosome;Cytosol;Nucleus;Nucleous;Nucleoplasm	GENCODE	ral guanine nucleotide dissociation stimulator like 2 [Source:HGNC Symbol;Acc:HGNC:9769]	3278	TTCATTGCGGGTCGACGTGGTCTCCAGAATCCCCGAGTGTAGAGGCGGAGGACAGTGGAG	conserved	conserved	Rheumatoid arthritis		NM_004761_2	8.7841	11.5775	11.5797	7.74204	7.82753	7.82409	7.24238	7.79772	7.77336	8.76505	7.82833	7.45955	7.49894	8.06163	9.35816	8.25389	10.0848	8.63584	8.52649	8.42579
ASHG19AP1B100094630V5	0.000292498	0.322151	1.23983	down	ENST00000357484	ENSG00000242498	ARPIN	protein_coding	DHS_promoter	Yes	chr15:90438238-90456188:-	chr15	-	90438238	90456188				adult_endothelial_progenitor_cell	Ribosome	GENCODE	actin related protein 2/3 complex inhibitor [Source:HGNC Symbol;Acc:HGNC:28782]	7591	CTCAGGCTAAATCTTTTCACACATCCACAATCATTTTATCATAAATTCTAGAGCTGGAAA	conserved	conserved			NM_182616	6.61767	6.21831	6.63833	6.36902	5.84756	6.25096	6.14895	6.05201	6.34587	6.34086	6.87438	6.09248	5.57015	5.3055	6.27106	6.49044	6.05485	6.09917	5.61238	4.81962
ASHG19AP1B119162740V5	0.978064	0.993915	1.00157	down	ENST00000278572	ENSG00000149273	RPS3	protein_coding	DHS_promoter	Yes	chr11:75110574-75116732:+	chr11	+	75110574	75116732		melanoma;Chromosomal Instability	Yes	CD8_positive_alpha_beta_T_cell	Cytosol;Ribosome;Cytoplasm;Cell Membrane	GENCODE	ribosomal protein S3 [Source:HGNC Symbol;Acc:HGNC:10420]	907	AGCCAGAGCCGCCTGCCATGCCCCAGCCAGTCCCCACAGCATAACAGTTTCTTACTTTTG					NM_001260506	10.6632	10.0717	10.4077	11.2356	11.0073	11.2829	11.2394	11.7346	11.2829	11.2063	11.2051	11.2994	11.2297	10.9071	10.8465	11.1391	10.8564	11.4205	11.3938	11.3743
ASHG19AP1B124692509V5	0.627792	0.871152	1.01929	down	ENST00000339732	ENSG00000131386	GALNT15	protein_coding	DHS_enhancer	Yes	chr3:16216156-16271253:+	chr3	+	16216156	16271253				neuron_projection_bundle		GENCODE	polypeptide N-acetylgalactosaminyltransferase 15 [Source:HGNC Symbol;Acc:HGNC:21531]	4669	GCACTGCCTGCCGGCTTTACATCTGTTGATCTGACCTGACTGGAAGCGTCCAAAGAGGGA					NM_054110	6.30342	6.31127	6.18678	6.42721	6.25638	6.71619	6.2592	6.16065	6.06779	6.21966	5.95124	6.09958	5.85013	5.53538	6.17895	6.00254	6.12612	5.88612	5.79369	5.48518
ASHG19AP1B131987832V5	0.465909	0.798395	1.07239	down	ENST00000412055	ENSG00000163704	PRRT3	protein_coding	DHS_promoter	Yes	chr3:9987226-9994078:-	chr3	-	9987226	9994078				occipital_lobe	Insoluble Fraction;Cell Membrane;Nucleous;Nucleoplasm	GENCODE	proline rich transmembrane protein 3 [Source:HGNC Symbol;Acc:HGNC:26591]	3761	TTTTTTTCAGCCGGCATTTTGCACAGAGGCCGTGTCTTATGCGGAATACAGGGTGGGTGT	conserved	conserved			NM_207351	7.23787	6.08274	7.17854	6.67889	5.29892	6.5769	7.1117	6.98372	7.25957	7.29661	7.24363	7.02656	7.56495	7.03494	6.9082	6.91874	7.14646	6.40589	5.02346	5.1223
ASHG19AP1B100130387V5	0.0416643	0.479908	1.10884	down	ENST00000355661	ENSG00000166689	PLEKHA7	protein_coding	DHS_promoter	Yes	chr11:16809031-17035959:-	chr11	-	16809031	17035959		Angle Closure Glaucoma		pineal_body	Nucleus	GENCODE	pleckstrin homology domain containing A7 [Source:HGNC Symbol;Acc:HGNC:27049]	4980	TTTGGAGCATTTGTGAGCGTGTAAGGAAATGAGTGTTTTCTTTGTGAATCATTAAATTGA					NM_175058	6.20184	5.53983	5.41608	5.44465	5.80961	5.47665	5.33117	4.74651	5.14667	5.13818	4.70996	5.52614	4.41189	4.97013	5.34391	4.839	5.01225	5.02261	5.15184	5.00778
ASHG19AP1B100150302V5	0.58961	0.855721	1.03484	down	ENST00000396865	ENSG00000177058	SLC38A9	protein_coding	DHS_promoter	Yes	chr5:54921673-55008554:-	chr5	-	54921673	55008554		Liver neoplasms		testis	Endoplasmic reticulum	GENCODE	solute carrier family 38 member 9 [Source:HGNC Symbol;Acc:HGNC:26907]	2927	CCAAGGACGTAACCAGATCATACAACACGCGCCAGGAAAGCCCAAAAGAGGGGTGATCCC	unconserved	conserved			NM_173514	8.50797	9.20906	8.40273	8.38245	8.89141	8.63973	8.5521	8.5293	8.01734	8.27201	7.95122	8.29386	8.45797	8.67423	8.95453	8.43246	8.71366	9.05687	9.38852	9.15965
ASHG19AP1B104488773V5	0.0271395	0.452975	1.16407	down	ENST00000295888	ENSG00000163625	WDFY3	protein_coding	DHS_promoter	Yes	chr4:85590763-85887544:-	chr4	-	85590763	85887544				neutrophil	Nucleus	GENCODE	WD repeat and FYVE domain containing 3 [Source:HGNC Symbol;Acc:HGNC:20751]	14247	TGGAGTGGTTCGGTTTTGGAGAATGGAATTTTTGCAAGTTCCTGAAACACCAGCTCCTGA					NM_014991	6.37221	6.27875	6.35485	5.88319	5.64721	5.50091	6.70077	5.85397	6.47243	6.62647	6.53652	6.57386	6.09764	5.64279	6.19202	6.15427	5.76649	5.59707	5.05958	5.23758
ASHG19AP1B118289004V5	0.0693176	0.515276	1.21188	down	ENST00000305560	ENSG00000171763	SPATA5L1	protein_coding	DHS_promoter	Yes	chr15:45694529-45713617:+	chr15	+	45694529	45713617				neutrophil		GENCODE	spermatogenesis associated 5 like 1 [Source:HGNC Symbol;Acc:HGNC:28762]	2570	TCAAGTCAACAGGAGTTTCAAGAAGTTTTTAACCGAAGTGTCATGATTATTGCAGCAACA					NM_024063	7.0834	5.66628	7.03101	5.92626	5.81518	6.20105	7.2833	6.53787	7.17889	7.05652	7.36192	7.20679	7.08977	6.66229	6.88784	7.19447	6.95252	6.64377	4.52039	4.9128
ASHG19AP1B100180518V5	0.196994	0.641902	1.0798	down	ENST00000429584	ENSG00000230797	YY2	protein_coding		Yes	chrX:21874105-21876845:+	chrX	+	21874105	21876845			Yes		Insoluble Fraction	GENCODE	YY2 transcription factor [Source:HGNC Symbol;Acc:HGNC:31684]	2741	CACTTTGGGAGGCCGAGGTGGGTGGATCGTTTGAGCTCAGGAATTGAACATCAGCCTGGG					NM_206923	14.83	13.8858	14.7622	16.0023	15.5206	16.025	16.188	16.1183	16.025	16.3334	16.013	15.8871	15.9963	15.7965	15.748	15.8598	16.039	15.6369	14.4113	15.3339
ASHG19AP1B107195106V5	0.0216934	0.439377	1.21767	down	ENST00000317089	ENSG00000069345	DNAJA2	protein_coding	DHS_promoter	Yes	chr16:46989274-47007699:-	chr16	-	46989274	47007699					Cytosol;Ribosome	GENCODE	DnaJ heat shock protein family (Hsp40) member A2 [Source:HGNC Symbol;Acc:HGNC:14884]	3122	GCCAAGGAATATCATCCTGATAAGAATCCAAATGCAGGAGACAAATTTAAAGAAATAAGT	conserved	conserved			NM_005880	7.00921	6.34162	6.89028	5.56197	5.10066	5.70112	6.70491	6.29415	6.88344	6.6352	6.92068	6.55411	6.51743	6.4938	6.21535	6.4716	6.3258	5.90114	5.10204	4.91653
ASHG19AP1B114158643V5	0.321631	0.720998	1.05037	down	ENST00000372577	ENSG00000095319	NUP188	protein_coding	DHS_promoter	Yes	chr9:131709978-131769375:+	chr9	+	131709978	131769375				spinal_cord	Nucleus;Chromatin;Insoluble Fraction;Cell Membrane;Nucleous;Nucleoplasm	GENCODE	nucleoporin 188 [Source:HGNC Symbol;Acc:HGNC:17859]	5689	GGGACCAGGACGTTAAAGTCCCTCCTGATGTTTACCATGGAAAACTGCTTCTACCTGCTC					NM_015354	5.36892	5.03538	5.3958	4.98051	5.04828	5.45175	5.49939	5.25047	5.74484	5.8894	5.9809	5.67315	5.77845	5.86564	5.16939	5.46464	6.05147	5.68449	5.19517	4.90464
ASHG19AP1B130875794V5	0.76897	0.925879	1.02388	down	ENST00000255192	ENSG00000132840	BHMT2	protein_coding	DHS_promoter	Yes	chr5:78365540-78385289:+	chr5	+	78365540	78385289		Cleft Lip;Cleft Palate		hepatocyte		GENCODE	betaine--homocysteine S-methyltransferase 2 [Source:HGNC Symbol;Acc:HGNC:1048]	2050	TTAGGTCTGGCCAGGCGAAGTGACTCACACCTGCAATCCCAGCACTTTGGGAGGCCGAGG	unconserved	conserved			NM_017614	13.5545	12.6463	13.4698	14.7479	14.212	14.98	15.1957	15.3819	15.0872	15.4797	15.1395	15.0589	15.3419	15.1155	15.0522	15.1528	15.2323	14.8639	13.7448	14.4287
ASHG19AP1B108679208V5	0.379176	0.755802	1.07338	down	ENST00000394795	ENSG00000120727	PAIP2	protein_coding	DHS_promoter	Yes	chr5:138678131-138705409:+	chr5	+	138678131	138705409				eosinophil	Ribosome;Cytosol;Cytoplasm	GENCODE	poly(A) binding protein interacting protein 2 [Source:HGNC Symbol;Acc:HGNC:17970]	2297	AGAACCCACTTGTGTTTCTTTAAGGGATGGAGGTTAGGGAATGGAGATTTCCTCTAATGA	conserved	conserved				7.1232	6.66871	7.70443	6.93035	7.79814	6.5528	7.37243	7.64082	6.60682	7.03761	6.72402	6.49463	6.70758	6.68178	7.08744	6.05915	6.767	7.24183	6.55238	7.43172
ASHG19AP1B100281373V5	0.595395	0.8583	1.0351	down	ENST00000306385	ENSG00000168487	BMP1	protein_coding	DHS_promoter	Yes	chr8:22022249-22069839:+	chr8	+	22022249	22069839		muscle degeneration;Osteogenesis imperfecta type III (disorder);Neurogenic Muscular Atrophy;Skeletal muscle atrophy;Triangular face;Neurogenic muscle atrophy, especially in the lower limbs;Platyspondyly;OSTEOGENESIS IMPERFECTA, TYPE XIII;Autosomal recessive predisposition		placenta	Endoplasmic reticulum;Nucleus;Nucleous;Nucleoplasm	GENCODE	bone morphogenetic protein 1 [Source:HGNC Symbol;Acc:HGNC:1067]	4229	GGCAGAGCTCGGGCGAAAACCCGCCCTCCAGCGAGCTCATTTCCCTAAAAAGGGGGGGGG					NM_006129	6.20753	6.51521	5.1142	5.91658	6.15567	5.92626	5.51698	5.55701	5.91527	5.94621	6.05001	5.81899	6.0477	6.02247	5.71409	6.08756	6.08678	5.90175	6.24854	6.66981
ASHG19AP1B122829972V5	0.000997651	0.322151	1.27443	down	ENST00000310193	ENSG00000172817	CYP7B1	protein_coding	DHS_promoter	Yes	chr8:65508692-65711318:-	chr8	-	65508692	65711318		Adenocarcinoma;Biliary Tract Diseases;Blood Coagulation Disorders;Cholestasis;Intrahepatic Cholestasis;Hepatic Fibrosis, Congenital;Diarrhea;Dysarthria;Fatty Liver;Gastrointestinal Hemorrhage;Hemorrhagic Disorders;Hepatitis;Hepatomegaly;Icterus;Lipid Metabolism, Inborn Errors;Liver Cirrhosis;Liver diseases;Optic Atrophy;Paraplegia;Prostatic Neoplasms;Pruritus;Babinski Reflex;Spastic Paraplegia;Sp…		pituitary_gland	Ribosome;Cytoplasm	GENCODE	cytochrome P450 family 7 subfamily B member 1 [Source:HGNC Symbol;Acc:HGNC:2652]	2202	TCCTCCAGTCCTACATGGTGACCCTGAAATCTTTGAAGCTCCAGAGGAGTTTAGATATGA	conserved	conserved			NM_004820	6.85574	6.90964	6.38531	5.81852	6.40371	6.58268	6.40756	6.41092	5.99128	6.70144	6.0255	6.11484	5.36694	5.8101	5.35099	5.10516	5.5547	5.3602	5.78245	5.50408
ASHG19AP1B121279708V5	0.324335	0.722399	1.10822	down	ENST00000359866	ENSG00000130311	DDA1	protein_coding	DHS_promoter	Yes	chr19:17420340-17434110:+	chr19	+	17420340	17434110					Ribosome	GENCODE	DET1 and DDB1 associated 1 [Source:HGNC Symbol;Acc:HGNC:28360]	4078	TCTTTCTCTTGAGTCATTTTATTTTTATCATGGACTAGTGCGTGCTCCGTGTCCACCCCA	conserved	conserved			NM_024050	10.7197	9.19921	10.2949	10.2187	9.40843	10.1844	11.1141	11.0546	11.1119	11.3234	11.1456	10.9259	11.4584	10.8593	10.817	10.971	11.0614	10.7507	8.36176	9.34063
ASHG19AP1B109602765V5	0.215581	0.6563	1.20496	down	ENST00000353546	ENSG00000101199	ARFGAP1	protein_coding	DHS_promoter	Yes	chr20:61904217-61920696:+	chr20	+	61904217	61920696		Developmental Disabilities;nervous system disorder			Nucleus;Insoluble Fraction;Cell Membrane;Nucleous;Nucleoplasm	GENCODE	ADP ribosylation factor GTPase activating protein 1 [Source:HGNC Symbol;Acc:HGNC:15852]	2776	TTTTTGATGATGTCTCCAGTGGGGTCTCTCAGTTGGCGTCCAAGGGAGTCGGTAGTAAGG	conserved	conserved			NM_175609	11.0086	11.8558	12.8202	8.96878	8.38327	8.34979	8.06109	8.11599	8.86594	8.84243	8.71288	8.80026	8.15825	8.60295	10.0236	9.33461	10.1935	9.44657	8.60364	8.39634
ASHG19AP1B102838661V5	0.326515	0.723662	1.04341	down	ENST00000225665	ENSG00000108528	SLC25A11	protein_coding	DHS_promoter	Yes	chr17:4840425-4843546:-	chr17	-	4840425	4843546		Respiratory Distress Syndrome, Adult			Ribosome;Cytosol	GENCODE	solute carrier family 25 member 11 [Source:HGNC Symbol;Acc:HGNC:10981]	1897	CCCCTAAGTCCGTCAAGTTCCTGTTTGGGGGCCTGGCCGGGATGGGAGCTACAGTTTTTG	conserved	conserved			NM_003562	6.60442	5.75251	6.52382	6.27262	6.3523	5.90392	6.29449	6.19455	6.71877	6.68099	6.86986	6.59546	6.36242	6.47815	6.3903	6.51734	6.44191	6.08916	5.94668	6.23792
ASHG19AP1B118716459V5	0.4649	0.797916	1.13838	down	ENST00000398491	ENSG00000101911	PRPS2	protein_coding	DHS_promoter	Yes	chrX:12809525-12841205:+	chrX	+	12809525	12841205				testis	Ribosome;Cytosol;Cytoplasm	GENCODE	phosphoribosyl pyrophosphate synthetase 2 [Source:HGNC Symbol;Acc:HGNC:9465]	1348	CCCGTGTTTCCCATACGCCCGACAAGATAAAAAGGACAAGGTAGGAGAGAGTCGTGCCCC	conserved	conserved			NM_001039091	15.0854	14.3757	15.5305	12.9988	12.9557	12.6553	12.5872	13.4464	13.9961	12.7775	13.7869	13.8304	12.0595	12.163	13.4517	13.2159	13.6511	13.1537	12.5717	13.0325
ASHG19AP1B116783084V5	0.077931	0.523094	1.12257	down	ENST00000258772	ENSG00000136271	DDX56	protein_coding	DHS_promoter	Yes	chr7:44605016-44613601:-	chr7	-	44605016	44613601					Ribosome;Cytosol;Insoluble Fraction	GENCODE	DEAD-box helicase 56 [Source:HGNC Symbol;Acc:HGNC:18193]	2336	GCATCTTGCCCCTTGACAACAGAATAAAAATTTTAGCTGCCCCAGTTTGTGCCTCCAGCA	conserved	conserved			NM_019082	9.28746	8.55293	9.4535	9.20073	8.55726	8.93592	9.82585	9.68002	9.96259	10.173	9.8835	9.68389	9.96259	9.65703	9.60221	9.62709	9.91196	9.49806	7.63926	8.11959
ASHG19AP1B118479406V5	0.299563	0.709243	1.0693	down	ENST00000426928	ENSG00000215906	LACTBL1	protein_coding	DHS_enhancer	Yes	chr1:23279536-23291831:-	chr1	-	23279536	23291831				pineal_body	Nucleus	GENCODE	lactamase beta like 1 [Source:HGNC Symbol;Acc:HGNC:35445]	1641	CTTCCTGTGGCAGTATCACCTCCCCAAGCTGAAGACCGGTTCCCTGGGACCAGAGGAGAC	unconserved	conserved			NM_001289974	8.00538	8.46593	8.36262	7.55211	7.55113	7.53092	7.79181	7.4399	8.19113	8.21134	7.96973	7.9558	7.88052	7.79046	8.05474	8.08761	8.10712	7.60393	7.04938	6.9379
ASHG19AP1B130813636V5	0.775416	0.928382	1.03022	down	ENST00000369983	ENSG00000107862	GBF1	protein_coding	DHS_promoter	Yes	chr10:104005289-104142656:+	chr10	+	104005289	104142656					Nucleus;Cytosol;Chromatin;Insoluble Fraction	GENCODE	golgi brefeldin A resistant guanine nucleotide exchange factor 1 [Source:HGNC Symbol;Acc:HGNC:4181]	6403	AGGTCAGTCAGGACTTGCTAGACCTGATGCACACCCTGCACACGCGGGCAGCCTCTATCT	conserved	conserved			NM_004193	6.87943	8.00596	6.68764	6.26434	6.11714	6.07766	6.40464	5.94158	6.7696	6.46301	6.31191	6.68194	6.68469	7.85673	6.22547	5.89031	6.43792	5.67101	5.63164	6.10334
ASHG19AP1B105934460V5	0.0305407	0.458494	1.1188	down	ENST00000359035	ENSG00000198546	ZNF511	protein_coding	DHS_promoter	No	chr10:135122445-135126666:+	chr10	+	135122445	135126666			Yes		Ribosome	GENCODE	zinc finger protein 511 [Source:HGNC Symbol;Acc:HGNC:28445]	2004	GCATCTAATAGAAACTTTCTTCCATCCCAGAATACCCTCTACCATCTGCTTTGGTCAGGG						7.06628	6.64243	7.08232	6.47799	6.50104	6.55598	6.88958	7.09	7.08123	7.26124	7.09302	7.03779	6.71037	6.45573	6.70987	6.72573	6.79763	6.35777	6.64783	6.39637
ASHG19AP1B117101239V5	0.121888	0.570696	1.29428	down	ENST00000381571	ENSG00000169019	COMMD8	protein_coding	DHS_promoter	Yes	chr4:47452813-47465736:-	chr4	-	47452813	47465736					Ribosome;Cytoplasm	GENCODE	COMM domain containing 8 [Source:HGNC Symbol;Acc:HGNC:26036]	1469	TGATTGGCAGGTAAAGCTTGCACTTTCCAGTGACAAGATTGCTGCATTACGAATGCCACT	conserved	conserved			NM_017845	5.0372	3.65777	5.18426	2.80283	2.63419	3.04748	4.69284	4.04068	5.65863	5.71482	5.73755	5.37736	5.04663	4.36426	3.80395	5.94668	5.08051	4.62721	2.5509	2.71867
ASHG19AP1B109425604V5	0.283063	0.697545	1.06745	down	ENST00000262891	ENSG00000007047	MARK4	protein_coding	DHS_promoter	Yes	chr19:45754516-45806951:+	chr19	+	45754516	45806951				tongue	Cell Membrane;Nucleous;Nucleoplasm	GENCODE	microtubule affinity regulating kinase 4 [Source:HGNC Symbol;Acc:HGNC:13538]	3573	CAGCACGAGCACCCCCAACAACCTCCCTCCTAGCATGATGACCCGCAGAAACACCTACGT					NM_001199867	12.1676	12.7855	11.9306	12.3356	13.0414	12.8251	12.2125	12.9752	12.162	11.0989	11.6793	12.078	11.923	12.0476	12.2193	12.2202	11.5885	12.1864	13.4324	13.0902
ASHG19AP1B131322097V5	0.496879	0.811213	1.03671	down	ENST00000302125	ENSG00000170476	MZB1	protein_coding	DHS_enhancer	Yes	chr5:138723257-138725603:-	chr5	-	138723257	138725603				thymus	Nucleous	GENCODE	marginal zone B and B1 cell specific protein [Source:HGNC Symbol;Acc:HGNC:30125]	825	CATGCCCGCTCACCTGCGCTGTGATGCCTGCAGAGCTGTGGCTTACCAGATGTGGCAAAA					NM_016459	5.75909	5.90854	5.93785	5.93584	6.27809	5.76442	5.99568	6.11563	6.96135	6.34223	6.0859	6.05079	5.9128	5.58913	5.4784	5.78504	5.83449	6.01105	4.39074	5.51562
ASHG19AP1B100046012V5	0.0134804	0.413062	1.44446	down	ENST00000327535	ENSG00000185436	IFNLR1	protein_coding	DHS_promoter	Yes	chr1:24480647-24513751:-	chr1	-	24480647	24513751		Psoriasis		B_cell	Nucleus;Cytoplasm	GENCODE	interferon lambda receptor 1 [Source:HGNC Symbol;Acc:HGNC:18584]	4549	TATCCTACTGCTTGTTGGTATTACCCTAAACTGTTTAAATAAAGAGCTCTATTTTTAAAG	unconserved	conserved	psoriasis		NM_170743	6.17792	3.65777	7.01156	5.86	4.26226	5.9297	5.37527	6.36502	5.01889	6.7185	6.27106	5.14355	5.24689	4.30417	4.37347	5.66148	5.63589	4.45044	2.5509	2.71867
ASHG19AP1B101870208V5	0.0344057	0.464272	1.20608	down	ENST00000244763	ENSG00000124783	SSR1	protein_coding	DHS_promoter	Yes	chr6:7281376-7313440:-	chr6	-	7281376	7313440					Ribosome;Nucleus;Cytoplasm;Endoplasmic reticulum	GENCODE	signal sequence receptor subunit 1 [Source:HGNC Symbol;Acc:HGNC:11323]	9669	CCCCGGATGTGTGAGAATAATGTGTTCATAAAGCATGGATCTCGCTTTGGTTGTATAGCT	conserved	conserved			NM_003144	10.0626	8.99643	9.94655	10.26	9.24223	10.1596	10.1427	10.616	10.1219	10.356	10.1716	10.2259	9.91617	10.1146	10.5891	10.1455	10.1907	9.9829	8.29927	9.10887
ASHG19AP1B100208895V5	0.706647	0.90303	1.02682	down	ENST00000408947	ENSG00000221937	TAS2R40	protein_coding		Yes	chr7:142919130-142920172:+	chr7	+	142919130	142920172						GENCODE	taste 2 receptor member 40 [Source:HGNC Symbol;Acc:HGNC:18885]	1043	TTTCAGCACCAAGTTCCTCTTTACCTAAAAGGGCAGACTCTGTGACTGGAACTCACGGAG					NM_176882	4.18798	3.65777	3.21636	3.27538	4.39911	4.56775	4.65046	3.43792	4.11567	4.17119	4.11022	3.78413	4.32747	5.07385	4.54336	4.12302	4.00234	4.4167	5.04534	4.07725
ASHG19AP1B100131235V5	0.0384309	0.474179	1.11442	down	ENST00000312891	ENSG00000176402	GJC3	protein_coding		Yes	chr7:99520892-99527243:-	chr7	-	99520892	99527243				embryonic_stem_cell		GENCODE	gap junction protein gamma 3 [Source:HGNC Symbol;Acc:HGNC:17495]	1116	ACTAATAAAAGCCATGTTTGCACCATTGCTCAGGGAGGCATTGCTTTGGGGAATTATTCC	conserved	conserved			NM_181538	6.48316	6.65142	6.90589	6.04104	6.09562	6.28334	6.28987	6.53471	6.49057	6.68003	6.42897	6.45947	6.07949	6.13786	6.22238	6.15567	6.09471	5.89103	5.61479	5.89849
ASHG19AP1B133213783V5	0.540896	0.83329	1.0561	down	ENST00000371418	ENSG00000108231	LGI1	protein_coding	DHS_promoter	Yes	chr10:95517566-95557931:+	chr10	+	95517566	95557931		Mental Depression;Depressive disorder;Glioma;Complex partial seizures;Simple Partial Seizures;Complex partial seizure with impairment of consciousness;Partial seizures with secondary generalisation;EPILEPSY, LATERAL TEMPORAL LOBE, AUTOSOMAL DOMINANT;Auditory auras		nervous_system		GENCODE	leucine rich glioma inactivated 1 [Source:HGNC Symbol;Acc:HGNC:6572]	2381	TTCTGTGACATCACTTCACTTTGCCTTCGAAGGCTGGTCTGTGCTCAGTGTTTTCGTGGT	conserved	conserved			NM_005097	3.24307	3.65777	3.21636	3.70254	3.38755	4.60026	4.4366	4.45488	4.67753	4.46072	4.53659	4.31318	4.02171	4.05463	3.68548	3.80717	4.19125	4.14593	3.65326	3.4938
ASHG19AP1B100009751V5	0.48348	0.806835	1.05324	down	FTMT21400009419	CATG00000074344	CATG00000074344.1	protein_coding	DHS_promoter	Yes	chr4:159690129-159690916:-	chr4	-	159690129	159690916						FANTOM5CAT	At least 1 of the 10 top ranked transcript is CPAT coding and max ORF size >=300, NOT annotated as nonCoding in GENCODE	788	TCAGAACTTCAAAACACTGTCACGTACACAATAGGTTGGAGCTGCCCTCAAAATGACAGC	conserved	conserved				4.54375	4.7561	5.04258	4.39469	4.82544	4.73992	4.96773	5.01021	5.15441	4.89199	4.90194	4.4976	5.27174	5.00948	4.92967	4.87195	5.08022	5.57385	5.70144	5.31005
ASHG19AP1B133155590V5	0.890607	0.969353	1.00941	down	ENST00000357043	ENSG00000068028	RASSF1	protein_coding	DHS_promoter	Yes	chr3:50367219-50378272:-	chr3	-	50367219	50378272		Adenocarcinoma;Urinary Bladder Diseases;Bladder Neoplasm;Bronchioloalveolar Adenocarcinoma;Non-Small Cell Lung Carcinoma;Hypertrophic Cardiomyopathy;Inflammatory Bowel Diseases;Lung Neoplasms;Animal Mammary Neoplasms;Medulloblastoma;Mesothelioma;Schistosomiasis;Micronuclei, Chromosome-Defective;Autosomal recessive predisposition		gamma_delta_T_cell	Ribosome	GENCODE	Ras association domain family member 1 [Source:HGNC Symbol;Acc:HGNC:9882]	1864	GCCTCTCTGCAGATTGCAAGTTCACCTGCCACTACCGCTGCCGCGCGCTCGTCTGCCTGG					NM_170714	6.69502	7.73392	6.83397	6.93266	7.68281	7.58292	6.45348	7.36768	6.6975	6.90635	6.80863	6.54067	6.69511	6.6357	6.49805	6.46018	6.52172	6.45901	8.01334	7.32459
ASHG19AP1B103313470V5	0.0498041	0.489207	1.20189	down	ENST00000286628	ENSG00000156113	KCNMA1	protein_coding	DHS_promoter	Yes	chr10:78644635-79397533:-	chr10	-	78644635	79397533		Autistic Disorder;Metabolic Bone Disorder;Renal Cell Carcinoma;Absence Epilepsy;Diaphragmatic Hernia;Obesity, Morbid;Status Epilepticus;Tonic - clonic seizures;Dyskinesias, Paroxysmal;Generalized Epilepsy and Paroxysmal Dyskinesia;Involuntary dystonic or choreiform movements;EEG with 3-4-Hz spike waves;EEG with spike-wave complexes (>3.5 Hz)		adult_endothelial_progenitor_cell	Cytosol;Nucleus;Cytoplasm	GENCODE	potassium calcium-activated channel subfamily M alpha 1 [Source:HGNC Symbol;Acc:HGNC:6284]	6233	CTAGCCACTGCTGGGGGTTTTCTTCTATAACGTTGTCCTTGTGAAAACTTTTGTGAAATT					NM_001161352	10.4549	9.61641	10.2762	10.6521	9.88166	10.3923	11.4625	11.4888	10.9599	10.991	11.3126	10.949	11.5287	10.7724	11.1251	11.0861	10.7485	10.8371	9.45637	8.80301
ASHG19AP1B124133622V5	0.0131861	0.410304	1.26572	down	ENST00000397843	ENSG00000196914	ARHGEF12	protein_coding	DHS_promoter	Yes	chr11:120207787-120360645:+	chr11	+	120207787	120360645		Leukemia, Myelocytic, Acute;Weight Gain		middle_temporal_gyrus	Cytosol;Ribosome;Insoluble Fraction;Cell Membrane	GENCODE	Rho guanine nucleotide exchange factor 12 [Source:HGNC Symbol;Acc:HGNC:14193]	9660	AGCTTAAAGGAACCAAGCATGTGACTTTTTATTTGTATTCTGGTTGATTTGTCTTGTCCA	conserved	conserved			NM_015313	6.02169	5.24881	6.70676	5.44455	4.72732	5.10954	6.01344	5.67694	6.64911	6.39767	7.06527	6.49073	6.33021	6.04288	6.31191	6.78879	6.24562	5.93029	4.70182	4.67472
ASHG19AP1B113873733V5	0.724499	0.911367	1.02285	down	ENST00000641802	ENSG00000196242	OR2C3	protein_coding		Yes	chr1:247687979-247699742:-	chr1	-	247687979	247699742						GENCODE	olfactory receptor family 2 subfamily C member 3 [Source:HGNC Symbol;Acc:HGNC:15005]	8509	ACATTTCCACCCTGCATAAATAGAGATGATGCTGCTAGCTCACCATTAGAGTGAGGGAAA						4.87791	5.52178	4.70927	5.68694	5.7617	5.79336	5.67032	5.68055	5.22218	5.41544	5.27197	5.11066	5.10776	4.93851	4.55383	5.13239	5.00165	5.09245	4.74998	5.05726
ASHG19AP1B126126295V5	0.678828	0.89202	1.03223	down	ENST00000338010	ENSG00000161642	ZNF385A	protein_coding	DHS_enhancer	Yes	chr12:54762924-54785082:-	chr12	-	54762924	54785082			Yes	pineal_body	Cytosol	GENCODE	zinc finger protein 385A [Source:HGNC Symbol;Acc:HGNC:17521]	2331	ACAGAAATGGATTTTCTTGGCAATAAGCGGACTCTGGGACTCCGGCTCCCTACCCCAAAC					NM_001130967	7.2032	7.61136	7.19081	7.07277	7.54214	7.3	7.248	7.42539	7.2248	7.45279	7.29276	7.01918	7.18907	7.51965	7.45762	7.33139	7.36281	7.67434	8.30964	7.94133
ASHG19AP1B100032159V5	0.89056	0.969353	1.02785	down	ENST00000215906	ENSG00000128203	ASPHD2	protein_coding	DHS_promoter	Yes	chr22:26825239-26840981:+	chr22	+	26825239	26840981				putamen	Endoplasmic reticulum;Insoluble Fraction;Cell Membrane	GENCODE	aspartate beta-hydroxylase domain containing 2 [Source:HGNC Symbol;Acc:HGNC:30437]	3357	GCATTCATGTGACATGTCTGGGGAACAGAAGATAAATAAAGGATCTTGCTGAAAACCAGA	conserved	conserved	type 2 diabetes mellitus		NM_020437	9.69273	7.49482	9.83323	8.37223	7.88491	8.70501	11.4977	9.13785	11.1615	11.2758	11.1747	11.0262	11.7581	10.7991	10.382	10.9599	10.9641	10.3337	5.96432	7.15899
ASHG19AP1B127834675V5	0.885576	0.967783	1.01129	down	ENST00000374874	ENSG00000148123	PLPPR1	protein_coding	DHS_promoter	Yes	chr9:103790991-104087417:+	chr9	+	103790991	104087417		Seizures		nervous_system	Cytoplasm	GENCODE	phospholipid phosphatase related 1 [Source:HGNC Symbol;Acc:HGNC:25993]	2495	CTCCGCTGCGGGAGCCTGGACAGTTTTTGACGGTGCAGTCTTGCTATATGGTGTGAGAAA					NM_207299	7.10731	7.48344	6.8788	6.55254	6.93163	6.18686	6.1343	6.35858	6.68062	6.04533	6.14385	6.27959	6.52995	6.34239	6.25295	6.11107	6.19097	6.37366	6.70927	6.98102
ASHG19AP1B139584021V5	0.580081	0.851087	1.022	down	ENST00000378875	ENSG00000239382	ALKBH6	protein_coding	DHS_promoter	Yes	chr19:36500026-36505141:-	chr19	-	36500026	36505141					Nucleus	GENCODE	alkB homolog 6 [Source:HGNC Symbol;Acc:HGNC:28243]	973	TGCCTGGGGAGGGCATCATGCCCCACGAGGACGGACCACTGTACTACCCGACTGTCAGCA	conserved	conserved			NM_032878	5.84621	5.53087	5.94929	5.96254	5.78343	5.69381	5.90993	5.87829	6.42833	6.19962	5.95319	6.07804	6.33004	6.02761	6.26079	6.30084	6.08328	5.82655	5.82526	6.05518
ASHG19AP1B105796181V5	0.382314	0.758147	1.16184	down	ENST00000373232	ENSG00000180817	PPA1	protein_coding	DHS_promoter	Yes	chr10:71962586-71993183:-	chr10	-	71962586	71993183					Ribosome;Cytosol;Cytoplasm	GENCODE	pyrophosphatase (inorganic) 1 [Source:HGNC Symbol;Acc:HGNC:9226]	1295	TGCCTGCACAGTACCAACAGACGTGGATAAGTGGTTCCATCACCAGAAAAACTAATGAGA	conserved	conserved			NM_021129	10.9561	8.24152	10.7958	10.2173	8.0618	9.62202	12.2706	10.7662	12.4853	12.4255	12.3777	12.2494	12.3551	11.8118	11.1086	12.2526	11.9632	11.8383	8.50879	8.33168
ASHG19AP1B100119187V5	0.0425949	0.479908	1.25664	down	ENST00000396912	ENSG00000146587	RBAK	protein_coding	DHS_promoter	Yes	chr7:5085553-5109119:+	chr7	+	5085553	5109119			Yes		Cytosol;Nucleus;Insoluble Fraction	GENCODE	RB associated KRAB zinc finger [Source:HGNC Symbol;Acc:HGNC:17680]	6551	CTTTTGCATATATAAATAGGTCTGAGCTGCCTCTTCAATAAAGAAGCTAATGTGTAACAT					NM_021163	8.56626	7.55657	9.07199	8.29827	6.54413	7.99434	9.00552	9.03177	9.048	9.38716	9.65665	8.8408	8.97975	8.72121	9.39422	9.40345	9.19007	8.90018	6.79017	6.11284
ASHG19AP1B101115828V5	0.0122641	0.410176	1.2587	down	ENST00000523731	ENSG00000164941	INTS8	protein_coding	DHS_promoter	Yes	chr8:95835527-95893974:+	chr8	+	95835527	95893974				common_myeloid_progenitor	Nucleus;Insoluble Fraction	GENCODE	integrator complex subunit 8 [Source:HGNC Symbol;Acc:HGNC:26048]	4633	ACCGTAACAATAAATGTATAGTTTCTTCAAAGGGAGAAGAGATTCACATATCTGATAACA	conserved	conserved			NM_017864	7.55919	6.6165	7.85352	6.83924	5.89627	6.98973	7.02944	7.5499	7.32487	7.56201	7.50579	7.28798	7.44	7.04989	7.27032	7.6257	7.29394	6.95233	5.64046	5.82462
ASHG19AP1B111703730V5	0.161603	0.611717	1.13222	down	ENCT00000188644	CATG00000034878	CATG00000034878.1	protein_coding		Yes	chr17:80253500-80256122:-	chr17	-	80253500	80256122						FANTOM5CAT	At least 1 of the 10 top ranked transcript is CPAT coding and max ORF size >=300, NOT annotated as nonCoding in GENCODE	2623	CCTTTCAGGGAACGTTGGACGGATGATCAAAGGTCAGTTCCTGGTCAACATAAGTAAACA	unconserved	unconserved				6.49579	6.61733	6.93522	6.57076	6.20236	6.61355	6.5566	7.24634	6.95169	7.25699	7.03905	6.90264	7.11311	6.60622	7.10089	6.88344	6.88388	6.50146	5.29217	6.07804
ASHG19AP1B123049698V5	0.354621	0.740751	1.09945	down	ENST00000395366	ENSG00000213639	PPP1CB	protein_coding	DHS_promoter	Yes	chr2:28974719-29025806:+	chr2	+	28974719	29025806				eosinophil	Ribosome;Cytosol;Cytoplasm;Insoluble Fraction	GENCODE	protein phosphatase 1 catalytic subunit beta [Source:HGNC Symbol;Acc:HGNC:9282]	4893	TTTATTTATTTATTTTCCGTGGGTGCCTCCGAGTGTGCGCGCGCTCTCGCTACCCGGCGG	conserved	conserved			NM_002709	4.56186	6.11001	4.53194	4.74083	4.62341	4.71788	4.94477	4.91551	5.21008	5.37878	5.40157	5.52331	4.67684	4.84145	4.67148	4.55298	4.60357	4.42104	5.48376	5.08291
ASHG19AP1B112519053V5	0.111135	0.561527	1.11102	down	ENST00000403906	ENSG00000167554	ZNF610	protein_coding	DHS_promoter	Yes	chr19:52839561-52870366:+	chr19	+	52839561	52870366			Yes	middle_temporal_gyrus		GENCODE	zinc finger protein 610 [Source:HGNC Symbol;Acc:HGNC:26687]	2191	CTCACTGACTCATCCAGAGCAATTTCTAGTCCTGCAAGCGCCATTCATGGATTGACTTAT					NM_001161425	8.06446	7.40256	8.34743	8.17383	7.4619	7.95515	8.18362	8.6482	8.38118	8.81544	8.76966	8.58973	8.34819	7.98905	8.48735	8.74601	8.32295	7.84075	7.00881	6.98724
ASHG19AP1B100209063V5	0.337517	0.731979	1.14023	down	ENST00000580256	ENSG00000233670	PIRT	protein_coding	DHS_promoter	Yes	chr17:10725792-10741762:-	chr17	-	10725792	10741762				nervous_system		GENCODE	phosphoinositide interacting regulator of transient receptor potential channels [Source:HGNC Symbol;Acc:HGNC:37239]	3810	AATTTGATCTAACCCGAAGCCTAAAGGAATCAATGTAATGTTGAATTGTATTCTATGTAA	conserved	conserved			NM_001101387	6.38659	3.65777	6.52009	5.64103	5.39937	6.2986	5.40766	4.58187	6.34125	6.01249	5.66749	4.76364	4.79219	4.81313	4.89621	5.3786	5.20454	5.35008	4.86651	4.24703
ASHG19AP1B113648748V5	0.289926	0.703128	1.06534	down	ENST00000297737	ENSG00000165061	ZMAT4	protein_coding	DHS_promoter	Yes	chr8:40388113-40755344:-	chr8	-	40388113	40755344			Yes	breast		GENCODE	zinc finger matrin-type 4 [Source:HGNC Symbol;Acc:HGNC:25844]	2466	GAAAGGATCTAAACACCAGACCAACCTGAAGAATAAGTAGTGAAAGCATCAATCAAGACA					NM_024645	8.05368	7.83037	8.10114	7.12014	7.6779	7.62096	7.78852	7.18276	7.80962	7.76925	7.597	7.80155	7.94899	7.582	7.77687	7.97532	7.99336	7.60987	7.27614	7.46729
ASHG19AP1B128238476V5	0.00607272	0.369322	1.34857	down	ENST00000308278	ENSG00000167695	FAM57A	protein_coding	DHS_promoter	Yes	chr17:635652-646212:+	chr17	+	635652	646212					Ribosome;Cytoplasm;Nucleous	GENCODE	family with sequence similarity 57 member A [Source:HGNC Symbol;Acc:HGNC:29646]	2412	TGACTGTTGAGTCTTTAATGGGTGCCATTTAAAAAACAAAATGCTATTTTTTAATTGTCT					NM_024792	7.98232	7.09789	7.96354	6.92096	6.5149	7.1581	8.58924	8.17919	8.30484	8.45693	8.81519	8.02445	8.15845	7.77036	8.31467	8.37625	8.18066	7.45942	5.97729	5.87821
ASHG19AP1B100418832V5	0.0249029	0.448093	1.29998	down	ENST00000374720	ENSG00000070214	SLC44A1	protein_coding	DHS_promoter	Yes	chr9:108006903-108159627:+	chr9	+	108006903	108159627				neuron_projection_bundle	Endoplasmic reticulum;Ribosome;Cytoplasm	GENCODE	solute carrier family 44 member 1 [Source:HGNC Symbol;Acc:HGNC:18798]	10511	AGCCGACGGTTATGGAAACCCATTGACATTCCAAAACAATATATACACATAACTATGTAT					NM_080546	8.11671	7.19447	7.82485	7.86995	6.36371	7.87726	8.30865	7.3689	7.69149	8.44503	7.84247	9.03865	7.2249	8.49685	7.75556	7.86731	8.22448	7.94886	6.28173	5.86689
ASHG19AP1B130079062V5	0.0697669	0.515704	1.29143	down	ENST00000381344	ENSG00000067064	IDI1	protein_coding	DHS_promoter	Yes	chr10:1085848-1095110:-	chr10	-	1085848	1095110					Cytosol;Ribosome	GENCODE	isopentenyl-diphosphate delta isomerase 1 [Source:HGNC Symbol;Acc:HGNC:5387]	2301	CACGGCTCAGGTTCCCGGTGCTTCGCGCGTCTGCCGTTGTCACAGGCCAGGGAGGTGGCA	unconserved	conserved			NM_004508	9.15409	11.1334	11.2668	9.18405	9.7733	9.22436	8.63699	9.77573	9.39209	9.43225	9.50526	8.89749	9.36067	9.42573	10.4879	9.97843	10.7162	10.5567	10.6984	11.2646
ASHG19AP1B103322141V5	0.223838	0.664653	1.10061	down	ENST00000375151	ENSG00000158526	TSR2	protein_coding	DHS_promoter	Yes	chrX:54466834-54471920:+	chrX	+	54466834	54471920		Anemia, Diamond-Blackfan;DIAMOND-BLACKFAN ANEMIA 14 WITH MANDIBULOFACIAL DYSOSTOSIS		middle_temporal_gyrus	Ribosome;Cytosol;Cytoplasm	GENCODE	TSR2, ribosome maturation factor [Source:HGNC Symbol;Acc:HGNC:25455]	1534	ACTTCATGCGCAATGCTGACTTGGAGCTAGATGAGGTGGAAGACTTCCTTGGAGAGCTGT	conserved	conserved			NM_058163	6.75846	5.84003	6.81894	6.17553	5.59106	5.89054	6.92794	6.48435	7.38178	7.50639	7.62082	7.205	6.92891	6.86729	6.65015	7.41678	7.25332	6.68659	5.82222	6.28619
ASHG19AP1B100207377V5	0.080746	0.525807	1.25736	down	ENST00000309880	ENSG00000173825	TIGD3	protein_coding	DHS_promoter	Yes	chr11:65122238-65125084:+	chr11	+	65122238	65125084			Yes	common_myeloid_progenitor	Endoplasmic reticulum;Insoluble Fraction;Cell Membrane	GENCODE	tigger transposable element derived 3 [Source:HGNC Symbol;Acc:HGNC:18334]	2012	GCTTCCTTGAACTTTGTGTTAAAAACAGTTCTGCTTCTGAAAATAAAGTTTTTAATCAGA	conserved	conserved			NM_145719	8.65212	6.71798	8.59405	6.63528	6.85574	7.49277	8.45178	7.75844	8.6216	9.02953	8.6395	7.94593	8.82932	7.95222	7.95688	8.74961	9.25474	8.0087	5.04673	6.27998
ASHG19AP1B100128807V5	0.305454	0.712743	1.15848	down	ENST00000356537	ENSG00000147419	CCDC25	protein_coding	DHS_promoter	Yes	chr8:27590828-27630151:-	chr8	-	27590828	27630151				middle_temporal_gyrus	Cytosol;Cytoplasm	GENCODE	coiled-coil domain containing 25 [Source:HGNC Symbol;Acc:HGNC:25591]	3626	CAGCATGTCCTGAATGAATGATCTGTAAAATACAATAATAAAAGCTTATAGTTTGAGTAG					NM_018246	11.1079	8.91246	10.6813	9.82667	8.40636	9.926	11.3053	10.1922	11.5391	11.9266	11.6686	11.0947	11.9641	11.1966	11.2394	11.7528	11.7992	11.247	8.31124	8.59542
ASHG19AP1B105763377V5	0.421209	0.778469	1.05602	down	ENST00000307998	ENSG00000172638	EFEMP2	protein_coding	DHS_promoter	Yes	chr11:65633918-65640377:-	chr11	-	65633918	65640377		Aortic Aneurysm;Arachnodactyly;Atelectasis;Blepharoptosis;Cutis Laxa;Exophthalmos;Fibromuscular Dysplasia;Hernia, Inguinal;Orbital separation excessive;Micrognathism;Muscle hypotonia;Prostatic Neoplasms;Pulmonary Emphysema;Pulmonary Valve Insufficiency;Skin Wrinkling;Stricture of artery;Pulmonary artery aneurysm;Bladder Diverticulum;Congenital diaphragmatic hernia;Low set ears;Mandibular hypoplas…		tendon_cell	Nucleus;Nucleous;Nucleoplasm	GENCODE	EGF containing fibulin extracellular matrix protein 2 [Source:HGNC Symbol;Acc:HGNC:3219]	2034	TAAAGGGAGAAAGAAAGTCCTGGTGGCTGAGGTGGGCGGGTCACACTGCAGGAAGCCTCA	conserved	conserved			NM_016938	8.60688	8.32393	8.70266	9.55197	9.13816	9.43578	9.53605	10.1141	9.58209	9.89798	9.68816	9.59919	9.78067	9.44863	9.70307	9.65848	9.59505	9.27279	8.63907	9.21027
ASHG19AP1B113600873V5	0.876408	0.963776	1.01729	down	ENST00000361379	ENSG00000159173	TNNI1	protein_coding	DHS_enhancer	Yes	chr1:201373625-201390874:-	chr1	-	201373625	201390874				skeletal_muscle_tissue	Nucleus;Cytoplasm;Cytosol	GENCODE	troponin I1, slow skeletal type [Source:HGNC Symbol;Acc:HGNC:11945]	5413	TAAAAACCCAGTTTCCTGGTCATTTCTGCAGCTCTGACTGTGAGCCCTGAGAAGAAAGGG					NM_003281	5.64192	3.65777	5.48492	4.16517	3.93353	4.77167	5.28843	5.60407	5.85095	5.7218	5.47883	5.66429	5.10923	4.60635	5.11132	4.68324	5.22564	4.39074	3.79095	3.93056
ASHG19AP1B118395127V5	0.461077	0.795664	1.04762	down	ENST00000341276	ENSG00000188316	ENO4	protein_coding	DHS_promoter	Yes	chr10:118609023-118642112:+	chr10	+	118609023	118642112		Male infertility		medulla_oblongata		GENCODE	enolase 4 [Source:HGNC Symbol;Acc:HGNC:31670]	2865	GGTGGATCACCTACTCAGGATATTCTTCGCAAGTAAAGTACAAGAAGATAAGGGGAGAAA	conserved	conserved	progranulin measurement		NM_001242699	4.69856	3.65777	4.40462	4.30318	4.82379	4.39092	4.41189	4.89966	4.62113	4.54531	4.57832	4.78784	5.07561	4.74922	4.54161	5.14285	5.02195	4.76953	4.85901	5.46263
ASHG19AP1B101598279V5	0.642118	0.877386	1.05986	down	ENST00000262850	ENSG00000083750	RRAGB	protein_coding	DHS_promoter	Yes	chrX:55744318-55784781:+	chrX	+	55744318	55784781					Cytosol;Nucleus	GENCODE	Ras related GTP binding B [Source:HGNC Symbol;Acc:HGNC:19901]	1573	TGAGAGAGCTACTTTTCTGGTAATTTCTCACTATCAGTGTAAAGAGCAGCGTGATGCCCA	conserved	conserved			NM_016656	7.66378	7.11	7.80602	6.8168	7.5858	7.3879	8.55362	7.56967	8.61995	8.59789	9.0957	8.44764	8.54417	8.06244	7.47093	8.66846	8.40411	7.97309	7.54836	5.75164
ASHG19AP1B100038046V5	0.93285	0.981386	1.00395	down	ENCT00000225152	CATG00000043259	CATG00000043259.1	protein_coding	DHS_promoter	Yes	chr2:69533461-69537621:+	chr2	+	69533461	69537621						FANTOM5CAT	At least 1 of the 10 top ranked transcript is CPAT coding and max ORF size >=300, NOT annotated as nonCoding in GENCODE	4161	AGGTCTCTGAGTCCTCTGGGTCGTGTGCCTGGATGTGGCCCTGAACAAATCCACTGCCAG	unconserved	conserved				7.78067	7.10002	8.1298	8.09996	7.4827	7.91239	8.22963	8.18341	8.14597	8.60009	8.48735	8.12587	8.29368	8.18842	8.11599	7.90144	8.20747	7.92734	7.03779	7.38951
ASHG19AP1B132377093V5	0.0134594	0.413062	1.23729	down	ENST00000460843	ENSG00000181090	EHMT1	protein_coding	DHS_promoter	Yes	chr9:140513415-140730579:+	chr9	+	140513415	140730579		Medulloblastoma;Kleefstra Syndrome	Yes		Nucleus;Chromatin;Insoluble Fraction	GENCODE	euchromatic histone lysine methyltransferase 1 [Source:HGNC Symbol;Acc:HGNC:24650]	5137	AGAGCAGTCTTTTGGCTCTGACCATTTCTTGTTCTGTTTCCAATGAAATCAATAAAAAAA					NM_024757	9.21356	8.6025	9.28166	9.35598	8.09747	9.34612	9.78528	10.342	9.34152	10.091	9.86376	9.19305	9.43225	9.18585	9.72429	9.37489	9.66308	9.49689	7.52235	7.77299
ASHG19AP1B107020366V5	0.570495	0.846161	1.02164	down	ENST00000360338	ENSG00000197714	ZNF460	protein_coding	DHS_promoter	Yes	chr19:57791853-57804937:+	chr19	+	57791853	57804937			Yes		Nucleus;Insoluble Fraction	GENCODE	zinc finger protein 460 [Source:HGNC Symbol;Acc:HGNC:21628]	3350	GGATGGCTCCGGCGCAGGAGTCTGTGACCTTCGAGGATGTGGCTGTGACATTTACCCAGG	unconserved	unconserved			NM_006635	6.53618	6.08495	6.60148	6.4815	6.25622	6.68351	6.69775	6.77893	6.89255	6.92558	6.95769	6.99885	6.85156	6.67656	6.81634	6.77543	6.8472	6.62559	6.27062	6.21544
ASHG19AP1B123051279V5	0.0631015	0.503147	1.09492	down	ENST00000381223	ENSG00000214717	ZBED1	protein_coding	DHS_promoter	Yes	chrX:2404455-2419008:-	chrX	-	2404455	2419008		Prostatic Neoplasms	Yes	gamma_delta_T_cell	Ribosome;Cytoplasm;Insoluble Fraction;Cell Membrane	GENCODE	zinc finger BED-type containing 1 [Source:HGNC Symbol;Acc:HGNC:447]	4510	TGGAATGTGTTGTATTTTCGACAGGTTGCTGCCAGAGAGCCTGCTTCCTGCTGCCTGCCG	unconserved	conserved			NM_001171136	7.13188	6.44116	7.37411	6.97665	6.64307	6.93274	7.11388	7.3391	7.36691	7.7869	7.55682	7.12549	7.12279	7.07237	6.94227	7.35487	7.55248	6.89781	6.1491	6.39503
ASHG19AP1B113242613V5	0.0943274	0.547964	1.15527	down	ENST00000265732	ENSG00000127993	RBM48	protein_coding	DHS_promoter	Yes	chr7:92158087-92166848:+	chr7	+	92158087	92166848				middle_temporal_gyrus	Nucleus;Cytoplasm;Insoluble Fraction	GENCODE	RNA binding motif protein 48 [Source:HGNC Symbol;Acc:HGNC:21785]	1742	TCGGCATAAACTTAAAGAGGTAATTTCATCTGTGCCAAAGCCTCCAGAGGACAAGCCAGA					NM_032120	7.47001	6.6739	7.49084	6.79706	6.61122	6.54178	7.61185	7.31871	7.72299	7.5988	7.71987	7.63384	7.50793	7.41959	7.08891	8.01002	7.50932	6.99166	5.84582	5.97745
ASHG19AP1B100142651V5	0.93734	0.982442	1.01764	down	ENST00000544824	ENSG00000256892	MTRNR2L7	protein_coding		Yes	chr10:37890368-37891902:-	chr10	-	37890368	37891902				extra_ocular_muscle		GENCODE	MT-RNR2 like 7 [Source:HGNC Symbol;Acc:HGNC:37164]	1535	TTCTATCTATTTAACATTTCTCCAAGTATGAAAGGACAAGAGAAATAGAGTCCCTTTCAT	conserved	conserved			NM_001190489	10.8146	11.4733	10.6392	10.3762	11.1677	9.79462	9.28668	10.499	9.30257	9.20941	9.23971	9.1587	9.08184	8.54374	8.71557	8.95686	8.36749	9.31437	10.8826	10.8441
ASHG19AP1B106367549V5	0.913693	0.976408	1.00493	down	ENST00000439174	ENSG00000120063	GNA13	protein_coding	DHS_promoter	Yes	chr17:63006833-63052957:-	chr17	-	63006833	63052957		Burkitt Lymphoma		eosinophil	Cytosol;Cytoplasm;Insoluble Fraction;Cell Membrane	GENCODE	G protein subunit alpha 13 [Source:HGNC Symbol;Acc:HGNC:4381]	4922	CGCGAGGAGTTCCGCCCCACCATCTACAGCAACGTGATCAAAGGTATGAGGGTGCTGGTT	conserved	conserved	asthma;obesity		NM_006572	7.36601	7.13506	7.01845	7.12633	7.67943	7.58812	7.13425	7.26114	6.93511	7.03027	7.00066	7.05538	6.91917	7.08067	7.0024	7.06954	7.04126	7.38837	7.41307	7.57314
ASHG19AP1B123840798V5	0.641354	0.877144	1.04933	down	ENST00000582556	ENSG00000161970	RPL26	protein_coding	DHS_promoter	No	chr17:8280867-8286484:-	chr17	-	8280867	8286484		Anemia;Anemia, Macrocytic;Cardiac Arrhythmia;Cleft Palate;Fatigue;Hand deformities;Pallor;Delayed Puberty;Bicuspid aortic valve;Migraine Disorders;Hemoglobin low;Conduction disorder of the heart;reproductive system abnormality;Short stature;Stenosis of external auditory canal;Electrocardiogram abnormal;Congenital absence of kidney;Narrowing of ear canal;Congenital hypoplasia of radius;genital abn…			Cytosol;Ribosome;Cytoplasm	GENCODE	ribosomal protein L26 [Source:HGNC Symbol;Acc:HGNC:10327]	763	TCTCGAAGTAACTTCTCGCCAAAATGAAGTTTAATCCCTTTGTGACTTCCGACCGAAGCA	conserved	conserved			NM_001315531	11.068	8.92066	10.8924	10.9517	9.72567	11.1376	12.0236	11.9403	12.2585	12.3799	12.4607	12.3044	12.4265	11.8862	11.4879	12.2125	12.086	12.8095	10.5885	10.982
ASHG19AP1B100245953V5	0.475278	0.802795	1.02764	down	ENST00000323303	ENSG00000115540	MOB4	protein_coding	DHS_promoter	Yes	chr2:198380556-198418423:+	chr2	+	198380556	198418423					Cytosol;Ribosome;Cytoplasm	GENCODE	MOB family member 4, phocein [Source:HGNC Symbol;Acc:HGNC:17261]	3986	CTGTTCCTCGTTCGCCCTCTCCCTCCGCCTAGCCCGCTTCTACCCGGACGGCTCCCGGCG					NM_015387	15.6108	16.2509	15.4689	16.3776	16.3982	16.2753	16.1614	15.9083	15.9665	15.9991	15.9889	15.7587	16.0578	16.2376	16.1542	15.9339	16.132	16.0651	16.5332	16.18
ASHG19AP1B105392791V5	0.351901	0.740336	1.08493	down	ENST00000268389	ENSG00000140749	IGSF6	protein_coding		Yes	chr16:21650858-21663981:-	chr16	-	21650858	21663981		Liver Cirrhosis, Experimental;Dermatitis, Allergic Contact		myeloid_leukocyte		GENCODE	immunoglobulin superfamily member 6 [Source:HGNC Symbol;Acc:HGNC:5953]	2785	TGCTCAAGAACTATACCATAAGAGACATGTGGAAACAAATCAGCAATCTGAGAAAGATAA	conserved	conserved			NM_005849	6.09248	5.28225	6.13619	5.12626	5.5567	5.92343	6.61487	5.26739	6.15098	6.15708	5.79731	5.54566	5.40808	5.90723	4.96843	5.35622	5.79042	5.78963	4.92017	4.85743
ASHG19AP1B125067522V5	0.798006	0.936942	1.03266	down	ENST00000422989	ENSG00000167378	IRGQ	protein_coding	DHS_promoter	Yes	chr19:44088521-44100287:-	chr19	-	44088521	44100287					Nucleus;Cytoplasm;Insoluble Fraction;Cell Membrane	GENCODE	immunity related GTPase Q [Source:HGNC Symbol;Acc:HGNC:24868]	9685	TGGCCTGTGGTGCTCTTTGGAGGAATGAATAAAAATGAATAGAAATCCTATTGCGTGTCT	unconserved	conserved			NM_001007561	10.8689	8.89436	10.5733	10.1469	9.62905	9.9317	11.6016	10.5868	11.4847	11.7634	11.4541	11.5242	11.8568	11.1677	11.1072	11.0168	11.5399	10.9444	8.25152	9.22574
ASHG19AP1B100140589V5	0.73419	0.914762	1.02715	down	ENST00000307221	ENSG00000172404	DNAJB7	protein_coding		Yes	chr22:41255553-41258130:-	chr22	-	41255553	41258130				testis		GENCODE	DnaJ heat shock protein family (Hsp40) member B7 [Source:HGNC Symbol;Acc:HGNC:24986]	2578	CTGCGGACAATTAGTATTCAAAGTTTATTTTCAGAAAATAAAATAATAAAAGCCCAGGGT	conserved	conserved			NM_145174	6.03429	5.87328	5.93739	5.97073	5.76026	5.9155	5.86064	5.707	5.57421	5.15167	5.24959	5.46743	5.43105	5.23186	4.91694	5.74694	4.99639	5.05817	5.19401	5.55996
ASHG19AP1B100169983V5	0.0101214	0.392131	1.2692	down	ENST00000450295	ENSG00000187764	SEMA4D	protein_coding	DHS_promoter	Yes	chr9:91991301-92033748:-	chr9	-	91991301	92033748				substantia_nigra	Cytosol;Nucleus	GENCODE	semaphorin 4D [Source:HGNC Symbol;Acc:HGNC:10732]	5684	TGCTGTTGTATTGTAAAACCAGCCATAGTCAATACACAACGAGTGGTCAGGGCTGTGTGC	conserved	conserved	orofacial cleft;progranulin measurement			6.94582	6.28204	7.05921	6.37453	5.98105	6.34358	6.68141	6.78482	6.3179	6.92144	6.31152	6.80597	5.92938	6.41575	5.92435	5.53315	6.43935	5.89135	5.18629	5.54574
ASHG19AP1B129562710V5	0.335137	0.729372	1.0504	down	ENST00000370203	ENSG00000152078	TMEM56	protein_coding	DHS_promoter	Yes	chr1:95582894-95663163:+	chr1	+	95582894	95663163				reticulocyte	Endoplasmic reticulum;Cytoplasm	GENCODE	transmembrane protein 56 [Source:HGNC Symbol;Acc:HGNC:26477]	6822	CGGGACCCGGCACAGGTTGAAGAAATATGGAGATCAACACAAAACTGCTCATCAGTGTTA	conserved	conserved	type 2 diabetes mellitus		NM_152487	6.85852	6.82699	7.11442	7.07148	7.09106	6.92838	7.01927	7.04803	7.03601	6.82962	6.99953	7.11776	7.00114	7.12559	7.01393	7.01634	7.26616	7.11678	7.14321	7.02296
ASHG19AP1B103538031V5	0.298996	0.7089	1.04738	down	ENST00000331495	ENSG00000184922	FMNL1	protein_coding	DHS_promoter	Yes	chr17:43299156-43324687:+	chr17	+	43299156	43324687		Liver Cirrhosis, Experimental		eosinophil	Nucleus;Insoluble Fraction;Cell Membrane	GENCODE	formin like 1 [Source:HGNC Symbol;Acc:HGNC:1212]	4101	GATGGGGCCATTGAAGACATCATCACAGTGATCAAGACGGTGCCCTTCACGGCCCGCACC	conserved	conserved			NM_005892	6.26095	5.34044	6.04002	5.7819	5.83115	6.04905	6.50262	5.95381	6.23239	6.39229	6.41099	6.47589	6.8184	6.58252	6.39405	6.12907	6.43568	6.49138	6.20293	6.47257
ASHG19AP1B102356336V5	0.138669	0.588228	1.10779	down	ENST00000534025	ENSG00000175348	TMEM9B	protein_coding	DHS_promoter	Yes	chr11:8968841-8986320:-	chr11	-	8968841	8986320					Ribosome;Cytoplasm	GENCODE	TMEM9 domain family member B [Source:HGNC Symbol;Acc:HGNC:1168]	2083	GCGCAGCTGTCAGACGCCGCCAAGAATTTCGAGGATGTCAGATGTAAATGTATCTGCCCT	conserved	conserved			NM_020644	6.36743	6.219	6.48184	6.5273	6.17332	5.96303	6.66621	6.34495	6.84232	6.93584	6.83786	6.93292	6.89116	6.41233	6.588	6.99767	6.6989	6.31592	5.88604	6.47249
ASHG19AP1B105343450V5	0.783369	0.931061	1.02815	down	ENST00000392668	ENSG00000134954	ETS1	protein_coding	DHS_promoter	Yes	chr11:128328660-128457453:-	chr11	-	128328660	128457453		Celiac Disease;Lupus Erythematosus, Systemic;Reperfusion Injury	Yes	atrioventricular_valve		GENCODE	ETS proto-oncogene 1, transcription factor [Source:HGNC Symbol;Acc:HGNC:3488]	5139	GGAAGTTCCTACTGGTCTTGAACACTGTGTCTCAGATATGGAATGTGCAGATGTCCCACT					NM_001143820	3.24307	3.65777	3.21636	4.99173	5.19872	4.89911	4.39123	4.97927	4.70842	4.93997	4.91904	4.8028	4.25173	4.23259	4.61316	4.67188	4.03547	4.28403	7.56381	4.43431
ASHG19AP1B133861561V5	0.106797	0.558367	1.24711	down	ENST00000263205	ENSG00000099917	MED15	protein_coding	DHS_promoter	Yes	chr22:20861897-20941906:+	chr22	+	20861897	20941906		Schizoaffective Disorder;Schizophrenia	Yes	neuron_projection_bundle	Cytosol;Nucleus;Nucleous;Nucleoplasm	GENCODE	mediator complex subunit 15 [Source:HGNC Symbol;Acc:HGNC:14248]	3351	GACAGCCCATGGCACAGGTCAGCCAGAGCAGCCTCCCCATGCTGTCCTCGCCGTCACCGG					NM_001003891	11.4069	13.4867	13.0001	10.9542	11.3915	10.444	10.4911	10.2915	10.5578	10.4858	10.8447	10.5	10.3923	11.6162	11.9725	11.1202	11.6868	11.853	11.9358	11.7398
ASHG19AP1B100057851V5	0.550918	0.837517	1.09801	down	ENST00000261427	ENSG00000078140	UBE2K	protein_coding	DHS_promoter	Yes	chr4:39699664-39784412:+	chr4	+	39699664	39784412			Yes	middle_temporal_gyrus	Cytosol;Ribosome;Cytoplasm	GENCODE	ubiquitin conjugating enzyme E2 K [Source:HGNC Symbol;Acc:HGNC:4914]	5245	GAAGGTTGGGGTATTTGTCTTGAGAATTAAAAACTACGAAACACTTTTGTACACAACTGA	conserved	conserved			NM_005339	12.5939	10.632	12.2734	12.2734	11.3352	12.4993	13.9658	13.1107	13.5768	13.7595	13.6984	13.3619	13.9673	13.0753	13.2033	13.7373	13.38	13.2379	9.60527	10.5846
ASHG19AP1B100179444V5	0.112841	0.56348	1.11901	down	ENST00000330271	ENSG00000182584	ACTL10	protein_coding	DHS_promoter	Yes	chr20:32254304-32256331:+	chr20	+	32254304	32256331				testis		GENCODE	actin like 10 [Source:HGNC Symbol;Acc:HGNC:16127]	2028	CCTACCCACAGGGCCCTACTTTATGGCAATAAAGGTGATGCCCCACTTGTGTCCATGCCA	unconserved	conserved			NM_001024675	4.94942	5.32466	5.30172	5.44668	5.51833	4.99967	5.05676	5.45506	5.38736	5.86855	5.68301	5.30063	4.85334	5.30658	4.90757	4.6286	5.12281	5.09955	6.00835	5.38294
ASHG19AP1B119674936V5	0.756664	0.92195	1.0203	down	HBMT00000424055	CATG00000018214	CATG00000018214.1	protein_coding		Yes	chr14:21269634-21270618:+	chr14	+	21269634	21270618						FANTOM5CAT	At least 1 of the 10 top ranked transcript is CPAT coding and max ORF size >=300, NOT annotated as nonCoding in GENCODE	985	TAGAGTCCTCCACAGAAGCATCAAAGTGGACTGGCACATATGGGCTCCCTTCACAGGCCA	conserved	conserved				6.62953	5.79375	6.09325	5.51153	5.85879	6.36802	6.22441	5.49266	6.05178	6.51881	5.64579	6.56855	6.0241	6.88784	6.21762	6.18312	6.34403	6.29728	6.13041	6.2844
ASHG19AP1B112942652V5	0.0487445	0.489207	1.23959	down	ENST00000263694	ENSG00000060688	SNRNP40	protein_coding	DHS_promoter	Yes	chr1:31732415-31769617:-	chr1	-	31732415	31769617					Ribosome;Cytosol	GENCODE	small nuclear ribonucleoprotein U5 subunit 40 [Source:HGNC Symbol;Acc:HGNC:30857]	1597	GTATTAAAAGCCAAATAGATGCCTTTTTACAAGAGCCATGTGGATTGGATTTATTGCTGT	conserved	conserved			NM_004814	9.77816	8.10847	9.51416	8.45736	8.45969	9.083	9.66745	9.50236	9.46064	10.0015	9.55072	9.32548	9.63677	9.42395	9.10708	9.30648	9.76267	9.51915	6.78205	8.26937
ASHG19AP1B100215917V5	0.181521	0.627452	1.24846	down	ENST00000366514	ENSG00000162851	TFB2M	protein_coding	DHS_promoter	Yes	chr1:246703862-246729626:-	chr1	-	246703862	246729626			Yes		Ribosome;Cytosol;Insoluble Fraction	GENCODE	transcription factor B2, mitochondrial [Source:HGNC Symbol;Acc:HGNC:18559]	1848	TTACTGGTTTGCCTTTCAGTTTGTTGAAATGTATTGTCAAGTACTGTACAATGAAATTGT	conserved	unconserved			NM_022366	9.05369	6.90273	9.22699	7.70785	6.52568	7.45128	9.02777	8.33726	9.49616	9.6519	9.88433	9.31959	9.94742	9.32511	8.78053	9.82975	9.60564	8.91832	4.17583	4.87756
ASHG19AP1B134820983V5	0.053437	0.490895	1.14318	down	ENST00000292896	ENSG00000213931	HBE1	protein_coding		Yes	chr11:5289575-5526882:-	chr11	-	5289575	5526882				reticulocyte	Cytosol;Cytoplasm	GENCODE	hemoglobin subunit epsilon 1 [Source:HGNC Symbol;Acc:HGNC:4830]	918	TGAGGCCTCCCCAGCTATGTGGAACTATAGATGAGGAGCCAACAAAAAAGAGCCTCAGGA	conserved	conserved	beta thalassemia;malaria;gout;fetal hemoglobin measurement;uric acid measurement;Anemia;Abnormal hemoglobin;Infertility Male;Uric Acid			7.55186	6.97054	7.55732	7.78408	7.08224	7.78238	8.26448	8.07544	8.21948	8.45199	8.27515	8.12744	8.33303	8.04579	8.12897	8.43758	8.15557	7.86909	6.87638	7.13727
ASHG19AP1B115868354V5	0.179254	0.62538	1.09741	down	ENST00000533357	ENSG00000158887	MPZ	protein_coding		Yes	chr1:161274525-161279762:-	chr1	-	161274525	161279762		Charcot-Marie-Tooth Disease;Deglutition Disorders;Dejerine-Sottas Disease (disorder);Eye Abnormalities;Disorder of eye;Sensorineural Hearing Loss (disorder);Hyperalgesia;Muscle hypotonia;Nerve Degeneration;Hereditary Motor and Sensory Neuropathies;Peripheral Neuropathy;Spinal ataxia;Tonic Pupil;Foot-drop;Roussy-Levy Syndrome (disorder);Claw hand;Absent reflex;Ataxia, Sensory;Reflex, Deep Tendon, …		substantia_nigra		GENCODE	myelin protein zero [Source:HGNC Symbol;Acc:HGNC:7225]	1955	AGGGGATTCTTAGGATTTTTCTACATTCTGTATATTTCTTCTCAAACCTCCAAATGTCCT					NM_001315491	7.76673	7.61906	8.12552	7.65694	7.71216	7.94213	7.94243	7.63476	7.02586	7.76062	8.02428	8.38549	8.00596	6.98724	7.36999	7.69136	7.66977	7.26215	6.63769	6.91537
ASHG19AP1B130590749V5	0.225234	0.666217	1.05813	down	ENST00000299192	ENSG00000155393	HEATR3	protein_coding	DHS_promoter	Yes	chr16:50099852-50140298:+	chr16	+	50099852	50140298					Ribosome;Insoluble Fraction	GENCODE	HEAT repeat containing 3 [Source:HGNC Symbol;Acc:HGNC:26087]	3560	TGCTAGACCCCAGCCTGGCCGTCAGGGAGACTGCAGCCGGCGCGCTGAGAAATCTCAGTG	conserved	conserved			NM_182922	6.52914	5.96478	6.6781	6.6577	6.86666	6.72228	6.64162	6.9191	6.6993	6.85802	6.8755	6.77032	6.4314	6.34334	6.61912	6.28746	6.57144	6.37626	6.20536	6.59252
ASHG19AP1B100128280V5	0.23294	0.671353	1.1911	down	ENST00000261917	ENSG00000138622	HCN4	protein_coding	DHS_promoter	Yes	chr15:73612200-73661605:-	chr15	-	73612200	73661605		Atrial Fibrillation;Sick Sinus Syndrome;Tachycardia, Ventricular;Sinus bradycardia;ST segment elevation (finding);Mood Disorders;Brugada Syndrome (disorder);Sick Sinus Syndrome 2, Autosomal Dominant;Brugada Syndrome 8;Prenatal onset		embryonic_stem_cell		GENCODE	hyperpolarization activated cyclic nucleotide gated potassium channel 4 [Source:HGNC Symbol;Acc:HGNC:16882]	7228	GAATTTTCAAATCCACTTTTAAAACAGAAACCGGTAAATGCGCCGTATTGTATATTTTAT	conserved	conserved	familial atrial fibrillation;heart conduction disease;heart rate;Sudden cardiac death;Abnormal atrioventricular conduction;Sick sinus syndrome		NM_005477	7.46528	7.23091	7.93176	7.27172	5.99075	6.12367	7.50579	8.15697	8.41474	7.30941	7.7456	6.81696	7.4001	6.19463	7.4378	7.51869	7.09797	6.35447	4.09811	4.6894
ASHG19AP1B101119591V5	0.0501732	0.489581	1.11453	down	ENST00000368984	ENSG00000166033	HTRA1	protein_coding	DHS_promoter	Yes	chr10:124221041-124274424:+	chr10	+	124221041	124274424		Alopecia;Cerebellar Ataxia;Dysarthria;Extrapyramidal Disorders;Low Back Pain;Muscle Rigidity;Muscle Spasticity;Babinski Reflex;Urinary Incontinence;Hyperreflexia;Extrapyramidal sign;Leukoencephalopathies;Dementia;Gait abnormality;Transient Cerebral Ischemia;Cerebral Autosomal Recessive Arteriopathy with Subcortical Infarcts and Leukoencephalopathy;Encephalopathy, progressive;Pseudobulbar signs;Ma…		adipocyte_of_breast	Ribosome;Nucleus;Cytoplasm	GENCODE	HtrA serine peptidase 1 [Source:HGNC Symbol;Acc:HGNC:9476]	2120	TGGTGGAGAAGATCGCCCCTGCCGTGGTTCATATCGAATTGTTTCGCAAGCTTCCGTTTT	conserved	conserved			NM_002775	7.85773	7.70959	7.64335	8.23134	7.76	7.5194	7.99387	8.47493	7.62096	7.95185	8.05282	7.87946	7.33217	7.95845	7.89766	7.30011	7.64387	7.75526	7.00476	7.81823
ASHG19AP1B114928443V5	0.431319	0.781555	1.16013	down	ENST00000636580	ENSG00000182220	ATP6AP2	protein_coding	DHS_promoter	Yes	chrX:40440127-40466100:+	chrX	+	40440127	40466100		Fibrosis;Language Delay;Mental Retardation;Cogwheel Rigidity;Bradykinesia;Speech impairment;Resting Tremor;Speech Delay;Parkinsonian Disorders;Craniofacial Abnormalities;Low intelligence;Delayed speech and language development;Tonic - clonic seizures;Mental deficiency;Poor school performance;Mental Retardation, X-Linked, with Epilepsy;X- linked recessive;Infantile onset;Motor delay;Slow progressi…			Ribosome;Cytoplasm	GENCODE	ATPase H+ transporting accessory protein 2 [Source:HGNC Symbol;Acc:HGNC:18305]	2337	CCAATGTCTATCAAGAGTGACAAATAAAGTTAATGATGATTCCAAATTTGTGTCATTGCA	conserved	conserved			NM_005765	12.1739	9.84598	11.8977	11.6819	10.1411	11.1471	13.4095	12.4898	13.1835	13.5472	13.5043	13.2313	13.5124	12.9146	12.7627	13.3876	13.2147	12.6277	8.54285	9.9434
ASHG19AP1B118535472V5	0.512244	0.818981	1.04493	down	ENST00000002165	ENSG00000001036	FUCA2	protein_coding	DHS_promoter	Yes	chr6:143815948-143832827:-	chr6	-	143815948	143832827					Ribosome	GENCODE	alpha-L-fucosidase 2 [Source:HGNC Symbol;Acc:HGNC:4008]	2356	GGCCATCCCAAAGCTATTCTGGGGGCAACAGAGGTGAAACTACTGGGCCATGGACAGCCA	conserved	conserved			NM_032020	5.47586	5.01383	5.58429	5.68574	5.21852	5.82695	6.17245	5.74443	5.74842	5.90492	6.07458	6.02045	5.92404	5.96413	5.80684	5.79463	6.12439	5.82567	5.56594	5.92001
ASHG19AP1B118235235V5	0.497555	0.811601	1.12703	down	ENST00000300213	ENSG00000166946	CCNDBP1	protein_coding	DHS_promoter	Yes	chr15:43477455-43489374:+	chr15	+	43477455	43489374		Liver Neoplasms, Experimental		reticulocyte	Cytosol;Ribosome;Insoluble Fraction	GENCODE	cyclin D1 binding protein 1 [Source:HGNC Symbol;Acc:HGNC:1587]	3660	TGTTGATGGTCTCAATAAAATGCTAACTTGCCAGTGATTAAATGAGTGCCCTTCCAAAGT	conserved	conserved	lung adenocarcinoma;Lung Neoplasms		NM_012142	11.1298	8.44997	10.9833	9.87173	8.81954	9.97311	12.2324	10.9416	12.4274	12.6586	12.5083	12.2002	12.5638	11.9377	11.2461	12.3237	12.4534	12.0974	8.32952	8.61109
ASHG19AP1B113456164V5	0.328702	0.724983	1.09372	down	ENST00000269391	ENSG00000141576	RNF157	protein_coding	DHS_promoter	Yes	chr17:74138534-74236454:-	chr17	-	74138534	74236454				nervous_system	Nucleus;Cytoplasm;Cytosol;Chromatin;Insoluble Fraction;Cell Membrane;Nucleoplasm	GENCODE	ring finger protein 157 [Source:HGNC Symbol;Acc:HGNC:29402]	4955	GCCCACCTGGAGTTTAGCACGCTGGTCGCTCACTTTGCTTTGGTCTGCACACCTGGTGTG					NM_052916	9.7541	8.39696	9.5701	9.70047	8.69667	9.448	10.0554	10.161	10.3777	10.5177	10.1038	10.0241	10.4847	10.0414	10.1184	10.1299	10.357	10.344	8.25011	8.80103
ASHG19AP1B109433027V5	0.225838	0.666629	1.14961	down	ENST00000419869	ENSG00000023734	STRAP	protein_coding	DHS_promoter	Yes	chr12:16035329-16056412:+	chr12	+	16035329	16056412		Colorectal Neoplasms			Ribosome;Cytoplasm	GENCODE	serine/threonine kinase receptor associated protein [Source:HGNC Symbol;Acc:HGNC:30796]	1866	CACGCCTTATGGGTATTTCTTAATCAGCGCTTGCAAAGATGGTAAACCTATGCTACGCCA	conserved	conserved			NM_007178	7.32704	6.24244	7.53069	6.50985	6.354	6.03207	7.49688	6.55759	7.96613	7.85012	8.2202	7.66674	7.87889	7.17814	6.98551	8.15005	7.68149	7.01617	5.36721	5.61883
ASHG19AP1B122585512V5	0.584394	0.853353	1.04751	down	ENST00000280979	ENSG00000151320	AKAP6	protein_coding	DHS_promoter	Yes	chr14:32798479-33306887:+	chr14	+	32798479	33306887				nervous_system	Nucleus	GENCODE	A-kinase anchoring protein 6 [Source:HGNC Symbol;Acc:HGNC:376]	15006	CCCCCTCCCCAAGCATGAAAATCATCTCACTGAAAGATACGCCTGGCTGCAACTCAGGGG	conserved	conserved	type 2 diabetes mellitus;obesity		NM_004274	14.4906	15.5722	13.9856	15.1077	15.5866	14.8672	14.7401	14.4656	14.2293	14.5603	14.2604	14.3074	14.281	14.2293	14.0766	14.163	14.0204	14.0865	15.3897	15.1187
ASHG19AP1B113980337V5	0.373673	0.753118	1.03096	down	ENCT00000303036	CATG00000064602	CATG00000064602.1	protein_coding	DHS_promoter	Yes	chr3:49696044-49711663:-	chr3	-	49696044	49711663						FANTOM5CAT	At least 1 of the 10 top ranked transcript is CPAT coding and max ORF size >=300, NOT annotated as nonCoding in GENCODE	15066	GCCCACGCTGCTTTTCGGTGCTATGGCCTCTTATTTCAGCGATGAGACAGTGTTAGGTCC	conserved	conserved				7.27193	6.87638	7.32636	6.91865	7.1933	7.07148	7.10436	6.89065	7.3391	7.41608	7.44666	7.11068	7.17834	6.97218	6.74757	6.94619	7.12559	6.81956	6.54938	6.46407
ASHG19AP1B127377666V5	0.0237763	0.445543	1.18112	down	ENST00000397802	ENSG00000168495	POLR3D	protein_coding	DHS_promoter	Yes	chr8:22102748-22112113:+	chr8	+	22102748	22112113			Yes		Ribosome	GENCODE	RNA polymerase III subunit D [Source:HGNC Symbol;Acc:HGNC:1080]	5494	AGGCACTCAATAAACGTTCATGTCCTTTTTCTCTACCTGAGTCTATTTTCAAACAAAATA	conserved	conserved				9.00577	8.10358	9.4184	8.24614	8.20595	8.64538	9.68313	8.97138	9.72022	9.63357	9.42718	9.39147	9.56216	9.39246	8.83456	8.97004	9.38379	9.08896	7.57956	7.97969
ASHG19AP1B100017448V5	0.294445	0.705305	1.11389	down	ENST00000329397	ENSG00000184489	PTP4A3	protein_coding		Yes	chr8:142431488-142442554:+	chr8	+	142431488	142442554		Colonic Neoplasms		skeletal_muscle_tissue	Cytosol;Nucleous;Nucleoplasm	GENCODE	protein tyrosine phosphatase type IVA, member 3 [Source:HGNC Symbol;Acc:HGNC:9636]	2785	ATTCTCTCCTTTCCTCAAACACATTTGGAACTCAAGTAAATCCAATGCATGTTGGGTGAA	conserved	unconserved			NM_032611	8.0585	8.07927	8.27049	8.64329	7.53658	7.73184	7.68658	7.76881	8.21076	8.44784	8.21665	8.00885	7.87859	8.00007	8.21808	8.08489	8.38306	7.3617	8.09548	6.89216
ASHG19AP1B100007946V5	0.0823247	0.528598	1.17431	down	ENST00000558017	ENSG00000183208	GDPGP1	protein_coding		Yes	chr15:90777040-90789043:+	chr15	+	90777040	90789043					Insoluble Fraction;Nucleous	GENCODE	GDP-D-glucose phosphorylase 1 [Source:HGNC Symbol;Acc:HGNC:34360]	5323	CTCAAATATGTTTCTCCATATAAAAAGGGGAAAGTAAAATGGGTTTTCTTTCTGGTGGTA					NM_001322811	6.43777	4.98451	6.60748	5.37904	4.91436	5.06786	6.24838	5.48501	6.54286	6.26604	6.22069	6.21379	6.40487	6.05282	5.6388	6.14733	6.39669	5.24607	4.89735	4.88721
ASHG19AP1B116015882V5	0.626191	0.870876	1.04687	down	ENST00000316997	ENSG00000177483	RBM44	protein_coding	DHS_enhancer	Yes	chr2:238707388-238751450:+	chr2	+	238707388	238751450				testis	Nucleus;Insoluble Fraction	GENCODE	RNA binding motif protein 44 [Source:HGNC Symbol;Acc:HGNC:24756]	4282	CAATAAAGAGAACTTCCTTGGAAAGTGTGTTTCCTCCTTCAGAGAATGTTCTACAGCACT	unconserved	conserved			NM_001080504	3.24307	3.65777	3.21636	4.67929	3.40206	4.31423	4.17055	4.51735	4.86674	5.04177	5.07084	5.04492	4.49214	4.66557	4.5061	4.50957	4.02171	3.53791	4.44781	3.49716
ASHG19AP1B100082349V5	0.0106371	0.392131	1.38831	down	ENST00000295228	ENSG00000163083	INHBB	protein_coding	DHS_promoter	Yes	chr2:121103719-121109384:+	chr2	+	121103719	121109384		Familial Testotoxicosis		thyroid_gland	Endoplasmic reticulum	GENCODE	inhibin subunit beta B [Source:HGNC Symbol;Acc:HGNC:6067]	3204	TGTTAAAGTATTGTACGTTTGTGTACAGTTTAAGAAAATAAAAGATTGAGTGCCACGGGC	conserved	conserved			NM_002193	6.54431	6.63991	6.23111	5.64445	5.3396	4.80963	5.20727	6.05431	4.18384	5.24161	5.69292	4.02746	3.84707	3.59433	5.25946	4.01144	4.49561	4.65071	4.24265	4.73285
ASHG19AP1B103957223V5	0.345537	0.736213	1.03626	down	ENST00000565323	ENSG00000104164	BLOC1S6	protein_coding	DHS_promoter	Yes	chr15:45879815-45898783:+	chr15	+	45879815	45898783		Nystagmus;Retinal depigmentation;Hypopigmentation disorder;Congenital nystagmus;HERMANSKY-PUDLAK SYNDROME 9;Autosomal recessive predisposition		eosinophil	Cytosol;Ribosome;Cytoplasm;Insoluble Fraction	GENCODE	biogenesis of lysosomal organelles complex 1 subunit 6 [Source:HGNC Symbol;Acc:HGNC:8549]	688	AAGCCATTCTGAGTTTATGTGTTGACTCCGGTTTAAGTGACACTTCTCCAGATGAAGGGT	conserved	conserved			NM_001311255	6.08402	5.80059	6.25875	5.76178	5.72221	6.04541	5.89237	5.82596	5.82422	6.20227	6.04732	5.94452	5.92835	5.66967	5.35513	5.95327	6.10109	5.90073	5.65569	5.03291
ASHG19AP1B100005408V5	0.146395	0.595794	1.25664	down	ENST00000534548	ENSG00000151503	NCAPD3	protein_coding	DHS_promoter	Yes	chr11:134022340-134093885:-	chr11	-	134022340	134093885				reticulocyte	Nucleus;Insoluble Fraction	GENCODE	non-SMC condensin II complex subunit D3 [Source:HGNC Symbol;Acc:HGNC:28952]	5061	CTCTGTTAACTTGAATTCCTTATAGTACATATTTTCCCATCTGTAATGACGAAATTTTGA	conserved	conserved			NM_015261	9.23201	7.06075	9.13785	7.74175	5.47665	8.1892	8.99554	8.89436	9.44997	9.83234	9.79632	9.34962	9.6935	9.21872	9.17108	9.4775	9.51172	8.85689	4.53936	5.24713
ASHG19AP1B117253236V5	0.637383	0.87462	1.02444	down	ENST00000250351	ENSG00000186474	KLK12	protein_coding	DHS_enhancer	Yes	chr19:51532411-51538148:-	chr19	-	51532411	51538148				tongue	Cytoplasm	GENCODE	kallikrein related peptidase 12 [Source:HGNC Symbol;Acc:HGNC:6360]	882	ACAAGATGGCATCCCTGGAGTCTACACCTATATTTGCAACTCCACTCTTGTTGGCCTGGG					NM_019598	5.58277	5.46957	5.13908	5.95021	5.90439	5.90231	5.50312	5.34098	5.42507	5.5792	5.3154	5.35856	5.89391	5.89599	5.24508	4.94184	5.35787	5.74628	5.78637	5.68585
ASHG19AP1B134147005V5	0.0676888	0.510565	1.07811	down	ENST00000568766	ENSG00000261130	AC140504.1	protein_coding	DHS_promoter	Yes	chr16:15489611-15609205:+	chr16	+	15489611	15609205				neuron_projection_bundle	Nucleus;Cytoplasm	GENCODE	MPV17 mitochondrial inner membrane protein like [Source:NCBI gene;Acc:255027]	498	TGCGCCCATCGCGGTCTCGGCCTTCTATGTCGATCAGCTGGACATCATCTCCATGGCGGA	conserved	conserved				7.21284	7.86601	7.51718	7.21771	7.41716	6.96059	7.36814	7.27488	7.45553	7.41008	7.40583	7.27878	7.36074	7.19619	7.30731	7.21854	7.04047	7.17437	7.39011	7.4207
ASHG19AP1B100169510V5	0.367441	0.748252	1.14182	down	ENST00000313608	ENSG00000181610	MRPS23	protein_coding	DHS_promoter	Yes	chr17:55912142-55927417:-	chr17	-	55912142	55927417		Mammary Neoplasms		extra_ocular_muscle	Ribosome;Cytoplasm	GENCODE	mitochondrial ribosomal protein S23 [Source:HGNC Symbol;Acc:HGNC:14509]	5621	CCTGATTTTGTTAAAGTGATACCTTTCTCTGTAAATAAATGATGGCGTGCCACTTAAAAA	unconserved	conserved			NM_016070	9.95966	7.91622	10.0655	8.56977	7.12375	8.68919	10.5085	9.3314	10.6332	10.8357	10.7805	10.4707	11.0533	10.5472	9.7533	10.6304	10.8345	10.5472	7.19166	7.29353
ASHG19AP1B100086309V5	0.441434	0.785562	1.09683	down	ENST00000328631	ENSG00000068745	IP6K2	protein_coding	DHS_promoter	Yes	chr3:48725436-48754683:-	chr3	-	48725436	48754683		Huntington Disease			Nucleus	GENCODE	inositol hexakisphosphate kinase 2 [Source:HGNC Symbol;Acc:HGNC:17313]	1775	GATGATACCTCTTTCTTCCCTGAGTGTATATGTTCTAATACAAATCTTTTTGTTTATTGT					NM_016291	11.6	9.26321	11.4495	11.1857	9.87363	11.0111	12.1522	11.717	12.0334	12.496	12.1228	11.7841	12.7111	11.8799	11.7895	12.074	12.1341	11.6628	8.46126	9.61081
ASHG19AP1B109389144V5	0.866353	0.959555	1.01075	down	ENST00000532498	ENSG00000231738	TSPAN19	protein_coding	DHS_promoter	Yes	chr12:85408096-85430035:-	chr12	-	85408096	85430035				pituitary_gland	Nucleus	GENCODE	tetraspanin 19 [Source:HGNC Symbol;Acc:HGNC:31886]	998	GTGATGAGCCACTGAATGCAACTTACCTTGAGGGTTGTGAAAATAAAATCAGTGCATGGT	unconserved	conserved			NM_001100917	5.78002	5.44251	6.01604	5.63403	5.87064	5.2125	5.75594	5.31159	5.65803	4.9347	5.25415	5.39365	4.99354	5.27677	5.63105	5.65912	5.79096	5.60803	5.51562	5.16562
ASHG19AP1B123812913V5	0.21947	0.66018	1.18097	down	ENST00000640218	ENSG00000153187	HNRNPU	protein_coding	DHS_promoter	Yes	chr1:245013602-245027839:-	chr1	-	245013602	245027839			Yes		Cytosol;Nucleus;Insoluble Fraction	GENCODE	heterogeneous nuclear ribonucleoprotein U [Source:HGNC Symbol;Acc:HGNC:5048]	6858	AGACGTTTGTTTGCAATAAAAAGAATTCATTTTACTCTTGTTTTGGGATTCTCGCCATCA					NM_031844	11.5537	9.42677	11.5135	10.4626	8.53345	9.82624	11.2935	11.4487	11.5629	11.9203	11.8968	11.8183	11.8871	11.4062	11.3556	11.8854	11.7257	11.525	8.77976	8.89908
ASHG19AP1B100041968V5	0.153983	0.603036	1.05812	down	ENST00000256682	ENSG00000134287	ARF3	protein_coding	DHS_promoter	Yes	chr12:49329506-49351334:-	chr12	-	49329506	49351334					Cytosol;Ribosome;Cytoplasm;Chromatin	GENCODE	ADP ribosylation factor 3 [Source:HGNC Symbol;Acc:HGNC:654]	4105	GACCCCCTCACTAGTCTAGTTCTGGACTTTGGCAGTGAATAAACATGAAGGATAAACGTC	conserved	conserved			NM_001659	8.69812	8.61001	8.80103	8.67378	8.8629	8.62464	9.21478	8.85662	9.09506	9.07888	9.4279	8.84298	9.13236	8.85399	8.75136	9.15779	9.07532	8.8399	8.4166	8.24243
ASHG19AP1B105971248V5	0.0549413	0.492523	1.20091	down	ENST00000445716	ENSG00000234545	FAM133B	protein_coding	DHS_promoter	Yes	chr7:92190417-92219708:-	chr7	-	92190417	92219708				middle_temporal_gyrus	Cytosol	GENCODE	family with sequence similarity 133 member B [Source:HGNC Symbol;Acc:HGNC:28629]	2026	TGAGACTTACAATAACAAGTTGAGTGGCAAGCCTGGTATGCTGTGTCTTATTGCCAGAAT	unconserved	conserved			NM_152789	8.95742	7.88611	9.33461	9.10524	7.42039	8.70548	9.23526	9.42899	9.27916	9.75994	9.74953	9.17754	9.55265	9.21157	9.47605	9.69639	9.6267	9.0957	6.7084	7.1737
ASHG19AP1B136933668V5	0.414802	0.776212	1.07191	down	ENST00000233121	ENSG00000084764	MAPRE3	protein_coding	DHS_promoter	Yes	chr2:27193480-27250064:+	chr2	+	27193480	27250064		Spontaneous abortion;Polycystic Ovary Syndrome		brain	Cytosol;Ribosome;Nucleus;Nucleous;Nucleoplasm	GENCODE	microtubule associated protein RP/EB family member 3 [Source:HGNC Symbol;Acc:HGNC:6892]	1892	GCATCGCGCCTGCGCAGTGCCCTCGTCCCCCGCAGTCTCTGTGCGTTGAAGCCGGAGACC	conserved	conserved	type 2 diabetes mellitus		NM_012326	9.13359	11.4569	10.0805	9.41189	9.30029	9.08671	8.66118	8.81497	8.89992	9.24074	9.05829	8.81519	8.97248	9.73943	9.61038	8.92965	9.26665	9.39147	9.87129	9.61115
ASHG19AP1B100102680V5	0.762652	0.92371	1.03442	down	ENST00000327259	ENSG00000179292	TMEM151A	protein_coding	DHS_promoter	Yes	chr11:66059341-66064135:+	chr11	+	66059341	66064135		Polycystic Ovary Syndrome		nervous_system		GENCODE	transmembrane protein 151A [Source:HGNC Symbol;Acc:HGNC:28497]	2562	GGGTGGCGGGGAAGGGAGGAGGCTGAGAAGATGCAGATTAAATAAAGGTATGGAATGGAA	conserved	conserved	obesity		NM_153266	11.785	10.9535	11.144	12.2594	12.0771	12.8793	12.7903	13.0291	12.496	12.697	12.2574	12.8036	12.663	12.3571	12.2624	12.0245	12.2387	12.2176	10.6791	12.0613
ASHG19AP1B120807226V5	0.173082	0.621215	1.18971	down	ENST00000360786	ENSG00000131233	GJA9	protein_coding		Yes	chr1:39340123-39342023:-	chr1	-	39340123	39342023						GENCODE	gap junction protein alpha 9 [Source:HGNC Symbol;Acc:HGNC:19155]	1901	TTTTCACCATAGGTTTGCTTTAAGAAATAGTGCTCCCTTCAGAATGGAAGAATTTATCTG						7.07257	9.80455	8.88028	6.4375	6.85602	6.44372	6.66185	6.70691	7.23365	6.59226	7.07803	7.0569	6.6255	7.57276	8.32857	7.72041	8.72201	7.87574	7.61576	7.15375
ASHG19AP1B105262014V5	0.523014	0.825886	1.02166	down	ENST00000342624	ENSG00000125247	TMTC4	protein_coding	DHS_promoter	Yes	chr13:101256188-101327049:-	chr13	-	101256188	101327049				neuron_projection_bundle	Nucleus;Chromatin	GENCODE	transmembrane and tetratricopeptide repeat containing 4 [Source:HGNC Symbol;Acc:HGNC:25904]	3602	CCGGGAGGGAGATGCGGCCGGGGCTCAGGCTCCTTGCAGTTGTAATTTAGATTCGAGAAG					NM_032813	5.4477	6.31445	5.61404	6.05993	6.41337	5.95729	5.96486	5.99092	6.13234	6.16065	6.19744	6.09934	6.14043	6.10848	6.0319	6.09279	6.24555	5.84871	6.46407	6.49105
ASHG19AP1B100046251V5	0.258516	0.685253	1.07701	down	ENST00000334815	ENSG00000186603	HPDL	protein_coding	DHS_promoter	Yes	chr1:45792577-45794205:+	chr1	+	45792577	45794205				embryonic_stem_cell	Cytoplasm	GENCODE	4-hydroxyphenylpyruvate dioxygenase like [Source:HGNC Symbol;Acc:HGNC:28242]	1629	TTCCATTTCATCAGTGCCTGCCAGAAGCTGTGTCTCTCATTGGGCTCCAAAGAGGTGGGA	conserved	conserved			NM_032756	7.16869	8.82932	7.2245	6.6013	6.70127	6.98168	6.83743	7.3658	7.18206	7.3514	7.24582	6.95441	6.6576	6.90466	7.13196	7.15404	7.47047	6.90561	7.19787	6.84935
ASHG19AP1B117926812V5	0.504685	0.815029	1.04004	down	ENST00000286733	ENSG00000138744	NAAA	protein_coding	DHS_promoter	Yes	chr4:76834810-76862204:-	chr4	-	76834810	76862204				CD14_low_CD16_positive_monocyte	Endoplasmic reticulum;Ribosome	GENCODE	N-acylethanolamine acid amidase [Source:HGNC Symbol;Acc:HGNC:736]	1900	GGTGGTTCCAGTTTATAACAACTTCACAATTTATACTACGGTAATGAGCGCCGGTAGCCC					NM_014435	4.79506	5.84122	6.06787	5.40499	5.51249	5.98412	5.57531	6.08686	6.20031	5.771	5.87539	5.22463	6.01009	5.2306	5.26915	6.01964	6.15191	5.28368	5.37485	5.36563
ASHG19AP1B100039437V5	0.216379	0.657388	1.19142	down	ENST00000261530	ENSG00000089916	GPATCH2L	protein_coding	DHS_promoter	Yes	chr14:76618279-76680686:+	chr14	+	76618279	76680686				eosinophil	Nucleus;Cytosol;Insoluble Fraction	GENCODE	G-patch domain containing 2 like [Source:HGNC Symbol;Acc:HGNC:20210]	14007	TGTAGGTTTTGTGCATTTCTTGCTAAGCTTATCCCTAAGTATTTAATTTATTTGCTAGTA					NM_017926	8.36648	6.92558	8.85155	7.74819	6.57878	7.27084	8.76966	8.64864	9.05572	9.25191	9.42147	8.94328	9.20875	8.72875	9.09688	9.46419	8.99867	8.86733	6.16647	5.6669
ASHG19AP1B118132597V5	0.515407	0.821292	1.05839	down	ENST00000291582	ENSG00000160224	AIRE	protein_coding		Yes	chr21:45705763-45718102:+	chr21	+	45705763	45718102		Alopecia;Anemia;Autoimmune Diseases;Candidiasis;Candidiasis, Chronic Mucocutaneous;Cholelithiasis;Dental Enamel Hypoplasia;Diabetes Mellitus, Insulin-Dependent;Diarrhea;Gastritis, Atrophic;Hypoaldosteronism;Hypoparathyroidism;Keratoconjunctivitis;Skin Neoplasms;Low Vision;Vitiligo;Polyendocrinopathies, Autoimmune;Photophobia;Polyglandular Type I Autoimmune Syndrome;Cataract;Hemoglobin low;Female …	Yes	thymus	Nucleus	GENCODE	autoimmune regulator [Source:HGNC Symbol;Acc:HGNC:360]	2257	GGGATCCTCATCCAGCAGGTGTTTGAGTCAGGCGGCTCCAAGAAGTGCATCCAGGTTGGC					NM_000383	6.45252	7.54762	7.02015	6.62482	6.83899	6.36831	6.19623	6.69581	6.72854	6.47347	6.67323	6.53868	6.96872	7.02625	7.23269	7.56678	7.10201	7.51912	8.36158	8.11537
ASHG19AP1B132232566V5	0.049724	0.489207	1.23351	down	ENST00000414822	ENSG00000129757	CDKN1C	protein_coding	DHS_enhancer	Yes	chr11:2904443-2907001:-	chr11	-	2904443	2907001		Adenocarcinoma;Beckwith-Wiedemann Syndrome;Cryptorchidism;Endometrial Neoplasms;Endometrial Hyperplasia;Exophthalmos;Fetal Growth Retardation;Cardiomegaly;Hepatomegaly;Hydronephrosis;Hypercalcemia;Hypercalciuria;Hypogonadism;Infant, Small for Gestational Age;Lung Neoplasms;Macroglossia;melanoma;Micromelia;Muscle hypotonia;Nephroblastoma;Schizophrenia;Neonatal hypoglycemia;Hepatoblastoma;Gonadobla…	Yes	chorionic_membrane_mesenchymal_stem_cell	Cytosol;Nucleous	GENCODE	cyclin dependent kinase inhibitor 1C [Source:HGNC Symbol;Acc:HGNC:1786]	1936	TGTCCGACGCGTCCCTCCGCAGCACATCCACGATGGAGCGTCTTGTCGCCCGTGGGACCT	conserved	conserved			NM_001362474	14.0142	14.2781	14.3415	12.6015	13.5097	13.0596	12.5729	13.5043	13.6147	12.7267	13.165	13.3342	12.3613	12.6924	13.6359	12.9415	14.0009	14.182	13.4934	14.2674
ASHG19AP1B108003262V5	0.183487	0.629215	1.113	down	ENST00000370733	ENSG00000168116	KIAA1586	protein_coding	DHS_promoter	Yes	chr6:56911347-56920023:+	chr6	+	56911347	56920023				reticulocyte		GENCODE	KIAA1586 [Source:HGNC Symbol;Acc:HGNC:21360]	2933	AAACCCTAGCGCCTATTATAGTGATATTCTGTTTCCTAAAATGCCAAAACGACAGGGTGA	unconserved	conserved			NM_020931	7.55074	6.48726	7.68484	7.53907	6.72107	7.35704	7.69164	7.20091	8.0232	7.86572	8.12294	7.94418	7.81177	7.59938	7.47146	8.28863	7.98188	7.65336	6.23301	6.51055
ASHG19AP1B121032878V5	0.696334	0.8989	1.02012	down	ENST00000220940	ENSG00000104499	GML	protein_coding		Yes	chr8:143916217-143928262:+	chr8	+	143916217	143928262				testis		GENCODE	glycosylphosphatidylinositol anchored molecule like [Source:HGNC Symbol;Acc:HGNC:4375]	723	ATGTCCGTATCATATTAGGCGCTGTATGACAATCTCCATTCGCATAAATTCTCGTGAACT	unconserved	unconserved			NM_002066	5.3115	5.90239	5.34172	5.31358	5.58017	5.49309	5.50771	5.299	5.03409	4.59405	4.9005	5.24358	4.61239	5.04859	5.28104	5.45796	4.70892	5.22036	5.00188	5.57056
ASHG19AP1B116361173V5	0.0720053	0.51898	1.267	down	ENST00000541970	ENSG00000071994	PDCD2	protein_coding	DHS_promoter	Yes	chr6:170884383-170893748:-	chr6	-	170884383	170893748		Endogenous depression			Ribosome;Cytosol	GENCODE	programmed cell death 2 [Source:HGNC Symbol;Acc:HGNC:8762]	3378	TGACAGATTGCTTACACAGTGTCTACTTATTAGTGAAACAAAAGTGTCCAGTGACAGGGA	conserved	conserved			NM_002598	8.98408	7.14893	9.01873	8.35194	7.5059	8.54734	9.95316	9.00009	9.72639	9.65703	10.1874	9.69387	9.99348	9.37171	8.93852	9.95102	9.61599	9.03548	6.63035	7.00622
ASHG19AP1B116839414V5	0.0874017	0.53596	1.22738	down	ENST00000272067	ENSG00000143727	ACP1	protein_coding	DHS_promoter	Yes	chr2:264869-278283:+	chr2	+	264869	278283		Schizophrenia;Unipolar Depression;Major Depressive Disorder		reticulocyte	Ribosome	GENCODE	acid phosphatase 1 [Source:HGNC Symbol;Acc:HGNC:122]	1552	TCAGGAAACTTGTAACCGATCAAAACATCTCAGAGAATTGGGTCATTGACAGCGGTGCTG					NM_007099	7.64335	6.74044	7.75274	6.53021	5.73583	6.77705	7.68888	7.15093	8.24634	8.26488	8.54331	8.10729	8.01532	7.74369	7.50204	8.42802	8.03976	7.47453	5.52467	5.77426
ASHG19AP1B112966093V5	0.539871	0.83329	1.05829	down	ENST00000399892	ENSG00000085415	SEH1L	protein_coding	DHS_promoter	Yes	chr18:12948020-12987535:+	chr18	+	12948020	12987535					Ribosome;Cytosol	GENCODE	SEH1 like nucleoporin [Source:HGNC Symbol;Acc:HGNC:30379]	1846	CTTCTGCTGGCAGGTATTTCTTTACCCCTCTGGATTCCCCACGGGCTGGATCGAGATGGT					NM_001013437	8.00427	6.67586	7.99717	7.00515	6.5534	6.93317	8.47789	7.67715	8.81334	8.64893	8.60026	8.50775	8.87235	8.39434	8.18418	8.5084	8.64915	8.28376	6.05055	6.46343
ASHG19AP1B123013115V5	0.382015	0.758033	1.05167	down	ENST00000532324	ENSG00000203705	TATDN3	protein_coding	DHS_promoter	Yes	chr1:212965170-212988939:+	chr1	+	212965170	212988939				plasmacytoid_dendritic_cell	Ribosome;Nucleus;Cytoplasm;Cytosol	GENCODE	TatD DNase domain containing 3 [Source:HGNC Symbol;Acc:HGNC:27010]	1381	AGCTGGGTACTTCTTCTCAATTCCCCCTTCTATCATAAGAAGTGGACAGCTGCTTTCTCT	conserved	conserved			NM_001146171	6.87898	7.21792	6.80705	6.97459	6.54471	6.12045	6.6184	6.50634	6.95505	6.91838	7.19166	6.77278	6.47879	6.40816	6.4429	6.68937	6.54471	6.16545	5.92154	5.85514
ASHG19AP1B122852372V5	0.483547	0.80687	1.09946	down	ENST00000357731	ENSG00000172260	NEGR1	protein_coding	DHS_promoter	Yes	chr1:71861623-72748417:-	chr1	-	71861623	72748417		Obesity		middle_temporal_gyrus		GENCODE	neuronal growth regulator 1 [Source:HGNC Symbol;Acc:HGNC:17302]	12811	TGGAAATGTTCTAATAAATGTCTGATTTCCCCCACAGCTTCATTATTTCTTCCCTTTTCA	conserved	conserved	nicotine dependence;lung cancer;type 2 diabetes mellitus;obesity;Abnormality of the nervous system;Growth abnormality;Body Mass Index		NM_173808	8.39634	7.00726	8.71534	7.14022	6.3387	6.82048	8.38768	7.62082	8.90969	9.2834	9.62475	8.6926	9.18793	8.59869	8.55764	9.29911	9.26135	8.63052	6.19178	6.11539
ASHG19AP1B128415340V5	0.401838	0.768996	1.03942	down	ENST00000297668	ENSG00000106714	CNTNAP3	protein_coding		Yes	chr9:39072764-39288135:-	chr9	-	39072764	39288135					Nucleus	GENCODE	contactin associated protein like 3 [Source:HGNC Symbol;Acc:HGNC:13834]	5064	ACAGAGAAGAAGCTGTGGTCATGGTAGAGGTTAACCAGAGCACAAAGAAACAAGTCATCT					NM_033655	5.88255	6.25957	5.75768	6.65023	6.49122	6.50444	6.34071	6.57305	6.32261	6.15817	5.85542	6.48547	6.42778	6.4397	6.30906	6.23167	6.58534	6.49925	6.44372	6.8836
ASHG19AP1B123074057V5	0.533961	0.831517	1.04771	down	ENST00000455799	ENSG00000257591	ZNF625	protein_coding	DHS_promoter	No	chr19:12255705-12267529:-	chr19	-	12255705	12267529			Yes	neuronal_stem_cell		GENCODE	zinc finger protein 625 [Source:HGNC Symbol;Acc:HGNC:30571]	1678	TCCTAGAAGCCACCGAATCCAATCATGGTAAAAATGTGTTTCCCTCAAATCATGGGAACC	unconserved	unconserved			NR_037801	7.98871	8.70526	7.70623	7.40756	8.13539	7.58496	7.45821	7.56628	7.55064	7.70486	7.50427	7.1798	7.22119	7.5157	8.24772	7.73915	8.11921	7.76125	8.07592	8.0583
ASHG19AP1B143520817V5	0.346628	0.736933	1.06319	down	ENST00000278903	ENSG00000149547	EI24	protein_coding	DHS_promoter	Yes	chr11:125439112-125454582:+	chr11	+	125439112	125454582		Prostatic Neoplasms			Cytosol;Cytoplasm	GENCODE	EI24, autophagy associated transmembrane protein [Source:HGNC Symbol;Acc:HGNC:13276]	2454	CTGACTACATTTCCCAGTCTCCGTCGCTCCGCGCGGCCCACCCCTTCGGCTCTGGGCCCC					NM_004879	7.22206	8.40212	7.34905	7.39205	7.35208	7.23011	7.22539	7.13555	7.22153	7.21711	7.24278	7.07015	7.16676	7.06828	7.15113	7.35567	7.33555	7.14394	7.84799	7.55375
ASHG19AP1B106966156V5	0.871809	0.962203	1.00823	down	ENST00000330212	ENSG00000184307	ZDHHC23	protein_coding	DHS_promoter	Yes	chr3:113666748-113681829:+	chr3	+	113666748	113681829		Chemical and Drug Induced Liver Injury		B_cell	Nucleus;Insoluble Fraction	GENCODE	zinc finger DHHC-type containing 23 [Source:HGNC Symbol;Acc:HGNC:28654]	3778	CTCATCGTGGACACAGGGTTACTTGGATGAGCCAACTCCGCTTCCTTCCCATGGATAGGA	unconserved	conserved	psoriasis		NM_173570	6.27021	7.17754	6.09876	6.08671	6.09216	5.78996	6.11603	6.24907	6.64735	6.50551	6.67568	6.64962	6.39686	6.40144	6.28415	6.74409	6.60748	6.3747	6.96918	6.50242
ASHG19AP1B107018311V5	0.339917	0.732713	1.04851	down	ENST00000343597	ENSG00000189057	FAM111B	protein_coding	DHS_promoter	Yes	chr11:58874710-58894867:+	chr11	+	58874710	58894867		Renal Cell Carcinoma;POIKILODERMA, HEREDITARY FIBROSING, WITH TENDON CONTRACTURES, MYOPATHY, AND PULMONARY FIBROSIS		B_cell	Cytosol;Insoluble Fraction	GENCODE	family with sequence similarity 111 member B [Source:HGNC Symbol;Acc:HGNC:24200]	3488	GGGGAAATCCAGTCCCTGTTACTCCATTTTGGCCAGAAATTCAAGACATTTCAGGTGGCA	unconserved	unconserved			NM_198947	6.91617	6.75378	7.27654	7.19642	7.04938	6.96087	6.8107	7.29438	7.339	7.58344	7.64413	7.27999	7.26204	7.17766	7.47838	7.30253	7.22826	6.91427	6.82346	6.59853
ASHG19AP1B127412990V5	0.164139	0.613718	1.14255	down	ENST00000474629	ENSG00000173193	PARP14	protein_coding	DHS_promoter	Yes	chr3:122399465-122449687:+	chr3	+	122399465	122449687				macrophage	Nucleus;Ribosome;Cytosol;Insoluble Fraction	GENCODE	poly(ADP-ribose) polymerase family member 14 [Source:HGNC Symbol;Acc:HGNC:29232]	7915	ACCTCAAGGCAAATGTGACTGACATAATGCTAATCTTGTTAGTGGAGAACATAAGTGGCC	conserved	conserved	leukemia;asthma;lymphopenia;Lymphoma		NM_017554	6.00611	5.47754	6.36886	5.70094	4.24235	5.82437	5.09328	5.28882	4.57697	5.07366	5.07674	4.69983	4.94859	5.13701	4.32866	4.41999	4.89779	4.6276	4.41375	4.96385
ASHG19AP1B109273998V5	0.0719702	0.51898	1.20048	down	ENST00000343307	ENSG00000187676	B3GLCT	protein_coding	DHS_promoter	Yes	chr13:31774073-31906413:+	chr13	+	31774073	31906413		Krause-Kivlin syndrome		pineal_body	Ribosome	GENCODE	beta 3-glucosyltransferase [Source:HGNC Symbol;Acc:HGNC:20207]	4254	TCCATTCCTACTGTGGATTTGGGAATTCCTAATACAGATAGAGGTCATTGTGGAAAGACA	conserved	conserved			NM_194318	4.90615	3.65777	5.47499	3.97454	3.4604	4.58641	4.50158	4.49999	5.14881	5.47586	5.76572	5.46894	4.42147	4.23538	4.76578	5.02101	4.45019	4.07113	3.01366	3.5788
ASHG19AP1B100178510V5	0.32296	0.722072	1.10081	down	ENST00000394607	ENSG00000170522	ELOVL6	protein_coding	DHS_promoter	Yes	chr4:110967002-111119809:-	chr4	-	110967002	111119809		Heart failure		fat_cell	Ribosome	GENCODE	ELOVL fatty acid elongase 6 [Source:HGNC Symbol;Acc:HGNC:15829]	6454	GAGCCCATATTCATATGGAAGCCCACCCATATAAGCCTCACAGAGCAAATCACAGCAATG	conserved	conserved			NM_001130721	9.08554	8.2408	8.95539	8.11282	8.35041	8.828	9.21451	8.81421	9.30197	9.24792	9.17228	9.21478	9.40741	8.79608	9.05744	9.116	9.10554	8.88754	8.18196	8.75305
ASHG19AP1B142270403V5	0.239208	0.674336	1.049	down	ENST00000434382	ENSG00000196715	VKORC1L1	protein_coding	DHS_promoter	Yes	chr7:65338356-65420404:+	chr7	+	65338356	65420404				fat_cell	Endoplasmic reticulum;Cytoplasm	GENCODE	vitamin K epoxide reductase complex subunit 1 like 1 [Source:HGNC Symbol;Acc:HGNC:21492]	1541	TGGGTGAAGTGCTCCGCCGCCCTTGCCTCCAGGCATGACAGCAAGCGCTGTGGCGGCTTT	conserved	conserved			NM_001284342	6.32283	6.33165	5.79948	5.82207	6.40301	5.85426	6.42494	6.24157	6.38359	6.50583	6.38729	6.3642	5.98148	5.83419	5.87957	5.81318	5.79987	5.62786	6.29431	5.98075
ASHG19AP1B102828875V5	0.140212	0.59113	1.17627	down	ENST00000219478	ENSG00000103199	ZNF500	protein_coding	DHS_promoter	Yes	chr16:4798240-4817219:-	chr16	-	4798240	4817219			Yes		Cytosol;Insoluble Fraction;Nucleous	GENCODE	zinc finger protein 500 [Source:HGNC Symbol;Acc:HGNC:23716]	5880	CTTTCTATCTTAGGTAAAGAAGAGAAAGAGAAAGCAAATTCTCGTTACTCCTCTTTCAAA	unconserved	conserved			NM_021646	6.21193	6.98743	6.72624	5.50585	7.5419	7.51061	6.11403	6.8571	5.67101	6.24838	5.65384	5.48872	6.01194	5.347	5.44296	5.19882	5.57277	5.49133	7.43208	7.4232
ASHG19AP1B115075470V5	0.93625	0.982394	1.01008	down	ENST00000382071	ENSG00000240654	C1QTNF9	protein_coding		Yes	chr13:24881304-24896673:+	chr13	+	24881304	24896673						GENCODE	C1q and TNF related 9 [Source:HGNC Symbol;Acc:HGNC:28732]	1854	TCAGTGGCAACAACTCATCCATTCAGGAGCTCCATGTAACCACTGGTTCAGAGTCTGTCA					NM_001303138	5.11167	8.1344	5.70782	5.44376	4.68599	4.54558	4.55354	4.43745	4.83789	4.85494	4.97144	5.36168	4.03168	4.68695	4.02188	3.67161	4.54516	5.15862	4.70927	4.8347
ASHG19AP1B100198289V5	0.000502624	0.322151	1.39215	down	ENST00000328345	ENSG00000184486	POU3F2	protein_coding	DHS_promoter	Yes	chr6:99282468-99287346:+	chr6	+	99282468	99287346		Bipolar Disorder	Yes	nervous_system		GENCODE	POU class 3 homeobox 2 [Source:HGNC Symbol;Acc:HGNC:9215]	4879	GAAGTAGATCCTATACATTATTCCTGTTTGGTTTGCATAAAAAGATGAATTTTACAATGG	conserved	conserved			NM_005604	7.75844	7.73038	8.14772	7.22011	7.5194	7.16088	7.50514	8.26646	7.10989	7.39137	7.52997	6.82749	7.22675	6.4005	7.73247	7.18702	7.10436	6.67219	4.83684	6.53357
ASHG19AP1B100017767V5	0.284725	0.698858	1.04623	down	ENST00000344514	ENSG00000187612	OR5W2	protein_coding		Yes	chr11:55681126-55682058:-	chr11	-	55681126	55682058						GENCODE	olfactory receptor family 5 subfamily W member 2 [Source:HGNC Symbol;Acc:HGNC:15299]	933	GTTCCCATGTTGAACCCCCTGATTTATAGCCTGAGGAACAAGGATGTGAAAGAGGCCCTG					NM_001001960	6.62002	6.26909	6.70539	6.51097	6.49868	6.06585	6.11795	6.3269	6.15469	6.29635	6.08924	6.436	6.09072	5.9945	6.38832	5.85029	6.03337	5.87149	6.39054	6.26507
ASHG19AP1B100046790V5	0.955776	0.988402	1.00456	down	ENST00000377296	ENSG00000204752	AC025278.1	protein_coding		Yes	chr19:7011514-7013338:+	chr19	+	7011514	7013338				testis		GENCODE		1825	AAGGTTACAGTGATCCGAAATCACACCATTACACTCCAGCCTTGGGCAACACTCCATCTC	unconserved	unconserved				13.9612	14.2911	13.6164	14.975	15.4555	15.5407	15.2978	15.5642	15.1064	15.4088	15.122	15.0671	15.3486	15.0872	15.1698	14.9667	15.0741	15.1635	15.3061	15.6957
ASHG19AP1B126866688V5	0.0740609	0.51961	1.19806	down	ENST00000358951	ENSG00000118873	RAB3GAP2	protein_coding	DHS_promoter	Yes	chr1:220321635-220445796:-	chr1	-	220321635	220445796		Congenital clubfoot;Congenital cataract;Contracture;Contracture of joint;Cryptorchidism;Fetal Growth Retardation;Heart failure;Congestive heart failure;Infant, Small for Gestational Age;Kyphosis deformity of spine;Lordosis;Mental Retardation;Micrognathism;Microphthalmos;Muscle hypotonia;Muscle Spasticity;Optic Atrophy;Delayed Puberty;Severe mental retardation (I.Q. 20-34);Curvature of spine;Fissu…			Endoplasmic reticulum;Exosome;Ribosome;Insoluble Fraction	GENCODE	RAB3 GTPase activating non-catalytic protein subunit 2 [Source:HGNC Symbol;Acc:HGNC:17168]	7257	ACCCCATTAGCTGTAAGATTTGGACTTCCAGATTCTAGACGCCATGGTGAAAGCATATGT					NM_012414	5.95657	5.44189	6.44569	5.04121	4.42565	5.18447	6.30797	5.30407	6.38619	6.16442	6.16633	6.67057	6.04661	5.77694	5.63661	6.09651	5.85397	5.57846	4.03423	4.73193
ASHG19AP1B132751843V5	0.945472	0.985201	1.00902	down	ENST00000375805	ENSG00000204420	MPIG6B	protein_coding	DHS_enhancer	No	chr6:31691147-31692851:+	chr6	+	31691147	31692851				blood	Nucleus;Cell Membrane	GENCODE	megakaryocyte and platelet inhibitory receptor G6b [Source:HGNC Symbol;Acc:HGNC:13937]	668	GCCCCCGGGCCTACCCATGGCGCCTGCCCCCGCAACCGATTCGACCACTCCCTAGATTTG	conserved	conserved	hypersensitivity reaction disease;sarcoidosis;vitiligo;hepatitis B;multiple sclerosis;Human immunodeficiency virus infectious disease;complement deficiency;Hodgkin s lymphoma;allergy;Glomerulosclerosis;Rheumatoid arthritis;Arteriosclerosis;Abnormality of the immune system;Systemic lupus erythematosus;Sclerosis of metaphyses of the upper limbs;Hepatitis;Non caseating epithelioid cell granulomatosi…		NM_138273	12.329	14.6741	11.8688	13.7223	14.9736	13.6635	12.6251	13.6289	12.3486	12.6146	12.3633	12.3663	12.6222	12.2251	12.6374	12.3412	11.9085	13.1118	15.6401	15.0468
ASHG19AP1B109859437V5	0.132253	0.578688	1.04833	down	ENST00000261900	ENSG00000129315	CCNT1	protein_coding	DHS_promoter	Yes	chr12:49082247-49110681:-	chr12	-	49082247	49110681			Yes	eosinophil	Nucleus;Endoplasmic reticulum;Insoluble Fraction	GENCODE	cyclin T1 [Source:HGNC Symbol;Acc:HGNC:1599]	6973	ACTGGTGGGAGTATGTTGACGCCACTGTGACCTTGGAACTTTTAGATGAACTGACACATG	conserved	conserved			NM_001240	6.12494	5.7428	6.16685	5.9644	6.17691	6.39007	6.05055	6.03369	6.05797	6.2623	6.17035	5.99753	6.08614	5.95106	5.92442	5.98461	5.90317	5.85239	5.81359	5.74606
ASHG19AP1B100072798V5	0.205545	0.649026	1.12602	down	ENST00000409134	ENSG00000164904	ALDH7A1	protein_coding	DHS_promoter	Yes	chr5:125877533-125931110:-	chr5	-	125877533	125931110		Bone Diseases;Congenital ocular coloboma (disorder);Epilepsies, Myoclonic;Language Delay;Mental Retardation;Movement Disorders;Muscle hypotonia;Speech Disorders;Status Epilepticus;Stomach Neoplasms;Electroencephalogram abnormal;Speech impairment;Speech Delay;Low intelligence;Delayed speech and language development;Respiratory distress;Tonic - clonic seizures;Global developmental delay;Myoclonic E…			Cytoplasm	GENCODE	aldehyde dehydrogenase 7 family member A1 [Source:HGNC Symbol;Acc:HGNC:877]	4964	GGGGTACATGTTACGATTTGTCTACGTTAATTTCCCTTTTAAAAATAAAAATAATTCCTC					NM_001201377	10.3035	9.78528	9.89886	10.5951	10.1222	11.0124	10.395	11.1635	9.9072	10.4496	10.8296	9.38606	9.45384	9.77735	10.1019	9.76648	10.1386	10.4965	9.62271	10.3233
ASHG19AP1B114929654V5	0.175134	0.622349	1.1206	down	ENST00000330817	ENSG00000182858	ALG12	protein_coding	DHS_promoter	Yes	chr22:50293877-50312106:-	chr22	-	50293877	50312106		Congenital disorder of glycosylation type 1G			Ribosome;Nucleous	GENCODE	ALG12, alpha-1,6-mannosyltransferase [Source:HGNC Symbol;Acc:HGNC:19358]	5350	ACTCTCAGCTAATAGTTAGAGGAGTGCTTGGACTCGGCGTGATTTTTGGACTCTGGACGT	conserved	unconserved			NM_024105	5.52034	5.1329	5.52073	4.26538	5.31225	4.88196	6.90167	4.72912	4.94921	5.1291	4.82822	4.87639	5.12666	5.21956	7.1397	4.41551	5.20125	4.56868	5.1839	4.85757
ASHG19AP1B125365367V5	0.604322	0.862097	1.05237	down	HBMT00001081968	CATG00000072318	CATG00000072318.1	protein_coding	DHS_enhancer	Yes	chr4:38137554-38143888:-	chr4	-	38137554	38143888						FANTOM5CAT	At least 1 of the 10 top ranked transcript is CPAT coding and max ORF size >=300, NOT annotated as nonCoding in GENCODE	6335	TGTGAGCATGAATTATTTCTTGTTTTATTGCTTTCTTGTTTCTTTCTTGATGCAGAGTCA	conserved	conserved				5.52314	5.6091	5.58995	4.82822	4.80351	4.69149	4.95116	5.22785	5.50538	5.88192	5.59333	5.70112	4.91597	4.50942	4.4411	4.63569	4.32237	4.5718	4.7561	3.96416
ASHG19AP1B115916655V5	0.917944	0.977444	1.00735	down	ENST00000371475	ENSG00000165802	NSMF	protein_coding		Yes	chr9:140342684-140353786:-	chr9	-	140342684	140353786		Anosmia;Anxiety;Cryptorchidism;Depressive disorder;Gynecomastia;Liver Cirrhosis, Experimental;Animal Mammary Neoplasms;Mammary Neoplasms, Experimental;Osteopenia;Osteoporosis;Delayed Puberty;Testicular hypogonadism;Kallmann Syndrome;Primary physiologic amenorrhea;Secondary physiologic amenorrhea;Small testicle;Erectile dysfunction;Congenital hypoplasia of breast;Infantile uterus;Congenital hypopl…		hippocampal_formation	Cytosol;Nucleus	GENCODE	NMDA receptor synaptonuclear signaling and neuronal migration factor [Source:HGNC Symbol;Acc:HGNC:29843]	2987	TCAGCTTCCAGACAGCAACCACAACTATGCAAGCGGTGTTCAGGGGCTACGCGGAGAGGA					NM_001130969	8.44395	8.13292	8.11229	8.66022	8.59789	8.48299	8.41904	8.87678	8.46735	8.47875	8.3642	7.87903	8.52996	8.05474	8.33281	7.84351	8.24355	8.27049	7.7287	8.36806
ASHG19AP1B132659850V5	0.450778	0.790081	1.03266	down	ENST00000347898	ENSG00000158865	SLC5A11	protein_coding	DHS_enhancer	Yes	chr16:24857162-24922949:+	chr16	+	24857162	24922949				nervous_system	Nucleus	GENCODE	solute carrier family 5 member 11 [Source:HGNC Symbol;Acc:HGNC:23091]	2745	TCTTCTGCCCTGGGGAGATCATTCACGCTTCCTTTAATCCCCGCTGCAGCTGAGGCTGGA	conserved	conserved	type 2 diabetes mellitus		NM_052944	6.24612	6.54938	6.42753	5.96321	6.13313	5.905	6.51975	6.52536	6.53707	6.64315	6.70287	6.19463	6.4083	6.30448	5.5991	6.0206	6.21838	6.11459	5.83481	6.32737
ASHG19AP1B118593010V5	0.335225	0.72941	1.08305	down	ENST00000374145	ENSG00000060642	PIGV	protein_coding		Yes	chr1:27114686-27124884:+	chr1	+	27114686	27124884		Severe mental retardation (I.Q. 20-34);Micronychia (disorder);Plagiocephaly;Mandibular hyperplasia;Class III malocclusion;Upward slant of palpebral fissure;Globe of eye large;Tapering fingers (finding);Posteriorly rotated ear;nonverbal;Plagiocephaly, Nonsynostotic;Inverted V-shaped upper lip;Long palpebral fissure;Tented upper lip;Midface retrusion;Tented mouth;Absent speech;Large eyes;Hyperphosp…		eosinophil	Endoplasmic reticulum	GENCODE	phosphatidylinositol glycan anchor biosynthesis class V [Source:HGNC Symbol;Acc:HGNC:26031]	2713	TAGTTGATCTAGGCCTGAGGGAGCTCAATCCTGGTAGCAACACCCCTGAATTCCTGGTGG	conserved	conserved	cholesterol embolism;high density lipoprotein cholesterol measurement;Abnormality of the level of lipoprotein cholesterol;Cholesterol HDL;Cholesterol LDL		NM_001202554	4.92149	3.65777	4.61099	4.6319	5.0799	4.66567	5.09286	4.20418	4.55966	5.38565	5.22535	5.17272	4.83458	4.87871	4.8022	4.75313	4.87733	5.11177	5.60616	5.53535
ASHG19AP1B113786845V5	0.41309	0.774548	1.06576	down	ENST00000422365	ENSG00000178460	MCMDC2	protein_coding	DHS_promoter	Yes	chr8:67782984-67834283:+	chr8	+	67782984	67834283				testis		GENCODE	minichromosome maintenance domain containing 2 [Source:HGNC Symbol;Acc:HGNC:26368]	5096	TGTCACAAGATGGCAATAACTCTTTACCTACAAATTACTCTAAAACATTTTTCTTCCACT					NM_173518	5.57124	3.65777	5.40775	5.2554	5.06207	4.73322	4.08335	4.5164	3.73223	4.26766	3.57837	3.28472	4.14477	4.16989	4.17073	2.73848	4.37475	3.85796	4.5771	4.09641
ASHG19AP1B118411529V5	0.0307631	0.458494	1.14763	down	ENST00000359863	ENSG00000196367	TRRAP	protein_coding	DHS_promoter	Yes	chr7:98476113-98610866:+	chr7	+	98476113	98610866		melanoma;Schizophrenia	Yes	substantia_nigra	Nucleus;Chromatin;Insoluble Fraction	GENCODE	transformation/transcription domain associated protein [Source:HGNC Symbol;Acc:HGNC:12347]	12677	CGACCTGGTCCGGCATGCATTCATCATCGATTGTAACTGCCTATGAGAATAGCTCTCAGC	conserved	conserved			NM_001244580	5.58353	5.26285	5.60557	4.52682	5.30529	4.96906	4.98934	5.14777	4.50214	4.79835	4.68869	5.01341	4.95694	4.9481	4.88336	4.32778	4.5771	4.9188	3.94547	4.06002
ASHG19AP1B109334375V5	0.795951	0.936382	1.01088	down	ENST00000361445	ENSG00000198793	MTOR	protein_coding	DHS_promoter	Yes	chr1:11166592-11322564:-	chr1	-	11166592	11322564		Adenocarcinoma;Renal Cell Carcinoma;Uterine Cervical Neoplasm;Hypertensive disease;Mesothelioma;Schizophrenia;Unipolar Depression;Left Ventricular Hypertrophy;Neurotoxicity Syndromes;Carcinoma, Small Cell;Malignant lymphoma, lymphocytic, intermediate differentiation, diffuse;Mild depression;ovarian neoplasm;Major Depressive Disorder;FOCAL CORTICAL DYSPLASIA OF TAYLOR;Malformations of Cortical Dev…		testis	Nucleus;Chromatin;Insoluble Fraction	GENCODE	mechanistic target of rapamycin kinase [Source:HGNC Symbol;Acc:HGNC:3942]	8677	CGCAGCTGGTACAAGGCCTGGCATGCGTGGGCAGTGATGAACTTCGAAGCTGTGCTACAC	conserved	conserved			NM_004958	6.47863	6.16004	6.00169	6.38517	6.18609	6.07827	6.51914	6.22441	6.33946	6.73892	6.45297	6.31152	6.39977	6.44829	6.3248	6.20169	6.38992	6.05727	5.97244	6.59516
ASHG19AP1B115412414V5	0.133958	0.581802	1.10857	down	ENST00000230124	ENSG00000112367	FIG4	protein_coding	DHS_promoter	Yes	chr6:110012515-110146631:+	chr6	+	110012515	110146631		Aggressive behavior;Amyotrophic Lateral Sclerosis;Anxiety;Charcot-Marie-Tooth Disease;Cryptorchidism;Deafness;Depressive disorder;Dyspnea;Exophthalmos;Fatigue;Fetal Growth Retardation;Hearing Loss, Partial;Ventricular Septal Defects;Hematological Disease;Polyhydramnios;Hydrops Fetalis;Orbital separation excessive;Pulmonary Hypertension;Infant, Small for Gestational Age;Micrognathism;Muscle Cramp;…			Cytosol;Insoluble Fraction	GENCODE	FIG4 phosphoinositide 5-phosphatase [Source:HGNC Symbol;Acc:HGNC:16873]	3011	TTATAAAACTAACACCCATCTCGGCTTTCTCGCAAGATAACATCTATGAAGTTCAGCCCC	conserved	conserved			NM_014845	8.63165	7.96517	8.56563	7.6293	7.22334	7.4654	8.59292	7.9498	8.77065	8.71512	8.55431	8.46253	8.83304	8.37427	8.23523	8.71185	8.49015	7.94872	7.56555	7.24149
ASHG19AP1B100116610V5	0.148742	0.598025	1.16647	down	ENST00000378823	ENSG00000113522	RAD50	protein_coding	DHS_promoter	Yes	chr5:131892630-131982036:+	chr5	+	131892630	131982036		Asthma;Cerebellar Ataxia;Hyperopia;Mental Retardation;Muscle Spasticity;Short stature;Low intelligence;Small head;Hereditary Breast and Ovarian Cancer Syndrome;Mental deficiency;Poor school performance;Nijmegen Breakage Syndrome-Like Disorder;Intellectual Disability;Dull intelligence;Autosomal recessive predisposition;Chromosomal breakage induced by ionizing radiation		substantia_nigra	Cytosol;Insoluble Fraction	GENCODE	RAD50 double strand break repair protein [Source:HGNC Symbol;Acc:HGNC:9816]	8306	GGATAACTGGGCATCTATCTGCACTTGAATATCTAATAAACGTCTAAAACTTAAAATGAC	conserved	conserved			NM_005732	8.46948	7.40152	8.63287	7.50096	6.6297	7.90772	8.33438	8.27689	8.47513	8.98324	8.59584	8.18825	8.67746	8.3174	8.48631	8.63287	8.81854	7.90116	5.6277	6.2342
ASHG19AP1B100569986V5	0.22403	0.664789	1.06511	down	ENST00000318304	ENSG00000110841	PPFIBP1	protein_coding	DHS_promoter	Yes	chr12:27677139-27848497:+	chr12	+	27677139	27848497		Plasma Cell Granuloma, Pulmonary		middle_temporal_gyrus	Nucleus;Cytoplasm;Insoluble Fraction	GENCODE	PPFIA binding protein 1 [Source:HGNC Symbol;Acc:HGNC:9249]	6001	TGCAAGACACGGTGGTACTGGCCCAAGGCAAAGATGGAGAATATGAAGAGCTGCTCAATT	conserved	conserved			NM_177444	6.48251	6.79511	6.86287	6.96016	7.08826	6.92648	6.61214	6.9219	6.79453	6.55182	6.61741	6.88087	6.94283	7.02925	6.82508	6.74053	6.87918	7.08	6.81244	7.10837
ASHG19AP1B132271719V5	0.38385	0.759284	1.04852	down	ENST00000610038	ENSG00000142396	ERVK3-1	protein_coding	DHS_promoter	Yes	chr19:58816741-58826147:+	chr19	+	58816741	58826147				eosinophil		GENCODE	endogenous retrovirus group K3 member 1 [Source:HGNC Symbol;Acc:HGNC:30466]	669	ACCCCTGGACGGGAGAGTCTGCCGGCGGAGAATATAAGCAGAACGACACTGGCAACTGCT	unconserved	unconserved		ENSG00000171574;ENSG00000174586		6.17434	5.98028	5.81607	6.25072	6.42634	6.00122	6.29804	6.16289	6.25151	6.52164	6.48104	6.65847	6.56564	6.53528	6.35087	6.68545	6.53013	6.75575	6.42247	6.63429
ASHG19AP1B120608421V5	0.810315	0.941618	1.0163	down	ENST00000324682	ENSG00000178125	PPP1R42	protein_coding	DHS_promoter	Yes	chr8:67900366-67940786:-	chr8	-	67900366	67940786				testis	Nucleus	GENCODE	protein phosphatase 1 regulatory subunit 42 [Source:HGNC Symbol;Acc:HGNC:33732]	1084	CGATGAAACCGACCAAACTGGAGTTAGCTACCGGACTGTCCCGCGAGCGAAAGTTGGAAA					NM_001013626	5.12317	5.06559	4.31561	5.45123	5.7336	5.37401	5.04206	5.5548	4.71116	4.40626	5.05072	5.09051	5.31707	4.9898	5.00262	5.13711	5.18359	5.56533	5.48967	5.37941
ASHG19AP1B115361257V5	0.609442	0.863406	1.03873	down	ENST00000221847	ENSG00000105246	EBI3	protein_coding		Yes	chr19:4229495-4237528:+	chr19	+	4229495	4237528		Stomach Neoplasms		chorion	Cytosol	GENCODE	Epstein-Barr virus induced 3 [Source:HGNC Symbol;Acc:HGNC:3129]	1186	AGCCTCCCGGGTCCTGGCCCTTCCCAGAGATCTTCTCACTGAAGTACTGGATCCGTTACA	unconserved	unconserved			NM_005755	10.6486	11.7992	10.9292	10.9059	11.8239	10.8465	10.0232	10.4889	10.2092	10.1372	10.194	10.0938	10.2235	10.4549	10.5378	10.3886	10.3757	10.3417	11.8391	11.2454
ASHG19AP1B118050902V5	0.315497	0.719388	1.07237	down	ENST00000377602	ENSG00000148488	ST8SIA6	protein_coding	DHS_promoter	Yes	chr10:17361873-17496329:-	chr10	-	17361873	17496329				hematopoietic_multipotent_progenitor_cell		GENCODE	ST8 alpha-N-acetyl-neuraminide alpha-2,8-sialyltransferase 6 [Source:HGNC Symbol;Acc:HGNC:23317]	2276	TGTTTCCAGTGTCCCAGCCTTTTGTGGACTACCCTTATAATCAGTGTGCAGTGGTCGGAA					NM_001004470	6.73278	6.51709	6.41542	6.42874	6.48994	6.59467	6.84003	6.59901	6.60555	6.72725	6.74034	6.88106	6.30363	6.16507	6.77077	5.95524	5.98818	5.93799	6.03533	6.30146
ASHG19AP1B100167755V5	0.708382	0.903751	1.02662	down	ENST00000291672	ENSG00000160284	SPATC1L	protein_coding	DHS_promoter	Yes	chr21:47581075-47604373:-	chr21	-	47581075	47604373					Cytosol	GENCODE	spermatogenesis and centriole associated 1 like [Source:HGNC Symbol;Acc:HGNC:1298]	2303	CTAATGTCCTTGGCATTCTCGGGCCCTGGTCATAATGTGGGAGTGGCTGCCTGTGCACGC					NM_001142854	5.03124	5.89769	5.17031	4.77895	4.76386	4.86329	5.35428	5.3397	5.66628	5.59374	5.59141	5.24842	4.90986	4.54033	5.25407	5.15687	4.75748	4.76457	4.12567	4.48766
ASHG19AP1B127045183V5	0.743881	0.916615	1.0748	down	ENST00000394854	ENSG00000138814	PPP3CA	protein_coding	DHS_promoter	Yes	chr4:101944587-102268637:-	chr4	-	101944587	102268637		Hepatolenticular Degeneration;Pancreatitis;Prostatic Neoplasms;Testicular Diseases;Left Ventricular Hypertrophy;Adenocarcinoma of lung (disorder)		striatum	Ribosome;Cytosol;Insoluble Fraction;Cell Membrane	GENCODE	protein phosphatase 3 catalytic subunit alpha [Source:HGNC Symbol;Acc:HGNC:9314]	4685	TGAGGCTGATGAAGCTATCAAAGGATTTTCACCACAACATAAGATCACTAGCTTCGAGGA					NM_000944	9.52513	6.98252	9.92895	8.23649	6.62203	8.25188	10.6154	8.95217	10.9496	10.7091	10.6038	10.402	10.9774	10.5065	10.1672	10.6181	10.789	10.0106	5.68348	5.8455
ASHG19AP1B122907656V5	0.729836	0.913305	1.02607	down	ENST00000332509	ENSG00000184381	PLA2G6	protein_coding		Yes	chr22:38507502-38577809:-	chr22	-	38507502	38577809		Aggressive behavior;Bipolar Disorder;Cachexia;Cerebellar Ataxia;Chorea;Deafness;Deglutition Disorders;Depressive disorder;Dysarthria;Dystonia;Epilepsy;Gliosis;Hearing Loss, Partial;Impulsive Behavior;Language Delay;Mental Retardation;Micrognathism;Muscle hypotonia;Muscle Rigidity;Muscle Spasticity;Nerve Degeneration;Nevus;Nystagmus;Optic Atrophy;Psychotic Disorders;Babinski Reflex;Schizophrenia;S…		common_myeloid_progenitor	Nucleus;Nucleous	GENCODE	phospholipase A2 group VI [Source:HGNC Symbol;Acc:HGNC:9039]	3271	GTCTCCGCCGGACCCTCCTTTGGATATTCCTCGTGTCTCCGATTCTGAGACAGAGGGGGA					NM_003560	15.8255	14.4419	15.8884	15.0926	14.769	14.6946	14.5635	15.1202	15.674	14.5419	15.464	15.7336	14.7638	15.0029	15.1237	15.6339	15.1187	15.5689	14.4131	14.9997
ASHG19AP1B114755994V5	0.0977544	0.55172	1.1327	down	ENST00000496455	ENSG00000163655	GMPS	protein_coding	DHS_promoter	Yes	chr3:155588325-155661815:+	chr3	+	155588325	155661815		Leukemia, Myelocytic, Acute		testis	Nucleus;Ribosome;Cytosol;Cytoplasm	GENCODE	guanine monophosphate synthase [Source:HGNC Symbol;Acc:HGNC:4378]	8751	ACAAGGATTCCGTGCTATTATCATCTCTGGAGGACCTAATTCTGTGTATGCTGAAGATGC					NM_003875	7.21566	6.50262	7.21199	6.55693	6.35938	6.53917	7.25155	6.75533	7.27355	7.19538	7.11738	7.18296	7.19954	6.59382	6.85794	7.08037	7.16902	6.87096	5.80764	5.7522
ASHG19AP1B105451110V5	0.0174399	0.42646	1.15276	down	ENST00000397461	ENSG00000144619	CNTN4	protein_coding		Yes	chr3:2280513-3099637:+	chr3	+	2280513	3099637		Alcoholic Intoxication, Chronic;Autistic Disorder;Bipolar Disorder;Developmental Disabilities;Growth Disorders;Craniofacial Abnormalities;Chromosome 3, monosomy 3p				GENCODE	contactin 4 [Source:HGNC Symbol;Acc:HGNC:2174]	5198	CGGCCTGGCTCTGTTTTTATTAGAAAAATTCTCAATCGTCGTCTTTTAAGAATCATTGAC					NM_001206955	7.72825	7.08647	7.82001	7.18257	6.98091	7.36768	7.41319	7.36677	7.89226	7.8813	7.30142	7.47146	7.57338	6.83995	7.39727	7.37287	7.35671	6.8687	5.91791	6.46776
ASHG19AP1B135127340V5	0.248783	0.680136	1.14027	down	ENST00000338037	ENSG00000182621	PLCB1	protein_coding	DHS_promoter	Yes	chr20:8112912-8865550:+	chr20	+	8112912	8865550		Bipolar Disorder;Colonic Neoplasms;Muscle Spasticity;Pain;Schizophrenia;West Syndrome;Unipolar Depression;Hyperreflexia;Generalized seizures;Epileptic encephalopathy;Hypsarrhythmia;Seizures, Focal;Major Depressive Disorder;Generalized seizures, recurrent;Axial hypotonia;EPILEPTIC ENCEPHALOPATHY, EARLY INFANTILE, 12;MYELODYSPLASTIC SYNDROME;Autosomal recessive predisposition		putamen	Insoluble Fraction	GENCODE	phospholipase C beta 1 [Source:HGNC Symbol;Acc:HGNC:15917]	7092	ACAAGGAAATACGTCAGCAGATCCTGGATGAAAAGCCCAAGCTGCAGGTGGAGCTGGAGC					NM_015192	8.04952	7.3141	8.18954	7.69302	6.74152	7.51656	8.94486	8.18712	8.83004	8.94241	8.70147	8.74949	9.04104	8.26646	8.56073	8.79484	8.79918	8.30388	6.00389	6.76977
ASHG19AP1B132449362V5	0.595972	0.8583	1.03251	down	ENST00000582997	ENSG00000008283	CYB561	protein_coding	DHS_promoter	Yes	chr17:61511675-61517572:-	chr17	-	61511675	61517572					Ribosome;Endoplasmic reticulum	GENCODE	cytochrome b561 [Source:HGNC Symbol;Acc:HGNC:2571]	877	TTCGCGGGGTGTCTTCTTGCCTGCCCCTGCTGAGGCGTCTTCAGGACTGCAGGCTCCGGA					NM_001330421	8.51831	7.9747	8.80126	9.06361	8.15401	8.82617	9.41158	9.3147	9.61342	9.8826	9.73651	9.39793	9.61641	9.30387	9.2038	9.5908	9.56525	9.61342	8.23764	8.42822
ASHG19AP1B105036007V5	0.273658	0.694354	1.05971	down	ENST00000261596	ENSG00000101577	LPIN2	protein_coding	DHS_promoter	Yes	chr18:2916992-3011945:-	chr18	-	2916992	3011945		Congenital dyserythropoietic anemia;Arthralgia;Cachexia;Edema;Fever;Headache;Hepatomegaly;Leukocytosis;Osteosclerosis;Splenomegaly;Synovitis;Bone pain;Failure to gain weight;Myalgia;pustule;Microcytic hypochromic anemia (disorder);Papule;Chronic multifocal osteomyelitis;Pimples;Acne;Anemia, Diamond-Blackfan;Metaphyseal irregularity;Majeed syndrome;Pediatric failure to thrive		reticulocyte	Insoluble Fraction;Cell Membrane	GENCODE	lipin 2 [Source:HGNC Symbol;Acc:HGNC:14450]	6229	ACAAGAAAGAACCAAAGGAAACAAGTCATCGTATCACAGGCTGAGTGAGCTCGTGGAGCA	unconserved	conserved	Rheumatoid arthritis		NM_014646	7.16388	7.73555	6.77484	7.03704	7.53805	7.40964	7.23051	6.90187	6.85044	7.22186	7.01625	6.67236	7.19081	7.10651	7.04766	7.00066	7.37473	7.2589	7.45048	7.53424
ASHG19AP1B103574621V5	0.0290867	0.454619	1.23041	down	ENST00000356386	ENSG00000186470	BTN3A2	protein_coding	DHS_promoter	Yes	chr6:26365459-26378546:+	chr6	+	26365459	26378546				CD8_positive_alpha_beta_T_cell	Ribosome;Chromatin;Insoluble Fraction;Cell Membrane	GENCODE	butyrophilin subfamily 3 member A2 [Source:HGNC Symbol;Acc:HGNC:1139]	3017	TCCAGTACTTGACTCGTGGAGAGGAGTCTTCGTCCGATACCAATAAGTCAGCCTGATGCT	unconserved	unconserved	ankylosing spondylitis;Rheumatoid arthritis;Systemic lupus erythematosus		NM_007047	5.86619	3.65777	6.21636	5.50117	5.31168	6.05859	4.85024	5.38655	5.84107	6.30014	5.78801	5.19401	5.47463	4.35036	4.59049	5.26611	5.48163	5.46439	5.01815	5.24989
ASHG19AP1B119210705V5	0.209601	0.652489	1.14016	down	ENST00000341541	ENSG00000151500	THYN1	protein_coding	DHS_promoter	Yes	chr11:134118173-134123238:-	chr11	-	134118173	134123238		Liver Cirrhosis, Experimental;Prostatic Neoplasms			Cytosol;Ribosome	GENCODE	thymocyte nuclear protein 1 [Source:HGNC Symbol;Acc:HGNC:29560]	1299	CCGTTGATTCCAGAATCGTCCGCACTAAAGTCCCCTGCAGCGTGACCATGTCGAGACCCC					NM_014174	7.42582	6.08451	7.66148	6.66177	6.51992	6.64292	7.71	6.88677	8.301	8.18175	8.23851	7.93878	7.99154	7.5744	7.28808	8.33947	8.12744	7.46336	5.6196	6.1321
ASHG19AP1B115942139V5	0.261192	0.686677	1.11699	down	ENST00000372538	ENSG00000165644	COMTD1	protein_coding	DHS_promoter	Yes	chr10:76993727-76995769:-	chr10	-	76993727	76995769				major_salivary_gland	Ribosome;Nucleus	GENCODE	catechol-O-methyltransferase domain containing 1 [Source:HGNC Symbol;Acc:HGNC:26309]	976	CCCCAGGAATTGACCCTGAGTTTTAAATTCGAAAATAAAGTGGGGCTGGGACACACGACC	conserved	conserved			NM_144589	8.77757	7.77318	8.78794	8.26431	8.27843	7.75787	9.49806	8.86927	9.44261	9.44484	9.34215	8.9189	9.45681	8.83734	8.89329	9.0275	9.38409	8.82114	6.69123	7.70035
ASHG19AP1B118758069V5	0.453981	0.791363	1.01991	down	ENST00000379984	ENSG00000102104	RS1	protein_coding		Yes	chrX:18658030-18690229:-	chrX	-	18658030	18690229		Glaucoma;Hyperopia;Retinal Degeneration;Retinal Detachment;Cataract;Retinoschisis;Electroretinogram abnormal;Abnormal ocular motility;Atrophic retina;Lens Opacities;Cystic retinal degeneration;Progressive visual loss;X-linked dominant;Decreased visual acuity, progressive;RETINOSCHISIS 1, X-LINKED, JUVENILE;Reduced amplitude of dark-adapted bright flash electroretinogram b-wave;Abnormality of visi…				GENCODE	retinoschisin 1 [Source:HGNC Symbol;Acc:HGNC:10457]	2810	AGGTGCCACCTCCTTGGACTGTATACCAGAATGCCCATATCACAAGCCTCTGGGTTTCGA	conserved	conserved			NM_000330	6.56263	6.41532	6.5162	6.41517	6.46637	6.35589	6.81185	6.47525	6.59475	6.83598	6.6418	6.6053	6.77235	6.40176	6.70723	6.55067	6.53837	6.22448	6.41178	6.39251
ASHG19AP1B100207196V5	0.874879	0.963455	1.01255	down	ENST00000417856	ENSG00000174996	KLC2	protein_coding	DHS_promoter	Yes	chr11:66024765-66035330:+	chr11	+	66024765	66035330		Spastic Paraplegia, Optic Atrophy, and Neuropathy			Ribosome;Nucleus;Cell Membrane;Nucleous	GENCODE	kinesin light chain 2 [Source:HGNC Symbol;Acc:HGNC:20716]	3015	CTGTACTCCAGGAAGCCCAACCTTCTCCCTGCGCCTCAGTTTCTCCCGACGTCCTCGATG	conserved	conserved			NM_001134775	13.4671	14.8233	13.5337	13.5307	13.3206	13.1411	12.7336	12.8514	13.0112	12.9159	12.8025	12.9217	13.1847	14.0893	13.9365	13.4109	13.3164	13.567	14.5588	13.5068
ASHG19AP1B101452312V5	0.418239	0.778047	1.07292	down	ENST00000327906	ENSG00000010318	PHF7	protein_coding	DHS_promoter	Yes	chr3:52444673-52457657:+	chr3	+	52444673	52457657			Yes	testis		GENCODE	PHD finger protein 7 [Source:HGNC Symbol;Acc:HGNC:18458]	2130	CCAGCGATGCAAAGAACTGAAGTTTCAAGCTGGAAGAGCCTGTATTGTCCTCACAATAGT					NM_016483	6.53511	5.79757	6.45142	5.81687	4.33335	5.52901	6.28448	6.22874	6.75508	6.77359	6.88792	6.52258	6.75905	6.28563	6.5604	6.698	6.72288	6.33938	5.37241	5.54818
ASHG19AP1B112720665V5	0.787573	0.932961	1.02463	down	ENST00000368702	ENSG00000189334	S100A14	protein_coding	DHS_enhancer	Yes	chr1:153586731-153589462:-	chr1	-	153586731	153589462				corneal_epithelial_cell	Ribosome;Cytoplasm	GENCODE	S100 calcium binding protein A14 [Source:HGNC Symbol;Acc:HGNC:18901]	1218	AGTTCTCTACATTCATCTCTCTGCCTCCAGGACTGGTATAAGAGCTGAGCTCAGGTGAGC	conserved	conserved				6.07067	6.24068	5.99783	6.28794	6.19013	5.51859	5.68619	5.85126	6.20895	6.3536	6.36983	6.19394	5.53087	5.72156	5.68308	5.89939	5.66031	5.31951	5.38128	5.29705
ASHG19AP1B143702535V5	0.131295	0.578125	1.09313	down	ENST00000449022	ENSG00000081803	CADPS2	protein_coding	DHS_promoter	Yes	chr7:121960057-122526411:-	chr7	-	121960057	122526411		Autistic Disorder;Cholestasis;Schizophrenia;Substance-Related Disorders;Chemical and Drug Induced Liver Injury		cerebellum	Ribosome	GENCODE	calcium dependent secretion activator 2 [Source:HGNC Symbol;Acc:HGNC:16018]	4073	AGGGAAGAGAGGCATTTGCCTGGTGGCCTGATTTATTGGCTGAACATGCAGAGAAATTTT					NM_017954	6.86314	5.87311	6.96671	6.78241	6.58886	6.48963	6.87807	7.22226	7.19869	7.41019	6.85562	7.09797	7.14303	6.79912	6.808	7.08911	7.42273	6.96279	6.0728	6.42593
ASHG19AP1B114903517V5	0.119645	0.568175	1.17725	down	ENST00000644230	ENSG00000175745	NR2F1	protein_coding	DHS_promoter	Yes	chr5:92918930-92930317:+	chr5	+	92918930	92930317		Mental Retardation;Nystagmus;Optic Atrophy;Ovarian Cysts;Strabismus;Low Vision;Reduced visual acuity;Low intelligence;Tapering fingers (finding);Pallor of optic disc;Global developmental delay;Mental deficiency;Mammary Neoplasms;Poor school performance;Cognitive delay;Visual Impairment;Intellectual Disability;BOSCH-BOONSTRA-SCHAAF OPTIC ATROPHY SYNDROME;Visual field defects;Mental and motor retar…	Yes	hepatic_mesenchymal_stem_cell		GENCODE	nuclear receptor subfamily 2 group F member 1 [Source:HGNC Symbol;Acc:HGNC:7975]	3841	TTGGAAGAGAGGACCATGAGAATTTTAATAAAACAGAAGGAAACTAATGGACCTTCCAGG	conserved	conserved			NM_005654	9.07775	7.78723	9.37953	8.71288	7.85352	9.18947	10.1648	9.84684	9.54031	9.82938	10.149	9.51562	9.9852	9.13482	9.69427	9.56868	9.7832	9.62868	7.22354	7.74658
ASHG19AP1B106809546V5	0.145016	0.595766	1.06917	down	ENST00000305494	ENSG00000166575	TMEM135	protein_coding	DHS_promoter	Yes	chr11:86749049-87033392:+	chr11	+	86749049	87033392		Intellectual Disability		extra_ocular_muscle	Ribosome;Insoluble Fraction	GENCODE	transmembrane protein 135 [Source:HGNC Symbol;Acc:HGNC:26167]	2433	GAGGAACCATCACAACATTAAGAAATGGAGAAGTCCTTTTGTTTTGCATCACAGCTGCCA					NM_022918	6.70348	5.72483	6.40027	6.37366	6.31964	6.42706	6.38737	6.36679	6.15939	6.14779	6.18326	6.51007	6.39758	6.27177	6.56238	6.09255	6.08392	6.17477	5.86626	6.06754
ASHG19AP1B115642604V5	0.747791	0.918331	1.01806	down	ENST00000324868	ENSG00000139131	YARS2	protein_coding	DHS_promoter	Yes	chr12:32899478-32908836:-	chr12	-	32899478	32908836		Acidosis, Lactic;Anemia;Sideroblastic anemia;Blepharoptosis;Deglutition Disorders;Glaucoma;Kyphosis deformity of spine;Mental Retardation;Micrognathism;Muscle hypotonia;Myopathy;Nystagmus;Delayed Puberty;Curvature of spine;Strabismus;Growth retardation;Hemoglobin low;Mitochondrial Myopathies;Failure to gain weight;Mandibular hypoplasia;Muscle weakness, progressive;Byzanthine arch palate;Lactic ac…			Ribosome;Endoplasmic reticulum;Insoluble Fraction	GENCODE	tyrosyl-tRNA synthetase 2 [Source:HGNC Symbol;Acc:HGNC:24249]	2122	AGGCAACCGGACGATTCAGTGGAAAGGTACCTGAAGCTGTTCACTTTCCTGCCCCTTCCA	conserved	conserved			NM_001040436	6.68727	5.91698	7.02635	6.50492	6.645	6.64445	7.1873	6.99646	7.63279	7.47146	7.49314	7.39478	7.44136	7.2431	7.23889	7.52748	7.50882	7.34882	6.55667	6.6892
ASHG19AP1B106476362V5	0.685399	0.894211	1.02278	down	ENST00000258991	ENSG00000136478	TEX2	protein_coding	DHS_promoter	Yes	chr17:62224587-62340587:-	chr17	-	62224587	62340587				blood	Ribosome;Insoluble Fraction	GENCODE	testis expressed 2 [Source:HGNC Symbol;Acc:HGNC:30884]	5232	TCGGAAATCAAGAAGTCATCGGGTGTCTCTGGAGGTAAACCAGCCCCCGTCTTCTTGGCT	conserved	conserved			NM_018469	7.14636	7.23787	7.42819	7.07317	7.14303	7.17341	7.42007	7.44194	7.39889	7.52184	7.39456	7.28446	7.58891	7.81148	7.77858	7.59412	7.43255	7.54143	7.24268	7.51231
ASHG19AP1B100152243V5	0.222055	0.663692	1.127	down	ENCT00000206942	CATG00000039560	CATG00000039560.1	protein_coding	DHS_enhancer	Yes	chr19:47746667-47752489:+	chr19	+	47746667	47752489						FANTOM5CAT	At least 1 of the 10 top ranked transcript is CPAT coding and max ORF size >=300, NOT annotated as nonCoding in GENCODE	5823	CTTGAGACCATTGTTTAAGCTGTAGCATAAGTTACACACTTCTCTAAAGCCTCCCAATTC	conserved	conserved				3.24307	3.65777	3.21636	4.56212	4.62846	4.44992	4.45391	4.66732	4.68562	4.31302	4.27004	4.77047	3.2264	4.01755	4.80351	4.33363	4.08284	4.71116	6.97882	5.13701
ASHG19AP1B119778301V5	0.430562	0.781361	1.09095	down	ENST00000309934	ENSG00000121542	SEC22A	protein_coding		Yes	chr3:122927169-122992977:+	chr3	+	122927169	122992977					Ribosome	GENCODE	SEC22 homolog A, vesicle trafficking protein [Source:HGNC Symbol;Acc:HGNC:20260]	4228	CATTTTGTTTTAGGTCTTCTCTGTTGGTTGAAATGTCTATGATTTTATCTGCCTCAGTCA						6.05704	6.05551	6.55324	5.52304	4.9608	5.13918	5.50369	5.36324	5.87304	5.98469	6.27114	5.88511	5.37512	5.20275	5.09022	5.48929	5.04064	4.74213	4.05248	3.88716
ASHG19AP1B129143803V5	0.172703	0.621154	1.06443	down	ENST00000613909	ENSG00000123243	ITIH5	protein_coding	DHS_promoter	Yes	chr10:7604386-7661623:-	chr10	-	7604386	7661623				fat_cell	Insoluble Fraction	GENCODE	inter-alpha-trypsin inhibitor heavy chain family member 5 [Source:HGNC Symbol;Acc:HGNC:21449]	2915	GCTTCCCCAGCCATGCGGAACTATGATTCTGGGCCTCCCCCATCTACTGTCATTAACCAA					NM_032817	11.6443	11.7625	11.6769	11.249	10.7478	10.9404	11.2304	11.2117	11.2333	11.2103	11.1486	11.1311	11.4808	11.7303	11.7064	11.461	11.222	11.1894	10.8703	10.6948
ASHG19AP1B136123574V5	0.037635	0.474179	1.13296	down	ENST00000311015	ENSG00000172687	ZNF738	protein_coding	DHS_promoter	Yes	chr19:21541732-21562102:+	chr19	+	21541732	21562102			Yes	neuronal_stem_cell		GENCODE	zinc finger protein 738 [Source:HGNC Symbol;Acc:HGNC:32469]	2442	TCCCTGGAATATGAAGAGACACAGTATGGTAGCCACACCCCCAGAAAGTGGGGTATTGAA	unconserved	unconserved			NM_001355239	8.17177	8.3012	7.97884	8.52711	8.56318	8.33012	8.47812	9.08127	8.51742	9.00036	8.82587	8.5348	8.57215	8.40886	8.69332	8.5525	8.45267	8.94379	9.58457	9.08984
ASHG19AP1B108759737V5	0.35732	0.742311	1.08824	down	ENST00000378380	ENSG00000132623	ANKEF1	protein_coding	DHS_promoter	Yes	chr20:10015697-10038951:+	chr20	+	10015697	10038951			Yes	testis		GENCODE	ankyrin repeat and EF-hand domain containing 1 [Source:HGNC Symbol;Acc:HGNC:15803]	5303	TCTTAGCTGTCTAGAGAAAAGATGTATGTTATTTTGAAATGAATGGTATGTCATTCTGGA					NM_198798	4.44748	3.65777	5.11374	3.60878	4.62127	3.1829	4.12302	3.908	5.01536	4.21496	4.32077	3.96578	4.01547	4.30054	3.91186	4.51131	4.33726	4.29013	3.97559	4.19593
ASHG19AP1B126619494V5	0.186329	0.631223	1.17761	down	ENST00000265838	ENSG00000075239	ACAT1	protein_coding	DHS_promoter	Yes	chr11:107992243-108018503:+	chr11	+	107992243	108018503		Dehydration;Kidney Failure, Chronic;Liver Cirrhosis, Experimental;Mental Retardation;Seizures;Vomiting;Low intelligence;Mental deficiency;Deficiency of acetyl-CoA acetyltransferase;Poor school performance;Ketoacidosis, episodic;Intellectual Disability;Dull intelligence;Autosomal recessive predisposition		endocrine_system	Ribosome;Cytoplasm;Insoluble Fraction	GENCODE	acetyl-CoA acetyltransferase 1 [Source:HGNC Symbol;Acc:HGNC:93]	1761	ACCTATTGATTTTCCAATTGCTCCTGTATATGCTGCATCTATGGTTCTTAAAGATGTGGG	unconserved	conserved			NM_000019	9.64153	7.95423	9.66985	9.21321	7.39604	8.59812	10.4334	9.9111	10.476	10.4506	10.6637	10.2384	10.4516	10.0819	9.70588	10.6521	10.4014	10.1783	7.47886	7.33677
[truncated: 9,292 more rows]
[truncated: 80 more columns]
