# Supplementary material for: Aberrant expression of long non-coding RNAs and their regulatory role in chromatin-mediated gene expression changes in the prefrontal cortex of major depressive disorder subjects
Source: Mol Psychiatry. 2025 Dec 18;31(5):2698–710. doi: 10.1038/s41380-025-03396-0 (PMC13099372; doi:10.1038/s41380-025-03396-0)
Supplement: Supplementary file 8 — Table S8 [file 41380_2025_3396_MOESM8_ESM.xlsx]

## Sheet: Sheet1
Table S8: Significant Differentially Expressed mRNA Coding Genes in MDD dlPFC
Gene Symbol	log2FoldChange	p-value
OLAH	0.327632	5.01607e-05
TARSL2	0.2116	0.0461089
SLC37A2	0.156198	0.0031632
SP6	0.15247	0.0130512
TCP10	0.146213	0.0104591
AC013470.2	0.144411	0.00166054
OR4F6	0.136595	0.00313999
CATG00000034637.1	0.135451	0.00927531
POLE2	0.132509	0.0015992
ADAT3	0.132339	0.00772962
LRMP	0.131884	0.0473152
CEP112	0.125465	0.00952812
PRR35	0.122834	0.00983625
TCHHL1	0.121795	0.0146416
OR51G1	0.117526	0.00365034
IQSEC2	0.111241	0.0196057
CLCA4	0.110935	0.000239184
SMIM23	0.110112	0.0248554
OR4C15	0.110104	0.0087248
OR11A1	0.109111	0.00240801
OR14A16	0.108958	0.00928263
ZNF786	0.106517	0.0313877
DHX8	0.106432	0.0112604
CATG00000071301.1	0.105007	0.0488343
CNBD1	0.104366	0.0379627
C14orf39	0.103364	0.0254266
TMEM86A	0.103247	0.0214689
ERICH4	0.102983	0.0431578
ZDHHC19	0.102472	0.0432319
ZNF444	0.101109	0.0173524
NLRP10	0.100703	0.0460543
HNF4A	0.100521	0.0279612
AL596220.1	0.0997395	0.0316771
FABP9	0.0996625	0.0415684
CFAP99	0.0973126	0.0455876
SELE	0.0972369	0.04193
CATG00000027173.1	0.0966079	0.011808
WNT5B	0.0953598	0.0377898
OR1S1	0.0931494	0.00604923
OR5D14	0.0926902	0.00679981
PAPOLA	0.0923258	0.0318813
CATG00000090947.1	0.0921109	0.0346124
CATG00000052305.1	0.0908669	0.0340241
NXPE4	0.090283	0.0435323
OR2B2	0.0897182	0.0176231
TCAF2	0.0875352	0.00252762
KRTDAP	0.0866037	0.0369504
STATH	0.0857353	0.00458869
RNASE9	0.0853704	0.00255086
NRM	0.0840048	0.00329538
CATG00000110067.1	0.0831732	0.0371996
POLE	0.0830532	0.0243304
CATG00000002232.1	0.0827208	0.000854637
PKP1	0.0818731	0.00830315
CATG00000100722.1	0.0815174	0.0161278
PCDHB6	0.0813804	0.0179471
RAP1GAP2	0.080538	0.0224325
UBE2F	0.0784505	0.00714473
PUS3	0.0782196	0.00895549
CATG00000013848.1	0.0764245	0.0283217
CD164	0.0752735	0.0377137
SSU72P8	0.0748469	0.0178998
HRG	0.0743513	0.0432994
UBALD1	0.0739215	0.0399491
SERPINA12	0.0739102	0.0377452
MGAT4D	0.0732305	0.00375743
GADD45A	0.0717999	0.0475337
PIMREG	0.0713063	0.0423543
GLP1R	0.0710017	0.028179
CHEK1	0.0709982	0.0183944
TOPAZ1	0.0708006	0.0194853
CATG00000030839.1	0.070792	0.0194306
HOXD8	0.0697423	0.00191998
CCDC196	0.0695352	0.0479566
C8orf33	0.0692825	0.0190198
CFAP299	0.0680138	0.0144623
DNTTIP1	0.0677764	0.0344085
C12orf43	0.0677637	0.0444898
INPP5B	0.066833	0.00963846
IFNB1	0.0663835	0.000816364
CD180	0.0658967	0.0405602
OR10G3	0.0654031	0.0155597
OTX2	0.0650798	0.029794
ATP2A1	0.0648189	0.0389577
MEFV	0.0636619	0.00181158
SERPINA5	0.0636493	0.00901253
SERPINA4	0.0636488	0.0240239
CATG00000087082.1	0.0635305	0.0228937
CATG00000074931.1	0.0634521	0.000356215
TMEM212	0.0633627	0.0281243
HSD17B12	0.0630657	0.0279228
ALOX5	0.0630207	0.0391413
TRIM72	0.0627402	0.00856655
BHLHB9	0.0622309	0.00484762
ATG16L1	0.0622048	0.00101083
CBY3	0.0621773	0.00946562
PRR23C	0.0619779	0.00530261
CASP14	0.0617409	0.00806293
CATG00000043785.1	0.0615541	0.0493159
ENDOU	0.0615089	0.0170053
ESR2	0.0614526	0.0210225
SELL	0.060416	0.00139054
CATG00000046223.1	0.0603566	0.0297459
OR52E2	0.0603065	0.0120076
SPAAR	0.0602704	0.0355076
TM6SF2	0.0602461	0.00660747
MYO1F	0.0600332	0.00218126
LRRCC1	0.0591276	0.0030936
CORO7	0.0590232	0.0451834
ELF1	0.0581406	0.0469514
CATG00000102043.1	0.0580484	0.0240006
GALK1	0.0580127	0.0461602
SPATA31D3	0.0573402	0.0213837
ADAMTS20	0.0572149	0.0478281
KRT80	0.0571595	0.0150162
ACSM6	0.0567578	0.0400272
AGTR2	0.0566324	0.00205513
NKG7	0.0566101	0.0385722
TNFAIP8	0.0564524	0.00923103
CATG00000027114.1	0.056106	0.00622623
CATG00000110901.1	0.0559207	0.0129377
CYP11B1	0.0554827	0.00980074
MAGEA6	0.0554396	0.00940867
VSIG4	0.0551122	0.00723834
CATG00000087963.1	0.0546585	0.0129723
THRSP	0.0546487	0.0464184
PANK2	0.0541087	0.014578
TEX11	0.054042	0.0193679
ZNF648	0.0539296	0.0498614
TM9SF4	0.053651	0.0454066
TTK	0.0534059	0.00816779
RPA3	0.0531853	0.0112914
S100P	0.0529497	0.0239713
OR2A2	0.0523747	0.0420354
SPAST	0.0521203	0.0336258
GSTA3	0.0517531	0.0028129
B3GAT3	0.0517249	0.00897351
ADRB3	0.0515075	0.0135929
EXOC3L2	0.0513748	0.0121699
TRHR	0.051234	0.00171085
HAPLN3	0.0511879	0.00027116
CATG00000038785.1	0.051057	0.0116443
IAPP	0.0509352	0.00945722
NR1I2	0.0508118	0.0345129
DCLRE1C	0.0507064	0.00618225
KLHL13	0.0506852	0.0371667
PRR13	0.0506417	0.0126704
AC010877.1	0.0506299	0.0190893
AX748369	0.0504025	0.00206381
NEK8	0.0503362	0.0326532
CATG00000024166.1	0.0501799	0.0393587
PPP1R1C	0.0500153	0.0110599
DNAAF3	0.0500003	0.000571254
CPVL	0.0498847	0.0430319
PNPLA3	0.0498577	0.0278027
KDM6A	0.049781	0.0177284
STX5	0.0497216	6.421e-06
EXOSC9	0.0493895	0.0336845
ANKRD60	0.0493619	0.00639988
ITCH	0.0493395	0.0491855
F11	0.0489932	0.0278617
TBC1D10A	0.0489381	0.0353308
ELSPBP1	0.0487685	0.0113674
CATG00000110256.1	0.0486175	0.0311204
OR2T12	0.0485603	0.0196668
C11orf95	0.0485219	0.0423636
CATG00000024650.1	0.0482344	0.0127312
CEACAM20	0.048212	0.0294123
CCDC189	0.0480796	0.039638
HOXD12	0.0479834	0.0301723
SDC3	0.0478706	0.0179373
SHF	0.0476292	0.00115395
POLR2I	0.0475898	0.0203556
BTG3	0.0475022	0.0394824
BMF	0.0474039	0.0309463
MOB2	0.0473515	0.00989663
TNFAIP3	0.0472299	0.0375217
OR1N2	0.0471496	0.00621405
SLC43A3	0.0470468	0.00816261
ARRDC5	0.0470272	0.026305
HDAC1	0.0470131	0.0301184
MAGEB17	0.0469755	0.0150725
PFKM	0.0469688	0.0123726
CXCL17	0.0469411	0.0307263
FSD2	0.0469166	0.00706458
OR52N4	0.0468592	0.00814608
NEFL	0.0467872	0.0272591
LAG3	0.046662	0.0218904
GAGE10	0.0465554	0.0231784
BCL6B	0.0465384	0.00494324
RTP5	0.046464	0.0169669
SLC1A5	0.0464227	0.0421102
PIP5KL1	0.0464224	0.0282969
TMEM230	0.0461975	0.0442601
CBFA2T2	0.0459274	0.0318717
CYP17A1	0.0458111	0.000402427
KLC3	0.0457719	0.0018863
IL2RA	0.0456326	0.0181318
CERKL	0.0455756	0.0132882
XAGE2	0.0455531	0.0128035
ANKRD34A	0.0453436	0.0420149
TMEM236	0.0451302	0.0381016
C7orf61	0.0450801	0.00222634
C3orf58	0.0449411	0.00577643
OR8D2	0.044685	0.00582048
OLFM4	0.0446556	0.0089381
KRBA1	0.0446035	0.00390359
CATG00000067666.1	0.0445278	0.00168009
DDX43	0.0445013	0.0153392
LRRC36	0.0444298	0.00043665
CATG00000024467.1	0.0443146	0.0089204
AC003006.1	0.0442822	0.0293843
NUDT13	0.0442694	0.00239528
TBCD	0.0442684	0.0164478
CSTL1	0.0442122	0.00811892
FFAR1	0.0441706	0.0153724
TRIM40	0.04417	0.0475939
OR13C8	0.0441462	0.0102099
CHST5	0.0441114	0.0280004
DEF6	0.0440565	0.0206328
ATP6AP1	0.0439834	0.00553672
CATG00000039145.1	0.0439722	0.000116078
DNAJB8	0.0439552	0.039119
CATG00000038771.1	0.0439456	0.00407118
CATG00000040991.1	0.043717	0.00733965
CACNA2D4	0.0436749	0.00288989
C19orf38	0.0435954	0.0192962
UQCC3	0.0435932	0.0075712
NLRP7	0.0435532	0.0236995
DENND2A	0.0435406	0.0221995
U2AF1L4	0.0434982	0.0128319
DRC7	0.0432894	0.0226806
LMO7	0.0432389	0.00359244
BCL2L1	0.043204	0.0416086
GDF9	0.0430777	0.0128818
MYOF	0.043021	0.0166723
CCKAR	0.0430009	0.0108393
CENPI	0.0429142	0.0349339
ZKSCAN3	0.0428554	0.023021
ZNF212	0.0427621	0.0399013
AKR1B15	0.042569	0.00202099
SYTL3	0.0425318	0.0277428
SYCE1L	0.0425086	0.0164317
IFI16	0.0425027	0.0355436
LGALS4	0.0424814	0.0184018
USP36	0.0424398	0.000537858
MBD3	0.0422991	0.0174873
GPR55	0.0422988	0.0145441
CATG00000056258.1	0.0422403	0.0165736
PRSS42	0.0422275	0.00600147
TH	0.0421767	0.0187298
NOSIP	0.0421535	0.0270746
SNX12	0.042127	0.00947917
CRX	0.042117	0.000898608
SMCO4	0.0420851	0.0455356
PRR3	0.0420527	0.0011175
OR2AK2	0.042017	0.0209435
ZNF184	0.0419021	0.011148
SERPINE2	0.0418821	0.0025004
LCE3B	0.0417706	0.0310298
P3H1	0.0416255	0.0261007
CATG00000055463.1	0.0415915	0.00266023
TBL1Y	0.0415597	0.0146178
CATG00000034785.1	0.0415571	0.0444512
PKHD1	0.0415364	0.0201552
MC1R	0.0414912	0.0058414
CCDC9B	0.0414006	0.00204778
OR2M4	0.0413973	0.0307854
CTSW	0.0413219	0.00212037
BDKRB2	0.0412844	0.0130909
SHROOM3	0.0412233	0.0497942
PLAUR	0.0412196	0.0121188
GZMH	0.0412104	0.0262928
OR10A7	0.0412003	0.00135337
CATG00000010758.1	0.0411716	0.0155139
TCTEX1D4	0.041127	0.0474637
SPATA22	0.0409786	0.0421402
TRAPPC1	0.0409223	0.0167247
FAM90A1	0.0408806	0.011582
TIAM2	0.0407853	0.0175067
LRRC2	0.0407747	0.0272955
ENPP7	0.0407683	0.0228915
KIF26B	0.0406633	0.0441331
CATG00000005766.1	0.0406375	0.0442918
RIBC2	0.0406238	0.0370602
CATG00000010893.1	0.0406021	0.0234248
LILRB3	0.0405238	0.0153252
CATG00000059978.1	0.0404363	0.0010368
AADACL3	0.0404047	0.01413
APEX2	0.0403626	0.00040479
ZNF749	0.0403089	0.0158893
NUP62CL	0.040181	0.0212587
AL162424.1	0.0401611	0.0315306
SLC39A11	0.040149	0.00589795
CATG00000035374.1	0.0400578	0.0291385
C1S	0.0400571	0.0334378
IFFO1	0.0400552	0.00963377
AURKB	0.0400238	0.0167635
UMODL1	0.0399759	0.0379965
C2	0.0399707	0.0171747
ZBTB4	0.0399143	0.00710263
CATG00000058631.1	0.0397792	0.00688043
SLFN11	0.0397152	0.0207996
RPGRIP1	0.0397032	0.0224371
EFCAB3	0.0396227	0.00837504
EVI5L	0.0396195	0.00396375
LRRIQ1	0.039605	0.0252671
CATG00000040474.1	0.0395059	0.0319924
TRIM15	0.0394824	0.000271482
SEC14L3	0.0394279	0.0491548
PSCA	0.0393741	0.00849577
PTRH1	0.0393405	0.0162927
OR2H2	0.0392957	0.0312292
UTP6	0.0392689	0.0447319
SRGAP1	0.0392456	0.00399591
LIPA	0.0392399	0.0432152
SYCE3	0.039121	0.00263173
FBXO25	0.039108	0.0372302
ASH2L	0.0390991	0.0131784
ANKMY1	0.0390449	0.0311201
NLRC5	0.0389651	0.0385664
C12orf56	0.0388212	0.0383084
PDCD2L	0.0388062	0.0222293
GIMD1	0.0387757	0.0242064
ERAL1	0.0387404	0.0138974
KIAA1671	0.0387321	0.00424458
MRTFA	0.0386876	0.00823201
BRDT	0.0385611	0.043402
CATG00000005836.1	0.0385528	0.00400431
REELD1	0.0385464	0.0402958
PRDM13	0.038515	0.0155238
OR4S1	0.0384831	0.0123944
FRMPD2	0.0384828	0.0208571
ADAMTS7	0.0383641	0.0193227
CATG00000086695.1	0.0382673	0.00818255
OR8J3	0.038199	0.0354692
TSPAN10	0.0381222	0.03142
GCOM1	0.038034	0.0284793
DSG4	0.0380172	0.00612909
SPAM1	0.0379833	0.0343055
TEKT4	0.0379629	0.0416849
TAS1R1	0.0379096	0.0294727
PTPN23	0.0378897	0.030674
CCDC14	0.0378087	0.0213105
VRK3	0.0377575	0.0437447
ANKLE1	0.0376713	0.00818851
C2orf91	0.0375368	0.0231421
IMPG2	0.0374231	0.0477831
CATG00000111535.1	0.0373775	0.0135765
CCDC85C	0.0373358	0.0105611
SFR1	0.0372967	0.0160509
CATG00000079011.1	0.0372579	0.014536
ANTXR2	0.0371421	0.0432371
UBQLN3	0.0371172	0.0192509
DYM	0.037088	0.0412608
CATG00000019981.1	0.0370737	0.0211338
LCE3A	0.0369949	0.0336477
MTF2	0.036977	0.00591884
TNN	0.0369648	0.0101026
CATG00000057419.1	0.0368062	0.0210996
OR2AP1	0.0364452	0.0446891
RADIL	0.0364333	0.0125606
L3MBTL1	0.0364133	0.0196382
BATF	0.0363571	0.00480326
CATG00000033590.1	0.0363181	0.0127546
FCN1	0.0363067	0.00745217
LRRC42	0.0362946	0.0201385
CATG00000109510.1	0.0362074	0.0442402
CATG00000091932.1	0.0361851	0.0316716
NRF1	0.0361601	0.0373447
SFXN5	0.0361432	0.00342407
PASK	0.0361398	0.0383831
NKTR	0.0361343	0.015913
APBB3	0.0360552	0.0324577
STEAP2	0.0359938	0.018027
OR6K3	0.0359644	0.0050874
SAMD13	0.035952	0.0440469
MOV10	0.0358985	0.0444086
CATG00000096985.1	0.0357622	0.0290149
FHDC1	0.0357456	0.0205521
DBF4B	0.0357061	0.0247682
ARHGEF26	0.0356937	0.0491831
CATG00000040068.1	0.0356381	0.0276227
OR1M1	0.0356226	0.0230169
CCDC39	0.0355953	0.0429731
ANKFY1	0.0355719	0.0346481
TNNC2	0.0355168	0.0490089
CATG00000102008.1	0.0354937	0.0249293
LYZ	0.0354929	0.0280187
OR52E6	0.0353755	0.0224128
RTL9	0.0353452	0.0319688
RGS14	0.0353328	0.0111802
SH2D2A	0.0353189	0.0251192
ELOVL3	0.035194	0.0255551
DRAXIN	0.0351881	0.0218839
ARL16	0.0351762	0.0324394
CATG00000083821.1	0.0351293	0.0173048
ASB17	0.0350225	0.0308926
ORMDL3	0.0349797	0.0400504
ASGR2	0.0349785	0.0367385
LEFTY2	0.034972	0.0236468
SULT1A2	0.0349432	0.0367805
NHSL2	0.0349112	0.0445046
PON2	0.0349065	0.0221222
NDST4	0.0347723	0.0029717
CATG00000040120.1	0.0347198	0.047775
SLC22A2	0.0346063	0.0467234
FPR3	0.0345825	0.013173
AATK	0.0345522	0.0383395
DRAP1	0.0344623	0.0386436
DBR1	0.0344607	0.013812
FAM228A	0.0344304	0.0188214
H1FOO	0.0343957	0.0205088
MRGPRX2	0.0343477	0.0399554
MTFR2	0.0343022	0.0346336
ZBTB16	0.0342085	0.0204893
SLC13A4	0.0342043	0.0105672
SLC6A2	0.0341375	0.0190194
FGF1	0.0341169	0.0444242
AGBL4	0.0341126	0.0263292
MNDA	0.0340528	0.0264933
AMELX	0.0339927	0.0133068
SP140	0.0339719	0.0342118
RIPK1	0.033929	0.0241197
CATG00000011689.1	0.0339245	0.0349158
FGF10	0.033883	0.028239
MZF1	0.0338562	0.0111354
MID1IP1	0.0338536	0.00557578
CD96	0.033832	0.0210931
MS4A15	0.0337868	0.0423051
SLC38A7	0.0337025	0.040313
FLYWCH2	0.0336941	0.0415159
CATG00000024677.1	0.0336751	0.0420749
GBE1	0.0335592	0.0146949
SDSL	0.0335459	0.0480259
CATG00000070137.1	0.0335261	0.0151985
DEPDC1B	0.0335058	0.0345341
OR6T1	0.0334964	0.0261794
CATG00000008930.1	0.0334944	0.00942736
LRRC30	0.033405	0.0182377
MAP2	0.0333935	0.0186474
CATG00000088194.1	0.0333324	0.0425424
ZFHX3	0.033192	0.0239743
CYP2A13	0.0331505	0.0349592
CATG00000086946.1	0.0331456	0.0266606
RAP2C	0.0330436	0.00195952
MIDN	0.0330415	0.0153079
LAMB2	0.0330403	0.0103786
HPGDS	0.0329922	0.0257894
DCX	0.0329603	0.0367757
CATG00000030276.1	0.0329545	0.0292438
CAPN13	0.0329369	0.0199406
ABAT	0.0329063	0.0118348
AX747246	0.0328744	0.0493187
DNAJB6	0.0328512	0.020795
TRPV6	0.032846	0.0155269
HDAC6	0.0327414	0.0242702
FOXA3	0.0327337	0.0338079
CATSPERG	0.0326747	0.044903
BABAM1	0.0326676	0.0133451
PTPN7	0.032625	0.0459887
TAS2R16	0.032617	0.033589
CATG00000090991.1	0.0325911	0.0179153
ADAMTS17	0.0325784	0.0118114
FSCB	0.0325437	0.01666
CATG00000107372.1	0.0325356	0.0265268
CSRNP2	0.0325063	0.00733286
SOCS3	0.0324956	0.00768688
KRTAP19-2	0.0324596	0.038231
ITGAM	0.0323885	0.0106446
AKT1S1	0.0323826	0.00362149
PIR	0.0323758	0.0187196
IKBKG	0.0323642	0.00745785
COLEC10	0.0323435	0.0105225
SLC17A8	0.0323301	0.0382263
NTHL1	0.0322683	0.0459637
BTBD11	0.0322093	0.0242717
CATG00000026330.1	0.0321955	0.0459973
TMBIM1	0.0321831	0.0447144
SH3PXD2B	0.0321761	0.0103868
HOXA7	0.0321514	0.00205441
LY6G6E	0.0321468	0.0271307
RHEB	0.0320813	0.0321418
GPRIN2	0.0320783	0.0391965
XPC	0.0320274	0.0195864
RPS6KA3	0.0319731	0.0465628
IFITM10	0.0318568	0.0380831
OR2T4	0.031851	0.00796881
SLC20A2	0.0318302	0.037312
SOCS2	0.0317922	0.0361798
CATG00000112302.1	0.0317874	0.021326
HOGA1	0.0317635	0.0273294
PUDP	0.0317457	0.0215796
SLC26A6	0.0317383	0.0297708
AGER	0.0316664	0.0265952
DNAJC14	0.0315986	0.0334061
CBARP	0.0315653	0.0338801
CATG00000112840.1	0.0315525	0.0118447
CATG00000039609.1	0.0314383	0.00677785
PNPLA7	0.0314181	0.0142659
TPRA1	0.0311169	0.0246837
USP54	0.0310953	0.0377891
TSPAN32	0.0310254	0.0201857
CATG00000038460.1	0.0309891	0.0196791
LIN37	0.0309697	0.0411019
KIAA0895	0.0309545	0.0366716
ZNF20	0.030954	0.00678535
SULT1C3	0.0309527	0.0190848
GTF2E1	0.0309394	0.0435499
PHF11	0.0309245	0.0379583
MYO3B	0.0308858	0.0128641
BHMT	0.0308796	0.0372515
ATRAID	0.03084	0.0499851
CCDC38	0.0308212	0.0306027
ANKRD55	0.0308022	0.0204363
POM121	0.0307908	0.0275929
SPACA1	0.0307601	0.0296655
GSE1	0.0307403	0.01443
CDH18	0.0305564	0.0254672
SERPINB1	0.0305479	0.00319296
NANOS2	0.0305452	0.0241054
OBP2A	0.0305266	0.0134134
PPP1R14D	0.0303731	0.00813051
LMOD2	0.0303722	0.0433661
PCDHA10	0.0303607	0.0335367
ZNF281	0.0303244	0.0300694
SHH	0.030305	0.0340317
USH2A	0.0302834	0.0257048
ACTR6	0.0302705	0.0152374
MYLK2	0.0302514	0.0420882
OR51L1	0.0302284	0.0196786
PAXX	0.0300637	0.0122586
RTEL1	0.0299161	0.0305539
OR5H6	0.0299155	0.0417802
AL032819.3	0.0298116	0.0401067
ITIH4	0.0296948	0.0370842
EIF4G1	0.0295489	0.0198563
ECHDC3	0.0295482	0.0329893
SLA	0.0295286	0.00702239
GRAMD4	0.0295234	0.0309895
KCNIP3	0.0294297	0.0145412
SLC15A4	0.0294059	0.0121711
POLR2B	0.0293665	0.0294008
AC008687.4	0.0293261	0.0280614
TNFAIP1	0.0293021	0.0376521
KPNA7	0.0292789	0.0342938
FAM221B	0.0292252	0.0475734
HSD17B14	0.0292233	0.0257967
PTGES	0.029135	0.0158289
BPI	0.0290962	0.0370503
KCNJ12	0.0289167	0.0418303
PRAME	0.0289092	0.00636263
HIST1H4I	0.0288626	0.0442131
LMAN2L	0.0288583	0.0220107
WSB2	0.0288376	0.0435292
HINT2	0.0288357	0.0208669
C1orf122	0.0288104	0.0152228
CD1D	0.0288009	0.00867213
RNASE12	0.0287735	0.0343348
SEC14L5	0.0287245	0.0399028
LRP5	0.0286798	0.0285695
CATG00000001175.1	0.0286551	0.00542947
GPR52	0.0286162	0.0245675
ELN	0.028598	0.0330823
CATG00000021183.1	0.0285652	0.0279917
GRAP2	0.0285197	0.0228749
KLHL28	0.028471	0.0471764
SORBS3	0.0284679	0.0427241
BCAR3	0.0283299	0.0363786
DROSHA	0.0283187	0.0272379
PEX14	0.0283	0.0119853
SBSN	0.0282382	0.0350477
TPTE	0.0281387	0.0255328
GPAT2	0.028048	0.0244095
ATP2C2	0.0280393	0.0473468
CA10	0.0279586	0.00158633
CLK3	0.0279423	0.0261052
ADAM19	0.0279024	0.0361683
HTR3B	0.0278899	0.0450617
URB2	0.0278354	0.0174062
NME6	0.0277587	0.049697
G2E3	0.0276846	0.0416783
ZBBX	0.027669	0.0114398
AIFM2	0.0276645	0.0389111
PPARD	0.0275966	0.010165
CATG00000004565.1	0.0275846	0.02624
CPSF7	0.0274873	0.0313398
AL662884.4	0.0274602	0.0165571
TEX13A	0.027427	0.0478051
SRF	0.0272638	0.0428345
CNBD2	0.0272301	0.0468814
PPM1M	0.027225	0.0423335
AC007773.3	0.0271785	0.041751
MCEMP1	0.027091	0.0332771
CATG00000036987.1	0.0270713	0.0414236
MYO10	0.0270502	0.0389237
AKAP1	0.027042	0.0216237
LHFPL5	0.0270287	0.0474196
LMNB2	0.0270031	0.0458496
MAP3K8	0.0269452	0.0213401
SAA2	0.0268944	0.027271
RNF152	0.026828	0.0491614
AC003002.3	0.0267498	0.0258127
IL6	0.0267234	0.033317
NFKB2	0.0266888	0.0300404
KCNK10	0.0266617	0.0347162
RACK1	0.0266231	0.0423921
FHL5	0.0266146	0.0443397
CLDN3	0.0265443	0.045392
XRN1	0.0264988	0.0215534
SPDEF	0.0264759	0.0173541
WDR88	0.026418	0.0374947
CATG00000047844.1	0.0263893	0.0385017
PMS2	0.0263522	0.0260131
CYP51A1	0.0263444	0.0241062
VSIR	0.0263106	0.0315836
HIST1H1B	0.0262793	0.0495415
ANKRD23	0.0262548	0.0476857
BCDIN3D	0.0261356	0.00554424
COL26A1	0.0260756	0.0466666
IDH1	0.0260037	0.0410469
ARHGAP19-SLIT1	0.0259633	0.0476002
ECT2	0.0259365	0.0376953
CLEC4F	0.0259192	0.0437431
CDCA8	0.0258557	0.0148918
C16orf74	0.0258503	0.0316253
SDCBP2	0.0258075	0.0211335
AC004997.1	0.0256994	0.0329716
UTY	0.0256311	0.0394007
ANKRD13D	0.025617	0.0212859
MRVI1	0.025503	0.0495261
TRIM41	0.0254878	0.0407925
DPM2	0.0254613	0.0498742
SIAH1	0.0254407	0.0393832
ZSWIM5	0.0254057	0.0438264
CDC42BPA	0.0253697	0.0427885
SEC13	0.0253548	0.0214935
ING1	0.0253224	0.0338832
ADCYAP1	0.0252988	0.0160554
NDUFA3	0.0252726	0.0241582
TBRG1	0.0252505	0.0386793
CATG00000006656.1	0.0251811	0.0410741
GPA33	0.0250359	0.0375559
RRNAD1	0.0249501	0.029639
CATG00000104430.1	0.0249467	0.0461615
CDT1	0.024914	0.0351779
ZNF37A	0.0248567	0.0254698
OTOR	0.0248434	0.019549
QPRT	0.024827	0.0417046
SPATA32	0.0246892	0.0221958
NHSL1	0.0246664	0.0361931
PPT1	0.0246144	0.0382903
FBXO39	0.024581	0.0380303
EPS8L3	0.0245185	0.0358792
SMOC1	0.0245057	0.0109489
LDLRAD2	0.0243245	0.0392064
EPN1	0.0243039	0.0367036
KLHL25	0.0242557	0.0340723
ZNF671	0.0241357	0.0218207
ACSS2	0.0241052	0.0387064
SLC22A7	0.0240283	0.0430702
UBE2G2	0.0239938	0.0179325
KRT37	0.0239549	0.0119777
HBB	0.023921	0.0234914
KRT31	0.0239038	0.0420947
WNT2B	0.0238709	0.0247386
EVC2	0.0238154	0.0483793
SCN7A	0.0236982	0.0219834
TP53I3	0.0236284	0.0365742
CNOT10	0.0235469	0.0491108
AL049779.1	0.0235211	0.0312484
CAGE1	0.0234986	0.0244359
UIMC1	0.0234881	0.0131435
WDR46	0.0234696	0.0170953
CD101	0.0231639	0.0154391
FAM184B	0.0231187	0.0308728
MAN1C1	0.0230165	0.0404341
PLXNB2	0.0229397	0.0229714
XRCC5	0.0229327	0.0318606
M1AP	0.0228785	0.046816
LYZL1	0.0227761	0.00962416
CCKBR	0.0226662	0.0330839
CATG00000087350.1	0.0226539	0.0488168
ZBTB20	0.0225492	0.0298206
SUSD4	0.0224722	0.0172295
ZDHHC5	0.0224653	0.0434588
SYT3	0.0223687	0.0411382
PCDHGA1	0.0222887	0.0278591
PRR14L	0.0222627	0.0356243
DUSP6	0.0221613	0.0453823
SERPINA1	0.0220653	0.0195096
ACTB	0.0219326	0.0499553
DARS2	0.0218629	0.0357528
ARHGAP45	0.0217634	0.0123717
CATG00000105225.1	0.0217537	0.0478684
TRMT10C	0.0215914	0.037091
NME2	0.0213349	0.0264135
KDM5A	0.0213346	0.0212012
CAV3	0.0213004	0.0209658
HKR1	0.0212785	0.0289084
NRBP1	0.0212685	0.0292551
CEMP1	0.0211501	0.0424086
HYI	0.0210558	0.0455638
HK3	0.0210058	0.0493832
CATG00000110949.1	0.0209673	0.0275633
PDSS1	0.0209653	0.0430505
ETNK2	0.0208965	0.0313197
TMEM201	0.0208464	0.0218197
GGT5	0.0208099	0.038469
CATG00000074987.1	0.0207021	0.0316155
TMCO6	0.0205217	0.0342576
FAM24B	0.020458	0.0445323
ZNF674	0.0201029	0.0426334
CLEC16A	0.0199641	0.0367084
ATP1A2	0.0198491	0.0431238
TEX264	0.0198233	0.0384745
DDX19B	0.0197637	0.0495429
CSNKA2IP	0.019275	0.0219464
CATG00000090945.1	0.019227	0.049968
ITPKC	0.0191582	0.0266666
RNF182	0.0188992	0.0461439
RNASE13	0.0184008	0.0364329
RRP7A	0.018328	0.00364775
OTUD3	0.0181128	0.0399799
CCT2	0.0179203	0.047477
FOXI2	0.0171389	0.0456515
CATG00000031631.1	0.0165526	0.0372316
SUN5	0.0164109	0.0286022
SOCS5	0.0162179	0.0146822
AL441883.1	0.0155169	0.042004
VWA5A	0.0134599	0.0303715
PGLYRP1	0.0119546	0.0129711
TMEM44	0.00638273	0.0400584
NAP1L3	-0.00400721	0.0475525
CISD2	-0.00577902	0.0212315
KDELR1	-0.00734678	0.0450514
GEMIN7	-0.0118131	0.0161442
TEPP	-0.0138444	0.00601181
FAM78B	-0.014684	0.0263054
PRMT1	-0.0151802	0.0330635
TMEM81	-0.0155016	0.0102007
ZMAT3	-0.0162131	0.0375495
MYO15A	-0.0165751	0.0265676
KRT75	-0.0168104	0.0238052
SPI1	-0.0172097	0.0405974
CPN2	-0.0181882	0.0223676
MIXL1	-0.0187192	0.0487655
NDUFB3	-0.019002	0.0242706
NKRF	-0.0190897	0.0209666
OMG	-0.0192667	0.00998715
GTF2A1L	-0.019491	0.0406357
CTSL	-0.0196828	0.0320965
FAM184A	-0.0198374	0.0394804
PPP1R12B	-0.0200416	0.0367295
BOD1L1	-0.0200792	0.044634
SPRY4	-0.020559	0.0489709
CACNB1	-0.0205838	0.0493963
INTS9	-0.0213516	0.0439838
MIF	-0.0219181	0.0293571
HES7	-0.0220302	0.0261325
CYHR1	-0.022224	0.0469693
GLIPR2	-0.0224937	0.0332617
CRK	-0.0232371	0.0261172
INTS3	-0.0238116	0.0414103
C6orf106	-0.0238955	0.049428
CATG00000074207.1	-0.0240758	0.025187
RFTN1	-0.0241565	0.0117296
KBTBD13	-0.0241846	0.0474327
UNC93B1	-0.0242647	0.03599
CAPN12	-0.0243011	0.015495
COG1	-0.0244152	0.0124358
SFSWAP	-0.0249456	0.0351782
ALDH1A2	-0.0255664	0.00254996
EFCAB14	-0.0257154	0.0207715
RFC1	-0.0257175	0.0219955
HEBP1	-0.0262339	0.0250076
SULF2	-0.0262941	0.0458391
TTC3	-0.0263222	0.00300918
CATG00000075886.1	-0.0264668	0.0426333
MT3	-0.026507	0.0319666
E2F6	-0.0266959	0.0406945
TAF2	-0.0267006	0.0404594
ZNF99	-0.0267054	0.0241837
PPP6R3	-0.0267307	0.0027198
PDCD4	-0.026806	0.0281251
ITGB5	-0.026888	0.0252963
GPR89B	-0.027103	0.0383551
PNPO	-0.027151	0.0216567
CNTNAP3C	-0.0272298	0.0322189
JAK2	-0.0272726	0.0415062
PURA	-0.0273324	0.00948829
KIAA1147	-0.0274158	0.0390336
OSBPL6	-0.0279548	0.0150122
DCUN1D2	-0.0280289	0.019994
SFXN4	-0.0281277	0.00997801
PDE3B	-0.0282738	0.0113725
PPP2R5A	-0.0283006	0.00120662
IQCG	-0.0287364	0.0448921
CHKB-CPT1B	-0.0287588	0.042176
OR7A5	-0.0287669	0.00595981
RER1	-0.0287913	0.0468545
C11orf71	-0.0289488	0.0346145
EXOSC4	-0.0289504	0.0213359
GABPB2	-0.0290494	0.0245909
CAT	-0.0292156	0.0194577
LYST	-0.0292569	0.0316653
FDFT1	-0.0294657	0.00423324
MFSD9	-0.029886	0.0359592
PDS5A	-0.0299089	0.0125021
ZNF329	-0.0300798	0.0212006
MAP3K11	-0.0302608	0.0449546
AFF4	-0.0302661	0.023675
PHOSPHO2	-0.0302953	0.0171941
GLCE	-0.0303114	0.0343294
BMS1	-0.0304631	0.0157094
ZNF738	-0.0305005	0.037635
OTUD7A	-0.0305332	0.0498098
LGALS1	-0.0307306	0.0204735
ASB6	-0.0307835	0.0344954
ZNF844	-0.0309432	0.029502
GOLGA1	-0.0309516	0.0467984
IL15	-0.0309908	0.0341951
C8orf37	-0.0310952	0.0414518
TLCD1	-0.0311111	0.047031
COG3	-0.0311815	0.0310876
FGFR3	-0.0312441	0.0105865
APLF	-0.0312471	0.0262812
SLMAP	-0.031304	0.0411495
ZDHHC2	-0.0314425	0.0321032
LYRM2	-0.0316707	0.0480877
NUBP2	-0.0317161	0.0479568
FAM174B	-0.0317477	0.0246187
ZC3HAV1	-0.0318488	0.0244664
CDKN1C	-0.0318816	0.049724
TSPAN1	-0.0319568	0.0252351
KCNH6	-0.0320565	0.0291516
DESI2	-0.0321843	0.0229894
PLA2G12A	-0.0323862	0.0392721
FAM69A	-0.032478	0.0129792
IFT172	-0.0326066	0.00725115
NOS2	-0.0326271	0.0210872
ZFYVE1	-0.0326314	0.0379159
TMEM104	-0.0326746	0.0101746
ZNF511	-0.0326923	0.0305407
PLXNA1	-0.0327737	0.0414584
GRAMD1B	-0.032902	0.0293723
AGAP10	-0.0329159	0.0310631
MICU2	-0.0330947	0.0394868
ZNF776	-0.033109	0.0217053
DCP1B	-0.0331226	0.0410116
SNX8	-0.0332079	0.0431722
FNIP1	-0.033336	0.0106737
CD151	-0.0333629	0.0427357
HERPUD1	-0.0334531	0.0443488
MOB1B	-0.0334864	0.0468474
PGBD4	-0.033558	0.0346149
RHOT1	-0.0335762	0.0486906
PXMP2	-0.0335862	0.0352447
PABPC1L2A	-0.0336555	0.0372636
NRK	-0.0337027	0.00261412
VTI1A	-0.033721	0.0426787
METTL17	-0.0337312	0.0211216
GTF3C4	-0.0337575	0.0423768
TRAM2	-0.0337841	0.0268763
SEC23IP	-0.0338748	0.0443553
PRPS1L1	-0.0340037	0.025348
MSL2	-0.0341411	0.0430836
CATG00000114024.1	-0.0341495	0.048497
AKR7A3	-0.0341507	0.0336462
GJC3	-0.034319	0.0384309
ZNF491	-0.0343943	0.0376618
CCDC167	-0.0344049	0.0268693
LIMCH1	-0.0344918	0.0440761
DONSON	-0.0345071	0.0398319
FXN	-0.0345505	0.0233566
CATG00000110027.1	-0.0346434	0.0484895
AL031777.3	-0.034654	0.0284361
SH3BGRL	-0.0346813	0.0357945
UACA	-0.0347246	0.0484332
SF3B3	-0.0347528	0.0337963
C10orf143	-0.0348324	0.0362752
C1orf174	-0.0349336	0.0420842
CATG00000028328.1	-0.0349561	0.0415548
CATG00000065115.1	-0.0350331	0.0287733
DPH7	-0.035076	0.0467748
WDR11	-0.0351118	0.0333395
IQCF5	-0.0352881	0.0314756
ZNF408	-0.0353449	0.0287789
FAAP24	-0.0354962	0.0370988
NT5C	-0.0354971	0.0291103
LRRC66	-0.0355104	0.0410154
CATG00000026321.1	-0.0355106	0.00161932
HSD17B10	-0.0356683	0.00159837
GCSH	-0.0356712	0.0253415
SEC63	-0.0358781	0.0195957
KCNMA1	-0.0359039	0.0498041
CDC16	-0.0359774	0.00378194
TSNAX	-0.0360503	0.0268578
PHLDA1	-0.0360599	0.0441949
TTYH2	-0.0360798	0.0297403
PPP2R3A	-0.0360845	0.0493874
ST13	-0.0362899	0.0459051
FAM155B	-0.0363352	0.0390122
NETO1	-0.0363688	0.047205
CHMP4A	-0.0363973	0.0149155
USP42	-0.0363978	0.0409657
DIP2B	-0.0364019	0.00529158
PDE6D	-0.0364057	0.0201329
AC040977.1	-0.036434	0.0246756
IWS1	-0.0365249	0.0331653
ZNF839	-0.0367219	0.0227386
SPTLC2	-0.0367335	0.0253024
VPS13C	-0.0368384	0.0424755
DHX40	-0.0368434	0.0160662
VDAC2	-0.0368664	0.0256052
AKT2	-0.0368908	0.000858715
ZNF780B	-0.0369	0.0224643
ZNF66	-0.0369859	0.0302032
ERI3	-0.0370158	0.0371651
TOR1A	-0.0370524	0.0380634
FAM131C	-0.0370585	0.035917
ZNF630	-0.037072	0.0115065
TFRC	-0.0372307	0.0459438
PMP2	-0.0372538	0.0387044
HEATR5B	-0.0373178	0.029271
STAM2	-0.0373419	0.0198282
KLF4	-0.0374195	0.0284418
PLCE1	-0.0374268	0.0335018
UBE3A	-0.0374274	0.0139393
DGCR6	-0.0375516	0.0055472
IFIH1	-0.0377165	0.0455493
ZNF696	-0.0378012	0.0497777
SMPD1	-0.0378406	0.0474571
AGTRAP	-0.0378722	0.00253333
GIMAP7	-0.0379116	0.0343879
ZNF506	-0.0379227	0.000842515
TATDN2	-0.0380215	0.0423913
ZNF813	-0.0380831	0.0149312
COMMD5	-0.0380964	0.0235533
NMNAT1	-0.038099	0.0391498
ZNF286B	-0.0381049	0.0295999
USP12	-0.0381685	0.0318679
RTCA	-0.0382179	0.0173049
KIF27	-0.0382407	0.0235609
GNAI1	-0.0382591	0.0191346
PLEKHS1	-0.0382697	0.0159913
POLR3D	-0.0382917	0.0237763
ACTR1A	-0.0382933	0.0138362
SIMC1	-0.0383659	0.0453439
PSKH1	-0.0384078	0.00555262
NME4	-0.0385046	0.0469835
ERVW-1	-0.0386042	0.0304729
SEPT8	-0.0387079	0.00591032
VPS54	-0.0387373	0.0150368
CPLANE1	-0.0391059	0.0131874
SSR1	-0.0391155	0.0344057
TRAF4	-0.0391723	0.0221082
DSC2	-0.0392253	0.0257054
FAM217B	-0.0392367	0.0305718
STK38L	-0.0392411	0.00480129
COX10	-0.039244	0.00985766
VGLL1	-0.0394672	0.0482827
ASH1L	-0.0395488	0.0379215
ROCK1	-0.0395841	0.00455162
MAPRE1	-0.0395956	0.0250275
FAM171B	-0.0397073	0.035609
TOP1	-0.0397334	0.0496778
KIAA1328	-0.0397559	0.0346081
OPA1	-0.0398303	0.0464298
CNTN4	-0.0398631	0.0174399
UGDH	-0.039872	0.0151885
NIFK	-0.0400342	0.0442331
RBM3	-0.0400748	0.0151289
SECISBP2	-0.040086	0.0492389
SDCCAG8	-0.0401981	0.0142296
SACS	-0.040624	0.0394616
TGFB2	-0.0406466	0.0485956
B3GNTL1	-0.040819	0.0277213
PRDX4	-0.04084	0.0303896
RAP1B	-0.0409077	0.0430091
PLEKHA7	-0.0409092	0.0416643
RPS6KC1	-0.0409949	0.00280216
FUT9	-0.0410157	0.0456729
BEND6	-0.0410472	0.0283627
LUZP2	-0.0410798	0.0275981
ZNF730	-0.0411089	0.00555048
UBAP1L	-0.041185	0.00627406
DDX31	-0.0414356	0.0270385
MAML1	-0.0414929	0.0384155
CLIC3	-0.0415224	0.0487067
TMX2	-0.0416166	0.0209262
ZBTB37	-0.0417666	0.0226353
ZNF468	-0.041787	0.0130196
TMEM8A	-0.0417893	0.0474052
PHYKPL	-0.0418314	0.0191007
TMEM42	-0.0418384	0.00821169
ANXA7	-0.0418535	0.00561816
C2orf50	-0.0419208	0.00274852
GAS6	-0.0419303	0.0335389
CCDC125	-0.0419508	0.0187637
JMJD4	-0.0419606	0.0309243
FAM234A	-0.042049	0.00432537
RNF181	-0.0420729	0.00924467
REP15	-0.0421366	0.0280105
RPP21	-0.0421445	0.00975964
DYNLT1	-0.0421807	0.0289553
MFF	-0.0422783	0.0188559
UTP15	-0.0424481	0.00399852
RBM15B	-0.0425368	0.0215329
PDZD9	-0.0425874	0.0209832
DOCK4	-0.0426128	0.0468856
SMIM10	-0.0426418	0.0197221
HOMEZ	-0.0426689	0.000516567
SLC4A5	-0.0427034	0.0196024
NOP10	-0.0427369	0.0413127
CA8	-0.0427514	0.0258815
ARHGEF17	-0.0427536	0.017372
FAM53B	-0.0428224	0.0405978
BARD1	-0.0428269	0.0417755
MRPS14	-0.0428516	0.033663
CATG00000013838.1	-0.0428873	0.0419241
FAM169A	-0.0429545	0.0324378
LYNX1-SLURP2	-0.0430431	0.00253967
LGALS7B	-0.0430992	0.00364461
EMC10	-0.0431081	0.0154524
FNDC10	-0.043175	0.0345895
RGS5	-0.0431934	0.0229387
RGS11	-0.0432178	0.00721386
DOCK1	-0.043223	0.0141293
MAGIX	-0.0432253	0.0319945
FOXP4	-0.0432761	0.0105788
PHF10	-0.0433692	0.0199235
CYP46A1	-0.0433889	0.0498365
HSP90AB1	-0.0434706	0.041417
ZNF430	-0.0435104	0.00972429
PNKD	-0.0435135	0.00392725
RBSN	-0.0435691	0.0281625
AC020915.5	-0.0435997	0.0195677
ZC3HAV1L	-0.0436054	0.0203389
CDR2L	-0.0436166	0.0462988
FLT4	-0.0437158	0.010463
RFT1	-0.0437357	0.0430893
GRAP	-0.043789	0.0314488
SLC40A1	-0.0438255	0.0243382
SRI	-0.0439565	0.0337555
BDP1	-0.0439569	0.00357507
RFX5	-0.0439692	0.0405355
TNKS2	-0.0439714	0.0294829
ERC1	-0.044036	0.0326411
ZBTB24	-0.0441244	0.00811849
AC118549.1	-0.044165	0.0241346
ADD1	-0.0441821	0.0271967
GOLGA5	-0.0445048	0.0420468
CES2	-0.0445425	0.0138302
CCDC153	-0.0446083	0.00567398
CCNL2	-0.044654	0.0309269
GATAD1	-0.0447515	0.0103121
TTC1	-0.0447867	0.0139653
GALNT7	-0.0448911	0.00596724
PDK2	-0.044903	0.0276125
ZNF354C	-0.0449419	0.0195928
PCM1	-0.0449985	0.00566917
KIAA0391	-0.0451307	0.0494829
CHMP2A	-0.0451377	0.0114954
MSRB1	-0.0451882	0.0356222
UPP1	-0.0451892	0.0456243
KDSR	-0.0451987	0.0240598
TMEM258	-0.0452333	0.045051
TTC30B	-0.0452493	0.0359622
CLPB	-0.0452765	0.0494854
HSDL2	-0.045336	0.0263941
SMIM15	-0.0456037	0.0278513
CCDC180	-0.0456905	0.0472515
RNF180	-0.0457074	0.0120463
SEC22C	-0.0457179	0.0493853
C22orf23	-0.0457971	0.00248097
ZNF441	-0.0459117	0.035834
CATG00000022093.1	-0.0459317	0.015448
GPR137B	-0.0460022	0.0107238
PAK3	-0.0460538	0.0482093
SIPA1L1	-0.0461114	0.00692105
CHUK	-0.0461139	0.0040354
PSME4	-0.0461291	0.00382247
PTCD3	-0.0461834	0.0256671
JRKL	-0.046223	0.0139669
SPCS1	-0.0462414	0.0491572
ZNF564	-0.0463135	0.0174961
ANKS4B	-0.0463157	0.0398027
CINP	-0.0463634	0.00871886
SLC46A3	-0.0463895	0.00647421
TAS2R10	-0.0464632	0.0348832
NATD1	-0.0465666	0.0367677
STYX	-0.0465728	0.0234786
AC007204.1	-0.046608	0.0148469
PHIP	-0.0467671	0.0172855
ADGRE5	-0.0468251	0.0485246
HIP1	-0.0468606	0.0430565
TCTA	-0.0469007	0.0172272
SCARF1	-0.0469674	0.02675
WNT4	-0.0470745	0.0381785
WASHC2C	-0.0472515	0.0170458
PCDHGA10	-0.0472728	0.017469
ZNF264	-0.0472876	0.00246404
DZANK1	-0.0474123	0.0334576
RECQL	-0.047436	0.0486285
PRDX6	-0.0474555	0.0263143
EHMT1	-0.0475155	0.0134594
RWDD3	-0.0475161	0.0155312
UBQLN1	-0.0476212	0.0233323
GOLIM4	-0.0477366	0.0496988
ZNF34	-0.0477708	0.0331452
ZDBF2	-0.0478138	0.0307967
RHOQ	-0.0478257	0.00986942
CNTRL	-0.0478591	0.0461709
LNPEP	-0.0479222	0.0227528
SCO1	-0.0479357	0.0314805
IMPA2	-0.0479408	0.0118558
LINS1	-0.0479659	0.0196878
FZD4	-0.0480574	0.0164215
BRMS1	-0.0481086	0.0190147
CCAR1	-0.0481595	0.0228939
VAV3	-0.0482177	0.00160178
POU1F1	-0.0482184	0.027266
ZNF100	-0.0482487	0.0290075
FKBP15	-0.0482551	0.0219916
CASK	-0.0483114	0.0421794
SEC14L2	-0.0484098	0.0352358
CMTM6	-0.0484831	0.0226142
ACOX1	-0.0484957	0.0447297
CATG00000010950.1	-0.0485085	0.0364596
PARS2	-0.0485391	0.00117603
VMP1	-0.0486187	0.024767
ERMARD	-0.0486342	0.0467884
SNRNP40	-0.0486688	0.0487445
SEPHS1	-0.0487547	0.0200046
PPP4R3A	-0.0488863	0.0341576
LIX1L	-0.048946	0.0163139
ABCD2	-0.0489938	0.0125337
ATXN7L1	-0.049031	0.0288033
BCL9	-0.0490465	0.0319211
MRRF	-0.0491733	0.02732
SRFBP1	-0.049205	0.0461705
LRTOMT	-0.0492204	0.0126025
TDRD6	-0.0492358	0.0485862
ARMC2	-0.0492703	0.0252579
HID1	-0.04932	0.0478426
CFH	-0.0493418	0.0289087
UEVLD	-0.0493674	0.0324687
DTWD2	-0.0493812	0.00412156
NBPF9	-0.0494861	0.0325424
TC2N	-0.049534	0.0136318
ZDHHC17	-0.0496313	0.00842549
RAD52	-0.0496707	0.0386838
RAB3IP	-0.0496818	0.0181512
LRRC58	-0.0497851	0.0454244
BUB3	-0.0498001	0.0492597
MTHFSD	-0.049806	0.00232344
TRMT13	-0.049816	0.00761527
PSG6	-0.0498219	0.0136605
ABL1	-0.0498244	0.00106294
SPPL2B	-0.0498248	0.0169424
EFHB	-0.0498603	0.0242166
L2HGDH	-0.0499701	0.0374801
TMTC2	-0.0500607	0.0292924
EMG1	-0.0500821	0.00755437
ZNF98	-0.0501338	0.0169277
ALDH2	-0.0502049	0.0337234
CAMKMT	-0.0502251	0.00180992
DUS4L	-0.0502467	0.0288047
IL4	-0.0502519	0.00395637
CATG00000112894.1	-0.0502814	0.0487467
SS18	-0.0503082	0.0329564
SPX	-0.0503839	0.0335668
LBR	-0.0504266	0.0188056
LY6G6F	-0.0505188	0.0407764
PLD5	-0.0506152	0.00696702
TFDP1	-0.0506388	0.00427861
ZNF562	-0.0506427	0.0376946
ACSL3	-0.0506431	0.0214428
RIC8B	-0.050647	0.021414
GLB1L	-0.0506541	0.018765
CYP2J2	-0.0507436	0.00248043
IFRD2	-0.0507711	0.00992746
MAPK1IP1L	-0.0507867	0.0431299
SLC35B4	-0.0508239	0.0381912
ZNF641	-0.05087	0.0261653
YTHDC1	-0.0509013	0.0264101
EMC2	-0.0509342	0.0390486
ARHGAP5	-0.0509618	0.000824194
CHMP2B	-0.0511214	0.0490155
AC018755.1	-0.0511406	0.00394047
FAM122A	-0.0511915	0.0336507
TMEM187	-0.0512246	0.0292285
GALNT1	-0.0512362	0.0356988
TMEM161B	-0.0512563	0.00448071
SPG11	-0.051454	0.028
HMBS	-0.0514723	0.0289102
WDFY3	-0.0515771	0.0271395
ZNF14	-0.0517286	0.0441442
NOP14	-0.0517565	0.0314427
TAX1BP3	-0.0518235	0.0182722
MED30	-0.0518648	0.0443547
PGR	-0.0519383	0.0423171
TRIP11	-0.0519599	0.0216649
MBD4	-0.0519702	0.0309315
LACTB	-0.0520717	0.017748
PTPMT1	-0.0521791	0.0264036
RPIA	-0.0521939	0.0140579
TPX2	-0.0522072	0.049933
PDE8A	-0.0523313	0.0489861
ZBTB5	-0.0523939	0.0449688
RAB11B	-0.0524725	0.0204979
SDC2	-0.0525112	0.0315411
SGK494	-0.0525201	0.00831757
SLC35C1	-0.0525426	0.0271006
FMN2	-0.0525598	0.0492227
TMEM30A	-0.0525891	0.0117113
PPP2R2C	-0.0525958	0.00421211
THOC2	-0.0527353	0.0102635
CATG00000074073.1	-0.0527362	0.0382964
GLTP	-0.0527399	0.031941
DYRK2	-0.0527684	0.0396718
MRPS35	-0.052796	0.0397246
DUS3L	-0.0528206	0.0438855
DCHS1	-0.0528994	0.00875875
VBP1	-0.0529709	0.0128565
SAMD8	-0.0529898	0.00809623
LYSMD3	-0.0530468	0.0464631
FBXO42	-0.053098	0.00485648
ZNF565	-0.0531228	0.026954
MUL1	-0.0533573	0.0364941
IMPACT	-0.0534733	0.0249494
VAMP3	-0.0534841	0.0089206
MITD1	-0.0534996	0.0337296
ZNF732	-0.0536657	0.0113718
SOX3	-0.0536823	0.0469049
TCL1B	-0.0537411	0.047666
KDM5D	-0.053747	0.0367282
PDCD7	-0.0537859	0.00768989
MEGF10	-0.0538033	0.0038301
DNAJC10	-0.0538406	0.0175164
MEIKIN	-0.0538899	0.0205929
TERF1	-0.0539168	0.0265448
CEP85L	-0.054015	0.00308039
ZBTB34	-0.0542037	0.0256077
SNX6	-0.0542394	0.0299966
ZNF607	-0.0542438	0.0413783
GJC1	-0.0542727	0.0297483
OSBPL10	-0.0543446	0.0494469
DDX42	-0.0544042	0.0423539
RBAK	-0.0544196	0.0425949
PXT1	-0.0544868	0.0476061
S1PR2	-0.0545552	0.0118705
TAOK3	-0.0546008	0.00548356
NMD3	-0.0546316	0.0242728
C1orf87	-0.0546893	0.00425698
JAGN1	-0.054691	0.0231009
SETD6	-0.0547249	0.00559992
HARS	-0.0547392	0.0125382
RBMS3	-0.05475	0.0415125
ATL2	-0.0548323	0.0308641
LAX1	-0.0548391	0.0311042
CATG00000056217.1	-0.0549363	0.041684
NXT1	-0.0549591	0.0161262
SLC30A4	-0.0549981	0.00805863
EED	-0.055119	0.0229165
PSMD5	-0.0551573	0.0351561
ADAM20	-0.0551581	0.0134395
CIB2	-0.0551669	0.00325018
SETMAR	-0.0553762	0.0446897
HDDC3	-0.0554324	0.0241814
EFCAB11	-0.0554402	0.0188097
RAB29	-0.0554483	0.0326955
CMBL	-0.0554884	0.0272346
TMEM38B	-0.0555261	0.0363495
DCUN1D1	-0.0555658	0.00807381
GLI3	-0.0555829	0.0233387
ZNF85	-0.0556033	0.046698
PRKACB	-0.055605	0.0159713
RYR3	-0.0556063	0.0100805
LCP2	-0.0557958	0.00895119
TMEM68	-0.0558162	0.0075619
KIAA0556	-0.0558538	0.0317384
ZNF326	-0.0558561	0.000942387
CRYGS	-0.055875	0.0313073
SSBP2	-0.055916	0.00145974
TTC31	-0.0559314	0.00283179
CD300LD	-0.0559676	0.0261344
PTGR2	-0.0559779	0.0462983
SNAI1	-0.055982	0.0159391
PIAS4	-0.055997	0.0167897
TBCCD1	-0.0560173	0.0348531
ZNF90	-0.0560418	0.00709798
MKLN1	-0.0560466	0.0281627
DEPDC1	-0.0560748	0.045965
C6orf226	-0.0561089	0.0154521
CYFIP1	-0.0563929	0.0384763
ADAMTS2	-0.0564596	0.0203829
EFCAB2	-0.056487	0.0350914
MTMR6	-0.0564928	0.0374752
IL17RD	-0.0565142	0.0241853
RBM12	-0.0565174	0.0408928
SLC29A1	-0.056555	0.0204046
C11orf53	-0.0565695	0.0365245
TMEM87A	-0.0565838	0.0391001
AIFM3	-0.0566563	0.0222712
ERI2	-0.0567094	0.0144099
ZNF613	-0.0567515	0.0291239
CALML3	-0.0568304	0.00269481
ADD3	-0.0569771	0.0325267
PBX4	-0.0569834	0.0378684
PROX2	-0.057078	0.0207508
NAALAD2	-0.0571892	0.0363166
CARTPT	-0.0571907	0.0206541
BIRC6	-0.0572034	0.0158436
SVIP	-0.0572148	0.0390892
ORMDL2	-0.0572341	0.00500356
SPTSSB	-0.057251	0.0131324
DPY19L4	-0.0572581	0.0412791
SDE2	-0.0572861	0.0300578
MGAT2	-0.0573663	0.0419364
PCCA	-0.0573809	0.000813935
NRXN1	-0.0574563	0.0447505
C3orf70	-0.0575998	0.0241145
AAK1	-0.0576133	0.0431819
MARC1	-0.0577421	0.0335344
ZBED8	-0.0577892	0.0105126
CFAP46	-0.0579756	0.0123159
PHF20L1	-0.0579956	0.0485345
USP34	-0.058046	0.0113438
WDR73	-0.0580694	0.041219
RBM41	-0.0580884	0.00675157
TMEM231	-0.0581226	0.00475745
PPP1R8	-0.0581581	0.030479
COX20	-0.0582468	0.000740113
RNF130	-0.0582578	0.0135196
LRIG2	-0.0583002	0.0230651
FYN	-0.058344	0.0398448
ZNF714	-0.0583705	0.0165038
MAP3K3	-0.0584183	0.0106631
CYB5R4	-0.0584274	0.0496922
LEPROTL1	-0.05852	0.000281776
ARSB	-0.0585987	0.0201204
GAREM2	-0.0586969	0.0443357
FRYL	-0.0587719	0.00273062
ZNF319	-0.0587833	0.0402563
DYRK4	-0.0588159	0.00963596
HNRNPA2B1	-0.0589645	0.00828235
RNF141	-0.0590148	0.00956016
BNIP2	-0.0590834	0.0303295
LARS	-0.0591099	0.0184987
ISM1	-0.0592021	0.0392525
SKIL	-0.0592956	0.0239526
POLA2	-0.0593146	0.0329104
FAM120A	-0.0595466	0.00755314
AATF	-0.0597953	0.027189
KSR2	-0.0599168	0.0204538
SLC25A17	-0.0599601	0.00888307
MORC3	-0.0599788	0.0405999
POMC	-0.0599911	0.0106204
ALG10B	-0.0600423	0.0280194
ZDHHC4	-0.0600793	0.0224451
AL109811.4	-0.0600848	0.0098578
TRRAP	-0.0600932	0.0307631
FAM185A	-0.0601207	0.024125
C9orf38	-0.0602661	0.0094822
RPL14	-0.0603375	0.0288523
STOX1	-0.0603726	0.0142757
ANKRD44	-0.0604614	0.00416873
TMEM59L	-0.0605789	0.0398665
ASPRV1	-0.0605954	0.0233476
METTL2B	-0.0606877	0.0190031
SMU1	-0.0607126	0.0152409
PFKFB4	-0.0607182	0.00374996
SPINT2	-0.0607237	0.0421346
PAK2	-0.0608257	0.00111419
TIA1	-0.0610406	0.0330506
TIMM21	-0.0610417	0.00464494
AGPS	-0.0612287	0.0209452
SREK1IP1	-0.0612401	0.0172633
CCDC28B	-0.0612639	0.0167298
INTU	-0.0612724	0.00632762
GLUD2	-0.0612792	0.0326405
SPRTN	-0.0613636	0.0115469
HS2ST1	-0.0613644	0.0159169
FGD2	-0.0614177	0.0305173
NFIX	-0.0614203	0.0223391
TMEM168	-0.0614367	0.0369984
EXOC5	-0.0616246	0.00358029
GNPAT	-0.0616429	0.0289323
MEGF9	-0.0617231	0.00811908
CPD	-0.0618157	0.0292221
ZNF644	-0.0618331	0.0100916
ARHGAP21	-0.0618373	0.0148079
TFAP2D	-0.0618843	0.0246241
UTP14C	-0.0619071	0.00460745
COBLL1	-0.0619305	0.00144486
PLEKHA3	-0.0620201	0.0277891
SLC18B1	-0.062132	0.046672
ODR4	-0.0621445	0.00624978
CCDC127	-0.0623345	0.00776529
SLC25A33	-0.06254	0.0209106
RFTN2	-0.0625441	0.0200352
USP24	-0.062742	0.0036184
CBR1	-0.0627676	0.0405647
USP18	-0.0630386	0.00971285
AGO1	-0.0630706	0.00391752
CSN1S1	-0.0630986	0.0472701
PBX2	-0.063139	0.00856713
CTNNAL1	-0.0633373	0.036059
THAP10	-0.0633928	0.049084
STARD10	-0.0634327	0.00385027
CHST14	-0.0635089	0.00414203
HSPA5	-0.0635439	0.0133353
CA2	-0.0637156	0.0142146
NCOR1	-0.0637342	0.0389865
SNRPE	-0.0637719	0.0172329
RCL1	-0.0638754	0.0387409
TRNT1	-0.0638931	0.04628
CAV2	-0.0639093	0.0444168
ERCC8	-0.0641185	0.0144408
SLC30A7	-0.0641515	0.00684569
ZNF665	-0.0641895	0.026515
HIST1H2AC	-0.0642084	0.0157081
ALMS1	-0.064245	0.0157278
PM20D2	-0.0642631	0.0328056
SPINK7	-0.0644656	0.0338142
PCDHB12	-0.0645533	0.0462037
SWAP70	-0.0646038	0.00859938
MYOZ2	-0.0646097	0.039698
ANKDD1B	-0.0646444	0.0255993
NBEAL1	-0.0647335	0.043946
DNAJA2	-0.0647847	0.0216934
IFNAR1	-0.0648938	0.00307497
TRPC1	-0.0650183	0.00294836
STK4	-0.0651083	0.00587884
GSTCD	-0.0652186	0.0288593
DDIT4L	-0.0652932	0.0363052
ENKUR	-0.0653379	0.0110588
L3MBTL4	-0.0653604	0.0337943
CATG00000043952.1	-0.0654205	0.0103641
CBR3	-0.0656058	0.0130321
C6orf47	-0.0656097	0.00877778
UNC79	-0.0656811	0.0420061
CAPN7	-0.0657572	0.00946334
CEP83	-0.0658551	0.00521058
UPF3B	-0.0660529	0.0252209
DHX9	-0.0660627	0.0298563
REST	-0.0661168	0.0375057
QKI	-0.0662187	0.0259137
UBR4	-0.0662691	0.0136614
EAF2	-0.0662821	0.0244064
ZNF470	-0.0663205	0.0248038
TADA1	-0.0663357	0.024468
SLC26A10	-0.0665461	0.0428058
NSMCE3	-0.0665544	0.0418402
PEAK1	-0.0666033	0.0323266
INTS8	-0.0667852	0.0122641
NUP160	-0.0667884	0.0291681
CATG00000052071.1	-0.0667902	0.0144102
METTL1	-0.066821	0.0332742
GINM1	-0.066891	0.00959395
GPSM2	-0.0669169	0.000111454
FAAP20	-0.0670976	0.00297689
ZDHHC8	-0.0671089	0.0444103
ZNF521	-0.0671521	0.0130541
SYF2	-0.067168	0.040247
CCP110	-0.0672401	0.0380833
CEBPZOS	-0.0673275	0.0136537
ZNF28	-0.0673584	0.00663652
NIPSNAP2	-0.0673947	0.00444183
NEUROG3	-0.0674722	0.0148021
MXI1	-0.0677408	0.0410326
AP000646.1	-0.0678399	0.00598523
USP38	-0.0679626	0.0146107
RBM28	-0.067996	0.0071858
PSAT1	-0.0680185	0.0138999
CENPC	-0.0680552	0.012391
SDHC	-0.0680913	0.0350016
SAV1	-0.068142	0.00113283
CRTAP	-0.068142	0.00055675
MSRB3	-0.0681966	0.00521867
STX16	-0.0683313	0.0449279
RXRG	-0.068416	0.0215351
ST8SIA1	-0.0684792	0.0323777
RTRAF	-0.0686926	0.0110923
MED23	-0.0687343	0.0460768
MAP3K2	-0.0688051	0.0276712
B3GALNT1	-0.0688682	0.0354077
ZNF12	-0.0688894	0.0284827
SERINC5	-0.0689054	0.0424834
RAB22A	-0.0689699	0.00390509
XPO1	-0.0690154	0.0286989
ZNF92	-0.0690776	0.00775923
NEMF	-0.0691036	0.00537726
FAR2	-0.0691497	0.0219223
CMC4	-0.0691666	0.00414544
GPR180	-0.0692026	0.0348581
AC090186.1	-0.0692315	0.00409277
RPS6KA5	-0.0693182	0.0162468
ZBED4	-0.0696055	0.0148885
BNIP3L	-0.0696917	0.014203
KRCC1	-0.0697078	0.00149248
SLC44A1	-0.0698422	0.0249029
ACADM	-0.06993	0.00156541
RHCE	-0.0699811	0.0394063
TMCO1	-0.0700116	0.0253179
PTPN13	-0.0700301	0.0118721
NEK7	-0.0700359	0.0102894
CNKSR3	-0.070158	0.0209936
SMAD4	-0.0702589	0.0176853
ZIK1	-0.0703076	0.033813
DACT2	-0.0706362	0.00852184
CATG00000056151.1	-0.0706518	0.00655074
AEBP2	-0.0706782	0.00556502
GATSL2	-0.0711947	0.0334641
ICMT	-0.071282	0.0499825
ZNRF3	-0.0712898	0.0286312
C6orf203	-0.0713547	0.0325899
COX15	-0.0714234	0.0047052
AC116366.3	-0.0714397	0.0210007
ZFP28	-0.0714789	0.025907
TPK1	-0.0716591	0.0334458
SLC7A6OS	-0.0716921	0.00683363
PHF3	-0.0717104	0.0125866
STAG1	-0.0717368	0.00412795
KMT5B	-0.0717603	0.0253046
DENND4C	-0.0718943	0.0197782
ZFP3	-0.0719289	0.00210983
MGARP	-0.072046	0.0331781
GKAP1	-0.0723068	0.00855046
SNX19	-0.072323	0.00169331
TPH1	-0.0724884	0.0260624
ZNF480	-0.0725665	0.000149194
ZNF22	-0.0726745	0.0100823
ASCL1	-0.0729826	0.014625
ARPIN	-0.0730425	0.000292498
RBM27	-0.0730596	0.00825206
FUT4	-0.0730892	0.0138607
ZNF107	-0.0731237	0.00520205
RTL8B	-0.0731416	0.0361858
ADARB1	-0.0731499	0.0368819
CUL2	-0.0731736	0.00680258
WASF1	-0.0732085	0.0333599
KIF4B	-0.0733295	0.0375635
CATG00000049961.1	-0.0733499	0.0037851
CATG00000007455.1	-0.073509	0.0282122
FAM47E	-0.0736855	0.034602
CYC1	-0.0737457	0.018409
TYMS	-0.0737828	0.0472929
EIF5B	-0.0738266	0.0446027
VEZT	-0.0739162	0.00553587
FAF1	-0.07399	0.00355222
FAM241A	-0.0740451	0.0206848
NDE1	-0.074061	0.0497054
IPO11	-0.0740755	0.00189365
TROVE2	-0.0741996	0.00351407
MARCH6	-0.0742081	0.0408787
ENOSF1	-0.0743002	0.0385209
ASF1A	-0.0743282	0.00148265
ZNF558	-0.0743804	0.0409093
LRRC53	-0.0744549	0.00893396
CATG00000058910.1	-0.074465	0.0130148
SNAPC1	-0.074504	0.00332238
RPS27A	-0.0745065	0.00223401
TTC39B	-0.07461	0.016212
SYDE1	-0.0746167	0.00782669
LRRC69	-0.0746559	0.0142262
PAQR8	-0.0747328	0.0208662
FZD7	-0.0747813	0.00294335
TIGD1	-0.0748093	0.00853318
FZD5	-0.0748874	0.00597902
PRDM8	-0.0749259	0.0108244
UBXN2A	-0.0749541	0.00330911
RABGEF1	-0.0750592	0.0164056
ATP6V1E2	-0.0751057	0.00599753
DNAJC28	-0.07514	0.0477893
FAM206A	-0.0751569	0.01941
METAP2	-0.0753038	0.00899425
EPOR	-0.0754287	0.00224438
EGLN3	-0.0754958	0.00108287
MBNL2	-0.0755354	0.00118043
RB1CC1	-0.0755585	0.0280625
ZNF770	-0.0756935	0.0160704
PIP4P2	-0.0757175	0.0476858
ACOT11	-0.0757667	0.0405783
CTXND1	-0.0757992	0.00192761
BCCIP	-0.075834	0.00916298
ATAD2B	-0.0758565	0.0226701
WFS1	-0.0759285	0.0272941
CENPP	-0.0759322	0.0187368
BCLAF1	-0.0759673	0.0315157
HLA-DQA1	-0.0759816	0.025607
NPCDR1	-0.076	0.0130915
TTC13	-0.0760895	0.027562
RANBP3L	-0.0761801	0.0371406
ATP6V0A2	-0.0762191	0.00558199
RBM20	-0.0763792	0.035894
FZD6	-0.0766542	0.0167129
SLC35E3	-0.0767902	0.0210391
TBC1D24	-0.0767941	0.024766
RPF2	-0.0768792	0.0120613
CATG00000060901.1	-0.0770366	0.0243906
PROB1	-0.0770616	0.000753402
OLFML2A	-0.0770805	0.0186636
SCCPDH	-0.0771365	0.0321895
SCAF11	-0.077172	0.0102003
STXBP3	-0.0771884	0.0476523
ADGRF5	-0.0772626	0.0179375
HEATR5A	-0.0772851	0.000654852
PRDM16	-0.0772854	0.0312718
TWSG1	-0.0772912	0.0299741
MIPEP	-0.0774888	0.0284469
CKLF	-0.0775138	0.00448844
TMEM179B	-0.0776144	0.00640451
SEMA4D	-0.0776882	0.0101214
U2SURP	-0.0780057	0.0469268
ZNF8	-0.0780336	0.00250788
TNKS	-0.0781112	0.00532839
SIRT3	-0.0783671	0.0346612
ELOVL2	-0.0783676	0.0152707
LYRM4	-0.0787118	0.0250467
ZNF225	-0.0788022	0.00558245
FCHO2	-0.0788429	0.0471382
SAR1B	-0.0789174	0.00669653
FAM57A	-0.0789237	0.00607272
BTN3A2	-0.0789651	0.0290867
FAM173B	-0.0789814	0.0175272
ZMPSTE24	-0.0790258	0.0169227
TBPL1	-0.0790901	0.0418301
ZBTB43	-0.0791755	0.00750006
ZNF154	-0.0792458	0.0378101
HP1BP3	-0.0794259	0.0290911
SMURF2	-0.0795023	0.00396196
PSMD9	-0.0795056	0.00628874
ARHGEF12	-0.0795296	0.0131861
CYP7B1	-0.0795417	0.000997651
IQCB1	-0.0795679	0.0381611
LRRC37B	-0.079596	0.0390832
RMDN2	-0.0799444	0.023965
EGFR	-0.0799763	0.0440981
DUSP16	-0.0800251	0.024437
KLHDC1	-0.0801278	0.00515463
UTP23	-0.0802442	0.00519697
GPR75	-0.080345	0.0147194
TUT7	-0.0803478	0.0115744
ZNF860	-0.08039	0.011541
FBXO30	-0.0805682	0.00119849
BLOC1S4	-0.0805854	0.00812724
USP53	-0.0806108	0.0407612
FICD	-0.0806724	0.0100387
NUDT19	-0.0806839	0.0146559
MGAT1	-0.0807865	0.0277746
MEIS2	-0.0808614	0.0438287
PLOD2	-0.0809005	0.012764
EFNA5	-0.0810547	0.0425337
PLRG1	-0.08113	0.013082
NCOA4	-0.0812497	0.0215081
CALR	-0.0812967	0.019433
ABHD18	-0.0813965	0.00516851
TRNAU1AP	-0.0813993	0.00115172
TBC1D12	-0.0814722	0.00422208
ZSCAN26	-0.0815009	0.00182749
ACVR2B	-0.0815376	0.0056468
GPRC5B	-0.0818271	0.00459432
HYKK	-0.0818282	0.0334291
VGLL4	-0.0820396	0.025939
NUS1	-0.082093	0.0462533
ZNF33B	-0.0821577	0.0127517
PECR	-0.0823118	0.0300488
CATG00000037597.1	-0.0823306	0.00387829
TRIL	-0.082351	0.0228007
IPO8	-0.0823795	0.00371266
CALCOCO1	-0.0824592	0.0302553
TBC1D32	-0.0824616	0.0126396
C15orf62	-0.0827135	0.0428399
FAM168A	-0.0827321	0.0192256
TMEM64	-0.0828267	0.00952847
WSB1	-0.0831147	0.00330627
ADH1A	-0.0831717	0.0314218
DHTKD1	-0.0831968	0.00104657
C12orf4	-0.0832129	0.045681
SHTN1	-0.0832166	0.0262405
PRIMPOL	-0.0832848	0.00171145
RLIM	-0.0833047	0.0139184
ATIC	-0.0838637	0.0280063
ERP29	-0.0840016	0.0284397
SGK3	-0.0840185	0.00806928
SLC35D1	-0.0840292	0.0088433
MYEF2	-0.0841478	0.0225959
ZNF800	-0.0841492	0.00713021
OMA1	-0.0844653	0.000187886
SLC39A9	-0.084485	0.047429
CASC10	-0.0845277	0.0106781
ANAPC4	-0.0846328	0.0312455
AARSD1	-0.0848329	0.00930259
PARP4	-0.0848409	0.0339336
G3BP1	-0.0850488	0.00168741
CATG00000029147.1	-0.0851059	0.00863558
ERO1B	-0.0851888	0.0469535
SNAPC3	-0.0852352	0.0167951
ZNF516	-0.0853705	0.0142462
COMT	-0.0854889	0.0138442
WASHC4	-0.0856085	0.0207272
ZDHHC20	-0.0857938	0.0321676
ZNF124	-0.0858007	0.00236734
FMNL2	-0.0859539	0.000707209
KIAA1586	-0.0863494	0.0161335
SNF8	-0.0864512	0.00460934
ENPP1	-0.0867003	0.0194153
DERL1	-0.0871311	0.0179296
AL049697.1	-0.0873617	0.0104086
PIGA	-0.0874543	0.00636294
KIAA0825	-0.0877364	0.00894215
ZBED6CL	-0.0879527	0.0367403
ZNF670-ZNF695	-0.0879855	0.0171917
USP40	-0.0881594	0.00611871
CRIP3	-0.0884462	0.018466
ZADH2	-0.0885319	0.00697427
KIAA1210	-0.0885569	0.0400631
IPO4	-0.0886201	0.0428542
NUP133	-0.088653	0.0431797
PLSCR1	-0.0887294	0.0427325
PPP1R3G	-0.0887607	0.0241981
ECHDC2	-0.0888093	0.00302108
GPX7	-0.0888405	0.00111207
EFR3B	-0.088898	0.00675862
STX17	-0.0889894	0.000755527
RALGAPB	-0.0891286	0.0357067
IL15RA	-0.0892097	0.0202928
FZD1	-0.0893216	0.00915517
HAT1	-0.0893255	0.0198132
ZBTB39	-0.0893548	0.00740161
CHIC2	-0.0896335	0.00157288
UMAD1	-0.089648	0.00613979
ZNF230	-0.0897814	0.0040436
FDXACB1	-0.0902713	0.0049137
FIBIN	-0.0902757	0.0113042
RAB40AL	-0.0903052	0.00854901
RHPN1	-0.0903847	0.0113649
CATG00000105979.1	-0.0904651	0.0250293
MTMR10	-0.0904957	0.0157993
CATG00000032515.1	-0.0906105	0.0481608
XRCC4	-0.0906218	0.0496174
ZNF527	-0.0908545	0.0435209
SLC35D2	-0.0909257	0.0102916
TTC26	-0.0909507	0.0146612
TTC30A	-0.0910023	0.0278316
AC090517.4	-0.0910437	0.0244025
CRB2	-0.0912383	0.00707374
CATG00000003513.1	-0.0913852	0.0353153
SPCS3	-0.0914264	0.0119468
PLAGL2	-0.0914612	0.00225144
PSMC1	-0.0917532	0.000996088
AC120194.1	-0.0917596	0.00817318
ZNF135	-0.0919355	0.0232204
ERRFI1	-0.0919786	0.00506722
MKRN3	-0.0920157	0.0254734
TMED7	-0.0922662	0.0219175
PSMA1	-0.092292	0.0234657
CCDC85B	-0.0929472	0.00580453
STRC	-0.0932974	0.0306624
CENPQ	-0.0933617	0.0167164
CD22	-0.0934541	0.0381367
CGRRF1	-0.0935111	0.00247934
TMEM229A	-0.0936164	0.00453911
C12orf71	-0.0938526	0.0136186
POU3F2	-0.0940824	0.000502624
CAAP1	-0.0942569	0.0299897
BTAF1	-0.0942952	0.0482322
FAM84B	-0.0945217	0.0175601
C6orf222	-0.094592	0.042798
HPSE2	-0.0946371	0.02636
PCDHA5	-0.0948542	0.000819485
UFSP2	-0.0950806	0.0227977
C5orf15	-0.0951538	0.0377198
POLG2	-0.095292	0.015984
FUNDC2	-0.0953833	0.0102524
TMEM108	-0.095763	0.0268898
PHC3	-0.0958578	0.0426251
RIDA	-0.0959339	0.0113244
SLC1A2	-0.0961322	0.0333508
SIRT6	-0.0961518	0.00888401
NGFR	-0.0962126	0.0142008
UTP20	-0.0962421	0.00301322
AGPAT5	-0.0962648	0.0180291
UBA6	-0.0962914	0.0236984
PRIM1	-0.0967308	0.0241515
PAFAH1B2	-0.0968375	0.0194211
CATG00000081601.1	-0.0968872	0.0225432
C3orf38	-0.0968919	0.0028233
MRS2	-0.0969442	0.00666576
TGDS	-0.0969608	0.0101854
MRPL47	-0.0970522	0.0344
UVRAG	-0.0970807	0.0281863
SFXN1	-0.0972728	0.000452585
PPA2	-0.0973764	0.00679424
MED29	-0.0974075	0.0136733
CYBRD1	-0.0974761	0.024191
LRRC34	-0.0975792	0.0313017
C1GALT1	-0.0976597	0.0104505
CFAP53	-0.0977547	0.00927012
C12orf75	-0.0979461	0.0486533
NPHP1	-0.0980029	0.0296693
STARD13	-0.0984173	0.0308899
TAPBP	-0.0984407	0.0341895
CACUL1	-0.0986032	0.0476715
REPS1	-0.0987776	0.00373106
KPNA4	-0.0988405	0.0439545
ACYP2	-0.0988635	0.00450665
ZNF334	-0.0990448	0.00355497
AC119673.1	-0.0992715	0.0209707
CREG1	-0.0994834	0.0434066
SOX7	-0.0997362	0.00753799
ZNF649	-0.100162	0.00615698
RANBP6	-0.100394	0.0303285
MED7	-0.100501	0.00800994
FPGT	-0.10094	0.0202757
BC032910	-0.101086	0.0477149
LDAH	-0.101102	3.28867e-06
RP2	-0.101129	0.00348701
HAS2	-0.101213	0.0183582
ITGA2	-0.101526	0.0459482
CATSPERE	-0.101545	0.0364786
LRP2BP	-0.101788	0.00527244
DIP2A	-0.101862	0.0122868
HCN1	-0.101877	0.0384472
OSTM1	-0.101953	0.0445877
ZXDA	-0.101999	0.00717232
VPS4B	-0.102001	0.0454028
ABCA1	-0.102173	0.0266925
SERBP1	-0.102653	0.0340841
NPL	-0.102769	0.0244314
FAM76B	-0.102919	0.0142788
KIF11	-0.103179	0.00775814
CC2D1B	-0.103317	0.00105904
MPZL3	-0.10343	0.00150916
ASPH	-0.104154	0.00922994
ETFA	-0.104199	0.00261043
PPIL4	-0.104207	0.0260236
TTC21B	-0.10429	0.0178726
CNOT7	-0.105217	0.0498989
MAP3K15	-0.1053	0.00268097
FSTL1	-0.105644	0.00987552
PIK3C2A	-0.105784	0.000299287
SPAG16	-0.10609	0.0394925
CATG00000079699.1	-0.10645	0.0286928
RSRC2	-0.107112	0.00583648
BPHL	-0.107165	0.0425788
CATG00000031415.1	-0.107269	0.0059319
DCAF4L1	-0.107777	0.0147742
LIFR	-0.107789	0.000403215
RIOK2	-0.107896	0.031409
AL133353.2	-0.108237	0.0146682
CREB1	-0.10824	0.0140536
VPS35L	-0.108375	0.00884518
SRSF10	-0.108902	0.00419303
CPEB4	-0.109008	0.0047391
ACTN2	-0.109351	0.0290668
NSUN3	-0.109513	0.00897106
ZNF891	-0.10964	0.0112622
SCAI	-0.109818	0.029758
MANF	-0.110464	0.0136487
ZNF780A	-0.110561	0.0432304
CASP8AP2	-0.110603	0.00407312
TENT5C	-0.11106	0.0112959
MMP25	-0.111094	0.0136007
HSPA4	-0.111181	0.048135
NID2	-0.111696	0.00129138
FANCA	-0.111978	0.0213505
FBXL20	-0.112169	0.0152511
ABHD3	-0.11235	0.00835311
MARCH7	-0.113195	0.0193506
GALT	-0.113224	0.0184942
ACMSD	-0.113563	0.0177165
AL136531.2	-0.113659	0.0318597
SCRG1	-0.113794	0.00684223
ARHGAP42	-0.113824	0.00249315
C18orf32	-0.114151	0.0143109
LRCH2	-0.114253	0.00264852
ACAP2	-0.114265	0.00611516
FMC1	-0.114511	0.0275502
SETD9	-0.114577	0.0186121
EMCN	-0.114631	0.00789331
FBXO36	-0.115997	0.00360728
PON3	-0.11618	0.0210114
TOPBP1	-0.116244	0.0457442
SFRP2	-0.116248	0.049806
GAS1	-0.11674	0.0022054
RFX2	-0.1175	0.00367382
CXCL5	-0.118069	0.00986267
COMMD9	-0.1182	0.0030285
WDR41	-0.118228	0.0376319
FGD6	-0.118715	0.0123167
ZNF879	-0.11887	0.0210427
ZNF207	-0.119379	0.0312123
CATG00000047855.1	-0.119437	0.00166711
EIF1	-0.119492	0.0227215
MARS2	-0.119528	0.00968613
PSPC1	-0.119542	0.0452177
C1GALT1C1L	-0.119591	0.00783238
OR5D16	-0.119628	0.0152857
GAB1	-0.120504	0.00162528
ING3	-0.120959	0.0240656
TBC1D8B	-0.120987	0.0323757
PRKX	-0.121012	0.0119303
FAS	-0.121179	0.00207584
RSF1	-0.121234	0.00114205
FAM149B1	-0.121484	0.00406758
GATC	-0.121588	0.0127274
ATP6V0A1	-0.121729	0.0447488
BCL2	-0.122622	0.00127256
TRDMT1	-0.122861	0.00646344
CCDC30	-0.122961	0.0305884
DOCK5	-0.123006	0.00785038
BAG4	-0.123373	0.0257842
LARS2	-0.123389	0.020379
DDX60	-0.123394	0.0056772
LTN1	-0.123435	0.0197889
DYNC2H1	-0.123894	0.00160109
CD58	-0.124756	0.00824
EBAG9	-0.12484	0.0225094
CEP152	-0.124868	0.000597745
SEMA6D	-0.124902	0.00331325
ADNP	-0.124987	0.0149543
UQCRFS1	-0.124998	0.011682
ZNF773	-0.125159	0.0489728
ENTPD5	-0.12535	0.0038403
GPR19	-0.125544	0.0273746
GZMA	-0.125771	0.0153242
ZNF709	-0.126991	0.00782259
INHBB	-0.127504	0.0106371
TSPAN12	-0.127744	0.00150952
WDR92	-0.127845	0.0067343
C5	-0.127994	0.00102938
RNF125	-0.128027	0.0288687
PRMT2	-0.128061	0.027859
SOS2	-0.128343	4.99037e-05
CTBS	-0.128511	0.00553107
ACO1	-0.128614	0.0456162
TIPIN	-0.128671	0.00194615
NIPBL	-0.128682	0.00862255
DPT	-0.128992	0.0467658
C5orf60	-0.129037	0.0042228
INSL5	-0.129663	0.0446651
PCDHB3	-0.12994	0.0311987
EEF2KMT	-0.130003	0.00032406
KIZ	-0.13008	0.00326438
LXN	-0.130232	0.0329647
SOX21	-0.131113	0.00294875
ZNF234	-0.131429	0.00383628
IFNLR1	-0.13171	0.0134804
RHOJ	-0.131852	0.00914761
APIP	-0.132602	0.0179334
ZNF404	-0.132639	0.00149301
MED14	-0.132853	0.00668428
TMEM185B	-0.133919	0.00253071
SS18L1	-0.135041	0.010478
CHRFAM7A	-0.135601	0.0220799
ZFHX4	-0.135625	0.0143574
CDH20	-0.135919	0.00118804
NSA2	-0.13595	0.0168619
GTF2H3	-0.136004	0.0151643
MSH6	-0.13716	0.00078874
FAT1	-0.137368	0.0145224
AP3B1	-0.138242	0.0304043
PPP1R3D	-0.13839	0.000816762
NOC3L	-0.138453	0.00185793
ITGB1	-0.138894	0.000957784
MEOX2	-0.13961	0.00173131
ITGB1BP1	-0.139634	0.0491881
ZNF148	-0.141076	0.0165032
CATG00000079706.1	-0.141811	0.00618746
FLRT2	-0.142644	0.019048
SENP6	-0.143437	0.00344538
NGRN	-0.143994	0.00372555
SHISA3	-0.144401	0.0187394
ZNF852	-0.144508	0.00128164
CD8B2	-0.146372	0.0238528
PCMTD1	-0.14711	0.016375
PINX1	-0.147178	0.00639288
TMOD2	-0.147392	0.0152485
RWDD2B	-0.147475	0.0244167
METTL21C	-0.147609	0.0481032
SCAPER	-0.149121	0.00458835
THAP5	-0.150331	0.040957
TRIO	-0.150461	0.0117175
EPHB6	-0.151592	0.0155264
THOC1	-0.151975	0.00142697
PLK3	-0.155624	0.00401004
PGGT1B	-0.156495	0.00326836
KCTD9	-0.156749	0.00377678
ZNF583	-0.157862	0.000761577
FAM114A2	-0.158035	0.00243866
C11orf54	-0.158352	0.0231312
DHX36	-0.165252	0.00691791
ICE2	-0.165494	0.00220323
GLDN	-0.165933	0.0209296
[truncated: 14 more rows]
